# Supplementary material for: The interferon γ pathway enhances pluripotency and X-chromosome reactivation in iPSC reprogramming
Source: Sci Adv. 2024 Aug 7;10(32):eadj8862. doi: 10.1126/sciadv.adj8862 (PMC11305397; doi:10.1126/sciadv.adj8862)
Supplement: Supplementary file 2 — Tables S1 to S6 [file sciadv.adj8862_tables_s1_to_s6.zip]

Archive with 6 entries (6 files):
- sciadv.adj8862_table_s1.xlsx
- sciadv.adj8862_table_s2.xlsx
- sciadv.adj8862_table_s3.xlsx
- sciadv.adj8862_table_s4.xlsx
- sciadv.adj8862_table_s5.xlsx
- sciadv.adj8862_table_s6.xlsx
