# Supplementary material for: The interferon γ pathway enhances pluripotency and X-chromosome reactivation in iPSC reprogramming
Source: Sci Adv. 2024 Aug 7;10(32):eadj8862. doi: 10.1126/sciadv.adj8862 (PMC11305397; doi:10.1126/sciadv.adj8862)
Supplement: Supplementary file 2 — Tables S1 to S6 [file sciadv.adj8862_tables_s1_to_s6.zip › sciadv.adj8862_table_s1.xlsx]

## Sheet: Non-pluripotent vs NPCs
id	num	neg|score	neg|p-value	neg|fdr	neg|rank	neg|goodsgrna	neg|lfc	pos|score	pos|p-value	pos|fdr	pos|rank	pos|goodsgrna	pos|lfc
Snrpd3	5	3.2784e-07	1.0761e-06	0.012376	1	5	-8.2737	0.99999	0.99999	0.999999	18399	0	-8.2737
Ube2i	5	3.8504e-07	1.3452e-06	0.012376	2	5	-4.2184	1	1	0.999999	18401	0	-4.2184
Rps18	2	3.8796e-06	6.7259e-06	0.041254	3	2	-8.053	1	1	0.999999	18400	0	-8.053
Rpl8	5	9.358e-06	4.1162e-05	0.098515	4	5	-3.9142	0.99999	0.99999	0.999999	18398	0	-3.9142
Hnrnpk	4	1.0005e-05	3.4705e-05	0.098515	5	4	-7.7652	0.9999	0.99991	0.999999	18373	0	-7.7652
Eif3m	5	1.1474e-05	4.9771e-05	0.098515	6	4	-3.5704	0.68807	0.68854	0.999999	12264	0	-3.5704
Polr1c	5	1.1923e-05	5.0847e-05	0.098515	7	5	-3.3483	0.99999	0.99999	0.999999	18397	0	-3.3483
Polr2l	5	1.2085e-05	5.1385e-05	0.098515	8	5	-4.4501	0.99967	0.99967	0.999999	18345	0	-4.4501
Mgme1	5	1.2425e-05	5.1924e-05	0.098515	9	5	-3.411	0.99999	0.99999	0.999999	18396	0	-3.411
Eif2b3	5	1.4351e-05	5.9995e-05	0.10036	10	5	-3.6673	0.99999	0.99999	0.999999	18395	0	-3.6673
Rps15	3	1.5345e-05	5.3538e-05	0.098515	11	3	-6.4997	0.99998	0.99998	0.999999	18394	0	-6.4997
Polr2e	5	1.8586e-05	8.1517e-05	0.107261	12	5	-5.3493	0.99998	0.99998	0.999999	18393	0	-5.3493
Mnat1	5	1.912e-05	8.3401e-05	0.107261	13	5	-7.2887	0.99835	0.99834	0.999999	18225	0	-7.2887
Espl1	5	1.9121e-05	8.3401e-05	0.107261	14	5	-4.8518	0.99941	0.99939	0.999999	18314	0	-4.8518
Ppan	5	2.0117e-05	8.7436e-05	0.107261	15	5	-2.2364	0.99998	0.99998	0.999999	18392	0	-2.2364
Snrpf	5	2.6705e-05	0.0001251	0.126889	16	5	-3.0125	0.99997	0.99997	0.999999	18391	0	-3.0125
Prpf38a	5	2.8219e-05	0.00013048	0.126889	17	5	-1.6464	0.97791	0.97806	0.999999	17540	0	-1.6464
Mrpl49	5	2.8425e-05	0.00013102	0.126889	18	5	-7.1285	0.99891	0.99891	0.999999	18270	0	-7.1285
Mettl10	4	3.4617e-05	0.00012402	0.126889	19	4	-6.9447	0.99997	0.99997	0.999999	18390	0	-6.9447
Noc4l	5	3.4711e-05	0.00016277	0.149086	20	5	-2.713	0.99997	0.99997	0.999999	18389	0	-2.713
Cdca8	5	3.7168e-05	0.00017783	0.149086	21	5	-2.9074	0.99996	0.99996	0.999999	18388	0	-2.9074
Rad51	5	3.928e-05	0.00018913	0.149086	22	5	-2.7674	0.99996	0.99996	0.999999	18387	0	-2.7674
Taf2	5	4.0613e-05	0.0001972	0.149086	23	5	-3.3033	0.99996	0.99996	0.999999	18386	0	-3.3033
Naa38	5	4.1168e-05	0.00019882	0.149086	24	4	-4.4673	0.58986	0.59029	0.999999	10573	0	-4.4673
Gps1	5	4.3659e-05	0.00020796	0.149086	25	4	-3.5793	0.69905	0.69952	0.999999	12446	0	-3.5793
Wdr36	5	4.4438e-05	0.00021065	0.149086	26	5	-6.3907	0.99996	0.99996	0.999999	18385	0	-6.3907
Smu1	5	4.7792e-05	0.0002268	0.154565	27	5	-3.0795	0.99995	0.99996	0.999999	18384	0	-3.0795
Haus1	5	5.6176e-05	0.00026554	0.162166	28	5	-2.0755	0.99994	0.99995	0.999999	18383	0	-2.0755
Fau	5	5.7627e-05	0.00026876	0.162166	29	5	-4.5921	0.99994	0.99994	0.999999	18382	0	-4.5921
Arpc4	9	5.8484e-05	0.00043449	0.185931	30	9	-1.5544	0.99994	0.99994	0.999999	18381	0	-1.5544
Vmn1r4	5	6.1778e-05	0.00028383	0.162166	31	5	-3.8322	0.99491	0.99491	0.999999	18055	0	-3.8322
Nploc4	5	6.3427e-05	0.00029083	0.162166	32	5	-4.8734	0.99994	0.99994	0.999999	18380	0	-4.8734
Tex24	4	7.2983e-05	0.00026554	0.162166	33	4	-3.541	0.99993	0.99993	0.999999	18379	0	-3.541
Krit1	4	7.6037e-05	0.00028222	0.162166	34	3	-6.408	0.76184	0.7614	0.999999	13569	0	-6.408
Pnpt1	5	7.9483e-05	0.00035916	0.184035	35	5	-4.0862	0.99476	0.99476	0.999999	18052	0	-4.0862
Nol11	5	8.1965e-05	0.00037154	0.184035	36	5	-3.114	0.99992	0.99992	0.999999	18378	0	-3.114
Skp1a	5	8.2926e-05	0.00037853	0.184035	37	5	-4.5942	0.99992	0.99992	0.999999	18377	0	-4.5942
Magoh	5	8.4654e-05	0.0003866	0.184035	38	5	-1.2172	0.99416	0.99418	0.999999	18034	0	-1.2172
Omd	5	8.7805e-05	0.00039952	0.184035	39	5	-6.6911	0.97015	0.97027	0.999999	17365	0	-6.6911
Arl2	5	8.782e-05	0.00040005	0.184035	40	5	-2.0925	0.99991	0.99991	0.999999	18376	0	-2.0925
Gm20579	4	8.8817e-05	0.00032472	0.175743	41	4	-3.9879	0.99991	0.99992	0.999999	18375	0	-3.9879
Fnta	5	9.1391e-05	0.00041404	0.185825	42	5	-2.709	0.99991	0.99991	0.999999	18374	0	-2.709
Cenpm	5	9.4583e-05	0.00042965	0.185931	43	5	-3.4176	0.99949	0.99947	0.999999	18328	0	-3.4176
Rabggtb	5	0.00010772	0.0004883	0.20011	44	5	-2.4681	0.99989	0.99989	0.999999	18372	0	-2.4681
Rpa1	5	0.00010812	0.00048937	0.20011	45	5	-3.7463	0.99845	0.99845	0.999999	18233	0	-3.7463
Vmn1r88	5	0.00011322	0.00050982	0.203939	46	5	-2.362	0.99989	0.99989	0.999999	18371	0	-2.362
Rad17	5	0.00011848	0.00053403	0.209079	47	3	-0.65063	0.77422	0.77466	0.999999	13806	0	-0.65063
Ptges3	5	0.00012895	0.00058407	0.210655	48	5	-5.627	0.97407	0.97417	0.999999	17463	0	-5.627
Atp5c1	5	0.00013181	0.00059645	0.210655	49	5	-2.1811	0.99987	0.99987	0.999999	18370	0	-2.1811
Ndufa2	5	0.00013239	0.00059968	0.210655	50	5	-2.0738	0.99987	0.99987	0.999999	18369	0	-2.0738
Snapc4	5	0.00013382	0.00061098	0.210655	51	5	-2.3026	0.99987	0.99987	0.999999	18368	0	-2.3026
Brf2	5	0.00013453	0.00061313	0.210655	52	5	-3.0631	0.99067	0.99073	0.999999	17912	0	-3.0631
Cdk7	5	0.00013486	0.00061582	0.210655	53	5	-3.2192	0.99616	0.99613	0.999999	18107	0	-3.2192
Sars	5	0.00014022	0.00063627	0.210655	54	5	-2.7961	0.99949	0.99948	0.999999	18329	0	-2.7961
Cdk9	5	0.00014109	0.00063842	0.210655	55	5	-2.4371	0.98423	0.98433	0.999999	17708	0	-2.4371
Mrps18b	5	0.00015365	0.00070837	0.210655	56	5	-2.4321	0.99985	0.99986	0.999999	18367	0	-2.4321
Mns1	5	0.00015465	0.00071563	0.210655	57	3	-6.4162	0.53631	0.53665	0.999999	9600	0	-6.4162
Orc5	5	0.00015804	0.00072989	0.210655	58	5	-4.6381	0.99692	0.99691	0.999999	18135	0	-4.6381
Pfdn2	5	0.0001582	0.00073097	0.210655	59	5	-2.4079	0.99984	0.99985	0.999999	18366	0	-2.4079
Aldoa	5	0.00015827	0.0007315	0.210655	60	5	-2.0752	0.99984	0.99985	0.999999	18365	0	-2.0752
Ago4	5	0.00015839	0.00073204	0.210655	61	5	-5.7356	0.98386	0.98398	0.999999	17699	0	-5.7356
Polr2f	5	0.00015874	0.00073581	0.210655	62	5	-1.9638	0.99984	0.99985	0.999999	18364	0	-1.9638
Pot1a	5	0.00016364	0.00075787	0.210655	63	5	-2.0078	0.99984	0.99985	0.999999	18363	0	-2.0078
Gtf3c3	5	0.00016416	0.00075841	0.210655	64	5	-3.3168	0.99696	0.99695	0.999999	18138	0	-3.3168
Ptcd3	5	0.00016587	0.00076702	0.210655	65	5	-2.4399	0.99983	0.99984	0.999999	18362	0	-2.4399
Gtpbp4	5	0.00017315	0.00080307	0.217312	66	4	-5.2718	0.90064	0.90102	0.999999	15989	0	-5.2718
Mrpl13	5	0.00017542	0.00081598	0.217607	67	5	-2.4669	0.99982	0.99983	0.999999	18361	0	-2.4669
Gnrhr	4	0.0001822	0.00068792	0.210655	68	2	-3.8008	0.78563	0.78515	0.999999	14003	0	-3.8008
Rpl14	5	0.00018252	0.00084396	0.219565	69	5	-4.4565	0.99982	0.99982	0.999999	18360	0	-4.4565
Nat10	5	0.00018323	0.00084719	0.219565	70	5	-3.1571	0.99352	0.99355	0.999999	18012	0	-3.1571
Pop4	5	0.00019752	0.00090584	0.22954	71	5	-1.2959	0.99428	0.99429	0.999999	18037	0	-1.2959
Polr2j	5	0.00020328	0.00093059	0.22954	72	5	-2.9062	0.9998	0.9998	0.999999	18359	0	-2.9062
Ran	5	0.00020837	0.00095373	0.22954	73	5	-3.5327	0.9863	0.98639	0.999999	17768	0	-3.5327
Rangap1	5	0.00021061	0.00096233	0.22954	74	5	-2.7608	0.99979	0.99979	0.999999	18358	0	-2.7608
Gmps	5	0.00021409	0.00097928	0.22954	75	4	-3.2434	0.33597	0.33637	0.999999	6039	0	-3.2434
Mrps5	5	0.00021537	0.00098386	0.22954	76	5	-2.0313	0.99978	0.99979	0.999999	18357	0	-2.0313
Safb	5	0.00021582	0.00098547	0.22954	77	4	-4.3319	0.037109	0.038907	0.981348	726	1	-4.3319
Kars	5	0.00021914	0.0010022	0.230507	78	5	-2.1951	0.99978	0.99978	0.999999	18356	0	-2.1951
Rfc4	5	0.00023168	0.0010576	0.233076	79	5	-6.0109	0.98312	0.98322	0.999999	17674	0	-6.0109
Denr	5	0.00023537	0.0010694	0.233076	80	4	-6.1987	0.45249	0.45299	0.999999	8092	0	-6.1987
Kif11	5	0.00023674	0.0010737	0.233076	81	5	-3.7692	0.96882	0.96899	0.999999	17330	0	-3.7692
Chmp6	5	0.00023772	0.0010834	0.233076	82	5	-3.0186	0.99976	0.99976	0.999999	18355	0	-3.0186
Polr2a	5	0.00023954	0.0010893	0.233076	83	5	-2.0755	0.99976	0.99976	0.999999	18354	0	-2.0755
Terf1	5	0.00024661	0.0011232	0.23498	84	4	-5.0195	0.96154	0.96175	0.999999	17153	0	-5.0195
Mrps26	5	0.00024672	0.0011238	0.23498	85	5	-1.5138	0.99975	0.99975	0.999999	18353	0	-1.5138
Phf5a	3	0.0002502	0.0007541	0.210655	86	3	-3.4865	0.99975	0.99974	0.999999	18352	0	-3.4865
Tyms	4	0.00025248	0.00092844	0.22954	87	4	-4.024	0.99975	0.99975	0.999999	18351	0	-4.024
Ftsj3	5	0.00025779	0.0011781	0.243575	88	5	-3.1623	0.99939	0.99937	0.999999	18313	0	-3.1623
Vps35	5	0.00027028	0.0012378	0.250299	89	4	-0.91958	0.96775	0.96794	0.999999	17302	0	-0.91958
Rps5	5	0.00027355	0.0012524	0.250484	90	5	-2.1431	0.99973	0.99972	0.999999	18350	0	-2.1431
Exosc4	5	0.00028489	0.0013153	0.258637	91	5	-2.4483	0.99972	0.99971	0.999999	18349	0	-2.4483
Mad2l2	5	0.00028615	0.0013212	0.258637	92	5	-3.1472	0.9996	0.99959	0.999999	18342	0	-3.1472
Med10	5	0.00029626	0.0013675	0.264878	93	5	-3.5872	0.9997	0.9997	0.999999	18348	0	-3.5872
Gpr160	5	0.00031037	0.0014358	0.273196	94	2	0.70604	0.50388	0.50439	0.999999	9030	0	0.70604
Ccr1l1	5	0.00031159	0.0014401	0.273196	95	5	-3.67	0.99969	0.99968	0.999999	18347	0	-3.67
Fen1	5	0.0003218	0.0014751	0.276975	96	5	-3.0098	0.99968	0.99968	0.999999	18346	0	-3.0098
Dhps	5	0.00032659	0.0014983	0.278366	97	5	-4.4847	0.99768	0.99766	0.999999	18172	0	-4.4847
Atp6v0c	5	0.00033079	0.0015128	0.278366	98	4	-3.2676	0.26503	0.26531	0.999999	4795	0	-3.2676
Hrh4	5	0.00034214	0.001572	0.284923	99	4	-4.8945	0.61799	0.61846	0.999999	11050	0	-4.8945
Twistnb	5	0.00035141	0.0016059	0.284923	100	5	-2.1845	0.99965	0.99965	0.999999	18344	0	-2.1845
Dad1	5	0.00035896	0.001636	0.284923	101	5	-2.7577	0.98437	0.98449	0.999999	17713	0	-2.7577
Supt6	5	0.00036013	0.0016403	0.284923	102	5	-2.9875	0.99958	0.99957	0.999999	18339	0	-2.9875
Sf3a2	5	0.00036679	0.0016715	0.284923	103	4	-2.5122	0.95569	0.95595	0.999999	17040	0	-2.5122
Cops4	5	0.00036958	0.0016833	0.284923	104	5	-1.4123	0.99963	0.99963	0.999999	18343	0	-1.4123
Naa15	5	0.00037175	0.0016914	0.284923	105	4	-5.9425	0.91184	0.91219	0.999999	16177	0	-5.9425
Fcf1	5	0.00038825	0.0017673	0.291681	106	4	-3.9181	0.24875	0.24902	0.999999	4509	0	-3.9181
Pam16	5	0.00039852	0.0018103	0.294795	107	5	-3.8559	0.97997	0.98012	0.999999	17595	0	-3.8559
Sub1	5	0.0004116	0.0018835	0.298172	108	5	-2.8494	0.99959	0.99958	0.999999	18341	0	-2.8494
Med31	5	0.00041415	0.0018959	0.298172	109	5	-3.241	0.99959	0.99958	0.999999	18340	0	-3.241
Utp23	5	0.00042265	0.0019303	0.298772	110	5	-2.7148	0.99958	0.99957	0.999999	18338	0	-2.7148
Ruvbl2	5	0.00042321	0.0019357	0.298772	111	4	-2.0556	0.64099	0.64145	0.999999	11456	0	-2.0556
Wdr43	5	0.00042875	0.0019637	0.298772	112	5	-4.2765	0.99816	0.99815	0.999999	18205	0	-4.2765
Ruvbl1	5	0.0004344	0.0019884	0.298772	113	5	-1.8053	0.99957	0.99956	0.999999	18337	0	-1.8053
Farsb	5	0.0004353	0.0019922	0.298772	114	5	-4.7066	0.96924	0.96935	0.999999	17343	0	-4.7066
Rpl22l1	5	0.00043691	0.0019997	0.298772	115	5	-4.7651	0.99933	0.99932	0.999999	18305	0	-4.7651
Hscb	5	0.00044059	0.0020213	0.298772	116	4	-2.8289	0.85852	0.85877	0.999999	15236	0	-2.8289
Pop5	5	0.00044222	0.0020296	0.298772	117	5	-2.8752	0.99881	0.9988	0.999999	18259	0	-2.8752
Ddx55	5	0.00044853	0.0020578	0.298862	118	5	-1.8422	0.99955	0.99953	0.999999	18336	0	-1.8422
Naa25	4	0.0004496	0.0016263	0.284923	119	4	-2.3533	0.99955	0.99957	0.999999	18335	0	-2.3533
Nmd3	5	0.00044984	0.0020627	0.298862	120	5	-1.9506	0.99955	0.99953	0.999999	18334	0	-1.9506
Ncbp2	5	0.00045963	0.0021036	0.301905	121	5	-3.8564	0.99165	0.99173	0.999999	17943	0	-3.8564
Lce1a1	4	0.00046585	0.0016887	0.284923	122	4	-3.5747	0.99953	0.99956	0.999999	18333	0	-3.5747
Wdr33	5	0.00047011	0.0021493	0.301905	123	5	-2.2239	0.99953	0.99951	0.999999	18332	0	-2.2239
Hist2h2bb	5	0.00047963	0.0021945	0.305918	124	3	-0.49464	0.57139	0.57182	0.999999	10236	0	-0.49464
Atp5a1	5	0.00048699	0.0022284	0.30794	125	5	-2.4965	0.99951	0.99949	0.999999	18331	0	-2.4965
Cyp2c65	4	0.00048945	0.0017754	0.291681	126	3	-4.8692	0.89054	0.89009	0.999999	15806	0	-4.8692
Psmb4	5	0.00049983	0.0022892	0.30794	127	5	-2.8272	0.9995	0.99948	0.999999	18330	0	-2.8272
Crxos1	9	0.00050361	0.0035919	0.328427	128	5	-0.6312	0.26051	0.26013	0.999999	4717	0	-0.6312
Casc5	4	0.00051263	0.0018604	0.297675	129	4	-4.3012	0.99101	0.99112	0.999999	17922	0	-4.3012
Nup37	5	0.00051294	0.0023473	0.30794	130	4	-5.7153	0.36956	0.37008	0.999999	6645	0	-5.7153
Mrpl20	5	0.0005267	0.0023995	0.30794	131	5	-1.5269	0.99947	0.99945	0.999999	18327	0	-1.5269
Bccip	5	0.00052697	0.0024006	0.30794	132	5	-2.1255	0.99947	0.99945	0.999999	18326	0	-2.1255
Rnmt	5	0.00052819	0.002407	0.30794	133	5	-1.833	0.99947	0.99945	0.999999	18325	0	-1.833
Gja10	5	0.00053604	0.0024463	0.30794	134	3	-0.53652	0.18495	0.18523	0.999999	3377	0	-0.53652
Rbm8a	5	0.00053657	0.0024506	0.30794	135	4	-3.0531	0.70041	0.70083	0.999999	12473	0	-3.0531
Lars2	5	0.00053674	0.0024506	0.30794	136	5	-2.1359	0.99946	0.99944	0.999999	18324	0	-2.1359
Mrpl4	5	0.00054148	0.0024695	0.30794	137	5	-3.8242	0.99069	0.99075	0.999999	17913	0	-3.8242
Mki67ip	5	0.0005436	0.0024786	0.30794	138	5	-1.9713	0.99946	0.99943	0.999999	18323	0	-1.9713
Mrps34	5	0.00055249	0.0025109	0.30794	139	5	-2.0588	0.99945	0.99943	0.999999	18322	0	-2.0588
Sycp2	5	0.00055424	0.0025195	0.30794	140	5	-2.997	0.99945	0.99942	0.999999	18321	0	-2.997
Gtf2e2	5	0.00055501	0.0025222	0.30794	141	5	-2.9491	0.99944	0.99942	0.999999	18320	0	-2.9491
Snrnp35	5	0.00055909	0.00254	0.30794	142	5	-2.229	0.99944	0.99942	0.999999	18319	0	-2.229
Dmc1	5	0.00055968	0.0025437	0.30794	143	5	-5.7153	0.99923	0.99922	0.999999	18300	0	-5.7153
Spc25	5	0.00056781	0.0025792	0.310199	144	5	-4.6044	0.97765	0.97781	0.999999	17533	0	-4.6044
Hist1h3g	2	0.00056858	0.0010716	0.233076	145	2	-5.5663	0.99943	0.9994	0.999999	18318	0	-5.5663
Ccnb1	3	0.00057864	0.0017033	0.284923	146	3	-4.6308	0.99942	0.99943	0.999999	18317	0	-4.6308
Pold2	5	0.00058305	0.0026459	0.314975	147	5	-1.7614	0.99942	0.99939	0.999999	18316	0	-1.7614
U2af1	4	0.00058823	0.0021407	0.301905	148	3	-4.3402	0.85209	0.85145	0.999999	15106	0	-4.3402
Rpl34	4	0.00058882	0.0021412	0.301905	149	4	-2.6034	0.99941	0.99943	0.999999	18315	0	-2.6034
Mdn1	5	0.00059071	0.0026761	0.314975	150	4	-2.3127	0.96278	0.96301	0.999999	17179	0	-2.3127
Gid8	5	0.00059246	0.0026836	0.314975	151	3	-0.14215	0.51692	0.51727	0.999999	9271	0	-0.14215
Gpn2	5	0.00059561	0.0026987	0.314975	152	5	-3.5309	0.99533	0.99533	0.999999	18071	0	-3.5309
Dna2	5	0.00059911	0.0027154	0.314975	153	4	-4.1262	0.83243	0.83294	0.999999	14793	0	-4.1262
Pdcd2	5	0.00060323	0.002732	0.314975	154	3	-2.434	0.69529	0.69571	0.999999	12388	0	-2.434
Alg13	5	0.00061109	0.002767	0.314975	155	5	-3.5105	0.99939	0.99936	0.999999	18312	0	-3.5105
4930404A10Rik	5	0.00062306	0.0028181	0.314975	156	4	-4.6146	0.93947	0.93972	0.999999	16716	0	-4.6146
Ttc27	5	0.00062591	0.0028316	0.314975	157	4	-3.4656	0.94993	0.95018	0.999999	16932	0	-3.4656
Golga1	5	0.00063658	0.0028832	0.314975	158	5	-1.7626	0.99936	0.99934	0.999999	18311	0	-1.7626
Ddx21	5	0.00063846	0.0028908	0.314975	159	5	-2.1944	0.99936	0.99934	0.999999	18310	0	-2.1944
Sf3b5	5	0.00063927	0.0028945	0.314975	160	5	-4.2774	0.99263	0.99269	0.999999	17974	0	-4.2774
Triap1	5	0.00064113	0.0029026	0.314975	161	5	-2.837	0.99936	0.99934	0.999999	18309	0	-2.837
Ino80d	5	0.00064887	0.0029413	0.314975	162	3	-0.96037	0.91284	0.91319	0.999999	16193	0	-0.96037
Wbp2nl	5	0.0006543	0.0029639	0.314975	163	3	-0.27587	0.73191	0.73228	0.999999	13076	0	-0.27587
Psmc6	5	0.0006596	0.0029887	0.314975	164	5	-2.0882	0.99934	0.99932	0.999999	18308	0	-2.0882
Psmd7	5	0.00066024	0.0029919	0.314975	165	5	-3.2086	0.98484	0.98496	0.999999	17724	0	-3.2086
Cd3eap	5	0.00066057	0.002993	0.314975	166	5	-2.1333	0.99934	0.99932	0.999999	18307	0	-2.1333
Dync1i2	5	0.00066558	0.0030194	0.314975	167	5	-4.2702	0.97029	0.97041	0.999999	17372	0	-4.2702
Ecd	4	0.0006658	0.0024237	0.30794	168	4	-2.0895	0.99933	0.99934	0.999999	18306	0	-2.0895
Dars	8	0.00067382	0.0043979	0.334016	169	5	-2.9567	0.44857	0.44877	0.999999	8024	0	-2.9567
Rnpc3	5	0.0006785	0.0030721	0.314975	170	5	-2.6951	0.99932	0.99931	0.999999	18304	0	-2.6951
Slc35b1	5	0.00068519	0.0031012	0.314975	171	3	-1.4761	0.78489	0.78549	0.999999	13994	0	-1.4761
Unk	5	0.00069228	0.0031264	0.314975	172	5	-1.5226	0.99931	0.99929	0.999999	18303	0	-1.5226
Nop9	5	0.00069245	0.0031275	0.314975	173	5	-2.5397	0.99931	0.99929	0.999999	18302	0	-2.5397
Arhgef6	5	0.00069534	0.0031404	0.314975	174	4	-2.8536	0.68649	0.68694	0.999999	12238	0	-2.8536
Fars2	5	0.00069788	0.0031496	0.314975	175	4	-3.5829	0.66192	0.66242	0.999999	11818	0	-3.5829
Ndufb5	5	0.00070527	0.003184	0.31606	176	4	-3.2793	0.47387	0.47431	0.999999	8496	0	-3.2793
Ddx20	5	0.00073105	0.0032976	0.321834	177	5	-2.2695	0.99856	0.99855	0.999999	18239	0	-2.2695
Spata5	5	0.00073253	0.0033088	0.321834	178	5	-2.0212	0.99927	0.99925	0.999999	18301	0	-2.0212
Rrm2	5	0.00073995	0.0033406	0.321834	179	5	-3.0935	0.99666	0.99664	0.999999	18130	0	-3.0935
Cltc	5	0.00074632	0.0033675	0.322295	180	4	-2.5431	0.85727	0.85755	0.999999	15211	0	-2.5431
Lsm4	5	0.00076981	0.0034654	0.327012	181	5	-2.8393	0.99814	0.99813	0.999999	18203	0	-2.8393
Aqr	5	0.00077811	0.0035031	0.328427	182	5	-2.4173	0.99922	0.99921	0.999999	18299	0	-2.4173
Tmem41b	4	0.00078804	0.0028542	0.314975	183	4	-5.0703	0.99921	0.9992	0.999999	18298	0	-5.0703
Ube2d3	3	0.00079905	0.0023236	0.30794	184	3	-4.3519	0.9992	0.99921	0.999999	18297	0	-4.3519
Atp6v1g1	3	0.00080769	0.0023468	0.30794	185	3	-3.278	0.99919	0.9992	0.999999	18296	0	-3.278
Pnrc2	5	0.00081253	0.0036564	0.328427	186	4	-4.3193	0.79669	0.79718	0.999999	14164	0	-4.3193
Timm13	5	0.00081539	0.0036661	0.328427	187	5	-1.5476	0.99918	0.99919	0.999999	18295	0	-1.5476
Fpr2	5	0.00081686	0.0036742	0.328427	188	5	-3.3564	0.9708	0.97093	0.999999	17380	0	-3.3564
Gpx4	5	0.00081808	0.0036817	0.328427	189	4	-1.8142	0.93114	0.93145	0.999999	16538	0	-1.8142
Rps21	5	0.00082113	0.0036925	0.328427	190	5	-2.9844	0.99918	0.99918	0.999999	18294	0	-2.9844
Rft1	5	0.00082122	0.003693	0.328427	191	5	-2.9905	0.98974	0.98982	0.999999	17886	0	-2.9905
Psmd11	5	0.0008259	0.0037113	0.328427	192	4	-2.694	0.53383	0.53414	0.999999	9557	0	-2.694
Atp1b3	5	0.00082903	0.0037269	0.328427	193	5	-2.452	0.99917	0.99917	0.999999	18293	0	-2.452
Psma2	4	0.00083337	0.0030178	0.314975	194	4	-2.8977	0.99917	0.99915	0.999999	18292	0	-2.8977
Prpf8	5	0.00083457	0.0037544	0.328427	195	5	-3.8435	0.98377	0.98387	0.999999	17693	0	-3.8435
Wdr61	4	0.00083914	0.0030393	0.314975	196	4	-2.0529	0.99916	0.99915	0.999999	18291	0	-2.0529
Thoc1	5	0.00084796	0.0038076	0.328427	197	5	-2.0561	0.99915	0.99915	0.999999	18290	0	-2.0561
Psmd14	5	0.00084928	0.0038125	0.328427	198	4	-3.3513	0.96817	0.96835	0.999999	17311	0	-3.3513
Srp19	5	0.00085032	0.0038184	0.328427	199	5	-3.2041	0.99915	0.99915	0.999999	18289	0	-3.2041
Skiv2l2	5	0.00085512	0.0038345	0.328427	200	5	-5.4699	0.99775	0.99772	0.999999	18178	0	-5.4699
Sh3bgr	5	0.00085512	0.0038345	0.328427	201	4	-4.4959	0.78448	0.78508	0.999999	13985	0	-4.4959
Cops8	5	0.00085512	0.0038345	0.328427	202	4	-5.3061	0.6051	0.60563	0.999999	10832	0	-5.3061
Kin	5	0.00086183	0.0038641	0.328427	203	5	-3.4387	0.99914	0.99914	0.999999	18288	0	-3.4387
Hsd17b10	5	0.00087286	0.0039083	0.328427	204	5	-3.7528	0.99913	0.99912	0.999999	18287	0	-3.7528
Rnasek	5	0.00087448	0.0039131	0.328427	205	4	-0.99027	0.65622	0.6567	0.999999	11721	0	-0.99027
Tcp1	5	0.00087933	0.003933	0.328427	206	5	-3.0526	0.99912	0.99912	0.999999	18286	0	-3.0526
Zfp352	5	0.00088879	0.0039728	0.328427	207	3	-4.9948	0.2994	0.29967	0.999999	5401	0	-4.9948
Prpf3	5	0.00089253	0.0039868	0.328427	208	5	-2.4054	0.98564	0.98575	0.999999	17746	0	-2.4054
Las1l	5	0.00089452	0.0039997	0.328427	209	4	-4.6905	0.93837	0.93862	0.999999	16684	0	-4.6905
Chmp4b	5	0.00089519	0.004004	0.328427	210	5	-2.7145	0.99249	0.99255	0.999999	17971	0	-2.7145
Rictor	5	0.00089597	0.0040056	0.328427	211	5	-1.9847	0.9991	0.9991	0.999999	18285	0	-1.9847
Pcna	5	0.00089818	0.0040159	0.328427	212	5	-2.8468	0.99777	0.99775	0.999999	18180	0	-2.8468
Zfp334	5	0.00090615	0.0040471	0.329515	213	4	-0.87259	0.92574	0.92606	0.999999	16433	0	-0.87259
Depdc1a	5	0.00091493	0.0040783	0.330593	214	5	-2.6462	0.99303	0.99306	0.999999	17994	0	-2.6462
Ppp1cb	5	0.00092674	0.0041396	0.333254	215	5	-3.4446	0.99907	0.99907	0.999999	18284	0	-3.4446
Mrpl32	5	0.00093183	0.0041606	0.333254	216	5	-1.5619	0.99907	0.99907	0.999999	18283	0	-1.5619
Rad50	5	0.00093928	0.0041961	0.334016	217	5	-1.6905	0.99906	0.99906	0.999999	18282	0	-1.6905
Nip7	5	0.00094851	0.0042408	0.334016	218	5	-1.8757	0.99905	0.99905	0.999999	18281	0	-1.8757
Utp15	5	0.00095466	0.0042704	0.334016	219	5	-4.2014	0.97269	0.9728	0.999999	17435	0	-4.2014
Ppie	5	0.00096499	0.0043134	0.334016	220	5	-1.8996	0.99904	0.99903	0.999999	18280	0	-1.8996
Ugt2b1	5	0.00096582	0.0043193	0.334016	221	3	-5.3951	0.81852	0.81901	0.999999	14543	0	-5.3951
Slco1a1	5	0.00097486	0.004364	0.334016	222	5	-2.5516	0.99903	0.99902	0.999999	18279	0	-2.5516
Scgb1b24	4	0.00097589	0.0035219	0.328427	223	4	-3.337	0.99902	0.99901	0.999999	18278	0	-3.337
Nup160	5	0.00097618	0.0043678	0.334016	224	5	-2.9836	0.99902	0.99902	0.999999	18277	0	-2.9836
Rbbp8	5	0.00097784	0.0043769	0.334016	225	4	-3.7937	0.96619	0.96638	0.999999	17258	0	-3.7937
Ccl1	5	0.00098103	0.004399	0.334016	226	5	-2.9428	0.99881	0.9988	0.999999	18258	0	-2.9428
Wdr55	5	0.00098118	0.0044001	0.334016	227	5	-3.8729	0.99236	0.99244	0.999999	17968	0	-3.8729
Dpagt1	5	0.00098727	0.0044275	0.334016	228	4	-2.3545	0.82938	0.82985	0.999999	14738	0	-2.3545
Fam60a	3	0.00098793	0.0028504	0.314975	229	3	-3.6291	0.99901	0.99903	0.999999	18276	0	-3.6291
Cct4	5	0.00099997	0.0044705	0.335451	230	5	-2.9345	0.97136	0.9715	0.999999	17396	0	-2.9345
Chek1	5	0.0010067	0.0045007	0.335451	231	5	-2.3927	0.99899	0.99899	0.999999	18275	0	-2.3927
Zpld1	5	0.0010071	0.0045028	0.335451	232	3	-5.3692	0.68783	0.68828	0.999999	12262	0	-5.3692
Nvl	5	0.001021	0.0045669	0.33646	233	5	-2.8933	0.99731	0.9973	0.999999	18156	0	-2.8933
Seh1l	5	0.0010252	0.0045846	0.33646	234	5	-2.4288	0.99897	0.99897	0.999999	18274	0	-2.4288
Nhp2	5	0.0010271	0.0045932	0.33646	235	4	-3.9105	0.94389	0.94414	0.999999	16806	0	-3.9105
Birc5	4	0.0010316	0.0037245	0.328427	236	4	-4.0792	0.99069	0.99079	0.999999	17914	0	-4.0792
Med25	5	0.001032	0.004619	0.33646	237	5	-1.463	0.99897	0.99896	0.999999	18273	0	-1.463
Scml2	5	0.0010347	0.0046341	0.33646	238	4	-1.232	0.8073	0.80777	0.999999	14340	0	-1.232
Nxt1	5	0.0010375	0.0046446	0.33646	239	5	-2.669	0.99896	0.99896	0.999999	18272	0	-2.669
Eral1	5	0.0010428	0.0046766	0.33646	240	5	-2.6371	0.98924	0.98931	0.999999	17867	0	-2.6371
Nrip3	5	0.0010437	0.0046809	0.33646	241	3	-0.68292	0.49695	0.49743	0.999999	8914	0	-0.68292
Alpk3	5	0.001056	0.0047428	0.336805	242	3	-5.3429	0.46002	0.4604	0.999999	8231	0	-5.3429
Nsmce1	5	0.0010596	0.0047563	0.336805	243	5	-2.8786	0.97143	0.97156	0.999999	17398	0	-2.8786
Rint1	5	0.0010742	0.0048181	0.338391	244	5	-1.8023	0.99893	0.99892	0.999999	18271	0	-1.8023
Tnfsf13	5	0.0010796	0.004851	0.338774	245	4	-2.5624	0.92615	0.92646	0.999999	16439	0	-2.5624
Kif18b	5	0.0010874	0.0048838	0.338774	246	4	-2.892	0.95204	0.95227	0.999999	16972	0	-2.892
Psmc3	5	0.0010895	0.0048951	0.338774	247	5	-3.3092	0.99448	0.99449	0.999999	18043	0	-3.3092
Psmg3	5	0.0010899	0.0048972	0.338774	248	5	-2.1719	0.99118	0.99126	0.999999	17931	0	-2.1719
Mdm4	5	0.0011001	0.0049387	0.34036	249	4	-2.1467	0.92664	0.92693	0.999999	16448	0	-2.1467
Xpo1	4	0.0011069	0.0040024	0.328427	250	4	-3.2353	0.99889	0.99888	0.999999	18269	0	-3.2353
Rpl32	3	0.0011084	0.0031948	0.31606	251	3	-3.6075	0.99889	0.99892	0.999999	18268	0	-3.6075
Kdm6a	5	0.0011127	0.005	0.343037	252	4	-2.7146	0.75979	0.76023	0.999999	13528	0	-2.7146
Yae1d1	5	0.0011168	0.0050161	0.343037	253	5	-3.3166	0.99888	0.99888	0.999999	18267	0	-3.3166
Dhx37	5	0.0011321	0.0050802	0.343037	254	5	-1.646	0.99887	0.99886	0.999999	18266	0	-1.646
Mcm7	5	0.001138	0.0051076	0.343037	255	5	-2.1433	0.99886	0.99886	0.999999	18265	0	-2.1433
Gins3	5	0.0011402	0.0051141	0.343037	256	4	-3.3635	0.77045	0.77089	0.999999	13742	0	-3.3635
Il4	5	0.0011406	0.0051184	0.343037	257	5	-2.9227	0.99447	0.99448	0.999999	18042	0	-2.9227
Noc2l	5	0.0011438	0.0051345	0.343037	258	4	-2.1847	0.94558	0.94585	0.999999	16845	0	-2.1847
Metap2	5	0.0011462	0.0051453	0.343037	259	4	-2.6718	0.76834	0.76877	0.999999	13694	0	-2.6718
Ivns1abp	3	0.0011473	0.0033045	0.321834	260	3	-4.6381	0.99885	0.99888	0.999999	18264	0	-4.6381
Vmn1r185	3	0.0011558	0.003332	0.321834	261	3	-4.1842	0.99884	0.99887	0.999999	18263	0	-4.1842
Mylpf	5	0.0011647	0.0052206	0.344112	262	5	-1.1938	0.99884	0.99883	0.999999	18262	0	-1.1938
Atf2	5	0.001168	0.0052346	0.344112	263	4	-1.5704	0.55708	0.55744	0.999999	9958	0	-1.5704
Cox16	5	0.0011684	0.0052362	0.344112	264	5	-3.9252	0.97985	0.98	0.999999	17589	0	-3.9252
Vmn2r27	4	0.0011699	0.00423	0.334016	265	4	-2.7428	0.99883	0.99882	0.999999	18261	0	-2.7428
Sar1b	5	0.0011826	0.0052879	0.345013	266	3	-3.9525	0.2708	0.27107	0.999999	4902	0	-3.9525
Pdcd7	5	0.0011831	0.0052889	0.345013	267	5	-1.8858	0.99882	0.99881	0.999999	18260	0	-1.8858
Rptor	5	0.0011869	0.0053062	0.345013	268	4	-2.1737	0.47495	0.47539	0.999999	8521	0	-2.1737
Exosc7	5	0.0012004	0.0053723	0.348086	269	5	-2.2918	0.98162	0.98175	0.999999	17639	0	-2.2918
Uri1	5	0.0012128	0.0054294	0.349603	270	3	-1.9881	0.70475	0.70524	0.999999	12558	0	-1.9881
Urb2	5	0.0012216	0.0054638	0.349603	271	4	-2.6108	0.81344	0.81396	0.999999	14442	0	-2.6108
Vmn1r121	1	0.0012247	0.0011926	0.243839	272	1	-7.6583	0.99878	0.9988	0.999999	18257	0	-7.6583
Top3a	4	0.0012251	0.0044291	0.334016	273	4	-2.3332	0.99877	0.99877	0.999999	18256	0	-2.3332
Nup205	5	0.0012285	0.0054918	0.349603	274	5	-2.2812	0.99877	0.99877	0.999999	18255	0	-2.2812
Atp5j2	5	0.0012301	0.0054972	0.349603	275	5	-3.6102	0.99877	0.99877	0.999999	18254	0	-3.6102
Haus3	5	0.001234	0.005516	0.349603	276	5	-2.326	0.99877	0.99876	0.999999	18253	0	-2.326
Rpl7l1	5	0.0012415	0.0055424	0.349603	277	5	-2.1689	0.99876	0.99875	0.999999	18252	0	-2.1689
Aven	5	0.0012424	0.0055478	0.349603	278	3	-3.8568	0.48502	0.48555	0.999999	8685	0	-3.8568
Snrnp40	5	0.0012468	0.0055698	0.349796	279	5	-2.5312	0.96995	0.97006	0.999999	17359	0	-2.5312
Ngdn	5	0.0012544	0.0056118	0.350272	280	5	-1.403	0.99875	0.99874	0.999999	18251	0	-1.403
Rbm22	5	0.0012585	0.0056263	0.350272	281	5	-3.7875	0.97445	0.97457	0.999999	17475	0	-3.7875
Cx3cl1	5	0.0012622	0.0056381	0.350272	282	5	-1.2204	0.99874	0.99873	0.999999	18250	0	-1.2204
Rfc5	5	0.0012671	0.0056613	0.350272	283	5	-1.696	0.99873	0.99872	0.999999	18249	0	-1.696
Zfp354c	5	0.0012692	0.0056726	0.350272	284	2	0.13177	0.3981	0.39871	0.999999	7131	0	0.13177
Polr1a	5	0.0012778	0.0057049	0.350334	285	5	-2.1699	0.99832	0.99831	0.999999	18220	0	-2.1699
Wbp5	5	0.0012815	0.0057189	0.350334	286	3	-2.2106	0.84208	0.84252	0.999999	14935	0	-2.2106
Gdpd1	5	0.0013146	0.0058711	0.356746	287	4	-2.555	0.62221	0.62262	0.999999	11121	0	-2.555
Rps11	4	0.0013162	0.0047589	0.336805	288	4	-2.1308	0.99868	0.9987	0.999999	18248	0	-2.1308
Gm1553	4	0.0013341	0.0048176	0.338391	289	4	-3.3177	0.99867	0.99868	0.999999	18247	0	-3.3177
Napa	5	0.0013354	0.0059599	0.356897	290	4	-2.5124	0.9182	0.91852	0.999999	16276	0	-2.5124
Srbd1	5	0.0013383	0.0059723	0.356897	291	5	-1.7896	0.99559	0.99559	0.999999	18081	0	-1.7896
Ifi27l2b	5	0.0013439	0.0059933	0.356897	292	5	-2.5069	0.98525	0.98536	0.999999	17738	0	-2.5069
Txn1	5	0.0013448	0.005996	0.356897	293	4	-2.2382	0.63309	0.63353	0.999999	11308	0	-2.2382
Osgep	5	0.0013514	0.0060213	0.356897	294	5	-3.0103	0.99865	0.99863	0.999999	18246	0	-3.0103
Pak1ip1	5	0.0013538	0.0060288	0.356897	295	4	-2.9293	0.96258	0.9628	0.999999	17175	0	-2.9293
Gmppb	5	0.0013538	0.0060288	0.356897	296	5	-2.2911	0.98093	0.98109	0.999999	17618	0	-2.2911
Polr1b	5	0.0013542	0.006032	0.356897	297	5	-2.6714	0.99639	0.99636	0.999999	18121	0	-2.6714
Tgs1	5	0.0013691	0.0060901	0.35774	298	4	-3.7879	0.53036	0.53068	0.999999	9501	0	-3.7879
Nsun4	5	0.001372	0.0061009	0.35774	299	5	-1.2599	0.99863	0.99861	0.999999	18245	0	-1.2599
Mrpl52	5	0.0013786	0.0061235	0.35774	300	5	-2.2311	0.99862	0.99861	0.999999	18244	0	-2.2311
Btk	5	0.001379	0.006124	0.35774	301	4	-4.0579	0.91131	0.91168	0.999999	16161	0	-4.0579
Rpain	8	0.0013846	0.0087347	0.389531	302	8	-1.6388	0.99862	0.9986	0.999999	18243	0	-1.6388
Tdrd1	5	0.0014028	0.0062144	0.360517	303	3	-3.8652	0.73898	0.73942	0.999999	13190	0	-3.8652
Vmn1r198	5	0.0014062	0.006223	0.360517	304	4	-4.6808	0.75959	0.76001	0.999999	13524	0	-4.6808
H2-Ke2	5	0.0014207	0.0062897	0.361279	305	5	-2.1855	0.99858	0.99857	0.999999	18242	0	-2.1855
Dmap1	5	0.0014263	0.0063145	0.361279	306	5	-2.9218	0.99857	0.99856	0.999999	18241	0	-2.9218
Ddost	5	0.001432	0.0063417	0.361279	307	5	-1.546	0.99857	0.99856	0.999999	18240	0	-1.546
Lamtor4	5	0.0014383	0.006364	0.361432	308	2	1.1522	0.33922	0.33963	0.999999	6102	0	1.1522
Mapkapk5	4	0.0014451	0.0052093	0.344112	309	3	-4.0877	0.68083	0.6801	0.999999	12137	0	-4.0877
Mrpl9	5	0.0014598	0.0064614	0.362254	310	5	-2.399	0.99854	0.99853	0.999999	18238	0	-2.399
Nos2	5	0.0014622	0.0064722	0.362254	311	3	-1.3057	0.91153	0.91191	0.999999	16168	0	-1.3057
Clns1a	5	0.0014631	0.0064775	0.362254	312	5	-1.3989	0.99854	0.99853	0.999999	18237	0	-1.3989
Psmb6	5	0.0014657	0.0064845	0.362254	313	5	-2.317	0.99853	0.99853	0.999999	18236	0	-2.317
Ncl	5	0.0014686	0.0064953	0.362254	314	5	-1.9226	0.99853	0.99852	0.999999	18235	0	-1.9226
Vcp	5	0.0014739	0.0065147	0.362254	315	5	-2.7933	0.99544	0.99544	0.999999	18076	0	-2.7933
Cox5a	5	0.0014747	0.0065163	0.362254	316	5	-1.15	0.99853	0.99852	0.999999	18234	0	-1.15
Ddx56	5	0.0014846	0.0065545	0.362546	317	5	-4.0721	0.99299	0.99302	0.999999	17991	0	-4.0721
Racgap1	5	0.0014859	0.0065609	0.362546	318	4	-3.8034	0.59869	0.5992	0.999999	10722	0	-3.8034
Eif2s3x	5	0.0015145	0.0066895	0.3674	319	4	-2.2175	0.75353	0.754	0.999999	13427	0	-2.2175
Nelfcd	5	0.0015165	0.0066987	0.3674	320	4	-2.04	0.92937	0.92969	0.999999	16498	0	-2.04
1700025F22Rik	5	0.0015209	0.0067132	0.3674	321	5	-2.7229	0.98393	0.98404	0.999999	17701	0	-2.7229
Usp7	4	0.0015272	0.0055225	0.349603	322	4	-4.0183	0.98496	0.98503	0.999999	17728	0	-4.0183
Psmc4	5	0.0015337	0.0067676	0.3674	323	5	-2.733	0.99834	0.99833	0.999999	18221	0	-2.733
Fbxo5	5	0.0015386	0.0067885	0.3674	324	4	-2.419	0.88799	0.88847	0.999999	15755	0	-2.419
Coq4	5	0.0015708	0.0069166	0.370619	325	5	-1.2249	0.99843	0.99843	0.999999	18232	0	-1.2249
Psmg4	5	0.0015729	0.0069268	0.370619	326	5	-1.7348	0.99843	0.99843	0.999999	18231	0	-1.7348
Tmx2	5	0.0015748	0.0069354	0.370619	327	5	-1.6661	0.99843	0.99843	0.999999	18230	0	-1.6661
C1d	4	0.0015877	0.0057307	0.350334	328	4	-2.8781	0.99841	0.99843	0.999999	18229	0	-2.8781
2700060E02Rik	5	0.0015896	0.0069925	0.370619	329	4	-3.8105	0.011097	0.014579	0.972475	268	1	-3.8105
Psma6	5	0.0015921	0.0070011	0.370619	330	5	-3.7093	0.99202	0.99208	0.999999	17959	0	-3.7093
Rpl31	2	0.0015935	0.0030592	0.314975	331	2	-4.9351	0.99841	0.99834	0.999999	18228	0	-4.9351
Srfbp1	5	0.0015941	0.0070091	0.370619	332	4	-4.9484	0.51988	0.52019	0.999999	9326	0	-4.9484
Nelfa	5	0.0015992	0.0070404	0.37109	333	5	-1.2355	0.9984	0.9984	0.999999	18227	0	-1.2355
Cenpk	5	0.0016043	0.0070613	0.37109	334	5	-2.4838	0.99563	0.99562	0.999999	18082	0	-2.4838
Cwc15	5	0.0016089	0.0070786	0.37109	335	4	-2.8013	0.95567	0.95593	0.999999	17039	0	-2.8013
Gm5132	2	0.0016125	0.0030985	0.314975	336	2	-6.3533	0.99839	0.99832	0.999999	18226	0	-6.3533
Eif2b2	5	0.0016546	0.0072787	0.376684	337	5	-2.8	0.99835	0.99834	0.999999	18224	0	-2.8
Cwc22	3	0.001656	0.0047207	0.336805	338	3	-4.1034	0.99834	0.99839	0.999999	18223	0	-4.1034
Eps15	5	0.0016613	0.0073083	0.376684	339	5	-2.5245	0.99834	0.99833	0.999999	18222	0	-2.5245
Sf3b3	5	0.0016619	0.0073105	0.376684	340	5	-3.3693	0.99374	0.99375	0.999999	18020	0	-3.3693
Oraov1	5	0.0016638	0.0073169	0.376684	341	4	-3.076	0.96861	0.9688	0.999999	17319	0	-3.076
Wars2	5	0.0016721	0.0073551	0.376684	342	4	-2.1983	0.87875	0.87924	0.999999	15573	0	-2.1983
Gnl2	5	0.0016758	0.0073672	0.376684	343	5	-2.2	0.99643	0.9964	0.999999	18122	0	-2.2
Rbm14	5	0.0016981	0.0074617	0.376684	344	5	-1.64	0.9983	0.99829	0.999999	18219	0	-1.64
Rnf13	5	0.0016984	0.0074638	0.376684	345	3	-4.5136	0.23463	0.23484	0.999999	4281	0	-4.5136
Psma4	5	0.0017014	0.0074746	0.376684	346	5	-2.9848	0.99347	0.99349	0.999999	18006	0	-2.9848
Nudt21	5	0.0017065	0.0074923	0.376684	347	5	-3.4225	0.99575	0.99574	0.999999	18087	0	-3.4225
Glrx2	5	0.0017065	0.0074923	0.376684	348	5	-3.3444	0.99829	0.99828	0.999999	18218	0	-3.3444
Itga4	5	0.0017202	0.0075456	0.377919	349	4	-2.0724	0.88697	0.88748	0.999999	15726	0	-2.0724
Psmc2	5	0.0017225	0.007558	0.377919	350	5	-3.5525	0.99511	0.9951	0.999999	18060	0	-3.5525
Oip5	5	0.001733	0.0076032	0.377959	351	5	-2.3476	0.99827	0.99825	0.999999	18217	0	-2.3476
Iba57	4	0.0017344	0.0062499	0.360517	352	4	-1.8143	0.99827	0.99829	0.999999	18216	0	-1.8143
Cylc1	5	0.0017374	0.0076204	0.377959	353	5	-1.3167	0.9904	0.99045	0.999999	17908	0	-1.3167
Zfp131	5	0.0017457	0.0076613	0.378136	354	4	-2.1773	0.85965	0.8599	0.999999	15259	0	-2.1773
Rps2	2	0.0017523	0.0033804	0.322295	355	2	-4.1695	0.99825	0.99817	0.999999	18215	0	-4.1695
Dtl	5	0.0017543	0.0076952	0.378607	356	4	-3.6155	0.78247	0.78301	0.999999	13951	0	-3.6155
Hist1h4f	2	0.0017601	0.0033982	0.322318	357	2	-6.1195	0.99568	0.99554	0.999999	18083	0	-6.1195
Brd3	5	0.0017765	0.0077883	0.380959	358	3	-0.72372	0.90732	0.90772	0.999999	16092	0	-0.72372
Mrpl51	5	0.0017803	0.0078012	0.380959	359	5	-3.4543	0.99822	0.99821	0.999999	18214	0	-3.4543
Klf4	5	0.0017881	0.0078367	0.380959	360	5	-1.4995	0.99821	0.9982	0.999999	18213	0	-1.4995
Rpl23	3	0.0017923	0.0051103	0.343037	361	3	-3.132	0.99821	0.99825	0.999999	18212	0	-3.132
Mis18a	5	0.0018068	0.0079206	0.380959	362	5	-2.4593	0.99819	0.99818	0.999999	18211	0	-2.4593
Cyp17a1	5	0.0018151	0.0079594	0.380959	363	5	-1.6753	0.99818	0.99817	0.999999	18210	0	-1.6753
Cse1l	5	0.0018211	0.0079895	0.380959	364	5	-2.6374	0.99181	0.99188	0.999999	17954	0	-2.6374
Hsd17b12	5	0.0018227	0.0079965	0.380959	365	5	-2.2347	0.99818	0.99816	0.999999	18209	0	-2.2347
Mbtps2	5	0.0018264	0.0080083	0.380959	366	5	-3.2041	0.99817	0.99816	0.999999	18208	0	-3.2041
Ndufaf5	5	0.0018289	0.0080191	0.380959	367	5	-1.8549	0.99817	0.99816	0.999999	18207	0	-1.8549
2310057J18Rik	5	0.0018329	0.0080379	0.380959	368	2	0.12862	0.67294	0.67339	0.999999	12015	0	0.12862
Prelid1	5	0.0018362	0.0080535	0.380959	369	5	-1.9723	0.99816	0.99815	0.999999	18204	0	-1.9723
Slc39a12	5	0.0018362	0.0080535	0.380959	370	5	-2.949	0.99816	0.99815	0.999999	18206	0	-2.949
Trmt61a	5	0.0018588	0.0081579	0.383216	371	5	-3.1827	0.98756	0.98762	0.999999	17812	0	-3.1827
Psmd6	5	0.0018597	0.0081649	0.383216	372	5	-3.8309	0.98579	0.98589	0.999999	17748	0	-3.8309
Polr3f	5	0.0018623	0.0081735	0.383216	373	5	-2.4718	0.99814	0.99812	0.999999	18202	0	-2.4718
Foxp2	4	0.0018793	0.0067568	0.3674	374	3	-3.3846	0.61074	0.61	0.999999	10928	0	-3.3846
Slx	1	0.0018794	0.0018378	0.296639	375	1	-8.5573	0.99812	0.99814	0.999999	18201	0	-8.5573
Gm20408	4	0.0018857	0.0067778	0.3674	376	4	-3.3687	0.99811	0.99815	0.999999	18200	0	-3.3687
Acad11	5	0.0018885	0.0082806	0.383216	377	4	-2.1943	0.77858	0.77913	0.999999	13884	0	-2.1943
Nsl1	5	0.0018892	0.0082865	0.383216	378	5	-1.4074	0.98943	0.98951	0.999999	17877	0	-1.4074
Timm9	5	0.0018986	0.008321	0.383478	379	5	-4.0605	0.9981	0.99809	0.999999	18199	0	-4.0605
Gpn1	5	0.0019015	0.008336	0.383478	380	5	-3.7024	0.98934	0.98942	0.999999	17871	0	-3.7024
Nup155	5	0.0019116	0.0083737	0.383762	381	5	-1.4248	0.99809	0.99808	0.999999	18198	0	-1.4248
Ilf2	5	0.0019142	0.0083839	0.383762	382	5	-2.8857	0.99809	0.99808	0.999999	18197	0	-2.8857
Srpr	5	0.0019232	0.0084232	0.384603	383	4	-2.9257	0.18303	0.18325	0.999999	3346	0	-2.9257
Arpc2	4	0.001924	0.0069231	0.370619	384	4	-1.9728	0.99808	0.99811	0.999999	18196	0	-1.9728
Nop58	5	0.0019343	0.0084662	0.384708	385	4	-5.0166	0.94471	0.94496	0.999999	16820	0	-5.0166
Mrpl50	5	0.0019348	0.0084673	0.384708	386	5	-3.6154	0.98449	0.9846	0.999999	17715	0	-3.6154
Rtn4ip1	5	0.001948	0.00852	0.385202	387	5	-2.2635	0.98649	0.98657	0.999999	17776	0	-2.2635
Ttc19	5	0.0019581	0.0085566	0.385908	388	3	-0.75812	0.68591	0.68636	0.999999	12223	0	-0.75812
Mcm4	5	0.0019723	0.0086094	0.387337	389	5	-1.5327	0.99803	0.99801	0.999999	18195	0	-1.5327
Sap30bp	5	0.0019766	0.0086309	0.387358	390	5	-2.4686	0.99802	0.99801	0.999999	18194	0	-2.4686
Vars	5	0.001982	0.0086562	0.387548	391	5	-1.5906	0.99802	0.99801	0.999999	18193	0	-1.5906
Thbs2	5	0.0020019	0.0087428	0.389531	392	2	0.11779	0.8248	0.82526	0.999999	14656	0	0.11779
Hspd1	4	0.0020079	0.007219	0.376308	393	4	-2.3273	0.99799	0.99802	0.999999	18192	0	-2.3273
Kng2	5	0.0020289	0.0088612	0.39373	394	4	-3.5767	0.12011	0.12044	0.999999	2201	0	-3.5767
Eif4a1	5	0.0020346	0.0088838	0.39373	395	5	-1.2484	0.99797	0.99795	0.999999	18191	0	-1.2484
Farsa	5	0.0020461	0.0089241	0.39373	396	5	-1.5393	0.99795	0.99793	0.999999	18190	0	-1.5393
Phb2	5	0.0020497	0.0089435	0.39373	397	5	-1.2492	0.99795	0.99793	0.999999	18189	0	-1.2492
Vmn2r75	5	0.0020498	0.008944	0.39373	398	4	-4.9829	0.42091	0.42151	0.999999	7522	0	-4.9829
Dynll1	4	0.0020567	0.0073874	0.376684	399	3	-4.5485	0.56994	0.56909	0.999999	10208	0	-4.5485
Ndufc2	5	0.0020583	0.0089747	0.393788	400	5	-0.75817	0.98775	0.9878	0.999999	17819	0	-0.75817
Cst9	5	0.002062	0.0089882	0.393788	401	3	-3.7767	0.31834	0.31866	0.999999	5744	0	-3.7767
Actl6a	5	0.002072	0.0090301	0.394687	402	4	-2.571	0.88711	0.88761	0.999999	15733	0	-2.571
Nob1	5	0.0021146	0.0092195	0.400114	403	5	-2.032	0.9808	0.98096	0.999999	17615	0	-2.032
Ttc14	5	0.0021209	0.009248	0.400408	404	5	-2.4022	0.99788	0.99786	0.999999	18188	0	-2.4022
Mrpl16	5	0.0021321	0.0092997	0.401301	405	5	-2.214	0.97222	0.97235	0.999999	17424	0	-2.214
Cdc37	5	0.0021378	0.0093255	0.401301	406	5	-2.5159	0.99786	0.99784	0.999999	18187	0	-2.5159
Krtap21-1	2	0.0021435	0.0041655	0.333254	407	1	-3.7294	0.3156	0.3155	0.999999	5698	0	-3.7294
Cept1	5	0.0021448	0.009353	0.401301	408	5	-2.6506	0.99786	0.99783	0.999999	18186	0	-2.6506
Rrp1	5	0.0021486	0.0093696	0.401301	409	5	-3.7085	0.98842	0.98848	0.999999	17840	0	-3.7085
Kcna4	5	0.0021505	0.0093777	0.401301	410	4	-2.1608	0.90245	0.90284	0.999999	16019	0	-2.1608
Mynn	5	0.0021689	0.0094482	0.402743	411	5	-2.4867	0.99783	0.99781	0.999999	18185	0	-2.4867
Spcs2	5	0.002171	0.0094552	0.402743	412	5	-2.0282	0.97438	0.97449	0.999999	17474	0	-2.0282
Dhx33	5	0.0021873	0.0095289	0.404104	413	5	-1.612	0.99781	0.99779	0.999999	18184	0	-1.612
Vwa7	5	0.0021945	0.0095542	0.404154	414	5	-1.1538	0.99781	0.99779	0.999999	18183	0	-1.1538
Cyp2c54	4	0.0021946	0.0078679	0.380959	415	3	-3.3924	0.83	0.8293	0.999999	14753	0	-3.3924
Nxf1	5	0.0022078	0.009622	0.405159	416	5	-2.3897	0.98896	0.98904	0.999999	17858	0	-2.3897
Serpina3f	3	0.0022094	0.0062376	0.360517	417	3	-5.254	0.96242	0.96268	0.999999	17171	0	-5.254
Rnf168	4	0.0022095	0.0079244	0.380959	418	4	-1.9942	0.99779	0.99782	0.999999	18182	0	-1.9942
Med21	5	0.0022148	0.0096489	0.405364	419	5	-1.5025	0.99779	0.99776	0.999999	18181	0	-1.5025
Slc25a28	5	0.0022273	0.0097049	0.406786	420	3	-0.092875	0.27735	0.27763	0.999999	5015	0	-0.092875
Dhh	5	0.002235	0.0097388	0.407279	421	5	-2.045	0.98393	0.98405	0.999999	17702	0	-2.045
Selrc1	5	0.0022498	0.0098012	0.408111	422	5	-1.096	0.99775	0.99773	0.999999	18179	0	-1.096
Rsl24d1	5	0.0022703	0.009884	0.408111	423	4	-3.3651	0.28325	0.28357	0.999999	5119	0	-3.3651
Banf1	5	0.002271	0.0098851	0.408111	424	5	-1.1515	0.99773	0.99771	0.999999	18177	0	-1.1515
C330027C09Rik	5	0.0022749	0.0099007	0.408111	425	5	-3.3248	0.99773	0.9977	0.999999	18176	0	-3.3248
Rbm44	5	0.0022836	0.0099405	0.408111	426	3	-0.13818	0.24149	0.24171	0.999999	4385	0	-0.13818
Rbm34	5	0.002285	0.0099497	0.408111	427	4	-1.6788	0.72235	0.72277	0.999999	12911	0	-1.6788
Polr2i	5	0.0022892	0.0099691	0.408111	428	5	-3.3433	0.99618	0.99616	0.999999	18108	0	-3.3433
Snrpe	4	0.0022973	0.0082246	0.383216	429	3	-3.4425	0.012962	0.014704	0.972475	300	1	-3.4425
Dr1	5	0.0022988	0.01001	0.408111	430	5	-2.4187	0.9977	0.99768	0.999999	18175	0	-2.4187
Coasy	5	0.0023076	0.010048	0.408111	431	5	-2.1231	0.99769	0.99767	0.999999	18174	0	-2.1231
Tfec	5	0.0023111	0.010062	0.408111	432	5	-2.0214	0.99769	0.99767	0.999999	18173	0	-2.0214
Psmb1	5	0.00235	0.010221	0.410185	433	5	-1.9288	0.99765	0.99763	0.999999	18171	0	-1.9288
Gabpa	5	0.0023562	0.010248	0.410185	434	5	-2.1483	0.99764	0.99762	0.999999	18170	0	-2.1483
Cdc123	5	0.0023581	0.010255	0.410185	435	4	-3.8662	0.96871	0.96889	0.999999	17322	0	-3.8662
Zfp688	5	0.0023584	0.010255	0.410185	436	4	-3.4264	0.89826	0.89865	0.999999	15948	0	-3.4264
Kansl3	5	0.0023616	0.010268	0.410185	437	5	-1.0671	0.99764	0.99762	0.999999	18169	0	-1.0671
Mob4	5	0.0023629	0.010273	0.410185	438	5	-1.9102	0.99764	0.99761	0.999999	18168	0	-1.9102
Fdft1	5	0.0023701	0.010305	0.410185	439	5	-2.2085	0.99763	0.99761	0.999999	18167	0	-2.2085
Ppil1	5	0.0023719	0.010315	0.410185	440	5	-1.96	0.99763	0.9976	0.999999	18166	0	-1.96
Txnl4a	5	0.0023741	0.010321	0.410185	441	5	-0.90605	0.99763	0.9976	0.999999	18165	0	-0.90605
Gm13157	4	0.0023742	0.0085012	0.385202	442	3	-4.1475	0.33178	0.33098	0.999999	5974	0	-4.1475
AY761184	1	0.002376	0.0023366	0.30794	443	1	-8.4411	0.99762	0.99765	0.999999	18164	0	-8.4411
Dctpp1	5	0.0023963	0.010403	0.412545	444	4	-0.11721	0.64739	0.64791	0.999999	11572	0	-0.11721
Cars	5	0.0024013	0.010429	0.412701	445	4	-3.3626	0.82994	0.8304	0.999999	14752	0	-3.3626
Atad3a	5	0.0024086	0.010458	0.412963	446	5	-3.2445	0.99645	0.99642	0.999999	18124	0	-3.2445
Wtip	5	0.0024312	0.010535	0.414329	447	4	-3.0331	0.87614	0.87661	0.999999	15529	0	-3.0331
Gstm6	5	0.0024322	0.010538	0.414329	448	4	-2.3487	0.65906	0.65952	0.999999	11769	0	-2.3487
Nsmce4a	5	0.0024456	0.010605	0.415955	449	5	-3.3904	0.99179	0.99186	0.999999	17952	0	-3.3904
Cd59a	5	0.0024514	0.010627	0.415955	450	5	-2.9623	0.99755	0.99753	0.999999	18163	0	-2.9623
Rpf2	5	0.0024638	0.010685	0.415955	451	5	-2.7878	0.99754	0.99752	0.999999	18162	0	-2.7878
Atpaf2	5	0.0024764	0.010734	0.415955	452	5	-2.454	0.97715	0.9773	0.999999	17524	0	-2.454
Wdr46	5	0.0024771	0.010738	0.415955	453	5	-1.9428	0.99658	0.99656	0.999999	18127	0	-1.9428
Rpl37	3	0.0024805	0.0069693	0.370619	454	3	-4.3353	0.99752	0.99755	0.999999	18161	0	-4.3353
Ndufc1	5	0.0024808	0.010751	0.415955	455	4	-1.0077	0.57345	0.57385	0.999999	10274	0	-1.0077
Gm8994	5	0.0024808	0.010751	0.415955	456	4	-1.2328	0.23121	0.23135	0.999999	4224	0	-1.2328
Atp5o	5	0.0024869	0.010783	0.415955	457	4	-2.6349	0.83762	0.8381	0.999999	14869	0	-2.6349
Antxrl	5	0.0024992	0.010828	0.415955	458	5	-1.8287	0.9975	0.99748	0.999999	18160	0	-1.8287
Nfyc	5	0.0025102	0.01088	0.416222	459	4	-2.3961	0.60076	0.60124	0.999999	10760	0	-2.3961
Ndufs7	5	0.0025368	0.010988	0.419467	460	5	-2.0474	0.99746	0.99745	0.999999	18159	0	-2.0474
Vmn1r191	4	0.0025549	0.0091087	0.396239	461	4	-2.955	0.96538	0.96531	0.999999	17240	0	-2.955
Pi4kb	5	0.0025624	0.011102	0.421854	462	3	-3.6571	0.93729	0.93754	0.999999	16655	0	-3.6571
Urb1	5	0.0025653	0.011113	0.421854	463	3	-1.8591	0.54857	0.5489	0.999999	9811	0	-1.8591
Ublcp1	5	0.0025663	0.011119	0.421854	464	5	-1.1403	0.99743	0.99743	0.999999	18158	0	-1.1403
Lrrc69	5	0.0025752	0.011162	0.422615	465	4	-3.469	0.58321	0.58359	0.999999	10454	0	-3.469
Zfp259	5	0.0025895	0.011228	0.422843	466	4	-2.8716	0.35236	0.3528	0.999999	6351	0	-2.8716
Ythdc1	5	0.0025977	0.01125	0.422843	467	4	-3.49	0.16716	0.16755	0.999999	3057	0	-3.49
Msh6	5	0.0025996	0.01126	0.422843	468	3	-3.3604	0.060103	0.06096	0.983665	1133	1	-3.3604
Ddx49	5	0.0026216	0.011351	0.424269	469	4	-1.8313	0.93198	0.93227	0.999999	16556	0	-1.8313
Actr2	5	0.0026309	0.011389	0.424269	470	5	-2.2003	0.99349	0.99351	0.999999	18009	0	-2.2003
Lrr1	5	0.0026412	0.011427	0.424772	471	5	-2.6448	0.99203	0.99208	0.999999	17961	0	-2.6448
Bcs1l	5	0.0026691	0.011545	0.428135	472	5	-1.6803	0.99733	0.99732	0.999999	18157	0	-1.6803
D10Wsu52e	5	0.0026721	0.011564	0.428135	473	4	-2.9076	0.79554	0.79603	0.999999	14144	0	-2.9076
Timm17a	5	0.0026779	0.011591	0.428135	474	3	-0.89796	0.90432	0.90472	0.999999	16049	0	-0.89796
4930550L24Rik	5	0.0026951	0.011657	0.428135	475	3	-0.48152	0.43905	0.43961	0.999999	7857	0	-0.48152
Lipf	4	0.0027051	0.0096177	0.405159	476	2	-2.2417	0.018806	0.020324	0.972475	409	1	-2.2417
Eif3i	5	0.0027113	0.011719	0.428135	477	5	-2.6605	0.99729	0.99728	0.999999	18155	0	-2.6605
Ndufa11	5	0.0027145	0.01173	0.428135	478	5	-2.4492	0.99632	0.9963	0.999999	18117	0	-2.4492
Cpsf6	5	0.0027155	0.011736	0.428135	479	5	-1.5722	0.99728	0.99728	0.999999	18154	0	-1.5722
Rps16	3	0.0027198	0.0076123	0.377959	480	3	-2.5412	0.99728	0.99732	0.999999	18153	0	-2.5412
Eif1ad	5	0.0027256	0.01178	0.428135	481	3	-1.1676	0.27333	0.27363	0.999999	4949	0	-1.1676
Ccne1	5	0.0027258	0.011781	0.428135	482	5	-1.4429	0.99727	0.99727	0.999999	18152	0	-1.4429
Cct8	5	0.0027397	0.011832	0.428135	483	5	-3.6092	0.99353	0.99356	0.999999	18013	0	-3.6092
Polr2c	5	0.0027416	0.01184	0.428135	484	5	-2.3292	0.99726	0.99725	0.999999	18151	0	-2.3292
Cdc23	5	0.0027449	0.011857	0.428135	485	5	-2.2968	0.99726	0.99725	0.999999	18150	0	-2.2968
Gfral	5	0.0027527	0.011889	0.428135	486	2	0.25493	0.13564	0.13592	0.999999	2493	0	0.25493
Nudcd3	5	0.0027696	0.011962	0.428275	487	5	-1.6399	0.99723	0.99723	0.999999	18149	0	-1.6399
Taf1	5	0.0027802	0.012001	0.428275	488	4	-2.2514	0.62117	0.6216	0.999999	11106	0	-2.2514
Tfdp1	5	0.0027906	0.01204	0.428275	489	2	0.061251	0.81357	0.8141	0.999999	14446	0	0.061251
Anapc1	5	0.0027906	0.01204	0.428275	490	3	-0.41162	0.62515	0.62557	0.999999	11179	0	-0.41162
Rit1	5	0.0027906	0.01204	0.428275	491	3	-0.19216	0.69636	0.69675	0.999999	12403	0	-0.19216
Luc7l3	4	0.0027924	0.0099309	0.408111	492	3	-3.3223	0.73167	0.73118	0.999999	13071	0	-3.3223
Suz12	5	0.0027939	0.012056	0.428275	493	4	-2.2867	0.76853	0.76895	0.999999	13698	0	-2.2867
Vars2	5	0.0028014	0.012084	0.428423	494	4	-3.2593	0.84951	0.84987	0.999999	15059	0	-3.2593
4930433I11Rik	4	0.0028123	0.010014	0.408111	495	2	-1.5885	0.0011057	0.0021149	0.927181	36	1	-1.5885
Iars	5	0.0028141	0.012142	0.429192	496	5	-1.578	0.99719	0.99719	0.999999	18148	0	-1.578
Banp	5	0.0028163	0.012152	0.429192	497	4	-3.3794	0.59932	0.59983	0.999999	10737	0	-3.3794
Hiatl1	4	0.0028233	0.010054	0.408111	498	4	-2.4568	0.99718	0.9972	0.999999	18147	0	-2.4568
Rabggta	5	0.0028425	0.012266	0.430967	499	5	-0.80096	0.99716	0.99715	0.999999	18146	0	-0.80096
Ppa1	5	0.002844	0.012273	0.430967	500	5	-1.4635	0.99716	0.99715	0.999999	18145	0	-1.4635
Gnl3l	5	0.0028594	0.012331	0.432202	501	4	-2.5337	0.39964	0.40026	0.999999	7163	0	-2.5337
Atp6v1d	5	0.0028931	0.012467	0.432798	502	5	-2.6257	0.99711	0.99709	0.999999	18144	0	-2.6257
AI987944	5	0.0028963	0.012479	0.432798	503	5	-3.3038	0.9971	0.99709	0.999999	18143	0	-3.3038
Ltv1	5	0.002902	0.012502	0.432798	504	5	-2.0389	0.9971	0.99709	0.999999	18142	0	-2.0389
Ppfia1	5	0.0029032	0.012506	0.432798	505	3	-0.85592	0.18682	0.18711	0.999999	3406	0	-0.85592
Psenen	5	0.0029343	0.012619	0.432798	506	5	-1.4146	0.99707	0.99705	0.999999	18141	0	-1.4146
Clybl	5	0.0029366	0.012632	0.432798	507	2	0.026078	0.47935	0.4799	0.999999	8593	0	0.026078
Amz2	5	0.0029366	0.012632	0.432798	508	3	-1.5277	0.68553	0.68597	0.999999	12217	0	-1.5277
Hells	5	0.0029366	0.012632	0.432798	509	4	-1.0553	0.47616	0.47662	0.999999	8546	0	-1.0553
Crcp	5	0.0029366	0.012632	0.432798	510	3	-1.6416	0.24928	0.24956	0.999999	4519	0	-1.6416
Adam20	5	0.0029366	0.012632	0.432798	511	4	-1.0116	0.90819	0.90858	0.999999	16113	0	-1.0116
Sh2d1b2	3	0.0029366	0.008216	0.383216	512	3	-6.0602	0.88808	0.88813	0.999999	15757	0	-6.0602
Dkc1	5	0.0029469	0.012677	0.432798	513	4	-3.357	0.92356	0.92391	0.999999	16386	0	-3.357
Timm10	5	0.0029497	0.012684	0.432798	514	4	-3.3579	0.93678	0.93706	0.999999	16644	0	-3.3579
Zfp182	5	0.0029583	0.012722	0.432798	515	5	-1.7935	0.99704	0.99704	0.999999	18140	0	-1.7935
Mrpl45	5	0.0029595	0.012725	0.432798	516	5	-2.7082	0.99465	0.99466	0.999999	18049	0	-2.7082
Polr1e	5	0.0029778	0.012796	0.433629	517	3	-0.74392	0.13378	0.13407	0.999999	2457	0	-0.74392
Dnajc4	5	0.0029944	0.012857	0.434199	518	5	-1.536	0.99701	0.997	0.999999	18139	0	-1.536
Adsl	5	0.0029954	0.01286	0.434199	519	5	-2.2773	0.99339	0.99341	0.999999	18001	0	-2.2773
Khdrbs1	5	0.0030155	0.012944	0.435435	520	3	-0.24614	0.86803	0.86838	0.999999	15387	0	-0.24614
Itgad	5	0.0030158	0.012944	0.435435	521	3	-0.24562	0.79727	0.79774	0.999999	14174	0	-0.24562
Ddx3x	5	0.0030471	0.013081	0.439174	522	5	-2.1219	0.99345	0.99347	0.999999	18005	0	-2.1219
Gm14459	2	0.0030522	0.0058744	0.356746	523	2	-4.9835	0.99695	0.99684	0.999999	18137	0	-4.9835
Vps25	5	0.0030553	0.013109	0.439174	524	5	-1.9949	0.99512	0.9951	0.999999	18061	0	-1.9949
Sprtn	5	0.003063	0.013144	0.439174	525	4	-1.3687	0.95943	0.95964	0.999999	17113	0	-1.3687
Tbc1d10c	5	0.0030647	0.013151	0.439174	526	5	-1.2358	0.99694	0.99693	0.999999	18136	0	-1.2358
Polr2h	5	0.0031008	0.013292	0.442312	527	5	-2.7225	0.97117	0.97131	0.999999	17392	0	-2.7225
Ubxn10	5	0.0031185	0.013365	0.442312	528	4	-0.72983	0.68829	0.68874	0.999999	12269	0	-0.72983
Ppp2r5d	5	0.0031185	0.013365	0.442312	529	3	-1.9689	0.27913	0.2794	0.999999	5043	0	-1.9689
Crbn	5	0.0031284	0.013407	0.442905	530	3	-0.73041	0.75083	0.75132	0.999999	13379	0	-0.73041
Gm6592	4	0.0031534	0.011189	0.422764	531	2	-3.1919	0.065446	0.065418	0.983665	1228	1	-3.1919
Ptpn23	5	0.0031583	0.013526	0.446033	532	5	-1.0561	0.99684	0.99683	0.999999	18134	0	-1.0561
Pgap2	5	0.003173	0.013588	0.447289	533	5	-1.2714	0.99683	0.99681	0.999999	18133	0	-1.2714
Orc4	7	0.0031801	0.01727	0.48597	534	5	-2.7256	0.25169	0.25159	0.999999	4566	0	-2.7256
Map2k6	5	0.0031847	0.013638	0.447336	535	2	0.20801	0.41026	0.41088	0.999999	7344	0	0.20801
Vprbp	4	0.003192	0.011327	0.424269	536	4	-4.2958	0.96659	0.96654	0.999999	17268	0	-4.2958
Epn2	5	0.0031958	0.013676	0.447664	537	3	-0.34931	0.51277	0.51316	0.999999	9200	0	-0.34931
Xrcc2	5	0.0032005	0.013697	0.447664	538	4	-2.2362	0.86178	0.86203	0.999999	15290	0	-2.2362
Itgb3bp	4	0.0032093	0.01139	0.424269	539	2	-3.2123	0.26837	0.26773	0.999999	4860	0	-3.2123
Stk3	5	0.003225	0.013805	0.450398	540	5	-3.3408	0.99034	0.9904	0.999999	17905	0	-3.3408
Zc3h15	5	0.0032508	0.013907	0.452913	541	4	-3.559	0.71674	0.71721	0.999999	12801	0	-3.559
Zfp35	5	0.0032676	0.013981	0.454545	542	4	-2.6107	0.15055	0.1509	0.999999	2750	0	-2.6107
Rpa3	5	0.0032859	0.014044	0.454812	543	4	-3.3166	0.13318	0.13344	0.999999	2447	0	-3.3166
Zbtb6	5	0.0032859	0.014044	0.454812	544	3	-1.1491	0.38997	0.39053	0.999999	6989	0	-1.1491
Trappc1	4	0.0032905	0.011672	0.428135	545	4	-1.6899	0.99671	0.99675	0.999999	18132	0	-1.6899
Arid4a	5	0.0032973	0.014089	0.454812	546	4	-1.8205	0.87441	0.87489	0.999999	15491	0	-1.8205
Ndufv2	5	0.0032973	0.014089	0.454812	547	4	-3.1108	0.89396	0.89443	0.999999	15866	0	-3.1108
Polr3b	5	0.0033128	0.014158	0.455557	548	4	-4.7222	0.76359	0.76405	0.999999	13597	0	-4.7222
Angptl6	5	0.0033197	0.014189	0.455557	549	4	-2.3851	0.87444	0.87492	0.999999	15493	0	-2.3851
Mtr	5	0.0033211	0.014192	0.455557	550	5	-1.3629	0.99668	0.99666	0.999999	18131	0	-1.3629
Clpx	5	0.0033334	0.014232	0.455557	551	4	-1.6722	0.4679	0.46832	0.999999	8377	0	-1.6722
Glp2r	5	0.0033377	0.014249	0.455557	552	3	-3.4885	0.087805	0.08802	0.989296	1633	1	-3.4885
Rpa2	5	0.0033407	0.01426	0.455557	553	4	-3.1027	0.96483	0.96505	0.999999	17223	0	-3.1027
Cog6	5	0.0033852	0.014426	0.458407	554	5	-3.3414	0.99638	0.99635	0.999999	18120	0	-3.3414
Cdk2ap1	4	0.0033883	0.012006	0.428275	555	4	-1.8284	0.99661	0.99666	0.999999	18129	0	-1.8284
Dclre1b	5	0.0033903	0.014448	0.458407	556	5	-1.9453	0.99661	0.99659	0.999999	18128	0	-1.9453
Cinp	5	0.0033908	0.014449	0.458407	557	4	-3.1422	0.43036	0.43087	0.999999	7694	0	-3.1422
Gpkow	5	0.0033988	0.014482	0.458658	558	4	-2.2008	0.93285	0.93313	0.999999	16569	0	-2.2008
Txlng	5	0.0034098	0.014521	0.459095	559	3	-0.35942	0.57633	0.57667	0.999999	10335	0	-0.35942
Psma3	3	0.0034331	0.0095311	0.404104	560	1	0.16711	0.56629	0.56655	0.999999	10140	0	0.16711
Pmpcb	5	0.0034368	0.014623	0.460354	561	5	-3.0522	0.99635	0.99632	0.999999	18119	0	-3.0522
Slc25a21	5	0.0034414	0.014642	0.460354	562	3	-0.15642	0.71556	0.71609	0.999999	12771	0	-0.15642
Mrp63	5	0.0034462	0.014663	0.460354	563	5	-1.6708	0.99655	0.99653	0.999999	18126	0	-1.6708
Akt2	5	0.0034703	0.014763	0.460354	564	4	-1.9585	0.43284	0.43337	0.999999	7744	0	-1.9585
Mrpl55	5	0.0034785	0.014798	0.460354	565	3	-3.1982	0.79995	0.80045	0.999999	14221	0	-3.1982
Rrm1	5	0.0034806	0.014808	0.460354	566	4	-1.917	0.5829	0.58328	0.999999	10446	0	-1.917
Prim1	5	0.0034816	0.014811	0.460354	567	5	-3.1144	0.97094	0.97108	0.999999	17384	0	-3.1144
Slc19a1	5	0.0034943	0.014861	0.461131	568	3	-1.1996	0.8024	0.80286	0.999999	14257	0	-1.1996
Rnaseh1	4	0.0035132	0.012429	0.432798	569	4	-2.8832	0.98347	0.98355	0.999999	17683	0	-2.8832
Alg14	5	0.0035409	0.015052	0.465041	570	5	-1.8856	0.99646	0.99644	0.999999	18125	0	-1.8856
Uchl5	5	0.0035508	0.015089	0.465041	571	5	-1.1279	0.99645	0.99642	0.999999	18123	0	-1.1279
Zfp384	5	0.003551	0.015089	0.465041	572	5	-1.0152	0.9793	0.97943	0.999999	17574	0	-1.0152
Ap1m2	5	0.0035598	0.015118	0.465041	573	4	-3.3265	0.87839	0.87886	0.999999	15567	0	-3.3265
Dnm3	5	0.0035661	0.015138	0.465041	574	3	-3.1963	0.30182	0.30209	0.999999	5445	0	-3.1963
Bub3	5	0.00359	0.015245	0.46755	575	4	-2.5205	0.92124	0.92159	0.999999	16334	0	-2.5205
Eif4a2	6	0.0036008	0.017567	0.486732	576	3	-0.44813	0.4273	0.42739	0.999999	7641	0	-0.44813
Chaf1b	5	0.0036083	0.015314	0.468397	577	4	-2.9968	0.94116	0.94142	0.999999	16745	0	-2.9968
Grpr	5	0.0036106	0.015324	0.468397	578	4	-1.5945	0.10219	0.10239	0.99946	1885	0	-1.5945
Snrpd2	4	0.003624	0.012789	0.433629	579	3	-3.2581	0.3372	0.33634	0.999999	6065	0	-3.2581
Vmn2r69	3	0.0036323	0.010069	0.408111	580	3	-4.8415	0.9636	0.96386	0.999999	17192	0	-4.8415
Stoml3	5	0.0036327	0.0154	0.469436	581	4	-3.2934	0.92743	0.92776	0.999999	16458	0	-3.2934
Il19	5	0.0036349	0.015409	0.469436	582	3	-1.0957	0.78647	0.78703	0.999999	14016	0	-1.0957
Cyb5r4	5	0.003654	0.015487	0.470451	583	4	-0.9142	0.93541	0.93569	0.999999	16615	0	-0.9142
Plekhj1	5	0.0036643	0.015534	0.470451	584	5	-1.6601	0.99634	0.99631	0.999999	18118	0	-1.6601
Wbp11	5	0.0036771	0.015582	0.470451	585	5	-1.7123	0.99632	0.9963	0.999999	18116	0	-1.7123
Tyrobp	5	0.0036802	0.015594	0.470451	586	5	-1.1556	0.99632	0.9963	0.999999	18115	0	-1.1556
Peo1	5	0.0036866	0.015621	0.470451	587	5	-2.0671	0.99631	0.99629	0.999999	18114	0	-2.0671
Efcab10	5	0.0036912	0.01564	0.470451	588	2	0.21876	0.14753	0.14783	0.999999	2692	0	0.21876
Med4	5	0.003694	0.015647	0.470451	589	5	-1.6571	0.99631	0.99628	0.999999	18113	0	-1.6571
Cct2	5	0.0037064	0.015695	0.471137	590	5	-2.8844	0.99061	0.99067	0.999999	17911	0	-2.8844
Gm14326	2	0.0037173	0.0071872	0.375717	591	2	-5.0031	0.99628	0.99616	0.999999	18112	0	-5.0031
Fus	5	0.003718	0.015742	0.471221	592	5	-1.6275	0.99628	0.99625	0.999999	18111	0	-1.6275
Esco2	5	0.0037228	0.01576	0.471221	593	4	-2.7204	0.19677	0.19697	0.999999	3598	0	-2.7204
Ercc2	5	0.003727	0.015775	0.471221	594	3	-1.85	0.91165	0.91201	0.999999	16171	0	-1.85
R3hdml	5	0.0037475	0.015858	0.472929	595	1	1.3577	0.24708	0.24736	0.999999	4484	0	1.3577
Tsr2	5	0.0037612	0.015909	0.473685	596	5	-2.9099	0.99624	0.99621	0.999999	18110	0	-2.9099
Atp6v0b	5	0.0037753	0.015957	0.47436	597	5	-2.6961	0.97335	0.97345	0.999999	17450	0	-2.6961
Ifi202b	4	0.0037812	0.01332	0.442312	598	3	-3.2303	0.87441	0.87391	0.999999	15492	0	-3.2303
Vmn1r168	5	0.0038038	0.016084	0.475033	599	3	-3.6713	0.38616	0.3867	0.999999	6924	0	-3.6713
2002-09-01	5	0.0038042	0.016086	0.475033	600	5	-1.9044	0.9962	0.99617	0.999999	18109	0	-1.9044
Snupn	5	0.00386	0.016311	0.478336	601	3	-0.28023	0.12133	0.12165	0.999999	2226	0	-0.28023
Hist1h2ak	2	0.0038632	0.0074568	0.376684	602	2	-4.5236	0.99614	0.996	0.999999	18106	0	-4.5236
Cog1	5	0.0038636	0.016325	0.478336	603	4	-1.5875	0.90777	0.90814	0.999999	16105	0	-1.5875
3110043O21Rik	4	0.0038657	0.013619	0.447336	604	4	-2.5107	0.99613	0.9962	0.999999	18105	0	-2.5107
Tti1	5	0.0038704	0.016352	0.478336	605	5	-1.6876	0.99173	0.9918	0.999999	17950	0	-1.6876
Syn3	5	0.0038769	0.016377	0.478336	606	3	-3.0778	0.49195	0.49243	0.999999	8815	0	-3.0778
Pi4ka	5	0.0038919	0.016444	0.479523	607	4	-2.9282	0.55306	0.55337	0.999999	9886	0	-2.9282
Mrpl17	5	0.0039094	0.016523	0.479606	608	5	-1.6395	0.99609	0.99607	0.999999	18104	0	-1.6395
Pcsk9	5	0.0039163	0.016545	0.479606	609	2	1.2752	0.34322	0.34362	0.999999	6180	0	1.2752
Mup21	3	0.0039268	0.010858	0.416222	610	3	-2.9522	0.99607	0.99615	0.999999	18103	0	-2.9522
Pglyrp2	5	0.0039295	0.016596	0.479738	611	3	-3.8513	0.46126	0.46165	0.999999	8254	0	-3.8513
Golt1b	5	0.0039524	0.016677	0.479738	612	5	-2.2911	0.98373	0.98384	0.999999	17692	0	-2.2911
Eif2b5	5	0.0039527	0.016679	0.479738	613	5	-1.1759	0.99605	0.99602	0.999999	18102	0	-1.1759
Ccr6	5	0.003964	0.016725	0.479738	614	4	-3.0564	0.88047	0.88096	0.999999	15609	0	-3.0564
Rpl17	2	0.0039777	0.007665	0.378136	615	2	-3.8888	0.99602	0.99589	0.999999	18101	0	-3.8888
Pdp1	5	0.0039809	0.016796	0.479738	616	3	-3.255	0.20671	0.20692	0.999999	3771	0	-3.255
Kif5b	5	0.003982	0.016799	0.479738	617	5	-1.8627	0.98118	0.98134	0.999999	17625	0	-1.8627
Yap1	5	0.0039823	0.016799	0.479738	618	3	-0.5679	0.71312	0.71359	0.999999	12724	0	-0.5679
Gar1	5	0.003985	0.016811	0.479738	619	5	-1.9309	0.97428	0.97438	0.999999	17470	0	-1.9309
Atp6v1b2	5	0.0039998	0.016872	0.480589	620	5	-2.2742	0.99388	0.99389	0.999999	18025	0	-2.2742
Aff4	5	0.0040157	0.016938	0.481713	621	4	-2.022	0.9501	0.95035	0.999999	16938	0	-2.022
Fnbp1	5	0.0040288	0.016993	0.482543	622	2	0.33791	0.75549	0.75596	0.999999	13462	0	0.33791
Phb	5	0.0040388	0.017027	0.482761	623	5	-2.9846	0.99596	0.99595	0.999999	18100	0	-2.9846
Mrps25	5	0.004045	0.017054	0.48278	624	5	-2.9774	0.99596	0.99595	0.999999	18099	0	-2.9774
Cir1	5	0.0040517	0.017085	0.48292	625	4	-1.7923	0.76197	0.7624	0.999999	13571	0	-1.7923
Hs3st5	5	0.0040969	0.017257	0.48597	626	3	-3.1903	0.79283	0.79332	0.999999	14102	0	-3.1903
Rrn3	5	0.004102	0.017272	0.48597	627	5	-1.9027	0.9959	0.99589	0.999999	18098	0	-1.9027
Ccdc84	5	0.0041086	0.017301	0.48597	628	5	-0.99188	0.99589	0.99589	0.999999	18097	0	-0.99188
Mrpl40	5	0.0041198	0.017351	0.48597	629	5	-1.8155	0.99588	0.99587	0.999999	18096	0	-1.8155
Dtymk	7	0.0041231	0.021872	0.51713	630	6	-1.525	0.97499	0.97495	0.999999	17485	0	-1.525
Paxbp1	5	0.0041302	0.017391	0.486345	631	5	-1.3031	0.99587	0.99586	0.999999	18095	0	-1.3031
Zfp207	5	0.0041436	0.017445	0.486732	632	4	-3.2077	0.2555	0.25578	0.999999	4625	0	-3.2077
Gemin6	5	0.004168	0.017552	0.486732	633	4	-1.3132	0.70885	0.70929	0.999999	12634	0	-1.3132
Mif4gd	5	0.004168	0.017552	0.486732	634	3	-0.32225	0.40338	0.40398	0.999999	7216	0	-0.32225
Defb30	2	0.0041715	0.0080422	0.380959	635	2	-5.0849	0.99583	0.99569	0.999999	18094	0	-5.0849
Rnf8	5	0.0041716	0.01757	0.486732	636	5	-1.1469	0.99583	0.99582	0.999999	18093	0	-1.1469
Plk1	5	0.0041818	0.017607	0.486732	637	4	-2.7639	0.88795	0.88843	0.999999	15754	0	-2.7639
Fermt2	5	0.0041839	0.017617	0.486732	638	5	-2.4899	0.99467	0.99467	0.999999	18050	0	-2.4899
Bmi1	4	0.0041941	0.014715	0.460354	639	4	-3.1475	0.99581	0.99587	0.999999	18092	0	-3.1475
Stx18	5	0.0041999	0.01769	0.487558	640	5	-1.7696	0.9958	0.99578	0.999999	18091	0	-1.7696
Sf3b1	4	0.0042105	0.014766	0.460354	641	4	-1.4245	0.99579	0.99585	0.999999	18090	0	-1.4245
Rbx1	5	0.0042212	0.017778	0.487558	642	4	-3.4118	0.9297	0.93002	0.999999	16505	0	-3.4118
Fam150a	5	0.0042257	0.017797	0.487558	643	4	-1.1788	0.72396	0.7244	0.999999	12942	0	-1.1788
Srrm2	5	0.0042257	0.017797	0.487558	644	3	-2.0249	0.76915	0.76955	0.999999	13708	0	-2.0249
Rps25	3	0.0042315	0.01168	0.428135	645	3	-2.1179	0.99577	0.99587	0.999999	18089	0	-2.1179
Xrn2	5	0.004238	0.017851	0.487558	646	5	-3.2338	0.98811	0.98814	0.999999	17831	0	-3.2338
Pnma3	5	0.0042414	0.017861	0.487558	647	4	-3.1272	0.91367	0.91401	0.999999	16206	0	-3.1272
Supv3l1	5	0.0042418	0.017862	0.487558	648	5	-1.4352	0.99576	0.99574	0.999999	18088	0	-1.4352
Rbbp5	5	0.0042519	0.017904	0.487558	649	5	-2.3049	0.97412	0.97422	0.999999	17465	0	-2.3049
Rps20	4	0.0042728	0.014975	0.463888	650	4	-3.0802	0.99573	0.99579	0.999999	18086	0	-3.0802
Irs2	5	0.0043079	0.018116	0.491932	651	5	-1.0005	0.99569	0.99568	0.999999	18085	0	-1.0005
Cspg4	5	0.00431	0.018126	0.491932	652	3	-0.48322	0.90286	0.90326	0.999999	16025	0	-0.48322
Gfod2	5	0.004318	0.018155	0.491941	653	5	-1.1468	0.99568	0.99567	0.999999	18084	0	-1.1468
1700006A11Rik	5	0.004355	0.01829	0.494199	654	4	-2.6398	0.78652	0.78708	0.999999	14018	0	-2.6398
Nfs1	5	0.0043857	0.018426	0.494697	655	5	-2.6612	0.97898	0.97912	0.999999	17567	0	-2.6612
Nars	5	0.0043981	0.018473	0.494697	656	4	-2.99	0.92332	0.92365	0.999999	16382	0	-2.99
Cd36	5	0.0043985	0.018474	0.494697	657	2	0.30562	0.62546	0.6259	0.999999	11186	0	0.30562
Pomp	5	0.0043985	0.018474	0.494697	658	4	-2.7778	0.84661	0.84699	0.999999	15013	0	-2.7778
Nars2	5	0.0044032	0.01849	0.494697	659	4	-2.0407	0.4138	0.41441	0.999999	7406	0	-2.0407
Sec61g	3	0.0044212	0.01222	0.430778	660	3	-3.2288	0.99558	0.99569	0.999999	18080	0	-3.2288
Metrnl	5	0.0044396	0.018625	0.496707	661	5	-1.5331	0.99556	0.99556	0.999999	18079	0	-1.5331
Nol6	4	0.0044482	0.015552	0.470451	662	4	-2.8378	0.99555	0.99562	0.999999	18078	0	-2.8378
Mrpl34	5	0.0044542	0.018688	0.497014	663	4	-2.7591	0.94604	0.94629	0.999999	16858	0	-2.7591
Grm1	5	0.0044593	0.018707	0.497014	664	4	-1.6389	0.387	0.38755	0.999999	6937	0	-1.6389
N6amt1	5	0.0044724	0.018766	0.497065	665	4	-2.9187	0.84829	0.84866	0.999999	15038	0	-2.9187
Hinfp	5	0.0044742	0.018774	0.497065	666	4	-2.8465	0.43068	0.43122	0.999999	7703	0	-2.8465
Eif1a	5	0.0044916	0.01885	0.498357	667	4	-2.8935	0.21925	0.21948	0.999999	4005	0	-2.8935
Cluap1	5	0.0045069	0.018907	0.498447	668	1	1.2441	0.14837	0.14869	0.999999	2708	0	1.2441
Cyp2ab1	5	0.0045069	0.018907	0.498447	669	3	-0.12172	0.26684	0.26711	0.999999	4831	0	-0.12172
Mtg2	5	0.0045263	0.018987	0.499816	670	5	-2.7587	0.9835	0.98361	0.999999	17685	0	-2.7587
Bclaf1	5	0.004545	0.019062	0.500381	671	5	-1.0815	0.99546	0.99546	0.999999	18077	0	-1.0815
Gm13103	3	0.004568	0.012651	0.432798	672	2	-5.4251	0.47937	0.4795	0.999999	8594	0	-5.4251
Ppat	5	0.0045682	0.019148	0.500736	673	5	-1.9518	0.98248	0.98259	0.999999	17657	0	-1.9518
Zmynd10	5	0.0045912	0.01925	0.500736	674	3	-0.14244	0.43355	0.43407	0.999999	7757	0	-0.14244
Nkap	5	0.0045917	0.019253	0.500736	675	5	-1.9057	0.99108	0.99116	0.999999	17925	0	-1.9057
Lsm11	5	0.0045928	0.019257	0.500736	676	5	-2.2813	0.9891	0.98917	0.999999	17864	0	-2.2813
Vmn2r93	4	0.004606	0.016085	0.475033	677	3	-3.0705	0.015821	0.017494	0.972475	350	1	-3.0705
Eif4a3	5	0.0046088	0.019321	0.500736	678	5	-2.3636	0.98582	0.98592	0.999999	17749	0	-2.3636
Ndufa1	4	0.0046106	0.016109	0.475033	679	4	-1.6218	0.99539	0.99546	0.999999	18075	0	-1.6218
Gtf2b	5	0.0046159	0.019351	0.500736	680	4	-2.6189	0.95685	0.95709	0.999999	17059	0	-2.6189
Obp2a	5	0.0046187	0.019364	0.500736	681	4	-2.8131	0.29625	0.29654	0.999999	5349	0	-2.8131
Supt4a	5	0.0046192	0.019365	0.500736	682	4	-2.1537	0.95348	0.95373	0.999999	17000	0	-2.1537
Adat2	5	0.0046195	0.019366	0.500736	683	5	-2.6999	0.99005	0.99012	0.999999	17892	0	-2.6999
Gpnmb	4	0.0046198	0.016139	0.475145	684	4	-1.3599	0.99538	0.99545	0.999999	18074	0	-1.3599
Qars	5	0.0046233	0.019384	0.500736	685	5	-2.8708	0.99378	0.99379	0.999999	18023	0	-2.8708
Pes1	5	0.0046293	0.019402	0.500736	686	5	-3.114	0.99537	0.99538	0.999999	18073	0	-3.114
Zfp560	5	0.0046381	0.01944	0.500991	687	4	-3.0559	0.82347	0.82392	0.999999	14634	0	-3.0559
Pycr2	5	0.0046475	0.019479	0.501302	688	4	-1.5573	0.68758	0.68806	0.999999	12257	0	-1.5573
Satl1	5	0.0046696	0.019572	0.501862	689	5	-2.7176	0.99533	0.99533	0.999999	18072	0	-2.7176
Dlg2	5	0.0046745	0.019599	0.501862	690	4	-3.2002	0.93501	0.93528	0.999999	16608	0	-3.2002
Hdac1	4	0.0046854	0.016365	0.478336	691	4	-2.0275	0.99531	0.99539	0.999999	18070	0	-2.0275
Ankrd12	5	0.0046956	0.019685	0.501862	692	3	-2.6476	0.36132	0.36173	0.999999	6501	0	-2.6476
Prrxl1	5	0.0046956	0.019685	0.501862	693	4	-0.31907	0.6579	0.65836	0.999999	11745	0	-0.31907
Gm6432	5	0.0047037	0.01972	0.501862	694	1	1.0619	0.48252	0.48308	0.999999	8644	0	1.0619
Trim10	5	0.0047056	0.019724	0.501862	695	5	-2.0025	0.99529	0.9953	0.999999	18069	0	-2.0025
Alg1	5	0.0047091	0.019738	0.501862	696	5	-1.6113	0.98654	0.98662	0.999999	17778	0	-1.6113
Nelfb	5	0.0047219	0.019794	0.501862	697	5	-2.3482	0.99528	0.99527	0.999999	18068	0	-2.3482
Abce1	4	0.0047221	0.016508	0.479606	698	3	-2.652	0.46894	0.46838	0.999999	8396	0	-2.652
Dram2	5	0.0047244	0.019801	0.501862	699	4	-3.1435	0.91999	0.92034	0.999999	16319	0	-3.1435
Rnps1	5	0.0047427	0.019867	0.502703	700	5	-1.9955	0.97015	0.97027	0.999999	17366	0	-1.9955
Prss3	1	0.0047464	0.0046648	0.33646	701	1	-8.0234	0.99525	0.99532	0.999999	18067	0	-8.0234
Mrps18c	5	0.0047531	0.019902	0.502703	702	5	-1.5734	0.99525	0.99523	0.999999	18066	0	-1.5734
Thg1l	5	0.0047555	0.019916	0.502703	703	5	-1.9341	0.99524	0.99523	0.999999	18065	0	-1.9341
Dnah7a	5	0.0047919	0.020061	0.505663	704	3	-0.34943	0.61075	0.6112	0.999999	10929	0	-0.34943
Deb1	4	0.0048068	0.016801	0.479738	705	4	-2.554	0.95681	0.95672	0.999999	17057	0	-2.554
Lipo1	3	0.0048087	0.013295	0.442312	706	3	-4.9829	0.99519	0.99532	0.999999	18063	0	-4.9829
Vmn2r70	4	0.0048116	0.016816	0.479738	707	3	-3.117	0.86498	0.86452	0.999999	15339	0	-3.117
Itgax	5	0.0048132	0.020148	0.506506	708	2	0.31419	0.63554	0.63596	0.999999	11358	0	0.31419
Zer1	5	0.0048161	0.02016	0.506506	709	2	0.53967	0.70443	0.70492	0.999999	12552	0	0.53967
Tubgcp6	5	0.0048308	0.020223	0.506506	710	4	-1.8452	0.9631	0.96333	0.999999	17187	0	-1.8452
Prosc	5	0.0048485	0.020296	0.507225	711	5	-0.88276	0.99515	0.99513	0.999999	18062	0	-0.88276
Asb6	5	0.0048606	0.020343	0.507225	712	4	-1.8447	0.93771	0.93796	0.999999	16665	0	-1.8447
Negr1	5	0.0048606	0.020343	0.507225	713	4	-0.6985	0.53276	0.53307	0.999999	9536	0	-0.6985
Plau	5	0.0048748	0.020405	0.507822	714	3	-3.1113	0.8977	0.89811	0.999999	15937	0	-3.1113
Serhl	5	0.0048883	0.020462	0.507822	715	3	-2.9953	0.96189	0.9621	0.999999	17162	0	-2.9953
Ddx23	5	0.0048995	0.020503	0.507822	716	4	-1.9874	0.85662	0.85691	0.999999	15199	0	-1.9874
Mat2a	5	0.0049064	0.020525	0.507822	717	5	-1.8259	0.96889	0.96905	0.999999	17331	0	-1.8259
Ttc30b	5	0.0049133	0.020552	0.507822	718	5	-3.2438	0.98873	0.9888	0.999999	17852	0	-3.2438
Blcap	5	0.0049248	0.020599	0.507822	719	4	-1.8174	0.81348	0.814	0.999999	14443	0	-1.8174
Gtl3	5	0.0049286	0.020613	0.507822	720	4	-0.57815	0.75406	0.75455	0.999999	13439	0	-0.57815
Papd5	5	0.0049309	0.020619	0.507822	721	5	-1.4725	0.99507	0.99506	0.999999	18059	0	-1.4725
Exosc9	5	0.0049443	0.020671	0.507822	722	4	-3.0605	0.311	0.31131	0.999999	5617	0	-3.0605
Pold1	5	0.0049482	0.020687	0.507822	723	5	-2.973	0.98251	0.98261	0.999999	17659	0	-2.973
Cab39l	5	0.0049514	0.020698	0.507822	724	4	-1.5252	0.89131	0.89177	0.999999	15823	0	-1.5252
Hmgxb3	5	0.0049514	0.020698	0.507822	725	3	-0.41153	0.17436	0.17465	0.999999	3187	0	-0.41153
Spag11b	6	0.0049516	0.023499	0.526842	726	6	-1.3871	0.99505	0.99504	0.999999	18058	0	-1.3871
Fbxo38	5	0.0049607	0.020744	0.507946	727	4	-2.0237	0.66181	0.66231	0.999999	11815	0	-2.0237
Slc25a26	5	0.0049664	0.020758	0.507946	728	5	-2.2796	0.99503	0.99503	0.999999	18057	0	-2.2796
Pmpca	5	0.0049728	0.020789	0.508008	729	4	-2.0055	0.67389	0.67434	0.999999	12029	0	-2.0055
Crispld1	5	0.0050019	0.020893	0.50892	730	5	-1.2143	0.99352	0.99354	0.999999	18011	0	-1.2143
Hps6	5	0.0050129	0.020932	0.50892	731	4	-1.3687	0.9676	0.96778	0.999999	17299	0	-1.3687
Ppm1g	5	0.0050129	0.020932	0.50892	732	4	-1.1165	0.52783	0.52815	0.999999	9464	0	-1.1165
Slitrk5	5	0.0050381	0.021044	0.510848	733	2	1.0565	0.27896	0.27923	0.999999	5041	0	1.0565
Mastl	4	0.0050473	0.017607	0.486732	734	4	-1.3264	0.96745	0.9674	0.999999	17296	0	-1.3264
Pold3	5	0.0050498	0.021086	0.510963	735	4	-2.5724	0.95951	0.95973	0.999999	17115	0	-2.5724
Trmt112	5	0.0050684	0.021162	0.511709	736	5	-1.8233	0.99493	0.99493	0.999999	18056	0	-1.8233
Cenpn	5	0.0050792	0.021206	0.51209	737	5	-2.6489	0.98675	0.98682	0.999999	17784	0	-2.6489
Dhdds	5	0.0051131	0.02133	0.513551	738	4	-1.7113	0.58195	0.58231	0.999999	10429	0	-1.7113
Zfp69	5	0.0051182	0.021348	0.513551	739	3	-0.69397	0.18916	0.18944	0.999999	3452	0	-0.69397
Ino80	5	0.0051342	0.021416	0.514457	740	5	-2.196	0.99487	0.99487	0.999999	18054	0	-2.196
Gabra5	5	0.005144	0.021444	0.514458	741	5	-2.0666	0.98955	0.98963	0.999999	17882	0	-2.0666
Bop1	5	0.0051703	0.021552	0.515057	742	5	-2.0238	0.99013	0.9902	0.999999	17893	0	-2.0238
Ciao1	5	0.0051914	0.021628	0.515845	743	5	-0.89295	0.99481	0.99482	0.999999	18053	0	-0.89295
Fis1	5	0.0051947	0.021642	0.515845	744	4	-3.1934	0.84526	0.84566	0.999999	14990	0	-3.1934
Serpini2	5	0.0052096	0.021695	0.516446	745	3	-0.82848	0.26939	0.26968	0.999999	4881	0	-0.82848
Alg2	5	0.0052435	0.021829	0.51713	746	5	-2.334	0.97792	0.97808	0.999999	17541	0	-2.334
Ncapg2	5	0.0052454	0.021835	0.51713	747	5	-1.4014	0.99475	0.99475	0.999999	18051	0	-1.4014
Paics	5	0.005259	0.021886	0.51713	748	4	-3.0608	0.49236	0.49284	0.999999	8824	0	-3.0608
Dydc1	5	0.0052653	0.021919	0.51713	749	2	0.57495	0.71467	0.71519	0.999999	12758	0	0.57495
Mllt6	5	0.0052658	0.021921	0.51713	750	2	0.078958	0.61445	0.61495	0.999999	10996	0	0.078958
Gm382	4	0.0052775	0.018378	0.494697	751	4	-3.2047	0.99311	0.9932	0.999999	17995	0	-3.2047
Glipr1	5	0.0052981	0.02203	0.517791	752	4	-2.2883	0.94329	0.94354	0.999999	16793	0	-2.2883
Rrp12	5	0.0052993	0.022033	0.517791	753	4	-1.8702	0.94635	0.9466	0.999999	16864	0	-1.8702
Rpl7	4	0.0053155	0.018496	0.494697	754	4	-2.816	0.99116	0.99127	0.999999	17930	0	-2.816
Cd74	5	0.0053695	0.022337	0.522482	755	4	-0.72564	0.94006	0.94031	0.999999	16725	0	-0.72564
Rnls	5	0.0053695	0.022337	0.522482	756	3	-1.6562	0.21293	0.21315	0.999999	3884	0	-1.6562
Krtap4-1	3	0.0053721	0.014811	0.460354	757	3	-2.6133	0.99463	0.99474	0.999999	18048	0	-2.6133
Rplp2	5	0.005383	0.022383	0.522686	758	5	-1.2171	0.99462	0.99462	0.999999	18047	0	-1.2171
Rbm28	4	0.0053859	0.018718	0.497014	759	3	-2.4191	0.83055	0.82987	0.999999	14763	0	-2.4191
Scap	5	0.0054003	0.02245	0.523407	760	5	-2.4204	0.9946	0.99461	0.999999	18046	0	-2.4204
Mrpl28	5	0.0054117	0.0225	0.523407	761	5	-2.7628	0.98706	0.98711	0.999999	17796	0	-2.7628
Trmt12	5	0.0054344	0.022585	0.524074	762	3	-0.29309	0.89554	0.89601	0.999999	15899	0	-0.29309
Mas1	5	0.0054418	0.022613	0.524074	763	4	-1.9005	0.26168	0.26196	0.999999	4739	0	-1.9005
Lrrc3b	5	0.0054505	0.022636	0.524074	764	5	-1.5334	0.9918	0.99187	0.999999	17953	0	-1.5334
Aars	5	0.0054525	0.022642	0.524074	765	5	-2.2554	0.99455	0.99456	0.999999	18045	0	-2.2554
Gm9376	4	0.005482	0.019042	0.500381	766	4	-1.3254	0.99452	0.99461	0.999999	18044	0	-1.3254
Eif5	5	0.0055192	0.022899	0.526133	767	4	-3.0643	0.57305	0.57347	0.999999	10266	0	-3.0643
Cdc6	5	0.0055468	0.023017	0.526133	768	4	-1.018	0.8318	0.83231	0.999999	14782	0	-1.018
Cabyr	5	0.0055505	0.023031	0.526133	769	5	-4.1237	0.97642	0.97657	0.999999	17509	0	-4.1237
Efna5	5	0.0055555	0.02305	0.526133	770	4	-1.5939	0.58801	0.5884	0.999999	10538	0	-1.5939
1700102P08Rik	5	0.0055555	0.02305	0.526133	771	3	-1.1409	0.42284	0.42341	0.999999	7560	0	-1.1409
Hat1	5	0.0055607	0.023074	0.526133	772	5	-2.3453	0.99444	0.99445	0.999999	18041	0	-2.3453
Fcrl6	4	0.0055672	0.019324	0.500736	773	3	-3.9032	0.89837	0.89801	0.999999	15950	0	-3.9032
1110004E09Rik	5	0.0055777	0.023141	0.526362	774	4	-2.3663	0.79175	0.79226	0.999999	14091	0	-2.3663
Atp2a2	5	0.0055987	0.023216	0.526399	775	4	-3.0242	0.49418	0.49463	0.999999	8858	0	-3.0242
Mlycd	5	0.0056048	0.02325	0.526399	776	4	-1.6959	0.70957	0.71	0.999999	12650	0	-1.6959
Ddo	5	0.005605	0.023251	0.526399	777	3	-3.0815	0.66017	0.66063	0.999999	11787	0	-3.0815
Mbtps1	5	0.0056099	0.023267	0.526399	778	5	-2.1128	0.97317	0.97326	0.999999	17445	0	-2.1128
Polr2b	5	0.0056162	0.023293	0.526399	779	4	-1.8158	0.93927	0.93952	0.999999	16710	0	-1.8158
Taf15	5	0.0056215	0.023315	0.526399	780	3	-1.4232	0.72597	0.72638	0.999999	12972	0	-1.4232
Gm7361	2	0.0056246	0.010796	0.415955	781	2	-6.4436	0.99344	0.99327	0.999999	18004	0	-6.4436
Rpl18a	2	0.0056352	0.010818	0.415955	782	2	-5.5654	0.99436	0.9942	0.999999	18040	0	-5.5654
Kpna6	5	0.0056555	0.02345	0.526842	783	4	-4.1684	0.94225	0.94249	0.999999	16766	0	-4.1684
Lrit3	5	0.0056624	0.02348	0.526842	784	5	-1.6482	0.99434	0.99435	0.999999	18039	0	-1.6482
Sult1c2	5	0.0056803	0.02355	0.526842	785	4	-1.3831	0.77821	0.77876	0.999999	13874	0	-1.3831
Tm9sf3	5	0.0056803	0.02355	0.526842	786	3	-0.033396	0.94711	0.94737	0.999999	16874	0	-0.033396
Hypk	5	0.0056803	0.02355	0.526842	787	4	-2.2172	0.84989	0.85025	0.999999	15067	0	-2.2172
Pfas	5	0.0056966	0.023609	0.526842	788	4	-2.2953	0.95745	0.95768	0.999999	17068	0	-2.2953
Pola1	5	0.0057094	0.023653	0.526842	789	5	-1.1068	0.99429	0.99431	0.999999	18038	0	-1.1068
Usp36	5	0.0057153	0.023676	0.526842	790	4	-1.1202	0.64638	0.6469	0.999999	11554	0	-1.1202
Pomc	5	0.0057153	0.023676	0.526842	791	2	0.91205	0.55125	0.55153	0.999999	9849	0	0.91205
Psma5	5	0.0057153	0.023676	0.526842	792	5	-0.68791	0.98566	0.98577	0.999999	17747	0	-0.68791
Slc2a1	5	0.0057159	0.023678	0.526842	793	4	-1.7551	0.83076	0.83121	0.999999	14767	0	-1.7551
Rbbp4	5	0.0057261	0.023722	0.527174	794	5	-1.65	0.99281	0.99285	0.999999	17985	0	-1.65
Pikfyve	5	0.0057439	0.023791	0.528091	795	5	-2.8562	0.99426	0.99427	0.999999	18036	0	-2.8562
Thoc3	5	0.0057922	0.023989	0.530547	796	5	-3.4346	0.99421	0.99422	0.999999	18035	0	-3.4346
Sh3gl1	5	0.0057959	0.024009	0.530547	797	4	-2.0664	0.90168	0.90207	0.999999	16003	0	-2.0664
Rcl1	5	0.0057982	0.024017	0.530547	798	5	-2.6139	0.9905	0.99055	0.999999	17909	0	-2.6139
Pramel7	5	0.0058089	0.024053	0.530694	799	4	-2.6717	0.95093	0.95119	0.999999	16956	0	-2.6717
Cdc42	5	0.0058337	0.024151	0.532217	800	5	-2.6269	0.99107	0.99115	0.999999	17924	0	-2.6269
Erh	4	0.0058363	0.020218	0.506506	801	3	-3.0341	0.010143	0.01207	0.969933	251	1	-3.0341
Cwc25	5	0.0058738	0.02431	0.533486	802	4	-0.89339	0.94641	0.94666	0.999999	16866	0	-0.89339
Prdx5	5	0.0058839	0.024353	0.533486	803	2	0.044639	0.88424	0.88473	0.999999	15673	0	0.044639
Grifin	5	0.0058887	0.024374	0.533486	804	5	-2.7189	0.9906	0.99065	0.999999	17910	0	-2.7189
Zfp296	5	0.0058899	0.024379	0.533486	805	4	-3.0425	0.89768	0.89809	0.999999	15936	0	-3.0425
Cav3	5	0.0058993	0.024411	0.533486	806	5	-1.9676	0.9941	0.99412	0.999999	18033	0	-1.9676
Il1rn	5	0.0059018	0.024419	0.533486	807	5	-3.0948	0.96953	0.96964	0.999999	17349	0	-3.0948
Eva1b	5	0.0059021	0.02442	0.533486	808	5	-2.0876	0.9941	0.99412	0.999999	18032	0	-2.0876
Lsm2	12	0.0059067	0.037596	0.601169	809	10	-1.5333	0.77971	0.77992	0.999999	13904	0	-1.5333
Stmn3	5	0.0059105	0.024455	0.533486	810	5	-3.1625	0.98135	0.9815	0.999999	17627	0	-3.1625
Pabpn1	5	0.005915	0.024469	0.533486	811	5	-2.2659	0.96876	0.96894	0.999999	17325	0	-2.2659
Slc25a40	5	0.0059399	0.024563	0.534273	812	4	-3.1482	0.82507	0.82551	0.999999	14661	0	-3.1482
Gart	5	0.00594	0.024564	0.534273	813	3	-0.29312	0.8409	0.84133	0.999999	14921	0	-0.29312
Tma16	5	0.0059702	0.024682	0.536214	814	5	-3.1533	0.99403	0.99404	0.999999	18031	0	-3.1533
Capn8	5	0.0060145	0.024843	0.538103	815	5	-0.70035	0.99399	0.99399	0.999999	18030	0	-0.70035
Tshb	5	0.0060201	0.024864	0.538103	816	5	-1.3581	0.99398	0.99399	0.999999	18029	0	-1.3581
Mgmt	5	0.0060243	0.024886	0.538103	817	4	-1.5978	0.29557	0.29588	0.999999	5337	0	-1.5978
Txndc17	5	0.0060243	0.024886	0.538103	818	3	-0.19967	0.93815	0.9384	0.999999	16678	0	-0.19967
Mphosph6	5	0.0060374	0.024938	0.53831	819	5	-3.2128	0.97865	0.97878	0.999999	17555	0	-3.2128
Hspa9	5	0.0060519	0.02499	0.53831	820	5	-2.3846	0.98203	0.98217	0.999999	17647	0	-2.3846
Oxa1l	5	0.0060561	0.025004	0.53831	821	5	-1.4195	0.99394	0.99395	0.999999	18028	0	-1.4195
Cpox	5	0.006058	0.025013	0.53831	822	5	-1.3623	0.99394	0.99395	0.999999	18027	0	-1.3623
Telo2	4	0.0060589	0.020936	0.50892	823	3	-2.7208	0.60596	0.60526	0.999999	10845	0	-2.7208
Vmn1r215	5	0.0060692	0.025053	0.53831	824	4	-2.1428	0.93306	0.93333	0.999999	16579	0	-2.1428
Klrb1	5	0.0060932	0.025152	0.539425	825	5	-1.1134	0.99391	0.99392	0.999999	18026	0	-1.1134
Crls1	7	0.0060961	0.031412	0.575129	826	5	-1.8654	0.56398	0.56387	0.999999	10100	0	-1.8654
Surf6	5	0.0061059	0.025196	0.539737	827	5	-2.8337	0.98946	0.98956	0.999999	17878	0	-2.8337
Znrf1	12	0.0061605	0.038967	0.606116	828	10	-0.89483	0.99268	0.99271	0.999999	17979	0	-0.89483
Vps4b	5	0.0061632	0.025413	0.543743	829	5	-1.1179	0.99384	0.99385	0.999999	18024	0	-1.1179
Nol8	4	0.0061872	0.02135	0.513551	830	3	-3.8148	0.58067	0.57997	0.999999	10408	0	-3.8148
Tmem55a	5	0.0061928	0.025528	0.544526	831	4	-2.7032	0.95802	0.95825	0.999999	17088	0	-2.7032
Ccdc83	5	0.0061952	0.025538	0.544526	832	2	0.25923	0.24973	0.25001	0.999999	4527	0	0.25923
Tsg101	5	0.0062286	0.025664	0.544708	833	4	-4.4037	0.85781	0.8581	0.999999	15223	0	-4.4037
Akr1c18	5	0.0062286	0.025664	0.544708	834	3	-3.541	0.70313	0.70354	0.999999	12526	0	-3.541
H2-Q6	4	0.0062467	0.021553	0.515057	835	4	-2.1432	0.99375	0.99383	0.999999	18022	0	-2.1432
Snapc1	5	0.0062474	0.02573	0.544708	836	5	-1.1992	0.99375	0.99376	0.999999	18021	0	-1.1992
Prss28	5	0.0062634	0.025783	0.544708	837	5	-2.5696	0.98941	0.9895	0.999999	17875	0	-2.5696
Tinf2	5	0.0062804	0.025847	0.544798	838	4	-2.4613	0.96532	0.96553	0.999999	17236	0	-2.4613
Hadhb	5	0.0063051	0.02594	0.546135	839	1	1.1821	0.020292	0.023119	0.972475	434	1	1.1821
Rhox7	5	0.0063168	0.025985	0.54645	840	5	-0.93779	0.99368	0.9937	0.999999	18019	0	-0.93779
Rpn1	5	0.0063337	0.02605	0.546452	841	4	-2.0704	0.18183	0.18207	0.999999	3327	0	-2.0704
Eif2s1	3	0.0063396	0.017335	0.48597	842	3	-4.2464	0.98904	0.98917	0.999999	17860	0	-4.2464
Tsen34	5	0.0063448	0.026088	0.546452	843	4	-2.2227	0.42675	0.42726	0.999999	7630	0	-2.2227
Slu7	5	0.0063453	0.026091	0.546452	844	5	-2.195	0.99365	0.99367	0.999999	18018	0	-2.195
Chchd4	5	0.0063591	0.026138	0.546552	845	5	-2.6249	0.99364	0.99365	0.999999	18017	0	-2.6249
Cars2	5	0.0063907	0.026255	0.547748	846	4	-1.8848	0.54138	0.54169	0.999999	9687	0	-1.8848
Rpl19	1	0.0064001	0.0063409	0.361279	847	1	-7.8285	0.9936	0.99365	0.999999	18016	0	-7.8285
Mrpl15	5	0.0064022	0.026299	0.54801	848	4	-3.8524	0.96372	0.96393	0.999999	17197	0	-3.8524
Pacrgl	5	0.0064123	0.026327	0.54801	849	4	-2.25	0.75159	0.75208	0.999999	13392	0	-2.25
Nme6	5	0.0064443	0.026447	0.549198	850	3	-3.098	0.155	0.1554	0.999999	2828	0	-3.098
4932443I19Rik	5	0.0064534	0.026481	0.549198	851	5	-1.7849	0.99355	0.99357	0.999999	18015	0	-1.7849
Hc	5	0.0064538	0.026481	0.549198	852	3	-1.3371	0.93454	0.93482	0.999999	16604	0	-1.3371
Mrpl46	5	0.0064604	0.026503	0.549198	853	5	-1.8105	0.99354	0.99356	0.999999	18014	0	-1.8105
Cdc5l	3	0.0064821	0.017714	0.487558	854	3	-1.9683	0.99352	0.99366	0.999999	18010	0	-1.9683
Prl7a2	5	0.0064973	0.026657	0.550186	855	4	-4.0605	0.31292	0.31327	0.999999	5651	0	-4.0605
9030617O03Rik	5	0.0065016	0.026669	0.550186	856	1	2.1038	0.0014277	0.0027977	0.927181	51	2	2.1038
Zranb2	5	0.0065105	0.026709	0.550186	857	5	-1.304	0.99349	0.99351	0.999999	18008	0	-1.304
Rpf1	5	0.0065127	0.026719	0.550186	858	4	-1.9824	0.9653	0.96551	0.999999	17235	0	-1.9824
Lipt2	5	0.0065166	0.02673	0.550186	859	5	-0.73022	0.99348	0.99351	0.999999	18007	0	-0.73022
Lrrc39	4	0.0065294	0.022472	0.523407	860	3	-3.269	0.91153	0.91131	0.999999	16167	0	-3.269
Fkbp3	5	0.0065504	0.026859	0.550656	861	4	-3.032	0.95038	0.95063	0.999999	16945	0	-3.032
Mrpl53	5	0.0065509	0.026861	0.550656	862	5	-1.8583	0.98384	0.98396	0.999999	17698	0	-1.8583
Pea15a	5	0.0065577	0.02689	0.550656	863	3	-0.86903	0.034313	0.03625	0.981348	673	1	-0.86903
Vmn1r177	3	0.0065585	0.017911	0.487558	864	2	-4.2711	0.56782	0.5681	0.999999	10172	0	-4.2711
Nabp1	5	0.0065701	0.02694	0.550656	865	3	-2.7815	0.84918	0.84953	0.999999	15054	0	-2.7815
Vrk1	5	0.0065762	0.026959	0.550656	866	5	-1.5212	0.99342	0.99346	0.999999	18003	0	-1.5212
Eif5b	5	0.0065793	0.026973	0.550656	867	5	-1.5828	0.97086	0.971	0.999999	17382	0	-1.5828
Srsf2	5	0.0065865	0.027005	0.550656	868	5	-1.4926	0.97858	0.97872	0.999999	17552	0	-1.4926
Ip6k1	5	0.0065924	0.027023	0.550656	869	5	-1.2966	0.99341	0.99344	0.999999	18002	0	-1.2966
Aurkb	4	0.0066079	0.022725	0.525318	870	4	-2.4157	0.98158	0.98166	0.999999	17636	0	-2.4157
Sf3b4	5	0.0066121	0.027097	0.551569	871	5	-2.1936	0.97963	0.97976	0.999999	17585	0	-2.1936
Kdm4d	4	0.0066168	0.022753	0.525318	872	3	-2.8999	0.92627	0.926	0.999999	16442	0	-2.8999
Chmp3	5	0.0066311	0.027162	0.552284	873	5	-0.92996	0.99337	0.99339	0.999999	18000	0	-0.92996
Cd55	3	0.0066561	0.018179	0.491941	874	3	-1.9	0.98184	0.98202	0.999999	17645	0	-1.9
Gnl3	4	0.0066938	0.02299	0.526133	875	3	-3.1353	0.88313	0.88261	0.999999	15649	0	-3.1353
Pyroxd1	5	0.0066981	0.027414	0.554526	876	4	-0.84159	0.021901	0.024628	0.972475	461	1	-0.84159
Cox6c	5	0.0066981	0.027414	0.554526	877	5	-1.7221	0.99026	0.99031	0.999999	17901	0	-1.7221
Lyrm2	5	0.0067395	0.027552	0.555977	878	5	-1.1625	0.96931	0.96944	0.999999	17344	0	-1.1625
Hist4h4	5	0.006745	0.027574	0.555977	879	3	-1.1586	0.68613	0.68658	0.999999	12228	0	-1.1586
Tmem39b	5	0.0067555	0.027611	0.555977	880	5	-1.2435	0.99324	0.99328	0.999999	17999	0	-1.2435
Pdcd2l	5	0.0067575	0.027616	0.555977	881	4	-2.4956	0.94049	0.94073	0.999999	16735	0	-2.4956
Sephs2	5	0.0067851	0.027725	0.557556	882	4	-1.6597	0.82966	0.83012	0.999999	14745	0	-1.6597
Hars	5	0.0067919	0.027761	0.557682	883	4	-2.7825	0.84793	0.84829	0.999999	15032	0	-2.7825
Gm10094	3	0.0068137	0.018598	0.496695	884	2	-5.3429	0.84518	0.84523	0.999999	14987	0	-5.3429
Ints4	5	0.006822	0.027868	0.557987	885	5	-2.1721	0.99318	0.99321	0.999999	17998	0	-2.1721
Mknk1	5	0.0068377	0.027927	0.557987	886	5	-1.2413	0.99316	0.99319	0.999999	17997	0	-1.2413
A830010M20Rik	5	0.0068384	0.027928	0.557987	887	3	-0.64685	0.032281	0.034337	0.981348	632	1	-0.64685
Usp5	5	0.0068713	0.028079	0.559797	888	5	-1.7982	0.99313	0.99316	0.999999	17996	0	-1.7982
Eif2ak2	5	0.0068945	0.028158	0.559941	889	3	-1.6198	0.38318	0.38383	0.999999	6875	0	-1.6198
Pabpc1	5	0.0069273	0.028285	0.559941	890	4	-2.5619	0.80692	0.80738	0.999999	14335	0	-2.5619
Medag	5	0.0069391	0.028321	0.559941	891	5	-2.6759	0.98235	0.98246	0.999999	17655	0	-2.6759
Mtfp1	5	0.0069658	0.028426	0.559941	892	4	-1.3642	0.79238	0.79286	0.999999	14097	0	-1.3642
Preb	5	0.0069769	0.028464	0.559941	893	5	-1.2609	0.99302	0.99305	0.999999	17993	0	-1.2609
Tspan31	5	0.0069836	0.02849	0.559941	894	5	-2.06	0.97264	0.97275	0.999999	17434	0	-2.06
Zfp941	5	0.0069843	0.028492	0.559941	895	5	-0.94136	0.99302	0.99305	0.999999	17992	0	-0.94136
Arg2	5	0.0069858	0.028497	0.559941	896	3	-2.3095	0.56438	0.56475	0.999999	10109	0	-2.3095
Srp72	5	0.0070014	0.028552	0.559941	897	4	-1.7994	0.79735	0.79783	0.999999	14177	0	-1.7994
Ubtf	5	0.0070027	0.028557	0.559941	898	5	-2.5702	0.98635	0.98644	0.999999	17771	0	-2.5702
Nlrp4f	5	0.0070068	0.028572	0.559941	899	4	-1.5109	0.61451	0.61501	0.999999	10998	0	-1.5109
Hs3st6	5	0.0070174	0.028614	0.559941	900	5	-1.4366	0.99298	0.99302	0.999999	17990	0	-1.4366
Ppp1r3d	5	0.0070281	0.028655	0.559941	901	3	-2.8767	0.091575	0.091756	0.994394	1696	1	-2.8767
Thoc2	5	0.0070311	0.028662	0.559941	902	5	-1.9	0.98724	0.98729	0.999999	17799	0	-1.9
Tbcc	5	0.0070318	0.028664	0.559941	903	5	-0.84272	0.99297	0.99301	0.999999	17989	0	-0.84272
Ears2	5	0.0070372	0.028688	0.559941	904	5	-1.5954	0.98499	0.98511	0.999999	17730	0	-1.5954
Tomm20l	5	0.007039	0.028695	0.559941	905	3	-3.1958	0.063428	0.0642	0.983665	1192	1	-3.1958
Epc2	5	0.0070731	0.02882	0.561177	906	5	-1.815	0.97027	0.97039	0.999999	17371	0	-1.815
Gnb2l1	5	0.0070998	0.028926	0.562161	907	4	-2.6279	0.33532	0.33572	0.999999	6030	0	-2.6279
Gjd4	5	0.0071097	0.028964	0.562161	908	5	-0.6633	0.99289	0.99293	0.999999	17988	0	-0.6633
Mbl2	5	0.007119	0.028998	0.562161	909	4	-0.26808	0.92322	0.92355	0.999999	16379	0	-0.26808
Gadd45gip1	5	0.0071365	0.029063	0.562161	910	4	-2.7059	0.89313	0.89358	0.999999	15851	0	-2.7059
Pggt1b	5	0.0071438	0.029085	0.562161	911	3	-2.7494	0.15658	0.15696	0.999999	2859	0	-2.7494
Fezf2	5	0.0071514	0.029114	0.562161	912	4	-1.2714	0.12306	0.12338	0.999999	2259	0	-1.2714
Wdr77	5	0.0071562	0.029129	0.562161	913	5	-1.2672	0.99284	0.99288	0.999999	17987	0	-1.2672
Txn2	5	0.0071606	0.029145	0.562161	914	5	-1.4094	0.99284	0.99288	0.999999	17986	0	-1.4094
Ppil2	5	0.0071997	0.029294	0.564196	915	5	-2.52	0.9928	0.99285	0.999999	17984	0	-2.52
4930430A15Rik	5	0.0072063	0.029312	0.564196	916	5	-2.8022	0.99279	0.99285	0.999999	17983	0	-2.8022
Tsr1	5	0.0072249	0.02938	0.56492	917	4	-2.5754	0.9625	0.96271	0.999999	17173	0	-2.5754
Vmn1r32	3	0.0072479	0.019743	0.501862	918	3	-4.0589	0.99263	0.99276	0.999999	17975	0	-4.0589
Ppcs	5	0.0072545	0.029488	0.565751	919	3	-2.5663	0.27726	0.27754	0.999999	5013	0	-2.5663
Eftud2	5	0.0072593	0.029503	0.565751	920	5	-2.1897	0.98292	0.98302	0.999999	17667	0	-2.1897
Samd12	5	0.0072807	0.029577	0.565751	921	4	-2.1925	0.38149	0.38217	0.999999	6844	0	-2.1925
Bscl2	5	0.0072807	0.029577	0.565751	922	5	-1.6521	0.99272	0.99277	0.999999	17982	0	-1.6521
Dctn4	5	0.0072917	0.029624	0.566058	923	5	-1.3053	0.99271	0.99276	0.999999	17981	0	-1.3053
Dsc3	5	0.0073017	0.029658	0.566108	924	5	-1.424	0.9927	0.99276	0.999999	17980	0	-1.424
Rfc1	5	0.0073392	0.029795	0.566704	925	5	-1.5981	0.99266	0.99272	0.999999	17978	0	-1.5981
Eif4ebp3	5	0.0073425	0.029809	0.566704	926	5	-0.87521	0.99266	0.99271	0.999999	17977	0	-0.87521
Tac4	5	0.0073435	0.029811	0.566704	927	4	-2.0839	0.4287	0.42923	0.999999	7669	0	-2.0839
Fcer2a	5	0.0073436	0.029812	0.566704	928	5	-2.1784	0.99266	0.99271	0.999999	17976	0	-2.1784
Trappc11	5	0.0073621	0.029885	0.567169	929	4	-2.2908	0.64751	0.64804	0.999999	11574	0	-2.2908
Ralyl	5	0.007366	0.029898	0.567169	930	4	-1.6177	0.96266	0.96288	0.999999	17177	0	-1.6177
Sdhd	5	0.0074211	0.030108	0.569438	931	3	-1.4307	0.76538	0.7658	0.999999	13630	0	-1.4307
Doxl2	5	0.0074256	0.030125	0.569438	932	4	-2.3338	0.38387	0.3845	0.999999	6891	0	-2.3338
Dhx16	5	0.0074415	0.030182	0.569438	933	4	-2.6526	0.96577	0.96597	0.999999	17251	0	-2.6526
Plekhb2	5	0.0074539	0.03023	0.569438	934	5	-0.69995	0.99255	0.99262	0.999999	17973	0	-0.69995
Ilf3	5	0.0074584	0.030247	0.569438	935	5	-1.2613	0.99254	0.99261	0.999999	17972	0	-1.2613
Ankrd16	5	0.0074691	0.030287	0.569438	936	3	-2.5881	0.60953	0.61	0.999999	10913	0	-2.5881
Rps3	5	0.0074723	0.030297	0.569438	937	5	-2.0647	0.97881	0.97895	0.999999	17561	0	-2.0647
Scd4	5	0.0074837	0.030334	0.569438	938	3	-0.57051	0.24077	0.24094	0.999999	4371	0	-0.57051
Bms1	5	0.0074837	0.030334	0.569438	939	4	-1.8984	0.87682	0.87729	0.999999	15544	0	-1.8984
Ints9	5	0.0074918	0.030358	0.569438	940	4	-2.2251	0.71836	0.7188	0.999999	12829	0	-2.2251
Wasf1	4	0.0074994	0.025614	0.544708	941	3	-2.9526	0.57307	0.57226	0.999999	10267	0	-2.9526
Gcc2	5	0.007507	0.030414	0.569488	942	3	-3.1823	0.088696	0.088912	0.990954	1651	1	-3.1823
Cyp3a25	5	0.0075171	0.03045	0.569488	943	4	-2.5529	0.88726	0.88776	0.999999	15739	0	-2.5529
Cdipt	5	0.0075239	0.030485	0.569488	944	5	-1.4636	0.97667	0.97682	0.999999	17514	0	-1.4636
Hist1h4d	2	0.0075257	0.014317	0.456587	945	2	-2.5494	0.99247	0.9923	0.999999	17970	0	-2.5494
Tas2r102	4	0.0075519	0.025782	0.544708	946	3	-3.8462	0.38095	0.38022	0.999999	6835	0	-3.8462
Nasp	4	0.0075519	0.025782	0.544708	947	3	-3.9623	0.91989	0.91965	0.999999	16317	0	-3.9623
Vmn2r65	5	0.0075679	0.030644	0.570793	948	4	-0.22863	0.71376	0.71427	0.999999	12736	0	-0.22863
Timm22	5	0.0076076	0.03078	0.570793	949	5	-2.0799	0.99239	0.99247	0.999999	17969	0	-2.0799
Rad54l	5	0.007611	0.030787	0.570793	950	3	-2.309	0.87743	0.87792	0.999999	15552	0	-2.309
Syt5	5	0.007614	0.030797	0.570793	951	5	-1.1684	0.98623	0.98631	0.999999	17765	0	-1.1684
Vmn2r12	5	0.007614	0.030797	0.570793	952	3	-3.8524	0.33561	0.33602	0.999999	6035	0	-3.8524
Hcfc1	5	0.0076152	0.0308	0.570793	953	4	-1.6837	0.95964	0.95985	0.999999	17119	0	-1.6837
Wee1	5	0.0076161	0.030803	0.570793	954	4	-2.6359	0.52257	0.52293	0.999999	9376	0	-2.6359
Tmem232	5	0.007624	0.030835	0.570816	955	4	-0.90639	0.49499	0.49545	0.999999	8872	0	-0.90639
Gm4894	5	0.0076342	0.030876	0.570999	956	4	-2.3599	0.80305	0.80349	0.999999	14268	0	-2.3599
Katnal2	5	0.0076774	0.031037	0.57269	957	3	-2.6251	0.021014	0.023777	0.972475	445	1	-2.6251
Wdr25	5	0.0076902	0.031079	0.57269	958	4	-2.63	0.87246	0.87288	0.999999	15458	0	-2.63
Ddx41	4	0.0076992	0.026247	0.547748	959	4	-2.2604	0.94158	0.94144	0.999999	16756	0	-2.2604
Pno1	5	0.0077005	0.031121	0.57269	960	4	-2.6863	0.59171	0.59212	0.999999	10605	0	-2.6863
Idh1	5	0.0077038	0.031134	0.57269	961	5	-0.63992	0.9923	0.99237	0.999999	17967	0	-0.63992
Tpbpa	5	0.0077049	0.031139	0.57269	962	4	-1.8931	0.58438	0.58478	0.999999	10477	0	-1.8931
Adam4	5	0.0077081	0.031154	0.57269	963	1	0.85146	0.16692	0.16728	0.999999	3051	0	0.85146
Wdr82	5	0.0077232	0.031211	0.573175	964	5	-2.3487	0.97601	0.97618	0.999999	17504	0	-2.3487
Clspn	5	0.0077476	0.0313	0.574223	965	5	-0.88705	0.99225	0.99232	0.999999	17966	0	-0.88705
1700093K21Rik	5	0.0077568	0.031336	0.574312	966	4	-2.0313	0.93743	0.93767	0.999999	16658	0	-2.0313
Abcf1	5	0.0078203	0.031572	0.576345	967	3	-2.4867	0.16238	0.16279	0.999999	2970	0	-2.4867
Tfpi	5	0.0078335	0.031612	0.5765	968	5	-1.3612	0.99217	0.99223	0.999999	17965	0	-1.3612
Exosc2	5	0.0078627	0.031719	0.576943	969	5	-2.5962	0.99214	0.9922	0.999999	17964	0	-2.5962
Gpbp1l1	5	0.0078658	0.03173	0.576943	970	3	-0.57646	0.87022	0.87054	0.999999	15424	0	-0.57646
Zc3h6	5	0.0078767	0.031774	0.577175	971	5	-0.93733	0.99212	0.99218	0.999999	17963	0	-0.93733
4933417A18Rik	5	0.0078971	0.031854	0.578061	972	3	-2.8997	0.1171	0.11741	0.999999	2146	0	-2.8997
Uqcrfs1	4	0.0079004	0.02689	0.550656	973	4	-0.77104	0.95257	0.95241	0.999999	16985	0	-0.77104
Vmn2r82	5	0.0079166	0.031933	0.578915	974	4	-2.2066	0.41163	0.41227	0.999999	7369	0	-2.2066
Zfp330	5	0.0079324	0.031994	0.579456	975	4	-1.6548	0.46194	0.46235	0.999999	8270	0	-1.6548
Kif20b	5	0.007952	0.032068	0.579787	976	5	-1.4834	0.99205	0.99211	0.999999	17962	0	-1.4834
Mrpl19	5	0.0079541	0.032076	0.579787	977	5	-1.6466	0.98383	0.98395	0.999999	17697	0	-1.6466
Rfk	5	0.0079762	0.032152	0.580597	978	5	-1.6358	0.99202	0.99208	0.999999	17960	0	-1.6358
Gtf3c4	5	0.008013	0.032296	0.581676	979	5	-0.99356	0.99199	0.99205	0.999999	17958	0	-0.99356
Pigk	4	0.0080159	0.027263	0.553544	980	3	-2.2274	0.82159	0.82106	0.999999	14598	0	-2.2274
Exoc4	5	0.0080203	0.032324	0.581676	981	3	-2.4335	0.90061	0.90099	0.999999	15987	0	-2.4335
Vmn1r216	3	0.0080209	0.021748	0.517033	982	2	-1.8557	0.13474	0.13437	0.999999	2475	0	-1.8557
Ppp2r2a	5	0.0080229	0.032338	0.581676	983	4	-2.5704	0.9446	0.94485	0.999999	16818	0	-2.5704
Mrpl41	4	0.0080251	0.027285	0.553544	984	3	-3.9002	0.85741	0.8569	0.999999	15213	0	-3.9002
Ccdc59	5	0.0080492	0.032432	0.581767	985	5	-1.3762	0.99195	0.99201	0.999999	17957	0	-1.3762
Fbxo42	5	0.0080504	0.032438	0.581767	986	5	-1.7958	0.99195	0.99201	0.999999	17956	0	-1.7958
Ccr1	5	0.0080651	0.032489	0.581767	987	3	-2.8355	0.17329	0.17361	0.999999	3164	0	-2.8355
Zwilch	5	0.0080689	0.032498	0.581767	988	4	-1.4101	0.87566	0.87616	0.999999	15521	0	-1.4101
Mrpl21	4	0.0080703	0.027423	0.554526	989	4	-1.8888	0.99193	0.99205	0.999999	17955	0	-1.8888
Ncapd2	5	0.0080972	0.032597	0.582137	990	4	-1.4557	0.96672	0.96692	0.999999	17274	0	-1.4557
Flot2	5	0.0081019	0.032617	0.582137	991	4	-2.3995	0.95287	0.95313	0.999999	16988	0	-2.3995
Hist1h2ba	3	0.0081227	0.022012	0.517791	992	2	-3.4428	0.5237	0.52394	0.999999	9396	0	-3.4428
Tgm2	5	0.0081287	0.032716	0.582298	993	1	0.19061	0.12403	0.12433	0.999999	2281	0	0.19061
Phf11d	5	0.0081335	0.032738	0.582298	994	4	-0.46537	0.67806	0.67852	0.999999	12098	0	-0.46537
Ptgr1	5	0.0081335	0.032738	0.582298	995	4	-0.6161	0.95112	0.95138	0.999999	16960	0	-0.6161
Ctsll3	5	0.0081848	0.032941	0.583064	996	2	0.48191	0.098349	0.09853	0.996064	1820	1	0.48191
Ccdc137	5	0.0081979	0.032997	0.583064	997	4	-2.6478	0.6374	0.63783	0.999999	11388	0	-2.6478
Defb21	5	0.0082065	0.033015	0.583064	998	3	-0.53374	0.47814	0.47866	0.999999	8580	0	-0.53374
Ctsm	5	0.0082126	0.033034	0.583064	999	4	-2.7989	0.93491	0.93519	0.999999	16607	0	-2.7989
Hdgfrp3	4	0.0082145	0.027882	0.557987	1000	2	-2.312	0.51303	0.51227	0.999999	9203	0	-2.312
Vmn2r114	4	0.0082145	0.027882	0.557987	1001	3	-4.6825	0.63567	0.63498	0.999999	11359	0	-4.6825
Cenpa	5	0.0082527	0.033186	0.583803	1002	5	-1.8603	0.99175	0.99182	0.999999	17951	0	-1.8603
Chuk	5	0.0082736	0.033257	0.584333	1003	4	-0.098136	0.80754	0.80803	0.999999	14343	0	-0.098136
Vezt	4	0.0082773	0.02808	0.559797	1004	4	-3.1744	0.97427	0.97425	0.999999	17469	0	-3.1744
Fscn1	5	0.0082794	0.03328	0.584333	1005	5	-0.95297	0.99172	0.99179	0.999999	17949	0	-0.95297
0610009D07Rik	4	0.0082864	0.028112	0.55984	1006	4	-2.3899	0.99171	0.99183	0.999999	17948	0	-2.3899
Ubap1	5	0.0083167	0.033436	0.58589	1007	5	-1.3455	0.99168	0.99176	0.999999	17947	0	-1.3455
Taf1c	5	0.0083257	0.033473	0.58589	1008	4	-1.4242	0.83957	0.83997	0.999999	14896	0	-1.4242
Pisd	5	0.0083442	0.033536	0.58589	1009	5	-0.93467	0.99166	0.99173	0.999999	17946	0	-0.93467
Gbp8	1	0.0083472	0.0082887	0.383216	1010	1	-7.6576	0.99165	0.99166	0.999999	17944	0	-7.6576
Gm15023	1	0.0083472	0.0082887	0.383216	1011	1	-7.6576	0.99165	0.99166	0.999999	17945	0	-7.6576
9130409I23Rik	5	0.008353	0.033569	0.58589	1012	2	0.6823	0.24099	0.24117	0.999999	4376	0	0.6823
Sult3a1	4	0.0083553	0.028334	0.559941	1013	3	-2.6332	0.91081	0.91057	0.999999	16152	0	-2.6332
Gss	5	0.0083577	0.033591	0.58589	1014	5	-0.79072	0.99164	0.99172	0.999999	17942	0	-0.79072
Qrsl1	5	0.0083897	0.033712	0.587435	1015	5	-1.481	0.99161	0.99169	0.999999	17941	0	-1.481
Gbp7	5	0.0084137	0.033803	0.588472	1016	4	-1.7122	0.93855	0.9388	0.999999	16692	0	-1.7122
Rplp1	3	0.008437	0.022813	0.525391	1017	3	-1.1373	0.99156	0.9917	0.999999	17940	0	-1.1373
Rgs1	5	0.0084513	0.03395	0.589347	1018	3	-2.4352	0.18227	0.1825	0.999999	3334	0	-2.4352
Kdelr1	5	0.0084651	0.034003	0.589566	1019	2	0.78898	0.50552	0.50602	0.999999	9061	0	0.78898
Foxl1	4	0.0084837	0.028741	0.56024	1020	3	-1.7626	0.52061	0.51992	0.999999	9337	0	-1.7626
Gm5431	3	0.0085249	0.023032	0.526133	1021	3	-3.5289	0.97159	0.97182	0.999999	17402	0	-3.5289
Rngtt	5	0.00854	0.034255	0.589566	1022	4	-2.7248	0.96201	0.96222	0.999999	17164	0	-2.7248
Atp7a	5	0.0085492	0.034293	0.589566	1023	4	-0.44345	0.78235	0.78291	0.999999	13947	0	-0.44345
Grik4	5	0.0085492	0.034293	0.589566	1024	2	0.15369	0.77467	0.77511	0.999999	13809	0	0.15369
Ctu2	5	0.0085521	0.034306	0.589566	1025	4	-2.0604	0.42617	0.42667	0.999999	7617	0	-2.0604
Pex10	5	0.0085539	0.034314	0.589566	1026	5	-1.2588	0.97785	0.97801	0.999999	17539	0	-1.2588
Gm973	5	0.0085539	0.034314	0.589566	1027	2	0.58576	0.24199	0.24224	0.999999	4395	0	0.58576
Cenpi	5	0.0085539	0.034314	0.589566	1028	5	-1.631	0.98749	0.98755	0.999999	17809	0	-1.631
Rnf128	5	0.0085624	0.034347	0.589566	1029	4	-2.0295	0.36847	0.36894	0.999999	6625	0	-2.0295
Lamtor3	5	0.0085951	0.034474	0.590096	1030	4	-1.2609	0.75689	0.75731	0.999999	13476	0	-1.2609
Trip6	5	0.0086159	0.034571	0.590096	1031	4	-1.642	0.96754	0.96773	0.999999	17297	0	-1.642
Alkbh8	5	0.0086245	0.034604	0.590096	1032	4	-1.4239	0.88259	0.88309	0.999999	15642	0	-1.4239
Dctn5	5	0.0086317	0.034633	0.590096	1033	3	-1.1151	0.54389	0.5442	0.999999	9726	0	-1.1151
Snx12	5	0.0086332	0.034637	0.590096	1034	3	-0.80841	0.30629	0.3066	0.999999	5525	0	-0.80841
Uvrag	5	0.0086466	0.034679	0.590096	1035	5	-2.4598	0.99135	0.99144	0.999999	17939	0	-2.4598
Snrpa1	5	0.0086597	0.034713	0.590096	1036	4	-3.9212	0.19449	0.19473	0.999999	3555	0	-3.9212
Obox3	2	0.008695	0.016551	0.479606	1037	1	-3.3287	0.1953	0.19519	0.999999	3572	0	-3.3287
Rpp30	5	0.0087017	0.034854	0.590096	1038	4	-1.3996	0.2478	0.24811	0.999999	4492	0	-1.3996
Actr6	5	0.0087061	0.034866	0.590096	1039	5	-1.0413	0.99129	0.99138	0.999999	17938	0	-1.0413
Pnn	5	0.0087095	0.03488	0.590096	1040	4	-2.19	0.46088	0.46128	0.999999	8245	0	-2.19
Rpl10l	5	0.008734	0.034967	0.590096	1041	5	-1.7458	0.99127	0.99136	0.999999	17937	0	-1.7458
Diap1	5	0.0087404	0.03499	0.590096	1042	5	-1.6564	0.99126	0.99135	0.999999	17936	0	-1.6564
Rerg	5	0.0087411	0.034994	0.590096	1043	3	-2.5432	0.041481	0.043082	0.981348	798	1	-2.5432
Snap23	4	0.0087445	0.02956	0.565751	1044	4	-2.8967	0.99126	0.99136	0.999999	17935	0	-2.8967
Jmjd7	5	0.0087453	0.035014	0.590096	1045	2	0.93331	0.12332	0.12363	0.999999	2264	0	0.93331
Ddx18	5	0.0087557	0.035046	0.590096	1046	5	-1.4775	0.99124	0.99134	0.999999	17934	0	-1.4775
Xrcc3	5	0.0087567	0.035051	0.590096	1047	4	-2.2116	0.40461	0.40521	0.999999	7243	0	-2.2116
Sptssa	5	0.0087742	0.035107	0.590489	1048	4	-1.6254	0.93717	0.93742	0.999999	16652	0	-1.6254
Trim30d	5	0.0088004	0.035195	0.590527	1049	5	-2.392	0.97508	0.97524	0.999999	17488	0	-2.392
Gins2	5	0.0088183	0.035252	0.590527	1050	5	-2.3142	0.99118	0.99127	0.999999	17933	0	-2.3142
Lgals3	5	0.0088196	0.035259	0.590527	1051	5	-1.4456	0.99118	0.99127	0.999999	17932	0	-1.4456
Tnfsf10	5	0.0088363	0.035326	0.590527	1052	5	-2.2721	0.99116	0.99125	0.999999	17929	0	-2.2721
Vps18	5	0.0088465	0.035356	0.590527	1053	5	-1.3289	0.99115	0.99124	0.999999	17928	0	-1.3289
Ppp1r8	5	0.0088594	0.035398	0.590527	1054	5	-2.109	0.99114	0.99122	0.999999	17927	0	-2.109
Aadac	5	0.0088796	0.035472	0.59123	1055	2	0.12995	0.5172	0.51755	0.999999	9275	0	0.12995
Mtif3	5	0.008889	0.035508	0.591295	1056	5	-1.4619	0.99111	0.99119	0.999999	17926	0	-1.4619
Vmn1r58	3	0.0088963	0.023957	0.530547	1057	2	-0.23448	0.29001	0.28976	0.999999	5238	0	-0.23448
Tbp	4	0.0089323	0.030143	0.569438	1058	2	-0.9966	0.65522	0.65448	0.999999	11701	0	-0.9966
Mrpl2	5	0.0089363	0.035677	0.592975	1059	4	-1.6717	0.87959	0.88007	0.999999	15594	0	-1.6717
Gpr165	5	0.0089415	0.035692	0.592975	1060	2	0.57225	0.25612	0.2564	0.999999	4637	0	0.57225
Rbp2	5	0.0089524	0.035736	0.592975	1061	3	-1.0091	0.85091	0.85127	0.999999	15086	0	-1.0091
Il23r	5	0.0089528	0.035738	0.592975	1062	4	-2.7216	0.95873	0.95895	0.999999	17100	0	-2.7216
Slc25a1	5	0.0089667	0.035791	0.593324	1063	5	-0.90758	0.99103	0.99111	0.999999	17923	0	-0.90758
Wdr70	5	0.0089778	0.035835	0.593511	1064	3	-1.6456	0.52176	0.52211	0.999999	9363	0	-1.6456
Cxcl13	5	0.0089979	0.035896	0.594002	1065	5	-1.2807	0.991	0.99108	0.999999	17921	0	-1.2807
Rxfp4	5	0.0090253	0.035993	0.59506	1066	4	-2.0745	0.40573	0.40632	0.999999	7258	0	-2.0745
Cdc7	4	0.009033	0.030465	0.569488	1067	4	-2.6956	0.98734	0.98742	0.999999	17804	0	-2.6956
Slco1a5	5	0.0090468	0.036072	0.595414	1068	4	-2.6328	0.38498	0.38557	0.999999	6908	0	-2.6328
Gtsf1l	5	0.0090535	0.036097	0.595414	1069	4	-1.7808	0.91446	0.91478	0.999999	16220	0	-1.7808
Ints3	5	0.0090737	0.036168	0.595414	1070	5	-1.9955	0.97015	0.97027	0.999999	17368	0	-1.9955
Slc9a2	5	0.0090882	0.036211	0.595414	1071	5	-0.78435	0.99091	0.99098	0.999999	17920	0	-0.78435
Coa6	4	0.009097	0.030657	0.570793	1072	4	-1.7123	0.9909	0.99101	0.999999	17919	0	-1.7123
Nop56	5	0.0091045	0.036266	0.595414	1073	4	-2.9063	0.82691	0.82737	0.999999	14693	0	-2.9063
Tango6	5	0.0091066	0.036275	0.595414	1074	5	-1.0512	0.99089	0.99096	0.999999	17918	0	-1.0512
D19Bwg1357e	5	0.0091145	0.036305	0.595414	1075	4	-2.6567	0.94309	0.94334	0.999999	16789	0	-2.6567
Krtap12-1	1	0.009126	0.0090581	0.394972	1076	1	-6.4967	0.99087	0.99088	0.999999	17917	0	-6.4967
Dnttip2	5	0.0091375	0.036384	0.59579	1077	4	-2.4252	0.95799	0.95822	0.999999	17086	0	-2.4252
Prol1	5	0.0091402	0.036393	0.59579	1078	3	-3.1578	0.34419	0.34458	0.999999	6200	0	-3.1578
Bcmo1	5	0.0091534	0.036453	0.59624	1079	5	-1.55	0.99085	0.99092	0.999999	17916	0	-1.55
Fndc8	5	0.0091631	0.036485	0.59624	1080	5	-2.3854	0.97229	0.97241	0.999999	17428	0	-2.3854
Cox5b	5	0.0091745	0.036537	0.59655	1081	4	-2.3719	0.84008	0.84049	0.999999	14909	0	-2.3719
Scarb1	5	0.009211	0.036664	0.597563	1082	3	-0.29991	0.82464	0.82509	0.999999	14655	0	-0.29991
Dut	5	0.0092361	0.036756	0.597794	1083	4	-2.4145	0.82222	0.8227	0.999999	14610	0	-2.4145
Polr3h	5	0.0092461	0.036795	0.597794	1084	5	-2.0274	0.97958	0.97972	0.999999	17584	0	-2.0274
Tfpt	5	0.0092655	0.036857	0.597794	1085	5	-1.5597	0.99073	0.99081	0.999999	17915	0	-1.5597
Rsl1d1	5	0.0092671	0.036867	0.597794	1086	4	-1.71	0.57056	0.57097	0.999999	10222	0	-1.71
Cers6	5	0.0092751	0.036893	0.597794	1087	5	-2.6786	0.97104	0.97118	0.999999	17387	0	-2.6786
Cdc27	5	0.0092776	0.036905	0.597794	1088	4	-0.70236	0.20933	0.20951	0.999999	3817	0	-0.70236
Cops5	5	0.009298	0.036985	0.598419	1089	2	0.23499	0.88719	0.8877	0.999999	15737	0	0.23499
Tut1	5	0.0093098	0.037032	0.598419	1090	4	-2.52	0.77401	0.77447	0.999999	13802	0	-2.52
Defb26	4	0.0093592	0.031502	0.575639	1091	4	-2.7673	0.94514	0.94498	0.999999	16830	0	-2.7673
C1galt1c1	5	0.0093821	0.037294	0.601169	1092	3	-1.5309	0.34917	0.34955	0.999999	6289	0	-1.5309
Gemin2	5	0.0093915	0.037332	0.601169	1093	4	-1.4315	0.95638	0.95665	0.999999	17053	0	-1.4315
Camk2g	5	0.009408	0.037387	0.601169	1094	4	-2.0021	0.55273	0.55303	0.999999	9878	0	-2.0021
5730455P16Rik	5	0.0094113	0.037401	0.601169	1095	3	-2.3722	0.55101	0.5513	0.999999	9848	0	-2.3722
AI836003	5	0.0094434	0.037533	0.601169	1096	4	-2.6046	0.93077	0.93107	0.999999	16529	0	-2.6046
Eif3d	5	0.0094523	0.037565	0.601169	1097	4	-1.8184	0.84956	0.84992	0.999999	15060	0	-1.8184
Klk7	5	0.00946	0.037596	0.601169	1098	4	-1.0233	0.81758	0.8181	0.999999	14527	0	-1.0233
Top2a	5	0.0094615	0.037604	0.601169	1099	5	-1.2943	0.98218	0.98231	0.999999	17651	0	-1.2943
Ykt6	5	0.0094874	0.037706	0.602289	1100	4	-1.4763	0.4017	0.40232	0.999999	7193	0	-1.4763
Nolc1	5	0.009537	0.037886	0.604084	1101	3	-2.6908	0.28078	0.28104	0.999999	5075	0	-2.6908
Dsg1b	5	0.0095458	0.037915	0.604084	1102	4	-2.3306	0.52028	0.52062	0.999999	9333	0	-2.3306
Emc4	5	0.0095577	0.037962	0.604084	1103	3	-1.5396	0.81405	0.81457	0.999999	14453	0	-1.5396
Mrpl42	5	0.0095577	0.037962	0.604084	1104	5	-0.62014	0.97678	0.97691	0.999999	17516	0	-0.62014
Cd300e	5	0.0095627	0.037983	0.604084	1105	4	-2.0748	0.72376	0.72421	0.999999	12937	0	-2.0748
Aars2	5	0.0095822	0.03805	0.604195	1106	4	-1.4145	0.96684	0.96704	0.999999	17277	0	-1.4145
Mrpl36	5	0.0095841	0.038056	0.604195	1107	5	-1.5483	0.99015	0.99021	0.999999	17894	0	-1.5483
Cebpz	5	0.0096102	0.038159	0.60513	1108	5	-2.5919	0.97985	0.98	0.999999	17590	0	-2.5919
Tubgcp2	5	0.0096182	0.038192	0.60513	1109	5	-1.3918	0.99038	0.99044	0.999999	17907	0	-1.3918
Gm6034	3	0.0096271	0.025834	0.544798	1110	3	-2.376	0.99037	0.99051	0.999999	17906	0	-2.376
Rtfdc1	5	0.0096417	0.038277	0.60513	1111	3	-0.53928	0.58307	0.58345	0.999999	10450	0	-0.53928
4930422G04Rik	5	0.009643	0.038279	0.60513	1112	3	-0.27319	0.7791	0.77965	0.999999	13892	0	-0.27319
Epcam	5	0.0096768	0.038397	0.605432	1113	5	-0.90577	0.99032	0.99038	0.999999	17904	0	-0.90577
Tmod1	4	0.0096837	0.032505	0.581767	1114	3	-2.2693	0.16584	0.16541	0.999999	3037	0	-2.2693
Srrd	5	0.0096961	0.038472	0.60566	1115	5	-1.3502	0.9903	0.99036	0.999999	17903	0	-1.3502
Ccdc23	7	0.0096977	0.046644	0.640039	1116	6	-1.6881	0.94598	0.94606	0.999999	16856	0	-1.6881
Aste1	9	0.0096983	0.051096	0.652624	1117	6	-2.0248	0.99519	0.99528	0.999999	18064	0	-2.0248
Piezo1	5	0.0096984	0.038479	0.60566	1118	4	-1.5745	0.89534	0.89581	0.999999	15896	0	-1.5745
Psmd3	5	0.0097097	0.038515	0.60566	1119	5	-1.38	0.97253	0.97264	0.999999	17432	0	-1.38
Brap	5	0.0097183	0.038549	0.60566	1120	5	-1.0582	0.99028	0.99034	0.999999	17902	0	-1.0582
Polr3a	5	0.0097257	0.038578	0.60566	1121	5	-1.9553	0.97523	0.97538	0.999999	17493	0	-1.9553
Mepce	5	0.0097663	0.038731	0.605811	1122	4	-2.3585	0.6757	0.67617	0.999999	12057	0	-2.3585
Lrpprc	5	0.0097669	0.038733	0.605811	1123	5	-0.62542	0.99023	0.9903	0.999999	17900	0	-0.62542
Sspo	5	0.009771	0.03875	0.605811	1124	5	-0.5908	0.99023	0.99029	0.999999	17899	0	-0.5908
Mcfd2	5	0.0098143	0.038901	0.606116	1125	5	-1.6884	0.99019	0.99025	0.999999	17898	0	-1.6884
Thoc7	5	0.0098177	0.038915	0.606116	1126	5	-1.2851	0.99018	0.99025	0.999999	17897	0	-1.2851
Rad23b	5	0.0098177	0.038915	0.606116	1127	5	-1.2851	0.99018	0.99025	0.999999	17896	0	-1.2851
Mms19	5	0.0098226	0.03894	0.606116	1128	5	-1.7803	0.99018	0.99024	0.999999	17895	0	-1.7803
Eef1a1	4	0.0098632	0.03308	0.583064	1129	4	-3.0574	0.98596	0.98601	0.999999	17755	0	-3.0574
Sirpb1a	4	0.0098737	0.033112	0.583064	1130	3	-3.303	0.51709	0.51639	0.999999	9274	0	-3.303
Psme1	4	0.0098737	0.033112	0.583064	1131	2	0.23198	0.35723	0.35639	0.999999	6429	0	0.23198
Anapc4	5	0.009894	0.03921	0.609304	1132	4	-1.8436	0.79447	0.79496	0.999999	14131	0	-1.8436
Slitrk6	5	0.0099217	0.039289	0.60952	1133	2	0.49595	0.41586	0.41655	0.999999	7435	0	0.49595
Rbm18	5	0.0099306	0.039319	0.60952	1134	4	-2.066	0.9118	0.91215	0.999999	16176	0	-2.066
Ppp4r1	5	0.0099777	0.039486	0.610986	1135	4	-1.1895	0.64117	0.6416	0.999999	11459	0	-1.1895
Sel1l2	4	0.0099959	0.033487	0.58589	1136	2	-2.7046	0.31697	0.31622	0.999999	5722	0	-2.7046
Guf1	5	0.0099986	0.039566	0.610986	1137	5	-1.3801	0.99	0.99007	0.999999	17891	0	-1.3801
Gulp1	5	0.010008	0.039599	0.610986	1138	4	-3.0093	0.31342	0.31379	0.999999	5661	0	-3.0093
Eif5a	5	0.010011	0.039612	0.610986	1139	3	-2.448	0.65581	0.6563	0.999999	11710	0	-2.448
Szrd1	4	0.010024	0.033565	0.58589	1140	4	-1.2889	0.98998	0.99005	0.999999	17890	0	-1.2889
Slc22a15	5	0.010044	0.039722	0.611458	1141	4	-2.4897	0.86839	0.86874	0.999999	15394	0	-2.4897
Serpina1f	5	0.01008	0.039853	0.611458	1142	5	-2.2839	0.9818	0.98194	0.999999	17642	0	-2.2839
Tmem138	5	0.010088	0.039881	0.611458	1143	4	-0.77531	0.8614	0.86167	0.999999	15286	0	-0.77531
Atp5d	5	0.010092	0.039903	0.611458	1144	5	-1.873	0.98991	0.98997	0.999999	17889	0	-1.873
Cd180	5	0.010118	0.039995	0.611458	1145	3	-0.80378	0.8927	0.89316	0.999999	15847	0	-0.80378
G3bp1	5	0.010118	0.039995	0.611458	1146	4	-2.0121	0.76613	0.76654	0.999999	13644	0	-2.0121
4930524N10Rik	4	0.010122	0.033856	0.588833	1147	3	-2.3663	0.88201	0.88147	0.999999	15637	0	-2.3663
Sfi1	5	0.010126	0.040021	0.611458	1148	4	-2.9249	0.85571	0.85603	0.999999	15178	0	-2.9249
Wdr45b	5	0.010141	0.04008	0.611542	1149	5	-1.8911	0.98722	0.98727	0.999999	17798	0	-1.8911
Siah1a	4	0.010143	0.033929	0.589347	1150	2	-0.16694	0.90784	0.90754	0.999999	16107	0	-0.16694
Ccdc115	5	0.010183	0.04025	0.613628	1151	5	-0.89388	0.98982	0.9899	0.999999	17888	0	-0.89388
Klra4	4	0.010194	0.03409	0.589566	1152	4	-1.168	0.98981	0.98988	0.999999	17887	0	-1.168
Slc7a15	4	0.010272	0.034327	0.589566	1153	3	-2.9224	0.9333	0.93302	0.999999	16586	0	-2.9224
Stard6	5	0.010276	0.040592	0.617302	1154	4	-2.7591	0.87473	0.87522	0.999999	15501	0	-2.7591
Gm11565	4	0.01029	0.03439	0.589764	1155	4	-1.1362	0.98971	0.98979	0.999999	17885	0	-1.1362
Tnpo1	5	0.010301	0.040677	0.617653	1156	5	-1.1123	0.9897	0.98978	0.999999	17884	0	-1.1123
Egr1	5	0.010314	0.040716	0.617653	1157	2	0.086476	0.25206	0.25233	0.999999	4573	0	0.086476
Cox7b	5	0.010314	0.040716	0.617653	1158	3	-0.39398	0.82948	0.82994	0.999999	14740	0	-0.39398
Il20	4	0.010338	0.034534	0.590096	1159	3	-3.6836	0.90171	0.90128	0.999999	16004	0	-3.6836
Mrps12	5	0.010364	0.040897	0.619374	1160	5	-2.4186	0.98964	0.98972	0.999999	17883	0	-2.4186
Rpl35	2	0.010425	0.019783	0.501862	1161	1	-2.5008	0.0441	0.044096	0.981348	845	0	-2.5008
Ppp1r11	5	0.010432	0.041149	0.621241	1162	4	-2.7927	0.94301	0.94325	0.999999	16786	0	-2.7927
Dnm2	5	0.010452	0.041216	0.621241	1163	3	-2.0924	0.83407	0.83458	0.999999	14814	0	-2.0924
Tcf7l1	5	0.010481	0.041335	0.621241	1164	2	0.39585	0.709	0.70942	0.999999	12638	0	0.39585
Lck	5	0.010486	0.041356	0.621241	1165	3	-2.4776	0.1586	0.15897	0.999999	2899	0	-2.4776
4921524J17Rik	5	0.010487	0.041358	0.621241	1166	5	-1.12	0.98951	0.9896	0.999999	17881	0	-1.12
Lilra6	5	0.01049	0.041368	0.621241	1167	3	-2.0519	0.51638	0.51673	0.999999	9258	0	-2.0519
Prrt4	5	0.01049	0.041368	0.621241	1168	5	-0.67656	0.97972	0.97986	0.999999	17587	0	-0.67656
Clp1	5	0.010502	0.041408	0.621241	1169	5	-1.609	0.96876	0.96894	0.999999	17327	0	-1.609
Ddb2	5	0.010506	0.041425	0.621241	1170	5	-1.3618	0.98949	0.98958	0.999999	17880	0	-1.3618
Map1a	5	0.010516	0.041464	0.621323	1171	5	-0.69085	0.98948	0.98957	0.999999	17879	0	-0.69085
Srsf7	4	0.010568	0.035235	0.590527	1172	4	-1.3147	0.95808	0.95802	0.999999	17089	0	-1.3147
Iqcj	5	0.010572	0.04167	0.622551	1173	4	-2.7606	0.87772	0.87821	0.999999	15557	0	-2.7606
Bmp2k	5	0.010586	0.041721	0.622551	1174	5	-3.2041	0.98941	0.9895	0.999999	17876	0	-3.2041
Slc25a20	5	0.010593	0.041744	0.622551	1175	3	-0.16043	0.44879	0.4493	0.999999	8029	0	-0.16043
Mrpl18	5	0.010593	0.041744	0.622551	1176	3	-0.5788	0.55318	0.55348	0.999999	9888	0	-0.5788
Mrps15	5	0.010595	0.041751	0.622551	1177	5	-1.0046	0.98941	0.98949	0.999999	17874	0	-1.0046
Dnajc9	4	0.010608	0.035371	0.590527	1178	4	-3.1683	0.98939	0.98949	0.999999	17873	0	-3.1683
Aurka	5	0.010616	0.041819	0.622551	1179	5	-1.4997	0.98938	0.98947	0.999999	17872	0	-1.4997
4930538K18Rik	5	0.010633	0.041885	0.622551	1180	3	-2.4612	0.93321	0.93348	0.999999	16582	0	-2.4612
Fbxl14	5	0.010648	0.041925	0.622648	1181	3	-2.5232	0.60367	0.60423	0.999999	10807	0	-2.5232
Sprr2b	2	0.010661	0.020232	0.506506	1182	2	-4.2139	0.85964	0.85939	0.999999	15258	0	-4.2139
Zcchc10	5	0.010665	0.041979	0.622826	1183	3	-0.54144	0.43298	0.43351	0.999999	7747	0	-0.54144
Polrmt	5	0.010683	0.042044	0.622826	1184	5	-1.7893	0.98932	0.9894	0.999999	17870	0	-1.7893
Rpp38	5	0.010687	0.042057	0.622826	1185	3	-2.6195	0.9242	0.92455	0.999999	16402	0	-2.6195
Snx33	5	0.010719	0.042168	0.622826	1186	4	-1.2698	0.83211	0.83261	0.999999	14787	0	-1.2698
Prodh	5	0.010746	0.042255	0.622826	1187	5	-0.40886	0.98925	0.98933	0.999999	17869	0	-0.40886
Kcnj14	5	0.010752	0.042281	0.622826	1188	5	-1.0808	0.98925	0.98932	0.999999	17868	0	-1.0808
Phax	5	0.010772	0.042345	0.622826	1189	3	-2.9111	0.058221	0.059137	0.983665	1100	1	-2.9111
Dcaf12l2	5	0.010775	0.04236	0.622826	1190	4	-1.1756	0.77666	0.77716	0.999999	13845	0	-1.1756
D8Ertd738e	5	0.01078	0.042374	0.622826	1191	5	-1.5036	0.97827	0.97842	0.999999	17544	0	-1.5036
E130309F12Rik	5	0.010781	0.04238	0.622826	1192	5	-2.7497	0.98922	0.98929	0.999999	17866	0	-2.7497
Ppp1r16b	5	0.010789	0.042411	0.622826	1193	2	0.48863	0.3257	0.32609	0.999999	5866	0	0.48863
Tac2	5	0.010789	0.042411	0.622826	1194	4	-0.2844	0.849	0.84936	0.999999	15052	0	-0.2844
Ccdc19	5	0.010789	0.042411	0.622826	1195	2	0.58806	0.012047	0.015432	0.972475	284	1	0.58806
Spata31d1d	5	0.010798	0.04245	0.622906	1196	5	-0.9549	0.9892	0.98927	0.999999	17865	0	-0.9549
Sin3a	5	0.010827	0.042549	0.623853	1197	4	-1.7729	0.60043	0.60091	0.999999	10755	0	-1.7729
Acd	5	0.010861	0.04266	0.624988	1198	4	-2.2441	0.81526	0.81581	0.999999	14483	0	-2.2441
Ppp2r1a	5	0.010877	0.042721	0.625112	1199	4	-1.519	0.8636	0.86387	0.999999	15319	0	-1.519
Crygf	3	0.010898	0.029121	0.562161	1200	1	0.3146	0.33868	0.33852	0.999999	6091	0	0.3146
Vsig1	5	0.010904	0.042814	0.625318	1201	5	-1.9058	0.98515	0.98527	0.999999	17735	0	-1.9058
Ddb1	5	0.010923	0.04289	0.625318	1202	5	-0.9947	0.98908	0.98915	0.999999	17863	0	-0.9947
Ints7	5	0.010944	0.042972	0.625318	1203	5	-1.6521	0.98906	0.98914	0.999999	17862	0	-1.6521
Fbxo18	5	0.01095	0.042998	0.625318	1204	5	-2.3885	0.98905	0.98913	0.999999	17861	0	-2.3885
Themis3	5	0.010957	0.043022	0.625318	1205	3	-0.41739	0.16916	0.16957	0.999999	3085	0	-0.41739
2210408I21Rik	5	0.010976	0.043098	0.625318	1206	4	-1.511	0.84854	0.84891	0.999999	15045	0	-1.511
Pdss1	5	0.010984	0.04313	0.625318	1207	4	-1.8965	0.70081	0.70125	0.999999	12479	0	-1.8965
Ube2s	5	0.010987	0.043144	0.625318	1208	3	-0.45606	0.71103	0.71149	0.999999	12687	0	-0.45606
Tex29	5	0.010987	0.043144	0.625318	1209	2	0.080843	0.30435	0.30465	0.999999	5488	0	0.080843
Gm5150	5	0.010992	0.043158	0.625318	1210	4	-1.206	0.45618	0.45665	0.999999	8160	0	-1.206
Rars	5	0.011037	0.043323	0.627098	1211	5	-1.2208	0.98896	0.98904	0.999999	17859	0	-1.2208
Nphs2	5	0.011045	0.043349	0.627098	1212	5	-1.3657	0.98896	0.98903	0.999999	17857	0	-1.3657
Rab15	5	0.011069	0.043443	0.627958	1213	3	-0.54483	0.28627	0.28657	0.999999	5171	0	-0.54483
Socs2	4	0.011083	0.036871	0.597794	1214	2	-0.48813	0.7644	0.76392	0.999999	13614	0	-0.48813
Prpf6	5	0.011096	0.043553	0.629051	1215	5	-1.5039	0.9889	0.98897	0.999999	17856	0	-1.5039
Mrps23	5	0.011109	0.043597	0.629202	1216	5	-0.63533	0.98889	0.98896	0.999999	17855	0	-0.63533
Rpl13a	4	0.011135	0.037041	0.598419	1217	4	-2.0647	0.95212	0.95197	0.999999	16975	0	-2.0647
Immt	5	0.011137	0.043712	0.629872	1218	5	-0.61358	0.98886	0.98893	0.999999	17854	0	-0.61358
Krtap19-5	4	0.011183	0.037192	0.600326	1219	2	-2.4539	0.18009	0.17971	0.999999	3295	0	-2.4539
BC027231	5	0.011198	0.043927	0.630138	1220	5	-1.9589	0.98292	0.98302	0.999999	17668	0	-1.9589
Ces2e	5	0.011198	0.043927	0.630138	1221	4	-2.6537	0.91523	0.91552	0.999999	16232	0	-2.6537
Spice1	5	0.011209	0.04396	0.630138	1222	2	1.8941	0.043934	0.045443	0.981348	841	1	1.8941
Pinx1	5	0.011229	0.044021	0.630138	1223	4	-1.7161	0.88177	0.88224	0.999999	15634	0	-1.7161
Il13ra1	5	0.011229	0.044021	0.630138	1224	3	-1.7336	0.92359	0.92394	0.999999	16388	0	-1.7336
Mrpl24	5	0.01125	0.044091	0.630138	1225	5	-1.2256	0.98875	0.98881	0.999999	17853	0	-1.2256
2003-09-01	5	0.011265	0.04414	0.630138	1226	3	-0.39906	0.47062	0.47106	0.999999	8430	0	-0.39906
Churc1	5	0.01127	0.044155	0.630138	1227	4	-2.5087	0.86763	0.86797	0.999999	15379	0	-2.5087
Rab6a	4	0.011272	0.037455	0.601169	1228	3	-3.9129	0.78566	0.78518	0.999999	14004	0	-3.9129
Gatc	5	0.01128	0.04419	0.630138	1229	4	-2.2857	0.88757	0.88806	0.999999	15747	0	-2.2857
Kras	5	0.011283	0.044199	0.630138	1230	3	-2.6582	0.55537	0.55571	0.999999	9926	0	-2.6582
2810408M09Rik	4	0.011306	0.037568	0.601169	1231	3	-1.8314	0.84442	0.84373	0.999999	14973	0	-1.8314
Hhip	5	0.011308	0.044285	0.630138	1232	5	-1.0659	0.98869	0.98876	0.999999	17851	0	-1.0659
Vmn1r66	5	0.011321	0.044331	0.630138	1233	3	-1.8136	0.51547	0.51582	0.999999	9243	0	-1.8136
Copa	5	0.01134	0.044397	0.630138	1234	5	-1.577	0.98866	0.98872	0.999999	17850	0	-1.577
Ufd1l	5	0.011342	0.044403	0.630138	1235	5	-2.0502	0.97518	0.97533	0.999999	17491	0	-2.0502
1700106J16Rik	5	0.011349	0.044427	0.630138	1236	2	1.2402	0.51096	0.51136	0.999999	9161	0	1.2402
Tmed2	5	0.011355	0.044449	0.630138	1237	5	-1.4317	0.98864	0.98871	0.999999	17849	0	-1.4317
Mzt1	5	0.011361	0.044475	0.630138	1238	5	-2.4981	0.98136	0.98151	0.999999	17628	0	-2.4981
Pdhb	5	0.011369	0.044502	0.630138	1239	4	-1.3414	0.55896	0.55931	0.999999	9994	0	-1.3414
Prr11	5	0.011387	0.044565	0.630138	1240	5	-1.0533	0.98861	0.98867	0.999999	17848	0	-1.0533
Npl	5	0.011399	0.04461	0.630138	1241	2	0.44569	0.51944	0.51975	0.999999	9319	0	0.44569
Rnaseh2c	5	0.011399	0.044611	0.630138	1242	5	-1.9495	0.9886	0.98866	0.999999	17847	0	-1.9495
Arid1a	5	0.011401	0.044618	0.630138	1243	5	-0.9646	0.9886	0.98866	0.999999	17846	0	-0.9646
G3bp2	5	0.011401	0.044618	0.630138	1244	4	-1.735	0.8677	0.86803	0.999999	15382	0	-1.735
Ceacam9	5	0.011429	0.044719	0.630138	1245	5	-1.71	0.98857	0.98862	0.999999	17845	0	-1.71
Inadl	5	0.011439	0.044753	0.630138	1246	4	-1.6266	0.88638	0.88687	0.999999	15713	0	-1.6266
Exoc1	5	0.01144	0.044759	0.630138	1247	5	-0.85391	0.98856	0.98861	0.999999	17844	0	-0.85391
Guk1	5	0.011445	0.044772	0.630138	1248	5	-2.7544	0.98298	0.98308	0.999999	17669	0	-2.7544
Akr1e1	5	0.011458	0.044818	0.630138	1249	3	-2.9119	0.14713	0.14744	0.999999	2685	0	-2.9119
Fam194a	5	0.011465	0.044843	0.630138	1250	5	-1.1418	0.98854	0.98859	0.999999	17843	0	-1.1418
Zfp128	5	0.011471	0.044861	0.630138	1251	4	-2.8554	0.12884	0.12914	0.999999	2365	0	-2.8554
Tctex1d2	4	0.011538	0.038278	0.60513	1252	2	-2.0275	0.66244	0.66171	0.999999	11828	0	-2.0275
Lin9	5	0.011544	0.04513	0.630817	1253	3	-0.13931	0.7949	0.79539	0.999999	14136	0	-0.13931
S100a14	5	0.011544	0.04513	0.630817	1254	3	-0.86861	0.10343	0.10359	0.999572	1906	0	-0.86861
Adcy7	5	0.011544	0.04513	0.630817	1255	2	0.028494	0.71461	0.71514	0.999999	12757	0	0.028494
Sf3a3	5	0.011552	0.045153	0.630817	1256	4	-1.7005	0.89482	0.8953	0.999999	15885	0	-1.7005
Med12	5	0.011555	0.045166	0.630817	1257	3	-2.1939	0.11782	0.11814	0.999999	2159	0	-2.1939
D630045J12Rik	5	0.011563	0.045192	0.630817	1258	3	-0.34131	0.88498	0.88547	0.999999	15687	0	-0.34131
Bves	5	0.011569	0.045211	0.630817	1259	3	-2.9923	0.92422	0.92457	0.999999	16403	0	-2.9923
Cenpl	5	0.011571	0.045218	0.630817	1260	4	-1.7254	0.96014	0.96033	0.999999	17128	0	-1.7254
Fbxo33	4	0.011577	0.038389	0.605432	1261	4	-0.88025	0.98842	0.98852	0.999999	17842	0	-0.88025
Cbr4	5	0.011578	0.045252	0.630817	1262	5	-0.64406	0.98842	0.98848	0.999999	17841	0	-0.64406
Ip6k2	4	0.011654	0.038614	0.60566	1263	3	-2.3868	0.40228	0.4017	0.999999	7201	0	-2.3868
BC147527	4	0.011665	0.038642	0.60566	1264	4	-2.0152	0.98833	0.98841	0.999999	17839	0	-2.0152
Exoc7	5	0.011679	0.045624	0.634836	1265	5	-1.2313	0.98832	0.98837	0.999999	17838	0	-1.2313
Ppp1r7	5	0.011688	0.04566	0.634836	1266	5	-2.493	0.98218	0.98231	0.999999	17650	0	-2.493
Serpina6	5	0.011712	0.04575	0.634836	1267	2	1.7487	0.15253	0.1529	0.999999	2790	0	1.7487
Vnn3	5	0.01172	0.045779	0.634836	1268	3	-0.42487	0.58714	0.58756	0.999999	10522	0	-0.42487
Dppa1	5	0.01172	0.045779	0.634836	1269	3	-0.2721	0.26442	0.26473	0.999999	4783	0	-0.2721
Med14	5	0.011721	0.045782	0.634836	1270	5	-1.5459	0.98828	0.98833	0.999999	17837	0	-1.5459
Tuba1c	2	0.011724	0.022243	0.522056	1271	2	-3.2912	0.98828	0.98807	0.999999	17836	0	-3.2912
Sis	5	0.011748	0.045877	0.634836	1272	5	-1.5595	0.98825	0.9883	0.999999	17835	0	-1.5595
Snrpb2	5	0.011751	0.045885	0.634836	1273	5	-1.3255	0.97182	0.97192	0.999999	17411	0	-1.3255
Speer4d	2	0.01178	0.022346	0.522482	1274	2	-3.8081	0.98822	0.988	0.999999	17834	0	-3.8081
D730039F16Rik	5	0.011784	0.046001	0.635488	1275	4	-1.8287	0.58062	0.58094	0.999999	10407	0	-1.8287
Acss2	5	0.011803	0.046064	0.635873	1276	4	-1.2447	0.89601	0.89648	0.999999	15906	0	-1.2447
Itm2a	5	0.011819	0.046127	0.636265	1277	5	-1.2707	0.98818	0.98823	0.999999	17833	0	-1.2707
Cnpy1	5	0.011835	0.046187	0.636619	1278	5	-1.4566	0.97939	0.97952	0.999999	17578	0	-1.4566
Hspe1	3	0.011846	0.031452	0.575296	1279	3	-2.9141	0.98815	0.98833	0.999999	17832	0	-2.9141
Armc10	5	0.011892	0.046392	0.638751	1280	3	-2.0583	0.93218	0.93246	0.999999	16558	0	-2.0583
Rapgef1	5	0.011908	0.046446	0.638751	1281	2	0.18491	0.35816	0.35859	0.999999	6446	0	0.18491
Heatr1	5	0.011908	0.046446	0.638751	1282	4	-0.93918	0.90366	0.90405	0.999999	16039	0	-0.93918
Armcx3	5	0.011927	0.046518	0.638787	1283	5	-0.8049	0.98807	0.98811	0.999999	17830	0	-0.8049
Utp6	5	0.011974	0.046688	0.640156	1284	5	-1.8168	0.98803	0.98806	0.999999	17829	0	-1.8168
Srp54c	1	0.011987	0.01188	0.428135	1285	1	-7.3295	0.98801	0.98807	0.999999	17828	0	-7.3295
Pdlim5	5	0.012004	0.046806	0.640156	1286	4	-2.6267	0.30638	0.30669	0.999999	5526	0	-2.6267
Sbds	5	0.012017	0.04685	0.640156	1287	5	-1.0483	0.98798	0.98803	0.999999	17827	0	-1.0483
Ctbp2	5	0.012034	0.046913	0.640156	1288	4	-1.7543	0.79056	0.79107	0.999999	14070	0	-1.7543
Glo1	5	0.012041	0.046945	0.640156	1289	4	-2.4211	0.59246	0.59288	0.999999	10620	0	-2.4211
Ndufa8	5	0.012046	0.046961	0.640156	1290	3	-2.7423	0.46953	0.46996	0.999999	8408	0	-2.7423
Ins1	5	0.012068	0.047039	0.640156	1291	5	-0.94162	0.98793	0.98799	0.999999	17826	0	-0.94162
Slc33a1	5	0.012075	0.047075	0.640156	1292	5	-1.3067	0.98047	0.98062	0.999999	17605	0	-1.3067
2010003K11Rik	5	0.012075	0.047075	0.640156	1293	3	-0.45607	0.41806	0.41868	0.999999	7472	0	-0.45607
Spt1	5	0.012075	0.047075	0.640156	1294	4	-3.6092	0.73187	0.73224	0.999999	13074	0	-3.6092
2610524H06Rik	4	0.012076	0.039892	0.611458	1295	3	-2.8308	0.93351	0.93325	0.999999	16591	0	-2.8308
Vmn2r59	4	0.012091	0.039941	0.611458	1296	3	-3.3718	0.17409	0.17374	0.999999	3180	0	-3.3718
Ndufb3	5	0.012112	0.047197	0.640156	1297	3	-2.1174	0.30852	0.30878	0.999999	5570	0	-2.1174
Cnot4	5	0.012116	0.047208	0.640156	1298	5	-0.62128	0.98788	0.98795	0.999999	17825	0	-0.62128
Nek10	5	0.012131	0.047264	0.640156	1299	3	-2.6729	0.54314	0.54346	0.999999	9711	0	-2.6729
Heatr3	5	0.012142	0.047303	0.640156	1300	5	-0.45324	0.98786	0.98792	0.999999	17824	0	-0.45324
Wrb	5	0.012155	0.047358	0.640156	1301	5	-1.4438	0.98784	0.9879	0.999999	17823	0	-1.4438
Mdm2	5	0.012158	0.047365	0.640156	1302	4	-1.966	0.95366	0.95392	0.999999	17002	0	-1.966
Spata31d1c	5	0.012162	0.047382	0.640156	1303	3	-2.2038	0.71478	0.71531	0.999999	12760	0	-2.2038
Kcna1	5	0.012169	0.047402	0.640156	1304	5	-0.78509	0.98783	0.98789	0.999999	17822	0	-0.78509
4930544G11Rik	5	0.012184	0.047452	0.640156	1305	4	-2.2318	0.9015	0.90189	0.999999	15999	0	-2.2318
Gm4745	2	0.012195	0.023104	0.526156	1306	2	-4.2367	0.9878	0.98759	0.999999	17821	0	-4.2367
Kcnip1	5	0.012226	0.047611	0.641474	1307	5	-1.4402	0.97612	0.97629	0.999999	17507	0	-1.4402
Psmd10	4	0.012235	0.040395	0.615118	1308	4	-1.2219	0.98777	0.98784	0.999999	17820	0	-1.2219
Smlr1	4	0.012243	0.040415	0.615118	1309	2	-1.8625	0.17111	0.17069	0.999999	3123	0	-1.8625
Trip13	5	0.012259	0.047728	0.641474	1310	5	-2.524	0.98702	0.98708	0.999999	17794	0	-2.524
Taar7b	3	0.012278	0.032533	0.581767	1311	2	-3.6308	0.15379	0.15335	0.999999	2810	0	-3.6308
Rab11b	5	0.012278	0.047795	0.641474	1312	5	-1.2897	0.98772	0.98777	0.999999	17818	0	-1.2897
Rpp14	5	0.012282	0.047806	0.641474	1313	5	-1.9041	0.98772	0.98777	0.999999	17817	0	-1.9041
Ppapdc1a	5	0.012283	0.047812	0.641474	1314	3	-0.31728	0.78142	0.78193	0.999999	13931	0	-0.31728
Maob	5	0.012283	0.047812	0.641474	1315	4	-2.0354	0.71438	0.7149	0.999999	12748	0	-2.0354
Klk1b11	5	0.01229	0.047837	0.641474	1316	5	-1.7021	0.98771	0.98776	0.999999	17816	0	-1.7021
Gabrg3	5	0.01229	0.047838	0.641474	1317	3	-2.0844	0.74041	0.74086	0.999999	13213	0	-2.0844
G2e3	5	0.012316	0.047937	0.641474	1318	4	-2.7037	0.087491	0.087712	0.989296	1628	1	-2.7037
1700034J05Rik	5	0.012327	0.047968	0.641474	1319	4	-0.61302	0.94729	0.94754	0.999999	16879	0	-0.61302
Taf12	5	0.012368	0.048119	0.642928	1320	5	-0.4102	0.98763	0.98769	0.999999	17815	0	-0.4102
Hltf	5	0.012376	0.048147	0.642928	1321	4	-2.4652	0.93384	0.9341	0.999999	16593	0	-2.4652
Sdad1	4	0.012383	0.040835	0.618946	1322	4	-1.4076	0.98762	0.98768	0.999999	17814	0	-1.4076
Tomm20	3	0.012402	0.032838	0.583064	1323	3	-2.2708	0.9876	0.98776	0.999999	17813	0	-2.2708
Bax	5	0.012439	0.048396	0.644965	1324	3	-1.0376	0.38026	0.38091	0.999999	6822	0	-1.0376
Mrps10	5	0.012439	0.048396	0.644965	1325	4	-2.4353	0.89078	0.89125	0.999999	15812	0	-2.4353
Cds2	5	0.012445	0.048414	0.644965	1326	4	-1.6286	0.91022	0.91059	0.999999	16142	0	-1.6286
Gtf2f2	5	0.012453	0.04844	0.644965	1327	4	-2.3669	0.38925	0.38983	0.999999	6978	0	-2.3669
Copz1	5	0.012492	0.048574	0.645182	1328	5	-2.0112	0.98751	0.98757	0.999999	17811	0	-2.0112
Zfp455	4	0.012493	0.041174	0.621241	1329	4	-3.3462	0.98751	0.98758	0.999999	17810	0	-3.3462
Mars	5	0.012495	0.04858	0.645182	1330	5	-1.7122	0.96975	0.96987	0.999999	17356	0	-1.7122
Phf10	5	0.012527	0.048693	0.645651	1331	3	-1.5528	0.051532	0.052716	0.981348	978	1	-1.5528
Gak	5	0.012529	0.048702	0.645651	1332	5	-1.2645	0.98747	0.98753	0.999999	17808	0	-1.2645
Ndufaf1	4	0.012543	0.041321	0.621241	1333	4	-0.98882	0.98746	0.98753	0.999999	17807	0	-0.98882
Mapre3	5	0.01255	0.048771	0.645768	1334	5	-0.52311	0.97528	0.97543	0.999999	17495	0	-0.52311
Rps10	4	0.012569	0.041413	0.621241	1335	4	-2.4255	0.95096	0.95084	0.999999	16957	0	-2.4255
Snw1	5	0.012579	0.048883	0.645768	1336	4	-2.0841	0.74307	0.74351	0.999999	13258	0	-2.0841
Yipf1	5	0.012592	0.048936	0.645768	1337	3	-2.5891	0.87788	0.87836	0.999999	15559	0	-2.5891
Rars2	5	0.012594	0.04894	0.645768	1338	5	-1.8488	0.98445	0.98457	0.999999	17714	0	-1.8488
Cpsf1	5	0.012609	0.048999	0.645768	1339	4	-2.3783	0.94969	0.94994	0.999999	16925	0	-2.3783
Atp2b2	5	0.012612	0.049013	0.645768	1340	2	0.14959	0.67181	0.67224	0.999999	11992	0	0.14959
Polr3e	5	0.012631	0.049078	0.645768	1341	4	-1.8317	0.72625	0.72667	0.999999	12976	0	-1.8317
Puf60	4	0.012633	0.041623	0.622551	1342	4	-1.2334	0.98737	0.98744	0.999999	17806	0	-1.2334
Kif23	5	0.012657	0.049173	0.645768	1343	5	-1.914	0.98734	0.98739	0.999999	17805	0	-1.914
Kdm4c	5	0.012662	0.04919	0.645768	1344	2	0.79828	0.3219	0.32222	0.999999	5805	0	0.79828
Cdc20	5	0.012663	0.049193	0.645768	1345	4	-2.2539	0.8122	0.81272	0.999999	14421	0	-2.2539
Gpr137	5	0.012667	0.04921	0.645768	1346	5	-0.67629	0.98733	0.98738	0.999999	17803	0	-0.67629
Dbr1	5	0.012672	0.04922	0.645768	1347	4	-1.4909	0.94834	0.94862	0.999999	16898	0	-1.4909
Cd40lg	5	0.012672	0.04922	0.645768	1348	4	-4.0605	0.097257	0.097416	0.995585	1798	1	-4.0605
Tmem213	5	0.012683	0.049272	0.645768	1349	5	-0.81162	0.98732	0.98736	0.999999	17802	0	-0.81162
Eif3a	5	0.012706	0.049352	0.64582	1350	4	-2.4872	0.8996	0.90001	0.999999	15970	0	-2.4872
Pet112	5	0.012716	0.049379	0.64582	1351	5	-1.3197	0.98728	0.98733	0.999999	17801	0	-1.3197
Dnajc10	5	0.012716	0.049381	0.64582	1352	4	-0.88848	0.21288	0.21311	0.999999	3882	0	-0.88848
Slc24a3	4	0.012717	0.041882	0.622551	1353	4	-1.7495	0.98728	0.98736	0.999999	17800	0	-1.7495
Mccc1	5	0.012731	0.049436	0.646078	1354	4	-2.0602	0.39848	0.39911	0.999999	7137	0	-2.0602
Spc24	5	0.012759	0.049528	0.646814	1355	4	-1.7024	0.94765	0.94791	0.999999	16884	0	-1.7024
Frs2	4	0.012782	0.042081	0.622826	1356	2	-2.6658	0.87353	0.87305	0.999999	15476	0	-2.6658
Impdh2	5	0.012795	0.049656	0.6476	1357	4	-2.4228	0.92289	0.92323	0.999999	16372	0	-2.4228
Ccdc159	5	0.012802	0.049685	0.6476	1358	1	1.2771	0.015118	0.01832	0.972475	338	1	1.2771
Zfyve20	5	0.012804	0.049694	0.6476	1359	4	-2.0008	0.1295	0.12979	0.999999	2379	0	-2.0008
Rpl36al	5	0.012913	0.050076	0.649769	1360	5	-1.9388	0.97393	0.97403	0.999999	17458	0	-1.9388
Slc25a54	5	0.012913	0.050076	0.649769	1361	2	0.24503	0.39111	0.39169	0.999999	7005	0	0.24503
Zfp687	5	0.012918	0.050093	0.649769	1362	5	-0.56873	0.98708	0.98714	0.999999	17797	0	-0.56873
Supt5	5	0.012933	0.050148	0.649769	1363	5	-1.7183	0.97464	0.97477	0.999999	17479	0	-1.7183
Mcm3ap	5	0.012975	0.050305	0.649769	1364	5	-1.4745	0.97991	0.98005	0.999999	17594	0	-1.4745
Ap1s1	5	0.012975	0.050306	0.649769	1365	5	-0.92887	0.98702	0.98709	0.999999	17795	0	-0.92887
Elac2	5	0.012986	0.050339	0.649769	1366	5	-0.71059	0.98701	0.98708	0.999999	17793	0	-0.71059
Dync1h1	5	0.012987	0.050341	0.649769	1367	5	-1.5608	0.9861	0.98619	0.999999	17761	0	-1.5608
5830411N06Rik	5	0.012997	0.050379	0.649769	1368	3	-0.067884	0.83739	0.83787	0.999999	14866	0	-0.067884
Nprl2	5	0.013009	0.050417	0.649769	1369	5	-0.44915	0.98699	0.98706	0.999999	17792	0	-0.44915
Ppp2ca	5	0.013021	0.05046	0.649769	1370	5	-1.2816	0.98698	0.98705	0.999999	17791	0	-1.2816
Glmn	5	0.013043	0.050539	0.649871	1371	3	-1.3412	0.0014947	0.0029188	0.927181	54	1	-1.3412
Ankrd49	4	0.013052	0.042918	0.625318	1372	3	-1.2404	0.9354	0.93519	0.999999	16614	0	-1.2404
Clec4n	5	0.013057	0.050591	0.650081	1373	4	-2.4871	0.84508	0.84548	0.999999	14985	0	-2.4871
Prdm11	5	0.013081	0.050669	0.650629	1374	2	0.082612	0.67107	0.67147	0.999999	11978	0	0.082612
Dnajc11	4	0.013094	0.043044	0.625318	1375	4	-1.539	0.98691	0.98697	0.999999	17790	0	-1.539
Apobec4	5	0.013112	0.050775	0.651536	1376	4	-1.348	0.63652	0.63695	0.999999	11373	0	-1.348
Psmd1	5	0.01315	0.050917	0.652624	1377	4	-1.7299	0.92323	0.92356	0.999999	16380	0	-1.7299
Tars2	5	0.013182	0.051042	0.652624	1378	5	-2.2871	0.98484	0.98496	0.999999	17725	0	-2.2871
Flot1	5	0.013193	0.051078	0.652624	1379	2	0.5349	0.17494	0.17522	0.999999	3197	0	0.5349
Eif2s2	5	0.013193	0.051081	0.652624	1380	5	-1.2345	0.98681	0.98687	0.999999	17789	0	-1.2345
Srsf1	5	0.013199	0.051101	0.652624	1381	5	-1.2274	0.9868	0.98686	0.999999	17788	0	-1.2274
Gtf2h2	5	0.0132	0.051108	0.652624	1382	5	-1.9525	0.9868	0.98686	0.999999	17787	0	-1.9525
Hoxb2	5	0.013223	0.051198	0.653325	1383	5	-0.83024	0.98678	0.98684	0.999999	17786	0	-0.83024
H2-Q7	3	0.013238	0.034933	0.590096	1384	3	-2.9246	0.98676	0.98692	0.999999	17785	0	-2.9246
Gstm3	5	0.013276	0.05138	0.654339	1385	2	0.38394	0.43119	0.43173	0.999999	7714	0	0.38394
Wbscr28	5	0.013278	0.051384	0.654339	1386	5	-1.203	0.98672	0.98678	0.999999	17783	0	-1.203
Defb9	2	0.013286	0.025071	0.53831	1387	2	-2.8978	0.98671	0.98656	0.999999	17782	0	-2.8978
Naa20	4	0.013287	0.04365	0.629469	1388	3	-2.4087	0.20292	0.20247	0.999999	3703	0	-2.4087
Nmt1	5	0.01329	0.051423	0.654386	1389	3	-2.1697	0.32347	0.32382	0.999999	5830	0	-2.1697
Lcp1	5	0.013317	0.051511	0.655049	1390	5	-0.52512	0.98668	0.98674	0.999999	17781	0	-0.52512
Asb3	5	0.013347	0.051614	0.65591	1391	3	-3.0822	0.76544	0.76586	0.999999	13631	0	-3.0822
Usp53	5	0.013388	0.051748	0.657085	1392	2	0.20191	0.44457	0.4451	0.999999	7953	0	0.20191
Gtf3c6	5	0.013399	0.051787	0.657085	1393	4	-1.7842	0.56924	0.56968	0.999999	10196	0	-1.7842
Top1	5	0.013412	0.05183	0.657085	1394	4	-1.9798	0.53051	0.53083	0.999999	9504	0	-1.9798
Glrx5	5	0.013434	0.051907	0.657085	1395	5	-1.2766	0.98657	0.98665	0.999999	17780	0	-1.2766
Erbb2ip	5	0.01345	0.051974	0.657085	1396	5	-0.96009	0.98655	0.98663	0.999999	17779	0	-0.96009
Etv5	5	0.013472	0.05205	0.657085	1397	4	-0.77945	0.51755	0.5179	0.999999	9281	0	-0.77945
Wdr75	5	0.01349	0.052111	0.657085	1398	5	-1.2094	0.98651	0.9866	0.999999	17777	0	-1.2094
Zbtb25	5	0.013511	0.052182	0.657085	1399	4	-2.6733	0.42711	0.42764	0.999999	7637	0	-2.6733
Plscr1	5	0.013512	0.052184	0.657085	1400	5	-1.2475	0.98649	0.98657	0.999999	17775	0	-1.2475
Acad8	5	0.013519	0.052207	0.657085	1401	3	-1.183	0.01495	0.018163	0.972475	334	1	-1.183
Hyal3	5	0.013551	0.052311	0.657546	1402	5	-0.74858	0.98645	0.98654	0.999999	17774	0	-0.74858
Gzmn	5	0.013556	0.052328	0.657546	1403	4	-2.4196	0.55758	0.55794	0.999999	9971	0	-2.4196
Dld	5	0.013564	0.052355	0.657546	1404	5	-1.7384	0.98644	0.98653	0.999999	17773	0	-1.7384
Polr2k	4	0.013566	0.044511	0.630138	1405	2	-0.28384	0.80396	0.80351	0.999999	14283	0	-0.28384
Timm50	5	0.013607	0.052506	0.657546	1406	4	-1.3662	0.96304	0.96327	0.999999	17185	0	-1.3662
Rap1gap	5	0.013609	0.052513	0.657546	1407	4	-1.2703	0.64793	0.64844	0.999999	11579	0	-1.2703
Hspa8	2	0.013639	0.025708	0.544708	1408	2	-3.7936	0.98636	0.98621	0.999999	17772	0	-3.7936
Zfp706	5	0.013661	0.052691	0.657546	1409	4	-2.0979	0.83665	0.83717	0.999999	14852	0	-2.0979
Hspb6	4	0.013662	0.04481	0.630138	1410	3	-2.2528	0.70344	0.70265	0.999999	12531	0	-2.2528
Ccdc174	5	0.013665	0.05271	0.657546	1411	4	-2.3873	0.085653	0.085886	0.988784	1595	1	-2.3873
Foxo1	5	0.01368	0.052762	0.657546	1412	4	-1.6501	0.48062	0.48119	0.999999	8616	0	-1.6501
Slc17a2	5	0.013695	0.052815	0.657546	1413	2	0.26943	0.26851	0.26877	0.999999	4864	0	0.26943
Gzmc	5	0.013695	0.052815	0.657546	1414	3	-0.71705	0.67239	0.67283	0.999999	12003	0	-0.71705
Hils1	5	0.013695	0.052815	0.657546	1415	3	-0.37597	0.31713	0.31749	0.999999	5726	0	-0.37597
Gtpbp8	5	0.013698	0.052824	0.657546	1416	5	-1.5504	0.9863	0.98639	0.999999	17770	0	-1.5504
Sval1	5	0.013698	0.052824	0.657546	1417	5	-1.7227	0.9863	0.98639	0.999999	17769	0	-1.7227
Ypel2	5	0.013707	0.052851	0.657546	1418	2	0.80281	0.4872	0.48772	0.999999	8721	0	0.80281
Prkx	5	0.013707	0.052851	0.657546	1419	4	-0.93184	0.83998	0.84038	0.999999	14908	0	-0.93184
Casp2	5	0.013707	0.052851	0.657546	1420	2	0.24864	0.42	0.42062	0.999999	7502	0	0.24864
Fasn	5	0.013736	0.052961	0.658306	1421	5	-0.69444	0.98626	0.98635	0.999999	17767	0	-0.69444
Sirt4	5	0.013749	0.053011	0.658306	1422	5	-0.27377	0.98625	0.98633	0.999999	17766	0	-0.27377
Ska2	5	0.013751	0.053019	0.658306	1423	4	-1.7164	0.013723	0.016961	0.972475	313	1	-1.7164
Mettl5	4	0.013774	0.045146	0.630817	1424	3	-2.2293	0.65551	0.65477	0.999999	11706	0	-2.2293
Tfip11	5	0.013792	0.053168	0.659543	1425	4	-2.2185	0.94953	0.94977	0.999999	16917	0	-2.2185
Nup88	5	0.01381	0.053226	0.659543	1426	5	-1.7967	0.98619	0.98628	0.999999	17764	0	-1.7967
Dhx32	5	0.013847	0.053366	0.660824	1427	4	-1.8764	0.96379	0.96399	0.999999	17202	0	-1.8764
Plekhh2	5	0.013889	0.053518	0.661536	1428	5	-0.88019	0.98611	0.9862	0.999999	17763	0	-0.88019
Tdpoz2	5	0.013891	0.053525	0.661536	1429	3	-0.2144	0.93444	0.93472	0.999999	16601	0	-0.2144
Gm8882	3	0.013891	0.036578	0.596688	1430	3	-2.0149	0.98611	0.98626	0.999999	17762	0	-2.0149
E130311K13Rik	5	0.013897	0.053551	0.661536	1431	3	-0.66553	0.41391	0.41452	0.999999	7408	0	-0.66553
Copg1	5	0.013902	0.053567	0.661536	1432	5	-1.3729	0.9861	0.98619	0.999999	17760	0	-1.3729
Arcn1	5	0.013928	0.053655	0.662056	1433	5	-0.66444	0.98607	0.98616	0.999999	17759	0	-0.66444
1700055N04Rik	5	0.013936	0.053681	0.662056	1434	2	0.53657	0.68047	0.68092	0.999999	12130	0	0.53657
Wdr12	4	0.013938	0.045659	0.634836	1435	2	-1.4111	0.43927	0.43869	0.999999	7862	0	-1.4111
Cstf1	5	0.013965	0.053773	0.66274	1436	5	-1.3644	0.98604	0.98613	0.999999	17758	0	-1.3644
Exoc2	5	0.013985	0.053844	0.662913	1437	5	-1.0133	0.98602	0.98611	0.999999	17757	0	-1.0133
Zfp707	5	0.013989	0.053859	0.662913	1438	4	-1.731	0.91116	0.91154	0.999999	16157	0	-1.731
Tmem167b	4	0.014013	0.045883	0.634836	1439	4	-0.17941	0.94114	0.94102	0.999999	16744	0	-0.17941
Eml1	5	0.014035	0.054008	0.663995	1440	5	-0.73253	0.98596	0.98606	0.999999	17756	0	-0.73253
Tbca	4	0.014045	0.045979	0.635488	1441	4	-1.3362	0.98596	0.98601	0.999999	17754	0	-1.3362
Wdr20b	5	0.014048	0.054055	0.663995	1442	4	-1.7334	0.50895	0.50935	0.999999	9121	0	-1.7334
Cdk1	5	0.014056	0.054083	0.663995	1443	5	-2.078	0.98594	0.98604	0.999999	17753	0	-2.078
Atp6v1a	5	0.014065	0.054113	0.663995	1444	4	-2.2001	0.42628	0.42678	0.999999	7621	0	-2.2001
Slc26a1	5	0.01407	0.054137	0.663995	1445	5	-1.0062	0.98593	0.98603	0.999999	17752	0	-1.0062
Zfand2a	5	0.014086	0.054193	0.663995	1446	2	0.67479	0.81901	0.81951	0.999999	14549	0	0.67479
Exosc8	5	0.014091	0.05421	0.663995	1447	5	-1.0559	0.98591	0.98601	0.999999	17751	0	-1.0559
H60c	5	0.014097	0.054235	0.663995	1448	4	-1.3326	0.94415	0.9444	0.999999	16811	0	-1.3326
Ctps	5	0.014117	0.054292	0.664245	1449	4	-2.4897	0.86821	0.86856	0.999999	15391	0	-2.4897
Myc	5	0.014147	0.054395	0.66506	1450	5	-1.6779	0.98421	0.98431	0.999999	17707	0	-1.6779
Rps8	2	0.01417	0.026656	0.550186	1451	2	-2.9719	0.98583	0.98568	0.999999	17750	0	-2.9719
Vmn1r75	5	0.014197	0.054582	0.666471	1452	3	-0.0029606	0.03541	0.037302	0.981348	690	1	-0.0029606
Dpy19l2	5	0.014197	0.054582	0.666471	1453	4	-1.0411	0.43502	0.43549	0.999999	7784	0	-1.0411
Gbp9	4	0.014211	0.046497	0.638787	1454	3	-3.661	0.44617	0.44558	0.999999	7983	0	-3.661
Coch	5	0.01424	0.054721	0.667363	1455	4	-1.5279	0.80184	0.80231	0.999999	14250	0	-1.5279
Gm13154	5	0.014249	0.054746	0.667363	1456	4	-2.5947	0.06637	0.066981	0.983665	1245	1	-2.5947
Dolk	5	0.014267	0.054807	0.667439	1457	3	-2.5067	0.84576	0.84615	0.999999	15000	0	-2.5067
Kcnq3	5	0.014293	0.054896	0.667627	1458	4	-1.663	0.78817	0.78873	0.999999	14035	0	-1.663
Brs3	5	0.0143	0.054931	0.667627	1459	4	-2.7146	0.942	0.94225	0.999999	16761	0	-2.7146
Pnpla6	5	0.014337	0.055066	0.667945	1460	2	0.42615	0.80446	0.80488	0.999999	14290	0	0.42615
Rbl2	5	0.014337	0.055066	0.667945	1461	3	-1.0841	0.7692	0.7696	0.999999	13709	0	-1.0841
Bfar	5	0.014337	0.055066	0.667945	1462	3	-0.10373	0.6366	0.63702	0.999999	11375	0	-0.10373
Sat2	5	0.014357	0.055142	0.668073	1463	4	-1.4891	0.91157	0.91195	0.999999	16170	0	-1.4891
Sfxn1	5	0.014388	0.05524	0.668073	1464	5	-1.1513	0.98561	0.98572	0.999999	17745	0	-1.1513
Mmp27	5	0.014392	0.055252	0.668073	1465	5	-1.5764	0.98561	0.98571	0.999999	17744	0	-1.5764
Aspn	5	0.014458	0.05548	0.66944	1466	4	-2.6479	0.85339	0.85373	0.999999	15129	0	-2.6479
Cactin	5	0.014485	0.055572	0.670104	1467	5	-1.5095	0.98551	0.98563	0.999999	17743	0	-1.5095
Riok1	4	0.014487	0.04738	0.640156	1468	3	-1.8635	0.22713	0.22672	0.999999	4152	0	-1.8635
Fdps	4	0.014504	0.047435	0.640156	1469	3	-1.758	0.63664	0.63593	0.999999	11376	0	-1.758
Flnc	5	0.014588	0.055929	0.670778	1470	3	-1.6714	0.88218	0.88266	0.999999	15639	0	-1.6714
Vmn2r80	5	0.014598	0.055964	0.670778	1471	5	-1.5577	0.98141	0.98156	0.999999	17630	0	-1.5577
Zfp407	5	0.014602	0.055982	0.670778	1472	5	-1.2202	0.9854	0.98551	0.999999	17742	0	-1.2202
Pvrl3	5	0.014613	0.056015	0.670778	1473	5	-1.8044	0.9852	0.98532	0.999999	17736	0	-1.8044
H2-Ab1	5	0.01462	0.056045	0.670778	1474	3	-2.404	0.5503	0.55059	0.999999	9833	0	-2.404
P4ha1	5	0.014623	0.056054	0.670778	1475	4	-1.7306	0.32628	0.32666	0.999999	5876	0	-1.7306
Orc3	5	0.014631	0.056079	0.670778	1476	5	-2.3158	0.98045	0.9806	0.999999	17602	0	-2.3158
Cacng4	5	0.014638	0.0561	0.670778	1477	4	-1.2325	0.9637	0.96391	0.999999	17196	0	-1.2325
Mtor	5	0.014644	0.056122	0.670778	1478	5	-0.93451	0.98536	0.98547	0.999999	17741	0	-0.93451
Mkln1	5	0.014653	0.05615	0.670778	1479	2	0.22176	0.82812	0.8286	0.999999	14721	0	0.22176
Ap2m1	5	0.014661	0.05618	0.670778	1480	4	-1.2742	0.88188	0.88235	0.999999	15635	0	-1.2742
Nlrp4c	4	0.014679	0.047959	0.641474	1481	3	-2.7856	0.23875	0.23831	0.999999	4343	0	-2.7856
Mad1l1	5	0.014693	0.056287	0.670778	1482	4	-2.0438	0.88667	0.88717	0.999999	15719	0	-2.0438
Itga10	5	0.014712	0.056354	0.670778	1483	3	-2.52	0.87095	0.87131	0.999999	15437	0	-2.52
Vmn2r101	5	0.014723	0.056394	0.670778	1484	5	-1.0996	0.98528	0.98539	0.999999	17740	0	-1.0996
Rbmx2	5	0.014728	0.056411	0.670778	1485	4	-2.0353	0.93617	0.93646	0.999999	16629	0	-2.0353
Zcchc9	5	0.014739	0.056449	0.670778	1486	4	-1.238	0.71199	0.71245	0.999999	12704	0	-1.238
Syde1	5	0.014744	0.056468	0.670778	1487	5	-1.1133	0.98526	0.98537	0.999999	17739	0	-1.1133
Fkbp1a	5	0.01476	0.056526	0.670778	1488	4	-1.924	0.81957	0.82008	0.999999	14563	0	-1.924
Ube2w	5	0.01476	0.056529	0.670778	1489	3	-0.58037	0.014504	0.01771	0.972475	327	1	-0.58037
Gm12185	5	0.014772	0.056579	0.670778	1490	3	-1.1492	0.76295	0.7634	0.999999	13588	0	-1.1492
Wdr73	5	0.014779	0.056599	0.670778	1491	5	-1.4658	0.98522	0.98533	0.999999	17737	0	-1.4658
Cdk10	5	0.014783	0.056612	0.670778	1492	3	-0.91892	0.82921	0.82968	0.999999	14736	0	-0.91892
Idh3b	5	0.014783	0.056612	0.670778	1493	4	-0.33712	0.95972	0.95992	0.999999	17122	0	-0.33712
Psma7	5	0.014805	0.056696	0.671074	1494	5	-2.2001	0.98344	0.98354	0.999999	17681	0	-2.2001
Abhd10	4	0.014861	0.048538	0.645182	1495	2	0.024041	0.070713	0.070642	0.983665	1330	1	0.024041
Tbl3	5	0.014878	0.056942	0.673143	1496	4	-2.1174	0.67329	0.67375	0.999999	12019	0	-2.1174
1110059E24Rik	4	0.014879	0.048596	0.645182	1497	2	-1.7334	0.033369	0.034221	0.981348	653	1	-1.7334
Klhl9	5	0.014897	0.057011	0.673143	1498	5	-0.83214	0.9851	0.98523	0.999999	17734	0	-0.83214
Tor2a	5	0.014897	0.057013	0.673143	1499	4	-1.0687	0.94729	0.94754	0.999999	16878	0	-1.0687
Vegfa	5	0.014902	0.057031	0.673143	1500	4	-1.2011	0.53817	0.53853	0.999999	9634	0	-1.2011
Atp6ap1	5	0.014947	0.057179	0.673359	1501	5	-0.65393	0.98505	0.98517	0.999999	17733	0	-0.65393
M6pr	5	0.014948	0.057183	0.673359	1502	3	-2.5744	0.87649	0.87697	0.999999	15536	0	-2.5744
Polk	5	0.014952	0.057196	0.673359	1503	3	-2.5307	0.71028	0.71072	0.999999	12668	0	-2.5307
Dppa2	3	0.01496	0.039238	0.609304	1504	2	-0.15794	0.54136	0.54168	0.999999	9686	0	-0.15794
Mcm2	5	0.015001	0.057362	0.673384	1505	5	-1.6842	0.985	0.98512	0.999999	17732	0	-1.6842
Vmn1r236	4	0.015008	0.048992	0.645768	1506	2	-2.1525	0.68537	0.6847	0.999999	12216	0	-2.1525
Trmu	5	0.015009	0.057388	0.673384	1507	5	-1.0346	0.98499	0.98511	0.999999	17731	0	-1.0346
Mxd4	5	0.015013	0.057399	0.673384	1508	2	0.48352	0.74179	0.74222	0.999999	13233	0	0.48352
Krt36	5	0.015023	0.057428	0.673384	1509	5	-0.48452	0.98498	0.9851	0.999999	17729	0	-0.48452
Tmem95	5	0.015034	0.057475	0.673384	1510	2	0.016438	0.88553	0.88603	0.999999	15699	0	0.016438
Kpna7	5	0.015034	0.057475	0.673384	1511	4	-0.60307	0.95637	0.95665	0.999999	17052	0	-0.60307
Prl2c1	3	0.015042	0.03944	0.61089	1512	3	-1.3555	0.98496	0.98514	0.999999	17727	0	-1.3555
Thoc5	5	0.015077	0.05762	0.674467	1513	3	-1.1246	0.81136	0.81187	0.999999	14408	0	-1.1246
Gm13128	4	0.015098	0.04926	0.645768	1514	3	-2.5455	0.85222	0.85158	0.999999	15108	0	-2.5455
Prss55	5	0.015121	0.05777	0.674949	1515	4	-1.308	0.59094	0.59132	0.999999	10592	0	-1.308
Brd2	5	0.015121	0.057771	0.674949	1516	5	-0.50551	0.98488	0.98501	0.999999	17726	0	-0.50551
Anapc7	5	0.015146	0.057848	0.675419	1517	2	0.1488	0.014225	0.017443	0.972475	323	1	0.1488
Tex37	5	0.015158	0.057895	0.675537	1518	4	-2.2815	0.71451	0.71502	0.999999	12753	0	-2.2815
Ppp2r3c	5	0.015223	0.058122	0.67665	1519	3	-1.6055	0.67705	0.67753	0.999999	12076	0	-1.6055
Exosc3	5	0.015246	0.058205	0.67665	1520	5	-1.0626	0.98475	0.98487	0.999999	17723	0	-1.0626
Prl4a1	5	0.015256	0.058241	0.67665	1521	4	-2.5153	0.76827	0.76869	0.999999	13689	0	-2.5153
1700016D06Rik	5	0.015284	0.058341	0.67665	1522	4	-2.2948	0.90448	0.90487	0.999999	16056	0	-2.2948
Timm8a1	5	0.015284	0.058342	0.67665	1523	5	-0.82926	0.98472	0.98483	0.999999	17722	0	-0.82926
Ikbke	5	0.015285	0.058347	0.67665	1524	3	-0.92004	0.24167	0.24189	0.999999	4389	0	-0.92004
Fam188b	5	0.015295	0.058382	0.67665	1525	4	-1.5399	0.86495	0.86527	0.999999	15338	0	-1.5399
Ebf4	5	0.015296	0.058386	0.67665	1526	3	-0.017078	0.2098	0.20999	0.999999	3824	0	-0.017078
Cyp2c38	5	0.015298	0.058395	0.67665	1527	5	-1.6773	0.9847	0.98481	0.999999	17721	0	-1.6773
Gm20516	4	0.015321	0.049938	0.649769	1528	4	-4.3129	0.94438	0.94424	0.999999	16813	0	-4.3129
Acbd7	5	0.015332	0.05851	0.677557	1529	4	-1.5102	0.030135	0.032326	0.981348	595	1	-1.5102
Efnb2	5	0.015362	0.058607	0.678258	1530	4	-2.1862	0.92364	0.924	0.999999	16391	0	-2.1862
Gatad1	5	0.015406	0.058765	0.67863	1531	4	-2.3664	0.88084	0.88133	0.999999	15617	0	-2.3664
Snrnp25	4	0.015431	0.050259	0.649769	1532	4	-1.3137	0.98457	0.98464	0.999999	17720	0	-1.3137
Pcid2	5	0.015445	0.058912	0.67863	1533	4	-2.167	0.56499	0.56534	0.999999	10121	0	-2.167
Tbce	5	0.015449	0.058925	0.67863	1534	4	-1.9899	0.041754	0.043331	0.981348	801	1	-1.9899
Il9	5	0.015452	0.058934	0.67863	1535	3	-2.2742	0.94023	0.94047	0.999999	16730	0	-2.2742
Ccdc103	5	0.015452	0.058934	0.67863	1536	2	0.2021	0.74733	0.74787	0.999999	13324	0	0.2021
Ptplb	4	0.015456	0.050334	0.649769	1537	4	-1.3435	0.98454	0.98461	0.999999	17719	0	-1.3435
4930427A07Rik	5	0.015472	0.058991	0.678697	1538	5	-0.67062	0.98453	0.98465	0.999999	17718	0	-0.67062
H2-D1	4	0.015476	0.050401	0.649769	1539	4	-1.2247	0.98452	0.98459	0.999999	17717	0	-1.2247
Eef2	5	0.015478	0.059014	0.678697	1540	4	-1.4833	0.58343	0.58381	0.999999	10459	0	-1.4833
4932429P05Rik	4	0.015494	0.050454	0.649769	1541	4	-1.4395	0.98451	0.98457	0.999999	17716	0	-1.4395
Arl5a	4	0.01552	0.050529	0.649871	1542	2	-2.1531	0.10759	0.10735	0.999999	1977	0	-2.1531
Art4	5	0.015524	0.059182	0.679834	1543	5	-0.7965	0.9719	0.97201	0.999999	17414	0	-0.7965
Sys1	5	0.015546	0.059262	0.679834	1544	5	-1.1399	0.9786	0.97874	0.999999	17553	0	-1.1399
Med26	5	0.015549	0.059268	0.679834	1545	4	-1.5335	0.71153	0.71201	0.999999	12695	0	-1.5335
Sh3rf2	5	0.01556	0.059298	0.679834	1546	3	-2.056	0.60278	0.60329	0.999999	10793	0	-2.056
Gdf1	5	0.015592	0.059415	0.680755	1547	2	0.64001	0.73193	0.7323	0.999999	13077	0	0.64001
Drosha	5	0.015608	0.059477	0.680973	1548	4	-1.9914	0.59807	0.59857	0.999999	10713	0	-1.9914
Sec14l4	5	0.015618	0.059508	0.680973	1549	4	-1.4008	0.58631	0.5867	0.999999	10506	0	-1.4008
Klhdc1	5	0.015688	0.059756	0.68243	1550	4	-2.3741	0.88571	0.88619	0.999999	15703	0	-2.3741
Urod	5	0.015696	0.05979	0.68243	1551	5	-0.89526	0.9843	0.98441	0.999999	17712	0	-0.89526
Aldh1l2	5	0.015703	0.059816	0.68243	1552	3	-0.77974	0.13539	0.13564	0.999999	2487	0	-0.77974
Hmox1	5	0.015707	0.05983	0.68243	1553	5	-0.24882	0.98429	0.9844	0.999999	17711	0	-0.24882
Scg5	5	0.015719	0.059867	0.68243	1554	5	-1.0356	0.98428	0.98439	0.999999	17710	0	-1.0356
Pgk1	5	0.015726	0.059895	0.68243	1555	4	-2.2742	0.065835	0.066475	0.983665	1236	1	-2.2742
Rapgef6	4	0.015755	0.051241	0.653421	1556	4	-1.6122	0.98424	0.98431	0.999999	17709	0	-1.6122
R3hdm2	5	0.01578	0.060079	0.684109	1557	4	-1.396	0.27303	0.27332	0.999999	4941	0	-1.396
Nudc	5	0.01579	0.060125	0.684164	1558	4	-1.321	0.59924	0.59975	0.999999	10735	0	-1.321
Klk12	5	0.015814	0.060193	0.684164	1559	3	-0.16146	0.86265	0.86292	0.999999	15303	0	-0.16146
Sco2	5	0.015822	0.060218	0.684164	1560	4	-1.1256	0.90133	0.90172	0.999999	15997	0	-1.1256
Car13	5	0.015844	0.060299	0.684164	1561	5	-1.2169	0.96936	0.96949	0.999999	17345	0	-1.2169
Atg16l2	5	0.015848	0.060317	0.684164	1562	3	-2.2391	0.80005	0.80053	0.999999	14223	0	-2.2391
Nup85	5	0.015866	0.060387	0.684164	1563	5	-1.0024	0.98413	0.98424	0.999999	17706	0	-1.0024
Sec13	5	0.015868	0.060392	0.684164	1564	5	-2.2114	0.98156	0.9817	0.999999	17635	0	-2.2114
Zfp414	5	0.015884	0.060451	0.684164	1565	5	-0.36964	0.98412	0.98422	0.999999	17705	0	-0.36964
Vmn2r10	5	0.015886	0.060456	0.684164	1566	3	-1.3348	0.59452	0.59495	0.999999	10655	0	-1.3348
Agtr2	5	0.015886	0.060456	0.684164	1567	4	-1.4578	0.89606	0.89653	0.999999	15907	0	-1.4578
Papss1	5	0.015913	0.060551	0.684821	1568	4	-1.1156	0.23554	0.23574	0.999999	4295	0	-1.1156
Sun5	5	0.015926	0.0606	0.684947	1569	3	-0.44388	0.47737	0.47787	0.999999	8566	0	-0.44388
Mblac1	5	0.015936	0.060638	0.684964	1570	5	-0.45316	0.98406	0.98416	0.999999	17704	0	-0.45316
C1ql4	5	0.015977	0.060773	0.685176	1571	3	-0.49919	0.80867	0.80916	0.999999	14357	0	-0.49919
Col4a5	5	0.016001	0.060847	0.685176	1572	4	-2.2047	0.87889	0.87938	0.999999	15575	0	-2.2047
Pdyn	5	0.016009	0.060881	0.685176	1573	3	-1.8407	0.64417	0.64466	0.999999	11515	0	-1.8407
DXBay18	4	0.016018	0.052044	0.657085	1574	4	-1.1523	0.98398	0.98404	0.999999	17703	0	-1.1523
Tchh	5	0.016038	0.060987	0.685949	1575	3	-2.4533	0.89429	0.89477	0.999999	15872	0	-2.4533
Vps33a	5	0.01611	0.061238	0.68794	1576	5	-1.6384	0.98389	0.98401	0.999999	17700	0	-1.6384
BC005561	5	0.016131	0.061313	0.688354	1577	4	-2.2115	0.88704	0.88756	0.999999	15729	0	-2.2115
Phyh	5	0.016197	0.061541	0.689935	1578	4	-1.5446	0.38603	0.38658	0.999999	6923	0	-1.5446
Nutf2	1	0.016203	0.016073	0.475033	1579	1	-6.9997	0.9838	0.98387	0.999999	17696	0	-6.9997
Scg3	5	0.016204	0.061573	0.689935	1580	5	-2.4155	0.97425	0.97435	0.999999	17467	0	-2.4155
Fcho1	5	0.016211	0.061602	0.689935	1581	5	-0.86432	0.98379	0.98389	0.999999	17695	0	-0.86432
Letm1	5	0.016212	0.061605	0.689935	1582	4	-2.0676	0.68743	0.6879	0.999999	12254	0	-2.0676
Naa30	5	0.016222	0.061641	0.689935	1583	5	-1.1372	0.98378	0.98388	0.999999	17694	0	-1.1372
Slamf8	5	0.016288	0.061886	0.69226	1584	1	1.0773	0.62229	0.6227	0.999999	11123	0	1.0773
Fabp4	5	0.016312	0.061951	0.692405	1585	5	-0.80491	0.98369	0.9838	0.999999	17691	0	-0.80491
Gemin5	5	0.016329	0.06201	0.692405	1586	5	-1.7085	0.98367	0.98379	0.999999	17690	0	-1.7085
Mettl23	5	0.016345	0.062069	0.692405	1587	5	-1.1085	0.98365	0.98377	0.999999	17689	0	-1.1085
Zfp317	5	0.01635	0.062088	0.692405	1588	5	-2.5415	0.9816	0.98173	0.999999	17638	0	-2.5415
Snrpd1	5	0.01635	0.062088	0.692405	1589	4	-3.0822	0.93634	0.93664	0.999999	16635	0	-3.0822
Gtf2a1	5	0.016375	0.062165	0.692405	1590	5	-1.9665	0.98363	0.98375	0.999999	17688	0	-1.9665
Gal3st3	5	0.016397	0.06225	0.692405	1591	3	-0.56349	0.51436	0.51471	0.999999	9226	0	-0.56349
Thnsl1	10	0.016414	0.08195	0.741812	1592	4	0.3865	0.45931	0.45893	0.999999	8218	0	0.3865
Cyp2d22	5	0.016414	0.062321	0.692405	1593	3	-1.4002	0.82096	0.82146	0.999999	14586	0	-1.4002
Nufip1	5	0.016427	0.062364	0.692405	1594	1	0.92088	0.70447	0.70498	0.999999	12553	0	0.92088
Adra1a	5	0.016428	0.062369	0.692405	1595	4	-1.6977	0.36784	0.36831	0.999999	6614	0	-1.6977
Sh3bp5l	5	0.016434	0.062391	0.692405	1596	5	-0.37122	0.98357	0.98369	0.999999	17687	0	-0.37122
Ppil3	7	0.016436	0.070797	0.71674	1597	3	0.31622	0.16523	0.16522	0.999999	3021	0	0.31622
Strip1	5	0.016466	0.062502	0.692405	1598	3	-2.2456	0.85809	0.85837	0.999999	15226	0	-2.2456
Fkbp6	5	0.016476	0.062533	0.692405	1599	5	-0.3868	0.98352	0.98364	0.999999	17686	0	-0.3868
Armc7	5	0.016499	0.062613	0.692739	1600	4	-2.4162	0.9404	0.94063	0.999999	16733	0	-2.4162
Arf3	5	0.01651	0.062644	0.692739	1601	5	-1.0682	0.98349	0.9836	0.999999	17684	0	-1.0682
Aqp11	5	0.016535	0.062745	0.692907	1602	5	-0.65664	0.98346	0.98357	0.999999	17682	0	-0.65664
Zbtb11	5	0.016544	0.062782	0.692907	1603	5	-2.2968	0.98158	0.98171	0.999999	17637	0	-2.2968
Dars2	5	0.016588	0.062924	0.692907	1604	5	-0.66521	0.98341	0.98352	0.999999	17680	0	-0.66521
Spink10	5	0.016591	0.062932	0.692907	1605	4	-1.6062	0.46836	0.4688	0.999999	8388	0	-1.6062
Hspa4	5	0.016622	0.063037	0.692907	1606	3	-0.23858	0.68335	0.68381	0.999999	12177	0	-0.23858
Apoa1	5	0.016622	0.063037	0.692907	1607	3	-0.048489	0.88477	0.88526	0.999999	15683	0	-0.048489
Traip	5	0.016622	0.063037	0.692907	1608	3	-1.3223	0.61779	0.61826	0.999999	11049	0	-1.3223
Nlrp14	5	0.016637	0.063089	0.692907	1609	3	-0.75209	0.27198	0.27225	0.999999	4925	0	-0.75209
Pdcl3	5	0.016637	0.063089	0.692907	1610	3	-0.85945	0.34873	0.34911	0.999999	6281	0	-0.85945
Phf11c	5	0.016637	0.063089	0.692907	1611	3	-1.4224	0.70413	0.7046	0.999999	12543	0	-1.4224
Pop1	5	0.016639	0.063095	0.692907	1612	5	-1.263	0.98336	0.98347	0.999999	17679	0	-1.263
Vmn2r51	5	0.016643	0.063111	0.692907	1613	4	-1.3717	0.93228	0.93257	0.999999	16561	0	-1.3717
Wdr81	5	0.01666	0.063173	0.693173	1614	4	-1.8405	0.94475	0.945	0.999999	16821	0	-1.8405
Trim41	5	0.016724	0.063384	0.695073	1615	5	-1.7952	0.98328	0.98338	0.999999	17678	0	-1.7952
Wac	5	0.016772	0.063551	0.695876	1616	4	-1.3386	0.26132	0.26161	0.999999	4731	0	-1.3386
Necab1	5	0.016779	0.063571	0.695876	1617	5	-3.9252	0.97989	0.98004	0.999999	17591	0	-3.9252
Hip1r	5	0.016817	0.063708	0.696543	1618	2	0.82096	0.27704	0.27731	0.999999	5008	0	0.82096
Proser1	5	0.016836	0.063775	0.696862	1619	5	-0.98871	0.98316	0.98326	0.999999	17677	0	-0.98871
Gramd2	5	0.016856	0.063847	0.697029	1620	5	-1.7194	0.98314	0.98324	0.999999	17676	0	-1.7194
Itga7	5	0.016879	0.063917	0.697029	1621	4	-1.3808	0.80659	0.80704	0.999999	14330	0	-1.3808
Rbm48	5	0.016887	0.063935	0.697029	1622	4	-0.97372	0.93056	0.93086	0.999999	16524	0	-0.97372
Slc25a36	5	0.016896	0.063972	0.697029	1623	4	-1.8567	0.69431	0.69469	0.999999	12369	0	-1.8567
Prmt10	5	0.0169	0.063979	0.697029	1624	3	-1.7568	0.94819	0.94848	0.999999	16897	0	-1.7568
Krt77	5	0.016944	0.064134	0.698298	1625	5	-2.4679	0.97487	0.97501	0.999999	17484	0	-2.4679
Lrrc28	4	0.016946	0.054844	0.667449	1626	4	-0.96407	0.98305	0.98314	0.999999	17673	0	-0.96407
Pgd	5	0.016972	0.064234	0.69898	1627	5	-0.63915	0.98303	0.98313	0.999999	17672	0	-0.63915
Fam25c	5	0.01699	0.06429	0.69917	1628	5	-0.92526	0.98301	0.98311	0.999999	17671	0	-0.92526
Tmsb15b2	2	0.016998	0.031711	0.576943	1629	2	-2.3687	0.983	0.98288	0.999999	17670	0	-2.3687
Asxl2	5	0.01704	0.064471	0.700314	1630	2	0.062783	0.60168	0.6022	0.999999	10776	0	0.062783
Hyou1	4	0.017083	0.055258	0.668073	1631	4	-2.6412	0.96368	0.96361	0.999999	17195	0	-2.6412
Cpsf4	5	0.017124	0.064758	0.702501	1632	4	-1.4548	0.73761	0.73807	0.999999	13169	0	-1.4548
Slmo2	5	0.017125	0.064763	0.702501	1633	3	-0.6688	0.044261	0.045759	0.981348	848	1	-0.6688
Zfp280d	5	0.017133	0.064787	0.702501	1634	3	-2.3175	0.76873	0.76914	0.999999	13701	0	-2.3175
Slc35g3	5	0.017151	0.064852	0.702641	1635	2	0.3188	0.45594	0.45642	0.999999	8156	0	0.3188
Nle1	5	0.017155	0.064876	0.702641	1636	4	-1.4977	0.789	0.78955	0.999999	14048	0	-1.4977
Tbcb	5	0.017175	0.064947	0.702991	1637	3	-2.0773	0.93252	0.93281	0.999999	16565	0	-2.0773
Idi2	5	0.01719	0.064991	0.703014	1638	3	-0.8926	0.9395	0.93975	0.999999	16717	0	-0.8926
Gfm1	5	0.0172	0.065035	0.703014	1639	4	-1.3281	0.94842	0.94871	0.999999	16900	0	-1.3281
Gfi1	5	0.017207	0.065063	0.703014	1640	4	-0.17057	0.41236	0.413	0.999999	7384	0	-0.17057
Mipep	4	0.017262	0.055793	0.670778	1641	4	-1.5235	0.98274	0.98282	0.999999	17665	0	-1.5235
Mlkl	5	0.017262	0.065251	0.703175	1642	2	0.56027	0.59262	0.59305	0.999999	10621	0	0.56027
Ppp1r10	5	0.017271	0.065279	0.703175	1643	5	-0.92649	0.98273	0.98282	0.999999	17664	0	-0.92649
AI182371	5	0.017276	0.065294	0.703175	1644	4	-2.2619	0.93726	0.93751	0.999999	16654	0	-2.2619
Uqcrc1	5	0.017306	0.065392	0.703175	1645	3	-1.7878	0.68071	0.68117	0.999999	12134	0	-1.7878
Rpl3	2	0.017307	0.032285	0.581676	1646	2	-4.1577	0.89075	0.89032	0.999999	15811	0	-4.1577
Rnf214	5	0.017321	0.065456	0.703175	1647	5	-0.44975	0.98268	0.98277	0.999999	17663	0	-0.44975
1700019A02Rik	5	0.017331	0.065488	0.703175	1648	5	-2.2836	0.97772	0.97787	0.999999	17536	0	-2.2836
Dapk1	5	0.01734	0.065522	0.703175	1649	3	-1.7617	0.9156	0.91589	0.999999	16238	0	-1.7617
Gfpt1	5	0.017346	0.065546	0.703175	1650	5	-2.3674	0.9805	0.98065	0.999999	17609	0	-2.3674
Cdkn2a	6	0.017346	0.072234	0.719453	1651	3	0.13249	0.10707	0.10749	0.999999	1967	1	0.13249
Acer3	4	0.017358	0.056091	0.670778	1652	2	-2.4214	0.27779	0.27712	0.999999	5024	0	-2.4214
Rprd1b	5	0.017359	0.065592	0.703175	1653	5	-0.53386	0.98264	0.98273	0.999999	17662	0	-0.53386
Adamts16	5	0.017361	0.0656	0.703175	1654	2	0.33038	0.30241	0.30266	0.999999	5456	0	0.33038
Nol9	5	0.017368	0.065626	0.703175	1655	4	-0.90046	0.91022	0.91061	0.999999	16143	0	-0.90046
Pygl	5	0.017376	0.065652	0.703175	1656	4	-1.1663	0.22096	0.22117	0.999999	4033	0	-1.1663
Cd53	5	0.017402	0.065728	0.703175	1657	4	-0.9779	0.84991	0.85027	0.999999	15068	0	-0.9779
Rbm12	5	0.017421	0.065794	0.7033	1658	2	0.091512	0.50162	0.50209	0.999999	8990	0	0.091512
Ccpg1	4	0.017429	0.056296	0.670778	1659	3	-2.2097	0.42664	0.42598	0.999999	7627	0	-2.2097
C1qc	5	0.017436	0.065843	0.7033	1660	5	-1.2277	0.98256	0.98267	0.999999	17661	0	-1.2277
Mpl	5	0.017441	0.065859	0.7033	1661	4	-1.8263	0.84944	0.84979	0.999999	15058	0	-1.8263
Usb1	5	0.017459	0.065931	0.7033	1662	4	-2.0834	0.96663	0.96683	0.999999	17269	0	-2.0834
Med30	5	0.01748	0.066009	0.703478	1663	5	-1.9006	0.98252	0.98262	0.999999	17660	0	-1.9006
Numb	5	0.017485	0.066024	0.703478	1664	2	1.8673	0.11843	0.11876	0.999999	2170	0	1.8673
Clec3a	5	0.017507	0.066092	0.703546	1665	5	-1.0213	0.98249	0.9826	0.999999	17658	0	-1.0213
Ndufs8	5	0.017511	0.066107	0.703546	1666	4	-1.742	0.33861	0.33901	0.999999	6089	0	-1.742
Ppp1r12a	5	0.017531	0.066185	0.703877	1667	4	-1.7749	0.79814	0.79863	0.999999	14190	0	-1.7749
Abcb7	5	0.01754	0.066214	0.703877	1668	5	-1.8968	0.97302	0.97311	0.999999	17441	0	-1.8968
Riok3	5	0.017568	0.066314	0.704291	1669	4	-0.37256	0.76306	0.7635	0.999999	13591	0	-0.37256
Rpl36a	2	0.017574	0.032752	0.582298	1670	2	-2.4691	0.98243	0.98229	0.999999	17656	0	-2.4691
Naf1	5	0.017596	0.066406	0.704291	1671	2	0.24642	0.74068	0.74113	0.999999	13217	0	0.24642
Slc19a2	5	0.017596	0.066406	0.704291	1672	3	-1.2828	0.01907	0.022018	0.972475	412	1	-1.2828
Spem1	5	0.017681	0.066688	0.705821	1673	5	-1.5447	0.98232	0.98244	0.999999	17654	0	-1.5447
Tonsl	5	0.017689	0.066722	0.705821	1674	3	-0.46892	0.38413	0.38478	0.999999	6895	0	-0.46892
Cox20	5	0.017705	0.066766	0.705821	1675	5	-2.2819	0.97565	0.97582	0.999999	17500	0	-2.2819
Spats2	5	0.017733	0.066851	0.705821	1676	4	-0.33072	0.94548	0.94574	0.999999	16842	0	-0.33072
Gm14295	2	0.017744	0.033082	0.583064	1677	2	-4.3586	0.95345	0.95331	0.999999	16998	0	-4.3586
Mrgbp	5	0.01775	0.066909	0.705821	1678	5	-2.0442	0.98225	0.98237	0.999999	17653	0	-2.0442
Tmem89	5	0.01775	0.066909	0.705821	1679	4	-1.0231	0.96527	0.96548	0.999999	17233	0	-1.0231
Slc22a14	5	0.017768	0.066972	0.705821	1680	2	0.43582	0.68103	0.68149	0.999999	12141	0	0.43582
C2cd4b	5	0.017782	0.067034	0.705821	1681	5	-0.35971	0.98222	0.98235	0.999999	17652	0	-0.35971
Uba1	5	0.017791	0.067071	0.705821	1682	4	-0.42977	0.95369	0.95395	0.999999	17004	0	-0.42977
Map2k5	5	0.017791	0.067071	0.705821	1683	3	-1.4426	0.66972	0.67009	0.999999	11953	0	-1.4426
Vsig4	5	0.017791	0.067071	0.705821	1684	3	-1.0441	0.54695	0.5473	0.999999	9780	0	-1.0441
Clstn3	5	0.017823	0.067168	0.705821	1685	4	-1.4964	0.87083	0.87118	0.999999	15435	0	-1.4964
Eif3k	5	0.017833	0.067198	0.705821	1686	3	-1.0081	0.96165	0.96185	0.999999	17155	0	-1.0081
Pus7l	5	0.017835	0.067203	0.705821	1687	4	-2.6049	0.65475	0.65529	0.999999	11695	0	-2.6049
1810037I17Rik	4	0.01785	0.057491	0.673384	1688	3	-1.9171	0.92178	0.92154	0.999999	16346	0	-1.9171
Rnf25	5	0.017872	0.067336	0.706814	1689	5	-1.7142	0.98213	0.98226	0.999999	17649	0	-1.7142
Coq5	5	0.017903	0.067447	0.707574	1690	5	-0.61439	0.9821	0.98224	0.999999	17648	0	-0.61439
Rad9a	4	0.017933	0.057737	0.674949	1691	4	-2.0067	0.96672	0.96667	0.999999	17273	0	-2.0067
B3gnt5	5	0.017978	0.067709	0.709437	1692	5	-1.3034	0.98202	0.98216	0.999999	17646	0	-1.3034
Cct3	5	0.017985	0.067739	0.709437	1693	3	-0.78994	0.65888	0.65933	0.999999	11765	0	-0.78994
Tmem199	5	0.017986	0.06774	0.709437	1694	3	-1.8187	0.58898	0.58937	0.999999	10557	0	-1.8187
Tcerg1	5	0.018003	0.067796	0.709624	1695	4	-1.8838	0.9106	0.91098	0.999999	16149	0	-1.8838
Ankrd29	5	0.018018	0.067848	0.709767	1696	4	-1.7929	0.52758	0.52791	0.999999	9461	0	-1.7929
Smc1a	5	0.018041	0.067923	0.709951	1697	4	-2.0764	0.94617	0.94643	0.999999	16860	0	-2.0764
Otud6b	5	0.01809	0.068098	0.709951	1698	5	-0.43006	0.9697	0.96981	0.999999	17354	0	-0.43006
Klhl21	5	0.01809	0.068098	0.709951	1699	3	-1.1215	0.17561	0.17587	0.999999	3211	0	-1.1215
Pilra	4	0.018094	0.058194	0.67665	1700	2	0.15316	0.5115	0.51076	0.999999	9171	0	0.15316
Arsj	5	0.018174	0.068373	0.710913	1701	5	-0.30525	0.98183	0.98196	0.999999	17644	0	-0.30525
Gtf2h3	5	0.018182	0.068402	0.710913	1702	4	-1.0198	0.93229	0.93258	0.999999	16562	0	-1.0198
Anapc10	5	0.018197	0.068453	0.710913	1703	5	-1.3379	0.9818	0.98194	0.999999	17643	0	-1.3379
Ngrn	5	0.01822	0.068542	0.710913	1704	4	-2.2036	0.28803	0.28832	0.999999	5203	0	-2.2036
Vps28	5	0.018228	0.068568	0.710913	1705	5	-2.3366	0.97002	0.97013	0.999999	17360	0	-2.3366
Serpina7	5	0.018231	0.068577	0.710913	1706	2	0.63874	0.26816	0.26842	0.999999	4856	0	0.63874
Rnf20	5	0.018241	0.068605	0.710913	1707	4	-1.0279	0.4881	0.48862	0.999999	8737	0	-1.0279
Tceb1	5	0.018246	0.068619	0.710913	1708	3	-2.2699	0.83955	0.83994	0.999999	14895	0	-2.2699
Fut8	5	0.018264	0.068677	0.710913	1709	2	-0.8048	0.52327	0.52364	0.999999	9389	0	-0.8048
Lars	5	0.018264	0.068677	0.710913	1710	5	-1.3942	0.98152	0.98165	0.999999	17632	0	-1.3942
Ptprb	5	0.018264	0.068677	0.710913	1711	3	-0.47127	0.61094	0.61137	0.999999	10934	0	-0.47127
Pitrm1	5	0.018285	0.068748	0.710913	1712	3	-2.4723	0.19307	0.19334	0.999999	3528	0	-2.4723
Polr2g	5	0.018295	0.068782	0.710913	1713	5	-0.50123	0.9817	0.98184	0.999999	17641	0	-0.50123
Pglyrp4	5	0.018309	0.068821	0.710913	1714	5	-0.43164	0.98169	0.98183	0.999999	17640	0	-0.43164
Ywhae	4	0.018317	0.05889	0.67863	1715	2	0.38229	0.35571	0.35484	0.999999	6402	0	0.38229
Usp12	4	0.018317	0.05889	0.67863	1716	3	-1.9601	0.20771	0.20732	0.999999	3789	0	-1.9601
Tspan2	5	0.018378	0.069045	0.712558	1717	4	-2.2193	0.96533	0.96554	0.999999	17238	0	-2.2193
Cnot1	5	0.018401	0.06912	0.712626	1718	4	-0.87981	0.59886	0.59936	0.999999	10726	0	-0.87981
Zscan4d	2	0.018426	0.03432	0.589566	1719	2	-4.7475	0.9729	0.9728	0.999999	17437	0	-4.7475
Pabpc2	5	0.018431	0.069224	0.712626	1720	2	0.15985	0.11311	0.11334	0.999999	2072	0	0.15985
Psma1	5	0.018431	0.069224	0.712626	1721	3	-1.5662	0.29224	0.29251	0.999999	5276	0	-1.5662
Glis2	5	0.018448	0.069279	0.712626	1722	3	-1.9535	0.86235	0.86262	0.999999	15298	0	-1.9535
Prl8a1	4	0.018451	0.059268	0.679834	1723	4	-1.4447	0.98155	0.98164	0.999999	17634	0	-1.4447
Gzmk	5	0.018471	0.069353	0.712626	1724	5	-0.96662	0.98153	0.98166	0.999999	17633	0	-0.96662
Dph2	5	0.018517	0.069498	0.712626	1725	5	-0.3772	0.98148	0.98163	0.999999	17631	0	-0.3772
Sae1	5	0.018535	0.069574	0.712626	1726	5	-1.4403	0.97691	0.97706	0.999999	17519	0	-1.4403
Ube2f	5	0.018542	0.069585	0.712626	1727	3	-0.33419	0.60841	0.60891	0.999999	10895	0	-0.33419
1700129C05Rik	5	0.018549	0.069614	0.712626	1728	3	-1.0288	0.073665	0.074062	0.988784	1378	1	-1.0288
Rfpl4b	5	0.018549	0.069614	0.712626	1729	3	-0.35501	0.034807	0.036717	0.981348	682	1	-0.35501
Bbs12	5	0.018549	0.069614	0.712626	1730	2	0.60988	0.74018	0.74061	0.999999	13207	0	0.60988
1700074P13Rik	5	0.018549	0.069614	0.712626	1731	3	-1.0749	0.67262	0.67305	0.999999	12008	0	-1.0749
Abt1	5	0.018581	0.069723	0.713155	1732	5	-2.1601	0.97867	0.97881	0.999999	17556	0	-2.1601
Pkm	4	0.018639	0.059825	0.68243	1733	4	-2.0711	0.98136	0.98145	0.999999	17629	0	-2.0711
Zfp217	5	0.018653	0.06997	0.715283	1734	4	-0.476	0.95535	0.95561	0.999999	17033	0	-0.476
Aasdhppt	5	0.018679	0.070051	0.715368	1735	4	-1.3862	0.18978	0.19007	0.999999	3464	0	-1.3862
Mob3b	5	0.018721	0.070195	0.715368	1736	4	-1.782	0.95669	0.95694	0.999999	17056	0	-1.782
Spag7	5	0.018736	0.070245	0.715368	1737	3	-2.3197	0.042354	0.043899	0.981348	808	1	-2.3197
Zglp1	5	0.018752	0.070297	0.715368	1738	3	-1.751	0.71709	0.71754	0.999999	12808	0	-1.751
Znrd1	5	0.018753	0.0703	0.715368	1739	3	-1.2714	0.1408	0.14113	0.999999	2579	0	-1.2714
Alox12e	5	0.018764	0.070335	0.715368	1740	4	-0.68719	0.93123	0.93153	0.999999	16540	0	-0.68719
Irak2	5	0.018774	0.070367	0.715368	1741	5	-1.2151	0.98123	0.98139	0.999999	17626	0	-1.2151
Cirh1a	5	0.018851	0.07062	0.716709	1742	4	-2.0403	0.96723	0.96743	0.999999	17291	0	-2.0403
Kdsr	5	0.018865	0.070666	0.716709	1743	5	-1.617	0.98113	0.9813	0.999999	17624	0	-1.617
Wibg	5	0.018868	0.070675	0.716709	1744	5	-0.75344	0.98113	0.98129	0.999999	17623	0	-0.75344
Polr3c	5	0.018872	0.070693	0.716709	1745	5	-1.7346	0.98113	0.98129	0.999999	17622	0	-1.7346
Zfp105	5	0.018903	0.070799	0.71674	1746	2	0.33742	0.45483	0.4553	0.999999	8137	0	0.33742
Styxl1	5	0.018924	0.070855	0.71674	1747	4	-1.0539	0.95905	0.95926	0.999999	17107	0	-1.0539
Vwa9	4	0.018959	0.060762	0.685176	1748	3	-2.3706	0.7182	0.71751	0.999999	12826	0	-2.3706
Fchsd2	5	0.018969	0.071017	0.716756	1749	3	-1.9934	0.85563	0.85595	0.999999	15177	0	-1.9934
Mrps27	4	0.018969	0.060791	0.685176	1750	3	-3.5979	0.28845	0.28775	0.999999	5211	0	-3.5979
Ddx47	5	0.018975	0.071045	0.716756	1751	4	-1.5932	0.92608	0.92639	0.999999	16437	0	-1.5932
Wars	5	0.018984	0.071081	0.716756	1752	5	-1.9764	0.97726	0.97741	0.999999	17527	0	-1.9764
Phf14	4	0.018997	0.060872	0.685176	1753	4	-1.5094	0.981	0.98108	0.999999	17621	0	-1.5094
Ccl6	5	0.018998	0.071126	0.716756	1754	5	-0.94947	0.981	0.98116	0.999999	17620	0	-0.94947
Cnga1	5	0.019021	0.071208	0.717188	1755	3	-0.30916	0.42251	0.42307	0.999999	7552	0	-0.30916
Sucnr1	5	0.019045	0.071296	0.717678	1756	5	-1.262	0.98096	0.98111	0.999999	17619	0	-1.262
Vmn1r202	4	0.019051	0.061039	0.686117	1757	1	0.70656	0.46225	0.46166	0.999999	8276	0	0.70656
Zc3h8	5	0.019088	0.071425	0.717743	1758	5	-1.7988	0.98091	0.98108	0.999999	17617	0	-1.7988
Foxi3	5	0.019098	0.071458	0.717743	1759	2	0.46176	0.096945	0.097124	0.995585	1792	1	0.46176
Cmtm2b	5	0.019098	0.071458	0.717743	1760	4	-1.1944	0.59191	0.59232	0.999999	10611	0	-1.1944
Ikzf2	5	0.019139	0.071593	0.718283	1761	3	-2.1043	0.21609	0.2163	0.999999	3943	0	-2.1043
Pelo	5	0.01914	0.071597	0.718283	1762	5	-1.0193	0.98086	0.98102	0.999999	17616	0	-1.0193
Snapc2	5	0.019212	0.07183	0.719117	1763	3	-1.9424	0.93351	0.93378	0.999999	16590	0	-1.9424
Helq	5	0.019255	0.071978	0.719453	1764	2	0.22885	0.42102	0.42161	0.999999	7526	0	0.22885
Hoxa5	5	0.019264	0.072017	0.719453	1765	3	-0.25442	0.8153	0.81585	0.999999	14484	0	-0.25442
Fxn	5	0.019264	0.072017	0.719453	1766	4	-0.31378	0.94501	0.94527	0.999999	16826	0	-0.31378
Rrp7a	5	0.01929	0.072105	0.719453	1767	4	-1.7773	0.94646	0.9467	0.999999	16867	0	-1.7773
Ube2d2a	5	0.019298	0.072126	0.719453	1768	5	-1.3518	0.9807	0.98086	0.999999	17614	0	-1.3518
Pigyl	5	0.019334	0.072256	0.719453	1769	3	-1.9501	0.87699	0.87746	0.999999	15546	0	-1.9501
Arpp19	8	0.019338	0.086405	0.753363	1770	5	-0.68584	0.61814	0.61849	0.999999	11052	0	-0.68584
Fgf23	5	0.019348	0.0723	0.719453	1771	1	1.1743	0.14668	0.14703	0.999999	2679	0	1.1743
Gpr87	5	0.019354	0.07232	0.719453	1772	2	0.1501	0.80237	0.80282	0.999999	14256	0	0.1501
Dnajc2	5	0.019363	0.072352	0.719453	1773	5	-1.4755	0.98064	0.98079	0.999999	17613	0	-1.4755
Cpsf3	5	0.019368	0.072366	0.719453	1774	5	-1.618	0.98063	0.98079	0.999999	17612	0	-1.618
Psmc1	5	0.01937	0.072371	0.719453	1775	4	-1.4657	0.84525	0.84565	0.999999	14989	0	-1.4657
Krtap4-7	3	0.019417	0.05016	0.649769	1776	2	-2.8783	0.67783	0.67779	0.999999	12093	0	-2.8783
Lyplal1	5	0.019423	0.072538	0.720132	1777	5	-0.84214	0.98058	0.98073	0.999999	17611	0	-0.84214
Pmfbp1	5	0.019459	0.072659	0.720132	1778	2	0.35637	0.37543	0.37606	0.999999	6745	0	0.35637
Glrb	5	0.019459	0.072659	0.720132	1779	4	-0.11667	0.52232	0.52267	0.999999	9370	0	-0.11667
Micu1	5	0.019462	0.072672	0.720132	1780	3	-2.1299	0.89052	0.89101	0.999999	15805	0	-2.1299
Brf1	5	0.019474	0.072711	0.720132	1781	5	-1.9021	0.98053	0.98068	0.999999	17610	0	-1.9021
Paqr7	5	0.019517	0.072858	0.720477	1782	5	-1.0086	0.98048	0.98064	0.999999	17608	0	-1.0086
Usp29	5	0.01952	0.072866	0.720477	1783	5	-0.90174	0.98048	0.98063	0.999999	17607	0	-0.90174
Haus5	4	0.019525	0.062415	0.692405	1784	4	-1.5284	0.98048	0.98057	0.999999	17606	0	-1.5284
Lrriq1	5	0.019535	0.072908	0.72051	1785	3	-2.2432	0.06669	0.06731	0.983665	1250	1	-2.2432
Vmn2r71	4	0.019546	0.062474	0.692405	1786	4	-1.7512	0.98045	0.98055	0.999999	17604	0	-1.7512
Rbm4b	4	0.019548	0.06248	0.692405	1787	4	-2.2299	0.98045	0.98055	0.999999	17603	0	-2.2299
Lcn4	4	0.019569	0.062539	0.692405	1788	4	-1.4745	0.98043	0.98053	0.999999	17601	0	-1.4745
Cd2ap	5	0.019589	0.073083	0.721766	1789	4	-2.3677	0.82592	0.8264	0.999999	14677	0	-2.3677
Dus4l	5	0.019598	0.073114	0.721766	1790	2	0.094936	0.18466	0.18494	0.999999	3374	0	0.094936
Cdc16	5	0.019619	0.073186	0.72209	1791	5	-2.0449	0.98038	0.98053	0.999999	17600	0	-2.0449
Lmbrd1	5	0.019642	0.073258	0.722208	1792	4	-1.233	0.52953	0.52984	0.999999	9488	0	-1.233
Chordc1	5	0.019653	0.073296	0.722208	1793	5	-1.6222	0.98035	0.98049	0.999999	17599	0	-1.6222
Tmprss12	5	0.019673	0.073359	0.72225	1794	5	-1.0372	0.98033	0.98047	0.999999	17598	0	-1.0372
Mybbp1a	5	0.019708	0.07347	0.722579	1795	3	-2.0059	0.8197	0.82022	0.999999	14565	0	-2.0059
Hdhd2	5	0.019709	0.073471	0.722579	1796	1	2.1622	0.0073435	0.011084	0.969933	202	1	2.1622
Rras2	5	0.019744	0.0736	0.723076	1797	4	-1.3778	0.88508	0.88557	0.999999	15690	0	-1.3778
Pigh	5	0.019744	0.0736	0.723076	1798	4	-1.7522	0.9161	0.9164	0.999999	16246	0	-1.7522
C030046E11Rik	5	0.019779	0.07372	0.723869	1799	5	-1.7476	0.97418	0.97429	0.999999	17466	0	-1.7476
Zfp628	5	0.019797	0.073786	0.724127	1800	5	-1.3538	0.9802	0.98036	0.999999	17597	0	-1.3538
4930506M07Rik	5	0.01982	0.073873	0.724424	1801	1	0.72213	0.6007	0.60118	0.999999	10759	0	0.72213
Fbxo30	5	0.019842	0.073936	0.724424	1802	3	-2.1239	0.94119	0.94145	0.999999	16748	0	-2.1239
Timmdc1	5	0.019842	0.073936	0.724424	1803	4	-1.0514	0.62151	0.62194	0.999999	11112	0	-1.0514
Sepsecs	5	0.019879	0.074069	0.724821	1804	4	-1.2347	0.84515	0.84554	0.999999	14986	0	-1.2347
Spire1	5	0.019889	0.074105	0.724821	1805	4	-1.8091	0.62109	0.62153	0.999999	11103	0	-1.8091
Ifitm10	5	0.019899	0.074133	0.724821	1806	2	0.41972	0.4992	0.49962	0.999999	8942	0	0.41972
Scgb3a2	5	0.019954	0.074305	0.725409	1807	2	0.3221	0.14509	0.14543	0.999999	2655	0	0.3221
Chmp2a	5	0.019959	0.074318	0.725409	1808	3	-0.2408	0.15328	0.15365	0.999999	2803	0	-0.2408
Ptchd1	5	0.019962	0.074325	0.725409	1809	4	-2.1236	0.87573	0.87621	0.999999	15523	0	-2.1236
4931406C07Rik	5	0.019993	0.074424	0.725409	1810	4	-1.2272	0.22327	0.22349	0.999999	4076	0	-1.2272
Tbc1d5	5	0.020018	0.074514	0.725409	1811	5	-0.75011	0.97998	0.98013	0.999999	17596	0	-0.75011
Zfp120	5	0.020022	0.074532	0.725409	1812	4	-2.5281	0.63236	0.63277	0.999999	11298	0	-2.5281
Krt15	5	0.020028	0.074547	0.725409	1813	5	-1.7824	0.9799	0.98005	0.999999	17593	0	-1.7824
Cldn25	5	0.020078	0.074719	0.725539	1814	2	0.034121	0.16061	0.161	0.999999	2936	0	0.034121
Msrb3	5	0.020078	0.074719	0.725539	1815	4	-0.72174	0.85077	0.85115	0.999999	15082	0	-0.72174
Crp	5	0.020078	0.074719	0.725539	1816	3	-0.095215	0.22846	0.22865	0.999999	4176	0	-0.095215
Kif9	5	0.020108	0.074819	0.726133	1817	5	-0.74057	0.97989	0.98004	0.999999	17592	0	-0.74057
Vmn2r95	3	0.020114	0.051852	0.657085	1818	2	-2.6389	0.13551	0.1351	0.999999	2490	0	-2.6389
Syne1	10	0.020133	0.096179	0.773065	1819	8	-0.51581	0.78389	0.78398	0.999999	13969	0	-0.51581
Neurog3	5	0.020143	0.074934	0.726318	1820	4	-1.9711	0.95893	0.95914	0.999999	17103	0	-1.9711
Blmh	5	0.020153	0.074957	0.726318	1821	3	-0.47182	0.81408	0.81461	0.999999	14454	0	-0.47182
Pnck	5	0.020153	0.074957	0.726318	1822	4	-2.2227	0.88442	0.88492	0.999999	15676	0	-2.2227
Kansl1	5	0.02022	0.075184	0.727281	1823	4	-0.75186	0.9122	0.91257	0.999999	16181	0	-0.75186
Desi1	5	0.020248	0.075277	0.727507	1824	3	-0.46173	0.81397	0.81449	0.999999	14451	0	-0.46173
Ighmbp2	5	0.020282	0.07538	0.727738	1825	5	-0.48698	0.97972	0.97986	0.999999	17588	0	-0.48698
Ndufb9	5	0.020329	0.075535	0.727738	1826	4	-0.95589	0.81383	0.81436	0.999999	14448	0	-0.95589
Fam98b	5	0.020332	0.075548	0.727738	1827	4	-1.7117	0.70296	0.70337	0.999999	12520	0	-1.7117
Nosip	5	0.020337	0.075565	0.727738	1828	5	-0.75467	0.97966	0.97981	0.999999	17586	0	-0.75467
Rab11fip2	5	0.02034	0.075578	0.727738	1829	3	-0.82527	0.34528	0.34566	0.999999	6221	0	-0.82527
Thsd4	5	0.020405	0.075812	0.729326	1830	4	-1.345	0.9046	0.905	0.999999	16058	0	-1.345
Chst9	5	0.020414	0.07584	0.729326	1831	2	0.28365	0.34112	0.34152	0.999999	6134	0	0.28365
Uba3	5	0.020434	0.075902	0.729326	1832	5	-1.2722	0.97957	0.9797	0.999999	17583	0	-1.2722
Prune	5	0.020442	0.075928	0.729326	1833	4	-1.0514	0.35049	0.3509	0.999999	6316	0	-1.0514
Atp5f1	4	0.020456	0.065111	0.703118	1834	4	-1.9747	0.97954	0.97964	0.999999	17582	0	-1.9747
Zfp386	5	0.020459	0.07598	0.729326	1835	2	0.056786	0.016789	0.019895	0.972475	368	1	0.056786
Plcd4	5	0.020488	0.076074	0.729326	1836	2	1.0473	0.36741	0.36786	0.999999	6605	0	1.0473
Cdc26	3	0.020489	0.052801	0.657546	1837	2	-3.1378	0.30068	0.30044	0.999999	5426	0	-3.1378
Arel1	4	0.020492	0.065214	0.703175	1838	3	-2.4472	0.66559	0.66492	0.999999	11881	0	-2.4472
Timeless	5	0.020508	0.076143	0.729326	1839	3	-2.0293	0.50314	0.50367	0.999999	9018	0	-2.0293
Bmp2	5	0.02051	0.076147	0.729326	1840	5	-0.57084	0.97949	0.97962	0.999999	17581	0	-0.57084
Sf1	5	0.020518	0.076179	0.729326	1841	4	-1.4846	0.069677	0.070205	0.983665	1307	1	-1.4846
Lpar6	5	0.020541	0.076262	0.729326	1842	4	-2.0241	0.85704	0.85731	0.999999	15204	0	-2.0241
Ramp2	5	0.020542	0.076264	0.729326	1843	2	0.42235	0.12382	0.12412	0.999999	2276	0	0.42235
Grin1	5	0.020542	0.076264	0.729326	1844	3	-0.097455	0.66299	0.66348	0.999999	11834	0	-0.097455
Snx4	4	0.020554	0.065388	0.703175	1845	4	-1.3838	0.97945	0.97954	0.999999	17580	0	-1.3838
Rbm7	5	0.020563	0.076319	0.729326	1846	4	-1.0288	0.82165	0.82213	0.999999	14600	0	-1.0288
Srsf10	5	0.020566	0.076327	0.729326	1847	4	-1.1058	0.62104	0.62148	0.999999	11102	0	-1.1058
Med27	5	0.020569	0.076339	0.729326	1848	4	-1.2098	0.90299	0.90339	0.999999	16028	0	-1.2098
Cox4i1	5	0.02058	0.076377	0.729326	1849	5	-2.0746	0.97942	0.97955	0.999999	17579	0	-2.0746
Lonp1	5	0.020611	0.076483	0.729591	1850	4	-2.0584	0.49737	0.49783	0.999999	8919	0	-2.0584
St3gal2	5	0.020611	0.076484	0.729591	1851	4	-2.062	0.95554	0.95581	0.999999	17036	0	-2.062
Zfp788	5	0.020632	0.076563	0.72962	1852	3	-1.9087	0.92358	0.92393	0.999999	16387	0	-1.9087
Pcdh12	5	0.020639	0.076586	0.72962	1853	5	-0.20272	0.97936	0.9795	0.999999	17577	0	-0.20272
Psmd2	4	0.020669	0.065713	0.703175	1854	4	-0.96755	0.97933	0.97943	0.999999	17576	0	-0.96755
Gosr1	5	0.020689	0.076761	0.72962	1855	5	-1.9727	0.97931	0.97945	0.999999	17575	0	-1.9727
Ogg1	5	0.020708	0.076819	0.72962	1856	2	0.24139	0.88734	0.88784	0.999999	15741	0	0.24139
Lrp6	5	0.020708	0.076819	0.72962	1857	2	1.5079	0.1658	0.16619	0.999999	3036	0	1.5079
Ly9	5	0.020708	0.076819	0.72962	1858	3	-1.3111	0.45382	0.45428	0.999999	8116	0	-1.3111
Sh3yl1	5	0.020708	0.076819	0.72962	1859	2	1.2329	0.36808	0.36856	0.999999	6616	0	1.2329
H2-Aa	5	0.020717	0.076856	0.72962	1860	4	-2.034	0.86412	0.8644	0.999999	15323	0	-2.034
Zdhhc2	5	0.02072	0.07687	0.72962	1861	4	-1.4884	0.86327	0.86355	0.999999	15313	0	-1.4884
Psmg1	5	0.02074	0.076933	0.72962	1862	5	-1.3956	0.97926	0.9794	0.999999	17573	0	-1.3956
Lman2	5	0.020743	0.076939	0.72962	1863	4	-1.1474	0.73655	0.737	0.999999	13149	0	-1.1474
9830107B12Rik	4	0.020744	0.065925	0.7033	1864	2	-1.6737	0.12659	0.12613	0.999999	2329	0	-1.6737
Nol4	5	0.02075	0.076963	0.72962	1865	5	-0.70701	0.97925	0.97939	0.999999	17572	0	-0.70701
Ggps1	5	0.020787	0.07707	0.729883	1866	5	-1.8718	0.96905	0.96918	0.999999	17340	0	-1.8718
Brwd1	5	0.020806	0.077138	0.729957	1867	5	-0.64261	0.97919	0.97933	0.999999	17571	0	-0.64261
Srpk3	5	0.020847	0.077275	0.730521	1868	3	-0.56484	0.43011	0.43063	0.999999	7690	0	-0.56484
Rpp40	5	0.020858	0.077307	0.730521	1869	3	-2.2244	0.016455	0.019589	0.972475	362	1	-2.2244
Dhodh	5	0.020867	0.077336	0.730521	1870	5	-1.1027	0.97913	0.97927	0.999999	17570	0	-1.1027
Atp6v1f	4	0.020897	0.066356	0.704291	1871	4	-0.79379	0.96606	0.96599	0.999999	17257	0	-0.79379
1110037F02Rik	5	0.020903	0.077456	0.731163	1872	3	-0.44962	0.64859	0.64913	0.999999	11591	0	-0.44962
Rtf1	5	0.020913	0.077483	0.731163	1873	5	-2.0422	0.97909	0.97923	0.999999	17569	0	-2.0422
Utp3	4	0.020942	0.066489	0.704478	1874	3	-2.1405	0.12915	0.12873	0.999999	2371	0	-2.1405
Grp	5	0.020948	0.077606	0.731439	1875	4	-2.0511	0.86245	0.86273	0.999999	15300	0	-2.0511
C1qtnf3	5	0.020949	0.077609	0.731439	1876	3	-0.57492	0.19738	0.19755	0.999999	3608	0	-0.57492
Yars2	5	0.020957	0.077632	0.731439	1877	4	-1.3703	0.75422	0.75473	0.999999	13441	0	-1.3703
BC068281	5	0.020976	0.077699	0.731703	1878	5	-0.6026	0.97902	0.97917	0.999999	17568	0	-0.6026
Vmn1r48	2	0.020985	0.038932	0.606116	1879	2	-3.7899	0.75538	0.75473	0.999999	13460	0	-3.7899
Kcne1	5	0.021014	0.07782	0.732383	1880	1	0.76917	0.32277	0.32312	0.999999	5817	0	0.76917
Cpne5	5	0.021038	0.077902	0.732383	1881	3	-0.74609	0.0046475	0.0085981	0.944926	161	1	-0.74609
Naaa	5	0.021066	0.077996	0.732383	1882	2	0.0052477	0.85525	0.85556	0.999999	15168	0	0.0052477
Rab35	5	0.021072	0.078019	0.732383	1883	5	-0.65624	0.97893	0.97906	0.999999	17566	0	-0.65624
Mtbp	5	0.021075	0.078024	0.732383	1884	5	-0.92157	0.97892	0.97906	0.999999	17565	0	-0.92157
Pou5f1	5	0.021106	0.078139	0.732817	1885	4	-1.5819	0.91402	0.91436	0.999999	16213	0	-1.5819
Sec61a1	5	0.021116	0.078176	0.732817	1886	5	-1.0359	0.97888	0.97902	0.999999	17564	0	-1.0359
Ccdc97	5	0.021129	0.078229	0.732938	1887	5	-0.71732	0.97887	0.979	0.999999	17563	0	-0.71732
Capza1	4	0.02117	0.067171	0.705821	1888	2	-1.2314	0.67117	0.67052	0.999999	11981	0	-1.2314
Ftsj1	5	0.021176	0.078381	0.733587	1889	5	-0.45829	0.97882	0.97896	0.999999	17562	0	-0.45829
Rnf217	5	0.021182	0.078404	0.733587	1890	3	-2.2914	0.27909	0.27935	0.999999	5042	0	-2.2914
Med15	5	0.021186	0.078418	0.733587	1891	4	-1.4594	0.65243	0.65295	0.999999	11651	0	-1.4594
Vmn2r28	1	0.021187	0.021104	0.510963	1892	1	-6.6701	0.97881	0.97891	0.999999	17560	0	-6.6701
Gprin1	5	0.021247	0.078623	0.733725	1893	3	-1.923	0.45701	0.45748	0.999999	8181	0	-1.923
Gab1	5	0.021248	0.078624	0.733725	1894	5	-1.1138	0.97875	0.97889	0.999999	17559	0	-1.1138
Fshr	5	0.021258	0.078659	0.733725	1895	5	-1.0589	0.97874	0.97887	0.999999	17558	0	-1.0589
Eno3	5	0.021279	0.078709	0.733725	1896	3	-2.4022	0.74135	0.74181	0.999999	13226	0	-2.4022
Cops6	5	0.021279	0.078714	0.733725	1897	5	-1.0938	0.97872	0.97885	0.999999	17557	0	-1.0938
Stam2	5	0.021308	0.078802	0.733725	1898	4	-1.9161	0.9645	0.9647	0.999999	17218	0	-1.9161
Srsf11	5	0.021331	0.078872	0.733725	1899	4	-2.1107	0.57142	0.57184	0.999999	10237	0	-2.1107
Mettl16	5	0.021346	0.078918	0.733725	1900	4	-2.3591	0.51556	0.51592	0.999999	9244	0	-2.3591
Smarce1	2	0.021354	0.039569	0.610986	1901	2	-4.4246	0.94959	0.94945	0.999999	16920	0	-4.4246
Riok2	5	0.021365	0.078978	0.733725	1902	5	-2.1331	0.97864	0.97877	0.999999	17554	0	-2.1331
Sbp	5	0.02139	0.079056	0.733725	1903	4	-1.1145	0.89569	0.89617	0.999999	15904	0	-1.1145
Ddx4	5	0.021402	0.079093	0.733725	1904	2	0.29467	0.1396	0.13992	0.999999	2557	0	0.29467
Efcab1	5	0.021402	0.079093	0.733725	1905	4	-1.2858	0.89391	0.89437	0.999999	15864	0	-1.2858
L3mbtl1	5	0.021404	0.079101	0.733725	1906	3	-2.0205	0.38589	0.38645	0.999999	6921	0	-2.0205
Rbm31y	5	0.021405	0.079107	0.733725	1907	2	0.72139	0.40256	0.40317	0.999999	7204	0	0.72139
Crk	5	0.02141	0.079125	0.733725	1908	4	-1.3105	0.11224	0.11246	0.999999	2056	0	-1.3105
Zfp715	5	0.021424	0.079172	0.733725	1909	4	-1.4137	0.9466	0.94685	0.999999	16868	0	-1.4137
Sytl3	5	0.02143	0.079194	0.733725	1910	4	-0.92651	0.95345	0.9537	0.999999	16996	0	-0.92651
Rfc2	5	0.021442	0.079242	0.733725	1911	3	-1.9802	0.52104	0.52139	0.999999	9346	0	-1.9802
Gm933	5	0.021443	0.079243	0.733725	1912	2	0.043759	0.79934	0.79981	0.999999	14208	0	0.043759
Sipa1l1	5	0.02146	0.079305	0.733725	1913	4	-1.634	0.37268	0.37323	0.999999	6693	0	-1.634
Nudt1	4	0.02146	0.067978	0.709951	1914	4	-1.6014	0.97854	0.97864	0.999999	17551	0	-1.6014
Brd7	5	0.021474	0.079346	0.733725	1915	5	-1.1516	0.97853	0.97866	0.999999	17550	0	-1.1516
AI317395	5	0.021486	0.079375	0.733725	1916	3	-1.5984	0.30625	0.30656	0.999999	5524	0	-1.5984
Gm11595	2	0.021504	0.039846	0.611458	1917	2	-4.2375	0.9785	0.97836	0.999999	17549	0	-4.2375
Tcp10b	2	0.021507	0.039856	0.611458	1918	2	-4.5389	0.97849	0.97836	0.999999	17548	0	-4.5389
Armc5	5	0.021508	0.079447	0.733725	1919	5	-1.7082	0.97687	0.97701	0.999999	17518	0	-1.7082
Gngt2	3	0.021518	0.055362	0.668723	1920	3	-0.9388	0.97848	0.97866	0.999999	17547	0	-0.9388
Ascc3	5	0.02152	0.079499	0.733725	1921	3	-1.9685	0.39527	0.39588	0.999999	7081	0	-1.9685
Prdm12	5	0.021536	0.079556	0.733725	1922	4	-1.2563	0.95597	0.95624	0.999999	17044	0	-1.2563
4921539E11Rik	5	0.021538	0.079562	0.733725	1923	3	-1.3459	0.086809	0.087031	0.989296	1618	1	-1.3459
Dtnb	5	0.021557	0.079621	0.733725	1924	3	-0.21508	0.21148	0.2117	0.999999	3859	0	-0.21508
Bora	5	0.021568	0.079663	0.733725	1925	4	-2.0461	0.7543	0.7548	0.999999	13443	0	-2.0461
Cyp2c67	1	0.021576	0.021496	0.515038	1926	1	-6.638	0.97842	0.97853	0.999999	17546	0	-6.638
Smc6	5	0.021583	0.07971	0.733725	1927	4	-1.7944	0.82794	0.82841	0.999999	14718	0	-1.7944
Fam3c	5	0.021596	0.079748	0.733725	1928	4	-1.8202	0.92182	0.92217	0.999999	16349	0	-1.8202
Birc3	5	0.021596	0.079748	0.733725	1929	1	0.86806	0.37376	0.37437	0.999999	6717	0	0.86806
Ceacam10	5	0.021612	0.079808	0.733882	1930	4	-2.711	0.56313	0.56347	0.999999	10087	0	-2.711
Pnkp	5	0.02168	0.080016	0.735088	1931	4	-2.003	0.8147	0.81525	0.999999	14468	0	-2.003
Mphosph8	4	0.02172	0.068758	0.710913	1932	4	-2.0167	0.95797	0.95792	0.999999	17085	0	-2.0167
Gm5134	5	0.021726	0.080174	0.735922	1933	5	-1.009	0.97827	0.97842	0.999999	17545	0	-1.009
Dnajc22	4	0.021748	0.068847	0.710913	1934	4	-1.6968	0.97825	0.97835	0.999999	17543	0	-1.6968
Hspa5	5	0.02178	0.08034	0.735922	1935	4	-1.5291	0.40848	0.40911	0.999999	7311	0	-1.5291
Nsf	5	0.02179	0.08037	0.735922	1936	5	-2.002	0.97774	0.97789	0.999999	17537	0	-2.002
Rnf186	5	0.021795	0.080392	0.735922	1937	5	-0.32764	0.9782	0.97836	0.999999	17542	0	-0.32764
Zbtb24	5	0.021799	0.080405	0.735922	1938	3	-2.1756	0.25959	0.25983	0.999999	4699	0	-2.1756
Scd2	5	0.021846	0.080568	0.735922	1939	3	-0.039294	0.57593	0.57628	0.999999	10327	0	-0.039294
AU023871	5	0.021846	0.080568	0.735922	1940	1	0.25175	0.74711	0.74763	0.999999	13320	0	0.25175
Psmc3ip	5	0.021846	0.080568	0.735922	1941	3	-0.27711	0.75014	0.75063	0.999999	13366	0	-0.27711
Dync1li2	5	0.021846	0.080568	0.735922	1942	2	0.20051	0.61134	0.61179	0.999999	10943	0	0.20051
Suco	5	0.021846	0.080568	0.735922	1943	2	0.36735	0.83807	0.83854	0.999999	14877	0	0.36735
Nup107	5	0.02187	0.080651	0.735922	1944	4	-1.5304	0.067971	0.068542	0.983665	1272	1	-1.5304
Snx13	3	0.021887	0.056238	0.670778	1945	3	-3.0726	0.92957	0.9297	0.999999	16501	0	-3.0726
1700009N14Rik	5	0.02189	0.080715	0.735922	1946	3	-2.3823	0.74048	0.74094	0.999999	13214	0	-2.3823
Ccdc36	5	0.02189	0.080716	0.735922	1947	4	-0.9136	0.18236	0.18259	0.999999	3335	0	-0.9136
Ndufa3	5	0.021894	0.080727	0.735922	1948	4	-2.2219	0.85799	0.85826	0.999999	15225	0	-2.2219
4930522H14Rik	5	0.021899	0.080747	0.735922	1949	4	-1.9983	0.58942	0.58982	0.999999	10564	0	-1.9983
Cyp3a57	5	0.021899	0.080747	0.735922	1950	2	0.055819	0.65644	0.65691	0.999999	11723	0	0.055819
Vmn2r17	4	0.021941	0.069366	0.712626	1951	2	-0.65404	0.89563	0.89524	0.999999	15902	0	-0.65404
Vmn1r78	5	0.021993	0.081055	0.738366	1952	4	-1.6846	0.82103	0.82155	0.999999	14587	0	-1.6846
Pole3	4	0.022035	0.069632	0.712626	1953	2	-0.36411	0.059423	0.059449	0.983665	1122	1	-0.36411
5330417C22Rik	5	0.022095	0.081394	0.739966	1954	3	-0.18892	0.31024	0.31054	0.999999	5604	0	-0.18892
9130204L05Rik	5	0.022106	0.081432	0.739966	1955	5	-1.6403	0.97207	0.97218	0.999999	17421	0	-1.6403
Crnkl1	5	0.022128	0.081499	0.740207	1956	4	-2.335	0.48349	0.48405	0.999999	8664	0	-2.335
Rad51d	5	0.02216	0.081602	0.740774	1957	4	-1.89	0.56383	0.56418	0.999999	10098	0	-1.89
Scaper	5	0.022191	0.081701	0.74104	1958	5	-1.4586	0.97781	0.97797	0.999999	17538	0	-1.4586
Mtrf1l	5	0.022194	0.081711	0.74104	1959	4	-1.0694	0.77403	0.77448	0.999999	13803	0	-1.0694
Efna1	6	0.022222	0.086842	0.753767	1960	4	-1.2934	0.45536	0.45569	0.999999	8148	0	-1.2934
Snrnp27	4	0.022223	0.0702	0.715368	1961	4	-1.965	0.947	0.94691	0.999999	16872	0	-1.965
Zfp276	5	0.022234	0.081842	0.741499	1962	3	-0.30784	0.56068	0.561	0.999999	10034	0	-0.30784
Trmt6	5	0.022234	0.081843	0.741499	1963	4	-1.7594	0.81166	0.81217	0.999999	14410	0	-1.7594
Cnpy2	5	0.022289	0.082016	0.741973	1964	5	-0.46659	0.97771	0.97786	0.999999	17535	0	-0.46659
Imp4	5	0.022302	0.082066	0.742061	1965	5	-0.83192	0.9777	0.97785	0.999999	17534	0	-0.83192
Mad2l1	4	0.022321	0.070474	0.716067	1966	3	-1.716	0.60728	0.60657	0.999999	10869	0	-1.716
Rdx	3	0.02235	0.057322	0.673384	1967	2	-0.27294	0.63405	0.63443	0.999999	11325	0	-0.27294
Syt15	5	0.022369	0.082275	0.742509	1968	4	-0.9562	0.4464	0.44695	0.999999	7986	0	-0.9562
Gpam	5	0.022369	0.082275	0.742509	1969	5	-0.33069	0.97763	0.97779	0.999999	17532	0	-0.33069
Dkk1	5	0.0224	0.082366	0.742509	1970	2	0.2667	0.18284	0.18306	0.999999	3342	0	0.2667
Dsg1c	5	0.0224	0.082366	0.742509	1971	1	0.6192	0.78736	0.78792	0.999999	14027	0	0.6192
Brd4	5	0.0224	0.082366	0.742509	1972	4	-1.8557	0.52587	0.52621	0.999999	9435	0	-1.8557
Tpx2	5	0.022408	0.082398	0.742509	1973	4	-1.4587	0.41306	0.41365	0.999999	7394	0	-1.4587
Ndufv1	5	0.022449	0.082537	0.743116	1974	4	-1.3046	0.94239	0.94261	0.999999	16772	0	-1.3046
Nae1	5	0.022472	0.082623	0.743116	1975	3	-2.2459	0.58928	0.58969	0.999999	10562	0	-2.2459
Msto1	5	0.022494	0.082692	0.743116	1976	4	-1.8657	0.64238	0.64287	0.999999	11485	0	-1.8657
Rbm42	5	0.022527	0.082796	0.743116	1977	4	-1.8022	0.94814	0.94843	0.999999	16896	0	-1.8022
Kmt2a	5	0.022528	0.0828	0.743116	1978	4	-1.0799	0.91737	0.91769	0.999999	16262	0	-1.0799
Psmd4	4	0.022537	0.071089	0.716756	1979	3	-2.1271	0.85719	0.85667	0.999999	15208	0	-2.1271
Sugt1	5	0.022545	0.082855	0.743116	1980	4	-1.2359	0.10648	0.1067	0.999999	1959	0	-1.2359
Lsm6	2	0.022546	0.041788	0.622551	1981	2	-1.8791	0.97745	0.97732	0.999999	17531	0	-1.8791
Eefsec	5	0.022566	0.082924	0.743116	1982	4	-1.9668	0.95756	0.9578	0.999999	17071	0	-1.9668
Slc41a2	5	0.022566	0.082924	0.743116	1983	2	1.1575	0.071699	0.072137	0.985813	1346	1	1.1575
Uts2	5	0.022576	0.082953	0.743116	1984	4	-1.4546	0.96412	0.96432	0.999999	17209	0	-1.4546
Zfp708	5	0.022586	0.082989	0.743116	1985	2	0.82035	0.14683	0.14717	0.999999	2681	0	0.82035
Zfp866	5	0.022586	0.082989	0.743116	1986	4	-1.1953	0.54812	0.54845	0.999999	9800	0	-1.1953
Mbd4	5	0.022587	0.08299	0.743116	1987	3	-2.4545	0.76304	0.76348	0.999999	13590	0	-2.4545
1810055G02Rik	5	0.022633	0.083152	0.744204	1988	5	-0.63514	0.97737	0.97751	0.999999	17530	0	-0.63514
Zfp451	5	0.022646	0.083195	0.744223	1989	5	-2.2294	0.97735	0.9775	0.999999	17529	0	-2.2294
Prss54	5	0.02269	0.083319	0.744613	1990	5	-1.4321	0.97731	0.97746	0.999999	17528	0	-1.4321
Khdrbs3	5	0.022705	0.083367	0.744677	1991	3	-0.046124	0.20676	0.20696	0.999999	3772	0	-0.046124
Tmem44	5	0.022731	0.083449	0.745051	1992	4	-1.0035	0.87581	0.8763	0.999999	15526	0	-1.0035
Ptpn22	4	0.02274	0.071668	0.718283	1993	2	0.052407	0.63331	0.63271	0.999999	11314	0	0.052407
Cox6a1	4	0.02274	0.071668	0.718283	1994	3	-1.3388	0.84866	0.84804	0.999999	15048	0	-1.3388
Vmn2r98	4	0.022754	0.071713	0.718345	1995	2	-0.46408	0.05869	0.058752	0.983665	1111	1	-0.46408
Frrs1	5	0.022803	0.083701	0.746932	1996	5	-0.89986	0.9772	0.97735	0.999999	17526	0	-0.89986
Cfdp1	5	0.022829	0.083794	0.747067	1997	5	-0.87764	0.97717	0.97732	0.999999	17525	0	-0.87764
Rps28	1	0.022852	0.022798	0.525391	1998	1	-5.2288	0.97715	0.97723	0.999999	17523	0	-5.2288
Ubr2	5	0.022872	0.083946	0.747671	1999	3	-2.1297	0.38902	0.38957	0.999999	6976	0	-2.1297
[truncated: 16,402 more rows]

## Sheet: Early pluripotent vs NPCs
id	num	neg|score	neg|p-value	neg|fdr	neg|rank	neg|goodsgrna	neg|lfc	pos|score	pos|p-value	pos|fdr	pos|rank	pos|goodsgrna	pos|lfc
Naa38	5	9.2954e-07	4.0355e-06	0.074257	1	5	-6.933	1	1	0.999998	18401	0	-6.933
Ube2i	5	3.385e-06	1.4259e-05	0.109241	2	5	-6.6318	0.99949	0.99948	0.999998	18323	0	-6.6318
Utp23	5	4.06e-06	1.8025e-05	0.109241	3	5	-4.3168	1	0.99999	0.999998	18400	0	-4.3168
Rpl7l1	5	6.8722e-06	3.1477e-05	0.109241	4	5	-4.0288	0.99453	0.99454	0.999998	18083	0	-4.0288
Chmp4b	5	9.7364e-06	4.3314e-05	0.109241	5	4	-3.5376	0.74335	0.74378	0.999998	13244	0	-3.5376
Chek1	5	1.2515e-05	5.1924e-05	0.109241	6	5	-4.6878	0.99999	0.99999	0.999998	18399	0	-4.6878
Polrmt	5	1.2754e-05	5.3e-05	0.109241	7	5	-3.5828	0.99999	0.99999	0.999998	18398	0	-3.5828
Wdr36	5	1.354e-05	5.569e-05	0.109241	8	5	-6.2588	0.99999	0.99999	0.999998	18397	0	-6.2588
Sfi1	5	1.3768e-05	5.6228e-05	0.109241	9	5	-6.3092	0.99999	0.99999	0.999998	18396	0	-6.3092
Rabggtb	5	1.7216e-05	7.506e-05	0.109241	10	5	-7.21	0.99992	0.99992	0.999998	18379	0	-7.21
Hnrnpk	4	1.8584e-05	6.8604e-05	0.109241	11	4	-5.8501	0.99998	0.99998	0.999998	18395	0	-5.8501
Hspa9	5	1.8954e-05	8.2593e-05	0.109241	12	5	-3.1586	0.99998	0.99998	0.999998	18394	0	-3.1586
Ftsj3	5	1.9642e-05	8.5284e-05	0.109241	13	5	-6.6451	0.99802	0.99801	0.999998	18230	0	-6.6451
Gtpbp4	5	2.0462e-05	8.7974e-05	0.109241	14	4	-6.3698	0.74807	0.7486	0.999998	13336	0	-6.3698
Cinp	5	2.0822e-05	8.905e-05	0.109241	15	5	-4.8193	0.99998	0.99998	0.999998	18393	0	-4.8193
Gnb2l1	5	2.759e-05	0.00012779	0.133388	16	5	-2.7097	0.99997	0.99997	0.999998	18392	0	-2.7097
Dad1	5	2.8029e-05	0.00012887	0.133388	17	5	-7.7375	0.99972	0.99971	0.999998	18351	0	-7.7375
Eif4a3	5	2.822e-05	0.00013048	0.133388	18	4	-3.9301	0.92745	0.92777	0.999998	16563	0	-3.9301
Tcp1	5	2.9442e-05	0.00013801	0.133663	19	5	-4.7862	0.99913	0.99912	0.999998	18293	0	-4.7862
Rpl8	5	3.2669e-05	0.00015523	0.142822	20	5	-3.7435	0.99997	0.99997	0.999998	18391	0	-3.7435
Sin3a	5	3.6329e-05	0.00017353	0.152051	21	4	-7.6571	0.94266	0.94289	0.999998	16853	0	-7.6571
Pou5f1	5	4.2734e-05	0.00020473	0.158966	22	5	-3.7681	0.99996	0.99996	0.999998	18390	0	-3.7681
Noc4l	5	4.3214e-05	0.00020581	0.158966	23	5	-5.9287	0.99996	0.99996	0.999998	18389	0	-5.9287
Eif4a1	5	4.3673e-05	0.00020796	0.158966	24	5	-4.608	0.99525	0.99524	0.999998	18110	0	-4.608
Polr1c	5	4.8046e-05	0.00022949	0.158966	25	5	-4.4914	0.99995	0.99995	0.999998	18386	0	-4.4914
Snrpd3	5	4.8377e-05	0.0002311	0.158966	26	5	-4.2393	0.99995	0.99995	0.999998	18388	0	-4.2393
Cdca8	5	4.9058e-05	0.00023325	0.158966	27	5	-3.7795	0.99995	0.99995	0.999998	18387	0	-3.7795
Polr1a	5	5.4459e-05	0.00025693	0.168477	28	5	-2.9444	0.99995	0.99995	0.999998	18385	0	-2.9444
Rpl4	5	5.9333e-05	0.00027576	0.168477	29	5	-3.2431	0.99994	0.99994	0.999998	18384	0	-3.2431
Slc35a2	5	6.1522e-05	0.00028275	0.168477	30	5	-4.6657	0.99994	0.99994	0.999998	18383	0	-4.6657
Ppa1	5	6.5053e-05	0.00029943	0.169627	31	5	-2.815	0.99993	0.99994	0.999998	18382	0	-2.815
Psmc4	5	6.6287e-05	0.00030428	0.169627	32	5	-3.525	0.99993	0.99994	0.999998	18381	0	-3.525
Scap	5	6.8534e-05	0.00031342	0.169627	33	5	-4.1681	0.99993	0.99994	0.999998	18380	0	-4.1681
Pcna	5	7.7643e-05	0.00035217	0.171735	34	5	-2.7526	0.99992	0.99992	0.999998	18378	0	-2.7526
Il1f10	5	8.1862e-05	0.00037154	0.171735	35	5	-2.9477	0.99992	0.99992	0.999998	18377	0	-2.9477
Atp5a1	5	8.4349e-05	0.00038606	0.171735	36	5	-3.4547	0.99992	0.99992	0.999998	18376	0	-3.4547
Rbm42	5	8.4658e-05	0.0003866	0.171735	37	3	-1.227	0.85457	0.85491	0.999998	15297	0	-1.227
Seh1l	5	8.4754e-05	0.00038714	0.171735	38	5	-3.4075	0.99992	0.99992	0.999998	18375	0	-3.4075
Triap1	5	8.5883e-05	0.00039198	0.171735	39	5	-4.6977	0.99991	0.99992	0.999998	18374	0	-4.6977
Exosc1	5	8.9282e-05	0.00040597	0.173728	40	3	-0.13843	0.17368	0.174	0.999998	3181	0	-0.13843
Rps15	3	9.3406e-05	0.00028383	0.168477	41	3	-5.2214	0.99991	0.9999	0.999998	18373	0	-5.2214
Eif3i	5	9.3693e-05	0.00042534	0.173927	42	5	-3.7536	0.99927	0.99926	0.999998	18305	0	-3.7536
Kif18b	5	9.3693e-05	0.00042534	0.173927	43	4	-3.1775	0.93671	0.93699	0.999998	16730	0	-3.1775
Rpl14	5	9.6439e-05	0.00043826	0.175312	44	4	-5.0004	0.89206	0.8925	0.999998	15958	0	-5.0004
Rps10	4	0.00010309	0.00038122	0.171735	45	4	-6.2504	0.99989	0.9999	0.999998	18372	0	-6.2504
Cebpz	5	0.00010625	0.00048184	0.182198	46	5	-5.9398	0.99975	0.99975	0.999998	18353	0	-5.9398
Aldoa	5	0.0001079	0.0004883	0.182198	47	5	-2.9963	0.99989	0.99989	0.999998	18371	0	-2.9963
Timm13	5	0.00011077	0.0004996	0.182198	48	5	-2.3088	0.99989	0.99989	0.999998	18370	0	-2.3088
Polr2i	5	0.00011202	0.00050498	0.182198	49	4	-3.0974	0.82606	0.82655	0.999998	14753	0	-3.0974
Pggt1b	5	0.00011224	0.00050498	0.182198	50	5	-3.3013	0.99989	0.99989	0.999998	18369	0	-3.3013
Lsm11	5	0.00012523	0.00055825	0.197544	51	5	-2.4048	0.99987	0.99988	0.999998	18368	0	-2.4048
Rpa2	5	0.00012729	0.00057385	0.199234	52	5	-3.8971	0.99987	0.99987	0.999998	18367	0	-3.8971
Pnpt1	5	0.00013034	0.00058892	0.200678	53	4	-7.21	0.95421	0.95445	0.999998	17096	0	-7.21
Mrps5	5	0.0001379	0.00062873	0.208348	54	5	-3.86	0.99986	0.99987	0.999998	18366	0	-3.86
Nxt1	5	0.00014109	0.00063842	0.208348	55	5	-2.965	0.99196	0.99202	0.999998	17995	0	-2.965
Vip	5	0.0001426	0.00064649	0.208348	56	3	-7.1765	0.54921	0.54953	0.999998	9843	0	-7.1765
Mdm4	5	0.00014473	0.00065671	0.208348	57	5	-4.564	0.99508	0.99507	0.999998	18103	0	-4.564
Tm9sf1	5	0.00014789	0.00067393	0.210186	58	4	-1.6751	0.028207	0.030107	0.999016	541	1	-1.6751
Mars	5	0.00015509	0.00071698	0.219884	59	5	-6.7894	0.99009	0.99015	0.999998	17928	0	-6.7894
Pdpk1	5	0.00016158	0.00075034	0.220415	60	5	-3.1873	0.99984	0.99985	0.999998	18365	0	-3.1873
Kif11	5	0.00016247	0.00075195	0.220415	61	5	-3.2961	0.99984	0.99985	0.999998	18364	0	-3.2961
Gtf3c3	5	0.00016304	0.00075464	0.220415	62	5	-4.5511	0.99984	0.99985	0.999998	18363	0	-4.5511
Exosc4	5	0.00017022	0.00078908	0.221147	63	5	-3.1104	0.99983	0.99984	0.999998	18362	0	-3.1104
Gnl2	5	0.0001711	0.00079177	0.221147	64	5	-3.4893	0.99983	0.99984	0.999998	18361	0	-3.4893
Rars2	5	0.00017274	0.00079876	0.221147	65	4	-7.0998	0.93365	0.93391	0.999998	16664	0	-7.0998
Fnta	5	0.00017345	0.00080522	0.221147	66	5	-4.0933	0.99785	0.99783	0.999998	18222	0	-4.0933
Tut1	5	0.00018136	0.00084019	0.227359	67	4	-3.8946	0.89827	0.89867	0.999998	16073	0	-3.8946
Eif2b3	5	0.00018798	0.00086979	0.228333	68	5	-5.0433	0.99981	0.99981	0.999998	18360	0	-5.0433
1110004E09Rik	5	0.0001943	0.000894	0.228333	69	5	-3.7809	0.98389	0.98401	0.999998	17748	0	-3.7809
Banp	5	0.00019618	0.00090046	0.228333	70	4	-5.6943	0.69203	0.69243	0.999998	12364	0	-5.6943
Polr3b	5	0.00019753	0.00090584	0.228333	71	4	-1.8759	0.9518	0.95204	0.999998	17038	0	-1.8759
Ndufa2	5	0.00020204	0.00092682	0.230466	72	5	-2.5108	0.99694	0.99693	0.999998	18192	0	-2.5108
Wars	5	0.00021466	0.00098171	0.238188	73	5	-2.5056	0.99979	0.99979	0.999998	18359	0	-2.5056
Stoml3	5	0.00021897	0.0010016	0.238188	74	4	-5.5427	0.93394	0.9342	0.999998	16675	0	-5.5427
Ccl1	5	0.0002204	0.001007	0.238188	75	5	-3.9352	0.99978	0.99978	0.999998	18358	0	-3.9352
Trmu	5	0.0002212	0.0010102	0.238188	76	5	-2.8512	0.99978	0.99978	0.999998	18357	0	-2.8512
BC005561	5	0.00022373	0.0010226	0.238188	77	5	-3.1263	0.99978	0.99978	0.999998	18356	0	-3.1263
Nsmce1	5	0.00024226	0.0011028	0.25	78	5	-2.2688	0.99976	0.99976	0.999998	18355	0	-2.2688
Rpl34	4	0.00024417	0.00089992	0.228333	79	4	-5.1153	0.99971	0.99972	0.999998	18348	0	-5.1153
Slc35c1	5	0.00024429	0.0011141	0.25	80	5	-2.605	0.99976	0.99975	0.999998	18354	0	-2.605
Cts3	5	0.00025396	0.0011571	0.253174	81	5	-4.5526	0.99349	0.99351	0.999998	18047	0	-4.5526
Arhgap18	5	0.00025424	0.0011577	0.253174	82	3	-5.6058	0.032942	0.034557	0.999016	627	1	-5.6058
Txn1	5	0.00025625	0.0011695	0.253174	83	4	-5.0302	0.40164	0.40227	0.999998	7255	0	-5.0302
Polr2l	5	0.00026263	0.0012018	0.256914	84	5	-3.6226	0.99509	0.99508	0.999998	18105	0	-3.6226
Ncapd2	5	0.00026496	0.0012147	0.256914	85	5	-4.8637	0.99974	0.99973	0.999998	18352	0	-4.8637
Eif3a	5	0.00026804	0.0012314	0.257482	86	4	-3.8797	0.80123	0.80172	0.999998	14307	0	-3.8797
Mrpl23	5	0.00027617	0.0012669	0.261931	87	4	-3.4257	0.96409	0.96429	0.999998	17285	0	-3.4257
Vps25	5	0.00028111	0.0012949	0.263588	88	5	-2.9465	0.99972	0.99971	0.999998	18350	0	-2.9465
Psmb7	5	0.00028907	0.0013352	0.263588	89	5	-3.812	0.97359	0.9737	0.999998	17516	0	-3.812
Suds3	5	0.00029034	0.0013406	0.263588	90	5	-2.0186	0.99971	0.9997	0.999998	18349	0	-2.0186
Gucy1b3	5	0.00029139	0.0013465	0.263588	91	5	-6.8502	0.98398	0.98409	0.999998	17752	0	-6.8502
Espl1	5	0.00029915	0.0013783	0.264901	92	5	-4.2987	0.99963	0.99963	0.999998	18338	0	-4.2987
Pes1	5	0.00030258	0.0013992	0.264901	93	5	-2.6447	0.9997	0.99969	0.999998	18347	0	-2.6447
Snrpf	5	0.00030623	0.001417	0.264901	94	5	-6.1566	0.99956	0.99954	0.999998	18331	0	-6.1566
Ptplad2	5	0.00031038	0.0014358	0.264901	95	3	-1.5748	0.32958	0.32999	0.999998	5979	0	-1.5748
Nars2	5	0.0003106	0.0014364	0.264901	96	5	-2.4122	0.99969	0.99968	0.999998	18346	0	-2.4122
Nploc4	5	0.00031122	0.0014396	0.264901	97	5	-6.0071	0.99969	0.99968	0.999998	18345	0	-6.0071
2008-09-01	5	0.00032063	0.0014697	0.266772	98	4	-3.751	0.8013	0.8018	0.999998	14310	0	-3.751
Pold1	5	0.00032506	0.0014929	0.266772	99	5	-2.4052	0.99967	0.99968	0.999998	18344	0	-2.4052
Dhx33	5	0.00033684	0.0015467	0.266772	100	5	-2.6547	0.99966	0.99966	0.999998	18343	0	-2.6547
Dpagt1	5	0.00033727	0.0015494	0.266772	101	4	-4.4865	0.77973	0.78027	0.999998	13912	0	-4.4865
Sh3bgr	5	0.00034117	0.0015698	0.266772	102	3	-5.3394	0.38717	0.38773	0.999998	6994	0	-5.3394
Ercc8	5	0.00034722	0.0015897	0.266772	103	5	-2.372	0.99965	0.99965	0.999998	18342	0	-2.372
Rad50	5	0.00035018	0.0016005	0.266772	104	4	-5.4482	0.83418	0.83469	0.999998	14917	0	-5.4482
Pfdn2	5	0.00035053	0.0016026	0.266772	105	3	-5.5102	0.89357	0.89403	0.999998	15982	0	-5.5102
Nup85	5	0.00035246	0.0016091	0.266772	106	5	-2.0221	0.99965	0.99965	0.999998	18341	0	-2.0221
Gmps	5	0.00035499	0.0016177	0.266772	107	4	-5.3872	0.51533	0.51568	0.999998	9237	0	-5.3872
Cox16	5	0.0003554	0.0016182	0.266772	108	5	-4.711	0.99964	0.99964	0.999998	18340	0	-4.711
Mad2l2	5	0.00035972	0.0016392	0.266772	109	5	-5.4562	0.99668	0.99666	0.999998	18179	0	-5.4562
Nol11	5	0.00036019	0.0016403	0.266772	110	5	-3.6524	0.99939	0.99936	0.999998	18312	0	-3.6524
Magoh	5	0.00036681	0.0016715	0.266772	111	2	0.42342	0.35284	0.35327	0.999998	6405	0	0.42342
Ddx49	5	0.00036916	0.0016817	0.266772	112	5	-2.6679	0.99963	0.99963	0.999998	18339	0	-2.6679
Taf1	5	0.00037725	0.001714	0.268963	113	5	-4.3239	0.98763	0.98769	0.999998	17848	0	-4.3239
Polr2e	5	0.00037956	0.0017248	0.268963	114	5	-3.7614	0.99945	0.99943	0.999998	18318	0	-3.7614
Rps17	1	0.00038944	0.00038875	0.171735	115	1	-9.4162	0.99961	0.99963	0.999998	18337	0	-9.4162
Mrpl4	5	0.00039025	0.0017786	0.269701	116	4	-3.725	0.93793	0.93816	0.999998	16759	0	-3.725
Rbbp5	5	0.00039039	0.0017786	0.269701	117	5	-2.5019	0.99961	0.9996	0.999998	18336	0	-2.5019
Dync1i2	5	0.00039636	0.0018001	0.269701	118	4	-6.6977	0.16263	0.16306	0.999998	2986	0	-6.6977
Zfp451	5	0.00039699	0.0018028	0.269701	119	5	-2.2682	0.9996	0.9996	0.999998	18335	0	-2.2682
Ncbp2	5	0.00041526	0.0018986	0.278724	120	5	-6.6787	0.98815	0.98819	0.999998	17861	0	-6.6787
Supt5	5	0.00041736	0.0019056	0.278724	121	5	-4.0332	0.99958	0.99957	0.999998	18334	0	-4.0332
Cenpn	5	0.00041944	0.0019147	0.278724	122	4	-3.9171	0.84131	0.84174	0.999998	15058	0	-3.9171
Zmat2	5	0.00042323	0.0019362	0.278724	123	2	1.323	0.22581	0.22604	0.999998	4128	0	1.323
Kars	5	0.00042648	0.001954	0.278724	124	5	-5.0406	0.99957	0.99956	0.999998	18333	0	-5.0406
Polr3h	5	0.00043427	0.0019884	0.279306	125	5	-3.4253	0.99957	0.99956	0.999998	18332	0	-3.4253
Satl1	5	0.00045202	0.0020718	0.285936	126	5	-3.2071	0.99955	0.99953	0.999998	18330	0	-3.2071
Oraov1	5	0.00045711	0.0020928	0.285936	127	5	-5.2309	0.9947	0.99469	0.999998	18088	0	-5.2309
Supt4a	5	0.00046297	0.0021208	0.285936	128	5	-3.5117	0.99634	0.99632	0.999998	18162	0	-3.5117
Micu1	5	0.00046508	0.0021283	0.285936	129	3	-5.2784	0.83357	0.83408	0.999998	14906	0	-5.2784
Prim1	5	0.00046522	0.0021289	0.285936	130	5	-3.559	0.97775	0.97791	0.999998	17608	0	-3.559
Lars2	5	0.00047965	0.0021948	0.292254	131	5	-2.4511	0.99893	0.99892	0.999998	18272	0	-2.4511
Deb1	4	0.00048291	0.0017522	0.269701	132	4	-2.8769	0.99952	0.99953	0.999998	18329	0	-2.8769
Rrp1	5	0.00048351	0.0022155	0.292254	133	4	-3.412	0.29984	0.30012	0.999998	5436	0	-3.412
D2Wsu81e	5	0.00048704	0.0022284	0.292254	134	5	-1.8729	0.99951	0.99949	0.999998	18328	0	-1.8729
Polr2c	5	0.00049275	0.0022537	0.292254	135	5	-2.9837	0.99951	0.99949	0.999998	18327	0	-2.9837
Trmt61a	5	0.00049327	0.0022553	0.292254	136	5	-3.5825	0.99951	0.99949	0.999998	18326	0	-3.5825
Mrpl20	5	0.00049711	0.0022768	0.292762	137	5	-2.4241	0.9995	0.99948	0.999998	18325	0	-2.4241
Ndufaf5	5	0.00050084	0.0022946	0.292762	138	5	-2.3761	0.9995	0.99948	0.999998	18324	0	-2.3761
Aqr	5	0.0005033	0.002307	0.292762	139	5	-2.5769	0.99754	0.99752	0.999998	18208	0	-2.5769
Racgap1	5	0.00051301	0.0023473	0.294488	140	4	-5.2239	0.96804	0.96822	0.999998	17381	0	-5.2239
Rbm22	5	0.00052079	0.0023769	0.294488	141	5	-3.1576	0.97541	0.97556	0.999998	17556	0	-3.1576
Ciao1	5	0.00052645	0.002399	0.294488	142	5	-1.9242	0.99897	0.99897	0.999998	18277	0	-1.9242
Dhps	5	0.00052696	0.0024006	0.294488	143	5	-2.4012	0.99947	0.99945	0.999998	18322	0	-2.4012
Arpc4	9	0.00052762	0.0037533	0.325814	144	9	-1.9637	0.99947	0.99946	0.999998	18321	0	-1.9637
Psmd7	5	0.00053966	0.0024614	0.297974	145	5	-3.4504	0.99946	0.99944	0.999998	18320	0	-3.4504
Gm382	4	0.00054546	0.001975	0.279306	146	4	-3.6104	0.99945	0.99947	0.999998	18319	0	-3.6104
Rps2	2	0.00055304	0.0010447	0.240285	147	2	-6.7755	0.99649	0.99636	0.999998	18169	0	-6.7755
Fdft1	5	0.00055732	0.0025346	0.300633	148	5	-3.1925	0.99262	0.99269	0.999998	18010	0	-3.1925
Erh	4	0.00055751	0.0020266	0.282516	149	3	-5.163	0.31413	0.31339	0.999998	5702	0	-5.163
Snapc5	5	0.00055756	0.0025356	0.300633	150	4	-0.97479	0.49934	0.49975	0.999998	8956	0	-0.97479
Pdcd2l	5	0.00056254	0.0025572	0.300633	151	5	-4.1613	0.99944	0.99941	0.999998	18317	0	-4.1613
Mrpl17	5	0.0005646	0.0025658	0.300633	152	5	-1.9602	0.99944	0.99941	0.999998	18316	0	-1.9602
Cenpa	5	0.00056702	0.0025757	0.300633	153	5	-3.5177	0.99943	0.99941	0.999998	18315	0	-3.5177
Psma7	5	0.000569	0.0025814	0.300633	154	5	-3.2994	0.97317	0.97326	0.999998	17502	0	-3.2994
Psmd6	5	0.00057269	0.0026002	0.300873	155	5	-5.8627	0.98629	0.98637	0.999998	17811	0	-5.8627
Myc	5	0.00058042	0.0026325	0.300873	156	5	-1.4594	0.99942	0.9994	0.999998	18314	0	-1.4594
Wbp11	5	0.00059248	0.0026836	0.304822	157	5	-2.3054	0.99277	0.99282	0.999998	18018	0	-2.3054
Pea15a	5	0.0005987	0.0027148	0.306475	158	4	-6.4839	0.74964	0.75014	0.999998	13371	0	-6.4839
Xrn2	5	0.00061449	0.0027805	0.308511	159	5	-2.7715	0.99939	0.99936	0.999998	18313	0	-2.7715
Gsdmc	5	0.00061525	0.0027832	0.308511	160	5	-4.587	0.99928	0.99926	0.999998	18306	0	-4.587
Samd12	5	0.00061525	0.0027832	0.308511	161	4	-3.9815	0.31227	0.31261	0.999998	5666	0	-3.9815
Ankrd12	5	0.00062621	0.0028337	0.310378	162	5	-5.4366	0.97663	0.97678	0.999998	17580	0	-5.4366
Yae1d1	5	0.00063006	0.0028536	0.310709	163	5	-5.0928	0.99051	0.99057	0.999998	17945	0	-5.0928
Tfb1m	5	0.00063371	0.0028714	0.310804	164	4	-3.4057	0.7645	0.76495	0.999998	13618	0	-3.4057
Lect1	5	0.0006489	0.0029413	0.316513	165	3	-0.72348	0.66194	0.66243	0.999998	11837	0	-0.72348
Psma2	4	0.00065331	0.0023775	0.294488	166	3	-4.9572	0.8445	0.84382	0.999998	15129	0	-4.9572
Mrpl40	5	0.00065798	0.0029806	0.318875	167	5	-2.3424	0.99934	0.99933	0.999998	18311	0	-2.3424
Vmn2r112	4	0.00067467	0.002456	0.297974	168	4	-3.5767	0.99933	0.99934	0.999998	18310	0	-3.5767
Ddx5	5	0.00067742	0.0030678	0.320251	169	5	-5.9918	0.99932	0.99931	0.999998	18309	0	-5.9918
Smc4	5	0.00068456	0.0031001	0.320251	170	4	-3.5311	0.96857	0.96875	0.999998	17393	0	-3.5311
Cxxc1	5	0.00068543	0.0031022	0.320251	171	5	-2.7537	0.99931	0.9993	0.999998	18308	0	-2.7537
Brf1	5	0.0006892	0.0031168	0.320251	172	4	-2.865	0.82635	0.82685	0.999998	14760	0	-2.865
Atp6v1b2	5	0.00068986	0.0031184	0.320251	173	4	-3.7821	0.91657	0.91687	0.999998	16378	0	-3.7821
Pop4	5	0.00069414	0.0031345	0.320251	174	5	-2.7368	0.99893	0.99892	0.999998	18274	0	-2.7368
Atp5j2	5	0.00069823	0.0031501	0.320251	175	5	-3.4829	0.9993	0.99928	0.999998	18307	0	-3.4829
Rpl10a	2	0.00071102	0.0013271	0.263588	176	2	-6.2034	0.85476	0.85442	0.999998	15299	0	-6.2034
Lrrc72	8	0.00071556	0.0046589	0.336498	177	7	-1.9794	0.029019	0.035722	0.999016	558	1	-1.9794
Vps37c	5	0.00073164	0.0033013	0.325814	178	5	-2.0535	0.99927	0.99925	0.999998	18304	0	-2.0535
Orc5	5	0.00073222	0.0033056	0.325814	179	5	-5.0967	0.96909	0.96922	0.999998	17402	0	-5.0967
Rad17	5	0.00073766	0.0033298	0.325814	180	3	-0.057516	0.78682	0.78737	0.999998	14034	0	-0.057516
Brf2	5	0.00074486	0.00336	0.325814	181	5	-1.853	0.99926	0.99924	0.999998	18303	0	-1.853
Nrf1	5	0.00076171	0.0034294	0.325814	182	4	-1.0335	0.49351	0.49398	0.999998	8849	0	-1.0335
Mki67ip	5	0.00076823	0.0034595	0.325814	183	4	-5.1181	0.94945	0.9497	0.999998	16986	0	-5.1181
Ptprn	5	0.00077587	0.0034913	0.325814	184	3	-5.0067	0.53333	0.53364	0.999998	9569	0	-5.0067
Iars	5	0.00078142	0.0035198	0.325814	185	5	-3.1687	0.99922	0.99921	0.999998	18302	0	-3.1687
Mettl10	4	0.00078195	0.00283	0.310378	186	4	-6.8124	0.99434	0.99443	0.999998	18075	0	-6.8124
Smu1	5	0.00078734	0.0035456	0.325814	187	5	-2.2853	0.99921	0.99921	0.999998	18301	0	-2.2853
Pus7l	5	0.00078889	0.0035521	0.325814	188	4	-6.3337	0.65279	0.65329	0.999998	11684	0	-6.3337
Pold3	5	0.00079087	0.0035607	0.325814	189	5	-1.642	0.99921	0.99921	0.999998	18300	0	-1.642
Nup205	5	0.00080042	0.0036037	0.325814	190	5	-3.3915	0.9992	0.9992	0.999998	18299	0	-3.3915
Uba3	5	0.00081091	0.0036516	0.325814	191	5	-2.4666	0.99919	0.99919	0.999998	18298	0	-2.4666
Hgd	5	0.00081264	0.003657	0.325814	192	4	-4.9287	0.49905	0.49948	0.999998	8952	0	-4.9287
Ttc27	5	0.00081267	0.003657	0.325814	193	4	-2.9787	0.1864	0.18669	0.999998	3401	0	-2.9787
Cct2	5	0.00081639	0.0036715	0.325814	194	4	-4.2676	0.66897	0.66936	0.999998	11972	0	-4.2676
Ubiad1	5	0.00081812	0.0036817	0.325814	195	3	-3.3171	0.87377	0.87424	0.999998	15625	0	-3.3171
Gmds	5	0.00082167	0.0036946	0.325814	196	5	-3.6257	0.97966	0.9798	0.999998	17641	0	-3.6257
Skp1a	5	0.00082555	0.0037076	0.325814	197	5	-4.4664	0.99917	0.99917	0.999998	18297	0	-4.4664
Gnl3l	5	0.00083292	0.0037458	0.325814	198	4	-2.6965	0.10261	0.10279	0.999016	1884	0	-2.6965
Letm1	5	0.00084001	0.0037807	0.325814	199	4	-3.2214	0.86637	0.86672	0.999998	15498	0	-3.2214
Dr1	5	0.00084656	0.0038017	0.325814	200	5	-3.5056	0.97219	0.97231	0.999998	17472	0	-3.5056
Lrr1	5	0.00084677	0.0038028	0.325814	201	5	-2.3627	0.99915	0.99915	0.999998	18296	0	-2.3627
Mns1	5	0.00085774	0.0038442	0.325814	202	3	-6.2842	0.85198	0.85232	0.999998	15252	0	-6.2842
Hoxa1	5	0.00085941	0.0038512	0.325814	203	3	-0.38881	0.32345	0.32379	0.999998	5864	0	-0.38881
Ddx55	5	0.00086342	0.0038711	0.325814	204	5	-1.9835	0.99914	0.99914	0.999998	18295	0	-1.9835
Snrpe	4	0.00086713	0.0031434	0.320251	205	4	-5.5489	0.96435	0.96432	0.999998	17292	0	-5.5489
Clec4n	5	0.00086827	0.0038878	0.325814	206	4	-5.1588	0.9449	0.94515	0.999998	16905	0	-5.1588
Hsd17b10	5	0.00087104	0.0038986	0.325814	207	5	-3.5066	0.99913	0.99913	0.999998	18294	0	-3.5066
Ran	5	0.00087355	0.0039099	0.325814	208	5	-4.9682	0.97123	0.97137	0.999998	17448	0	-4.9682
Nt5dc1	5	0.00087385	0.0039109	0.325814	209	3	-0.11876	0.31523	0.31559	0.999998	5721	0	-0.11876
Fam136a	5	0.00087452	0.0039131	0.325814	210	3	-0.81628	0.13529	0.13556	0.999998	2471	0	-0.81628
Vprbp	4	0.0008757	0.0031765	0.321157	211	3	-3.5722	0.24952	0.249	0.999998	4548	0	-3.5722
Dtymk	7	0.00087662	0.0050796	0.344078	212	7	-2.3324	0.99535	0.99533	0.999998	18112	0	-2.3324
Prpsap2	5	0.00090542	0.0040439	0.328347	213	3	-6.2588	0.27089	0.27117	0.999998	4916	0	-6.2588
Peo1	5	0.00090558	0.0040444	0.328347	214	5	-2.7649	0.99909	0.99909	0.999998	18292	0	-2.7649
Wdr75	5	0.000906	0.0040471	0.328347	215	5	-2.5543	0.99909	0.99909	0.999998	18291	0	-2.5543
Nol6	4	0.00090811	0.0032863	0.325814	216	4	-2.9812	0.99909	0.99908	0.999998	18290	0	-2.9812
Cops4	5	0.00091349	0.0040734	0.328347	217	5	-2.0112	0.99909	0.99908	0.999998	18289	0	-2.0112
Zfp259	5	0.00091485	0.0040783	0.328347	218	5	-3.333	0.99909	0.99908	0.999998	18288	0	-3.333
Sf3b5	5	0.00091745	0.0040923	0.328347	219	5	-4.3255	0.98436	0.98447	0.999998	17760	0	-4.3255
Chaf1b	5	0.00091813	0.0040955	0.328347	220	4	-3.5235	0.36868	0.36917	0.999998	6670	0	-3.5235
Arl2	5	0.00091999	0.0041041	0.328347	221	5	-1.7458	0.99908	0.99908	0.999998	18287	0	-1.7458
Pmpca	5	0.00092318	0.0041229	0.328418	222	4	-3.657	0.5794	0.57973	0.999998	10383	0	-3.657
Oip5	5	0.00092716	0.0041407	0.328418	223	5	-2.8017	0.99907	0.99907	0.999998	18286	0	-2.8017
Ppp1cb	5	0.0009403	0.0041999	0.331381	224	5	-3.8712	0.99786	0.99784	0.999998	18224	0	-3.8712
Fbxo5	5	0.00094288	0.004215	0.331381	225	4	-2.7974	0.84313	0.84356	0.999998	15096	0	-2.7974
Sult1b1	5	0.00094873	0.0042408	0.331381	226	3	-6.2329	0.75192	0.7524	0.999998	13423	0	-6.2329
Eno1	4	0.00095064	0.0034477	0.325814	227	4	-2.2677	0.99905	0.99904	0.999998	18285	0	-2.2677
Med25	5	0.0009524	0.0042585	0.331381	228	5	-2.942	0.99769	0.99767	0.999998	18216	0	-2.942
Vezt	4	0.00095947	0.0034751	0.325814	229	4	-4.2752	0.99904	0.99903	0.999998	18284	0	-4.2752
Stard6	5	0.00095969	0.0042871	0.331381	230	4	-3.4647	0.85921	0.85945	0.999998	15386	0	-3.4647
Qars	5	0.00096248	0.0043016	0.331381	231	5	-3.4283	0.99904	0.99903	0.999998	18283	0	-3.4283
Scfd1	5	0.00097068	0.0043409	0.331381	232	5	-2.0835	0.99903	0.99902	0.999998	18282	0	-2.0835
Cct8	5	0.00098149	0.0044022	0.331381	233	5	-3.487	0.99887	0.99886	0.999998	18265	0	-3.487
Mrpl15	5	0.00098347	0.0044124	0.331381	234	5	-3.7285	0.99902	0.99901	0.999998	18281	0	-3.7285
Paics	5	0.00098702	0.004427	0.331381	235	5	-2.0535	0.99901	0.99901	0.999998	18280	0	-2.0535
Smagp	5	0.00098732	0.0044275	0.331381	236	2	1.1455	0.3989	0.39954	0.999998	7202	0	1.1455
Nat10	5	0.00098807	0.0044302	0.331381	237	4	-3.6627	0.66133	0.66182	0.999998	11828	0	-3.6627
Atad3a	5	0.00099475	0.0044528	0.331723	238	4	-6.2065	0.90967	0.91006	0.999998	16271	0	-6.2065
Lipt2	5	0.0010156	0.0045426	0.336498	239	5	-2.6521	0.99898	0.99898	0.999998	18279	0	-2.6521
Dctn2	5	0.0010252	0.0045851	0.336498	240	5	-2.6878	0.9987	0.99869	0.999998	18255	0	-2.6878
Actr6	5	0.0010261	0.0045878	0.336498	241	5	-2.1655	0.99897	0.99897	0.999998	18278	0	-2.1655
Rbm44	5	0.0010287	0.0046024	0.336498	242	4	-4.4249	0.80827	0.80878	0.999998	14436	0	-4.4249
Dhx32	5	0.0010321	0.0046201	0.336498	243	5	-1.4364	0.99897	0.99896	0.999998	18276	0	-1.4364
Nedd8	2	0.0010324	0.0019492	0.278724	244	2	-6.3346	0.99897	0.99892	0.999998	18275	0	-6.3346
Thoc2	5	0.0010347	0.0046341	0.336498	245	5	-5.6139	0.99631	0.99629	0.999998	18158	0	-5.6139
Cstf1	5	0.0010415	0.0046707	0.336498	246	5	-4.5045	0.99388	0.99389	0.999998	18061	0	-4.5045
Ankle2	5	0.0010437	0.0046815	0.336498	247	3	-1.5495	0.50702	0.50747	0.999998	9094	0	-1.5495
Mrpl50	5	0.0010562	0.0047439	0.339658	248	5	-5.4085	0.99848	0.99847	0.999998	18244	0	-5.4085
Gnrhr	4	0.001058	0.0038211	0.325814	249	3	-4.8516	0.72164	0.72103	0.999998	12896	0	-4.8516
Rnaseh1	4	0.0010677	0.0038545	0.325814	250	3	-4.0987	0.86986	0.86938	0.999998	15566	0	-4.0987
Ddx23	5	0.0010692	0.0047961	0.340243	251	4	-2.9936	0.83561	0.83611	0.999998	14946	0	-2.9936
Vmn1r199	4	0.0010699	0.0038609	0.325814	252	4	-5.3209	0.99875	0.99874	0.999998	18256	0	-5.3209
Psma5	5	0.0010718	0.0048068	0.340243	253	5	-2.3458	0.99893	0.99892	0.999998	18273	0	-2.3458
Sys1	5	0.0010742	0.0048181	0.340243	254	5	-1.9396	0.99893	0.99892	0.999998	18271	0	-1.9396
Fam45a	5	0.0010779	0.0048423	0.340243	255	3	-5.9956	0.78655	0.78711	0.999998	14027	0	-5.9956
Cstf3	5	0.0010862	0.0048773	0.340403	256	5	-4.748	0.99891	0.99891	0.999998	18270	0	-4.748
Napa	5	0.0010874	0.0048838	0.340403	257	5	-3.5221	0.99605	0.99602	0.999998	18148	0	-3.5221
Cdipt	5	0.0010975	0.0049274	0.340546	258	5	-3.3232	0.9989	0.9989	0.999998	18269	0	-3.3232
Ncapg2	5	0.0011001	0.0049392	0.340546	259	5	-1.41	0.99547	0.99547	0.999998	18121	0	-1.41
Sars	5	0.0011009	0.0049413	0.340546	260	5	-1.6716	0.9989	0.99889	0.999998	18268	0	-1.6716
Rad51	5	0.0011219	0.0050398	0.344078	261	5	-2.3145	0.99888	0.99887	0.999998	18267	0	-2.3145
Gins3	5	0.0011278	0.0050592	0.344078	262	4	-2.6654	0.8712	0.87158	0.999998	15587	0	-2.6654
Polr2h	5	0.0011288	0.0050624	0.344078	263	5	-3.487	0.99887	0.99886	0.999998	18266	0	-3.487
Psma4	5	0.0011333	0.0050861	0.344078	264	5	-4.6475	0.99887	0.99886	0.999998	18264	0	-4.6475
Ltv1	5	0.0011521	0.0051668	0.347709	265	4	-6.1103	0.81043	0.8109	0.999998	14475	0	-6.1103
Trip13	5	0.0011556	0.0051776	0.347709	266	5	-1.9325	0.99884	0.99884	0.999998	18263	0	-1.9325
Rsl24d1	5	0.0011628	0.0052109	0.348597	267	4	-3.592	0.53616	0.5365	0.999998	9621	0	-3.592
Las1l	5	0.0011664	0.0052287	0.348597	268	5	-3.0121	0.99837	0.99837	0.999998	18239	0	-3.0121
Orc4	7	0.0011683	0.0067719	0.382449	269	6	-3.5089	0.21618	0.21602	0.999998	3949	0	-3.5089
Psmd11	5	0.0011776	0.0052723	0.349651	270	4	-4.0719	0.68474	0.68521	0.999998	12235	0	-4.0719
Cdc23	5	0.001181	0.0052825	0.349651	271	5	-3.0561	0.9971	0.99709	0.999998	18196	0	-3.0561
Snrpb	5	0.0011862	0.005304	0.349817	272	5	-2.3066	0.99881	0.9988	0.999998	18262	0	-2.3066
Sfswap	5	0.0011952	0.0053481	0.350686	273	5	-1.4964	0.9988	0.99879	0.999998	18261	0	-1.4964
Wdr43	5	0.0012044	0.0053917	0.350686	274	5	-2.8334	0.98735	0.9874	0.999998	17839	0	-2.8334
Ndufa1	4	0.00121	0.0043737	0.331381	275	4	-4.2884	0.99879	0.99878	0.999998	18260	0	-4.2884
Nfs1	5	0.0012114	0.0054224	0.350686	276	5	-3.3651	0.99879	0.99878	0.999998	18259	0	-3.3651
Mrps26	5	0.0012126	0.0054294	0.350686	277	5	-4.1252	0.99793	0.99791	0.999998	18227	0	-4.1252
Nipal4	5	0.0012129	0.0054294	0.350686	278	2	0.19859	0.5602	0.56053	0.999998	10033	0	0.19859
Cdc27	5	0.0012142	0.0054315	0.350686	279	5	-3.1034	0.99879	0.99878	0.999998	18258	0	-3.1034
Pth2r	5	0.0012273	0.0054869	0.351865	280	4	-2.3967	0.94841	0.9487	0.999998	16967	0	-2.3967
Usp5	5	0.0012276	0.005488	0.351865	281	4	-2.6283	0.88776	0.88825	0.999998	15877	0	-2.6283
Exosc2	5	0.0012512	0.0055978	0.356419	282	5	-2.7017	0.99875	0.99874	0.999998	18257	0	-2.7017
Ddx47	5	0.0012756	0.0056968	0.361471	283	5	-2.3085	0.99478	0.99478	0.999998	18092	0	-2.3085
Cactin	5	0.0012977	0.0057915	0.366218	284	4	-3.2645	0.92233	0.92266	0.999998	16474	0	-3.2645
Pcid2	5	0.0013055	0.0058249	0.366638	285	4	-1.9755	0.96337	0.96358	0.999998	17265	0	-1.9755
Ddx21	5	0.0013167	0.0058808	0.366638	286	5	-2.0957	0.99868	0.99867	0.999998	18254	0	-2.0957
Prmt1	5	0.0013176	0.0058862	0.366638	287	5	-2.532	0.99868	0.99867	0.999998	18253	0	-2.532
Slu7	5	0.0013214	0.0058978	0.366638	288	5	-3.383	0.99576	0.99575	0.999998	18137	0	-3.383
Psmd3	5	0.0013368	0.0059658	0.36887	289	5	-2.7239	0.99866	0.99865	0.999998	18252	0	-2.7239
Psmd14	5	0.0013392	0.0059755	0.36887	290	4	-2.5864	0.84776	0.84814	0.999998	15191	0	-2.5864
Wdr61	4	0.0013426	0.0048445	0.340243	291	4	-3.7049	0.98362	0.98368	0.999998	17741	0	-3.7049
Vars	5	0.0013441	0.0059938	0.36887	292	5	-2.49	0.98095	0.9811	0.999998	17666	0	-2.49
Cyct	5	0.0013494	0.0060159	0.368993	293	4	-6.0071	0.92772	0.92805	0.999998	16569	0	-6.0071
Nop9	5	0.0013648	0.0060708	0.370963	294	5	-1.4149	0.99864	0.99862	0.999998	18251	0	-1.4149
Rps7	2	0.0013654	0.0026174	0.300873	295	2	-4.872	0.93714	0.93702	0.999998	16742	0	-4.872
Gps1	5	0.0013793	0.0061251	0.370963	296	4	-3.3321	0.49065	0.49111	0.999998	8792	0	-3.3321
Farsb	5	0.0013813	0.0061332	0.370963	297	5	-5.9918	0.99826	0.99824	0.999998	18233	0	-5.9918
2310003H01Rik	5	0.0013868	0.0061488	0.370963	298	5	-1.379	0.99861	0.9986	0.999998	18250	0	-1.379
Suz12	5	0.0014152	0.0062661	0.376161	299	4	-2.8445	0.96812	0.96829	0.999998	17382	0	-2.8445
Ext1	5	0.001418	0.0062768	0.376161	300	5	-1.3881	0.99858	0.99857	0.999998	18249	0	-1.3881
Lgals1	5	0.0014384	0.0063645	0.376161	301	3	-3.8007	0.79476	0.79525	0.999998	14169	0	-3.8007
Mrpl3	5	0.001439	0.0063699	0.376161	302	4	-4.3682	0.64961	0.65015	0.999998	11625	0	-4.3682
Snapc4	5	0.0014412	0.0063834	0.376161	303	5	-3.5081	0.99856	0.99855	0.999998	18248	0	-3.5081
Gpn1	5	0.0014433	0.0063888	0.376161	304	4	-3.8629	0.5019	0.50239	0.999998	9002	0	-3.8629
Glp2r	5	0.0014469	0.0064049	0.376161	305	3	-4.6924	0.87887	0.87936	0.999998	15718	0	-4.6924
Eif2s1	3	0.0014472	0.0041036	0.328347	306	3	-3.4784	0.99855	0.99858	0.999998	18247	0	-3.4784
Omg	5	0.0014504	0.0064167	0.376161	307	4	-2.7931	0.22989	0.23006	0.999998	4207	0	-2.7931
Atp6v0c	5	0.0014608	0.0064652	0.376161	308	4	-2.6594	0.21564	0.21585	0.999998	3937	0	-2.6594
Gtf2e2	5	0.0014702	0.0065034	0.376161	309	5	-2.5953	0.99853	0.99852	0.999998	18246	0	-2.5953
Rcl1	5	0.0014727	0.006512	0.376161	310	5	-4.1136	0.99621	0.99619	0.999998	18155	0	-4.1136
Rassf9	5	0.0014762	0.0065211	0.376161	311	3	-4.7094	0.94974	0.95	0.999998	16993	0	-4.7094
Rbm48	5	0.0014797	0.0065297	0.376161	312	4	-2.9398	0.92998	0.93031	0.999998	16616	0	-2.9398
Nhp2	5	0.0014876	0.0065717	0.376161	313	4	-2.7997	0.82416	0.82459	0.999998	14716	0	-2.7997
Pmpcb	5	0.0014917	0.0065895	0.376161	314	5	-1.9908	0.99851	0.9985	0.999998	18245	0	-1.9908
Pno1	5	0.001492	0.0065905	0.376161	315	5	-3.8804	0.99095	0.99102	0.999998	17963	0	-3.8804
Ppp1r12a	5	0.0014948	0.0066029	0.376161	316	5	-0.98471	0.99553	0.99553	0.999998	18124	0	-0.98471
Ccnb1	3	0.0015225	0.004328	0.331381	317	3	-5.9599	0.99747	0.9975	0.999998	18205	0	-5.9599
Chordc1	5	0.0015278	0.0067476	0.382449	318	5	-5.7513	0.98453	0.98465	0.999998	17763	0	-5.7513
Rps11	4	0.001532	0.0055397	0.353943	319	4	-3.3825	0.99847	0.9985	0.999998	18243	0	-3.3825
Ndufb10	5	0.0015354	0.0067756	0.382449	320	4	-3.2103	0.44098	0.44156	0.999998	7927	0	-3.2103
Rpa3	5	0.001548	0.00683	0.38406	321	5	-3.8315	0.9717	0.97181	0.999998	17461	0	-3.8315
Ubap1	5	0.0015562	0.0068633	0.38406	322	4	-3.1411	0.72305	0.7235	0.999998	12918	0	-3.1411
Rnpc3	5	0.0015588	0.0068714	0.38406	323	5	-1.648	0.99844	0.99844	0.999998	18242	0	-1.648
Chchd4	5	0.0015674	0.0069021	0.38406	324	4	-4.05	0.82591	0.82639	0.999998	14751	0	-4.05
Taf2	5	0.0015693	0.0069085	0.38406	325	4	-2.2736	0.083501	0.083634	0.999016	1526	1	-2.2736
1810030O07Rik	5	0.0015814	0.0069586	0.384518	326	4	-5.9125	0.86389	0.86416	0.999998	15465	0	-5.9125
Taf1d	5	0.0015814	0.0069586	0.384518	327	4	-5.9125	0.31319	0.31354	0.999998	5684	0	-5.9125
Vps35	5	0.0015873	0.0069839	0.38476	328	4	-0.7183	0.9306	0.9309	0.999998	16628	0	-0.7183
Cd3eap	5	0.0015937	0.0070065	0.384853	329	5	-2.8421	0.9767	0.97685	0.999998	17589	0	-2.8421
Mrpl10	5	0.0016012	0.0070484	0.386006	330	5	-1.5799	0.9984	0.9984	0.999998	18241	0	-1.5799
Mrps17	5	0.0016075	0.0070721	0.386153	331	5	-1.0228	0.99135	0.99144	0.999998	17974	0	-1.0228
Ndufaf1	4	0.0016257	0.0058711	0.366638	332	4	-2.1863	0.99837	0.9984	0.999998	18240	0	-2.1863
Clstn3	5	0.0016377	0.0071991	0.389158	333	4	-4.2786	0.88373	0.88422	0.999998	15813	0	-4.2786
Copg1	5	0.0016577	0.00729	0.389158	334	5	-1.4123	0.99834	0.99833	0.999998	18238	0	-1.4123
Diexf	5	0.0016614	0.0073083	0.389158	335	4	-3.8634	0.49216	0.49264	0.999998	8822	0	-3.8634
Rbm18	5	0.0016641	0.0073175	0.389158	336	4	-5.8795	0.72069	0.72111	0.999998	12879	0	-5.8795
Rpa1	5	0.0016858	0.0074116	0.393029	337	5	-3.0623	0.99831	0.99831	0.999998	18237	0	-3.0623
Sst	5	0.0016935	0.0074401	0.393408	338	4	-2.7183	0.84631	0.84671	0.999998	15160	0	-2.7183
Rpl37a	1	0.0017101	0.0016742	0.266772	339	1	-8.9261	0.99829	0.99831	0.999998	18236	0	-8.9261
Trmt10c	5	0.0017129	0.0075176	0.396366	340	5	-1.4708	0.99829	0.99827	0.999998	18235	0	-1.4708
Rab11b	5	0.0017202	0.0075461	0.396733	341	5	-0.40711	0.97435	0.97446	0.999998	17535	0	-0.40711
Psmg4	5	0.0017346	0.0076102	0.397854	342	5	-3.2457	0.99505	0.99505	0.999998	18102	0	-3.2457
Ears2	5	0.0017352	0.0076107	0.397854	343	5	-1.8029	0.99826	0.99825	0.999998	18234	0	-1.8029
Rfc4	5	0.0017571	0.0077081	0.401803	344	4	-3.5496	0.96323	0.96345	0.999998	17260	0	-3.5496
Pqbp1	5	0.0017766	0.0077883	0.403695	345	4	-4.5136	0.69829	0.69878	0.999998	12477	0	-4.5136
Rars	5	0.0017859	0.0078275	0.404592	346	4	-3.5828	0.73633	0.73678	0.999998	13121	0	-3.5828
Cdc123	5	0.001811	0.0079389	0.409199	347	5	-5.7836	0.98684	0.98689	0.999998	17824	0	-5.7836
Hscb	5	0.0018248	0.0080024	0.41132	348	4	-2.8214	0.96318	0.96341	0.999998	17259	0	-2.8214
Pdc	5	0.001833	0.0080393	0.412063	349	3	-0.87551	0.39992	0.40054	0.999998	7223	0	-0.87551
Ncl	5	0.0018428	0.0080831	0.41316	350	5	-4.6164	0.99815	0.99813	0.999998	18232	0	-4.6164
Naa15	5	0.0018688	0.0082012	0.416881	351	4	-5.8111	0.94431	0.94455	0.999998	16890	0	-5.8111
Vdac3	5	0.0018688	0.0082012	0.416881	352	4	-5.8111	0.78619	0.78677	0.999998	14020	0	-5.8111
Mcm7	5	0.0018779	0.0082424	0.417819	353	4	-3.6026	0.884	0.8845	0.999998	15823	0	-3.6026
S100a10	5	0.0018893	0.0082865	0.418703	354	2	0.35934	0.057147	0.057888	0.999016	1054	1	0.35934
Ndufs7	5	0.0018939	0.0083053	0.418703	355	4	-4.0261	0.96388	0.96409	0.999998	17276	0	-4.0261
Ngrn	5	0.0019065	0.0083532	0.419477	356	3	-3.3406	0.71417	0.71468	0.999998	12765	0	-3.3406
Sf3b3	5	0.0019162	0.0083947	0.419477	357	5	-1.478	0.99808	0.99808	0.999998	18231	0	-1.478
Cep70	5	0.0019183	0.0084033	0.419477	358	4	-2.7637	0.90974	0.91013	0.999998	16274	0	-2.7637
Pnn	5	0.0019208	0.0084119	0.419477	359	4	-5.192	0.54918	0.54951	0.999998	9842	0	-5.192
Ap1m2	5	0.001933	0.0084614	0.420805	360	4	-4.3383	0.19687	0.19707	0.999998	3595	0	-4.3383
P2ry13	5	0.0019533	0.0085373	0.422482	361	3	-4.5754	0.0041977	0.0075973	0.925905	145	1	-4.5754
Cyp2c65	4	0.0019749	0.0071022	0.386651	362	4	-4.6347	0.96688	0.96684	0.999998	17354	0	-4.6347
Lsm2	12	0.0019783	0.014725	0.511756	363	10	-1.3606	0.99473	0.99473	0.999998	18090	0	-1.3606
Kin	5	0.0019948	0.0087116	0.427319	364	4	-2.5899	0.65935	0.6598	0.999998	11796	0	-2.5899
Syde1	5	0.0019949	0.0087121	0.427319	365	5	-0.99308	0.99801	0.99799	0.999998	18229	0	-0.99308
Cdk10	5	0.0020015	0.0087401	0.427319	366	4	-2.1942	0.85766	0.85793	0.999998	15353	0	-2.1942
Nol12	5	0.002002	0.0087433	0.427319	367	3	-0.47218	0.092206	0.09234	0.999016	1689	1	-0.47218
Fcrl6	4	0.002003	0.0072028	0.389158	368	4	-4.3842	0.98016	0.98026	0.999998	17651	0	-4.3842
Ndufb9	5	0.0020053	0.00876	0.427319	369	4	-2.4051	0.94482	0.94508	0.999998	16903	0	-2.4051
Ndufb11	5	0.0020169	0.0088079	0.427319	370	5	-3.5065	0.99798	0.99796	0.999998	18228	0	-3.5065
Gtf2f2	5	0.0020188	0.008816	0.427319	371	5	-3.8931	0.99057	0.99063	0.999998	17948	0	-3.8931
Mbtps1	5	0.0020206	0.0088246	0.427319	372	5	-2.9585	0.99618	0.99616	0.999998	18153	0	-2.9585
Chchd1	5	0.0020346	0.0088838	0.428995	373	5	-3.3791	0.97317	0.97325	0.999998	17501	0	-3.3791
Tfam	5	0.0020406	0.0089058	0.428995	374	5	-3.7853	0.99723	0.99723	0.999998	18198	0	-3.7853
Esco2	5	0.0020748	0.0090398	0.431655	375	4	-2.8485	0.60242	0.60295	0.999998	10786	0	-2.8485
Ptpn11	5	0.0020785	0.0090549	0.431655	376	4	-3.0409	0.4755	0.47595	0.999998	8539	0	-3.0409
Ndufv1	5	0.002092	0.0091168	0.432364	377	5	-2.1975	0.99791	0.99789	0.999998	18226	0	-2.1975
Klf4	5	0.0021116	0.0092077	0.434897	378	5	-1.8496	0.99789	0.99787	0.999998	18225	0	-1.8496
Sugt1	5	0.0021173	0.0092308	0.434897	379	4	-2.3463	0.23058	0.23073	0.999998	4218	0	-2.3463
Fcf1	5	0.0021195	0.009241	0.434897	380	4	-2.7118	0.28477	0.28507	0.999998	5153	0	-2.7118
Zfp273	5	0.0021428	0.0093476	0.438654	381	5	-1.2021	0.99786	0.99784	0.999998	18223	0	-1.2021
Tceb1	5	0.0021483	0.0093686	0.438654	382	3	-2.3404	0.83986	0.84027	0.999998	15032	0	-2.3404
Dynll1	4	0.0021583	0.0077522	0.402962	383	4	-2.9302	0.99784	0.99788	0.999998	18221	0	-2.9302
Ddx20	5	0.0021606	0.0094192	0.43907	384	5	-1.3124	0.99784	0.99781	0.999998	18220	0	-1.3124
Atp6v1g1	3	0.002163	0.006103	0.370963	385	3	-7.0488	0.99383	0.99398	0.999998	18060	0	-7.0488
Arpc5l	5	0.0021782	0.0094875	0.43907	386	5	-1.9163	0.99782	0.9978	0.999998	18219	0	-1.9163
Larp4b	5	0.0021822	0.0095052	0.43907	387	5	-1.0242	0.99429	0.9943	0.999998	18074	0	-1.0242
Zbtb11	5	0.0022051	0.0096069	0.43907	388	5	-2.4334	0.99779	0.99778	0.999998	18218	0	-2.4334
Eif1ad	5	0.0022098	0.0096279	0.43907	389	3	-3.7314	0.373	0.37358	0.999998	6740	0	-3.7314
Maob	5	0.0022243	0.0096876	0.43907	390	5	-5.7022	0.97115	0.97128	0.999998	17447	0	-5.7022
Btk	5	0.0022243	0.0096876	0.43907	391	4	-5.7022	0.86758	0.86792	0.999998	15520	0	-5.7022
Atp6v0b	5	0.0022306	0.0097189	0.4392	392	5	-2.5393	0.99777	0.99774	0.999998	18217	0	-2.5393
Nsmce4a	5	0.0022351	0.0097393	0.4392	393	5	-2.5945	0.9957	0.99569	0.999998	18133	0	-2.5945
Fau	5	0.0022543	0.0098195	0.4392	394	4	-2.0025	0.96004	0.96024	0.999998	17211	0	-2.0025
Rae1	5	0.0022562	0.0098281	0.4392	395	4	-2.6038	0.79318	0.79367	0.999998	14139	0	-2.6038
Dhx16	5	0.0022608	0.0098491	0.4392	396	5	-3.4464	0.99562	0.99561	0.999998	18129	0	-3.4464
Polr2j	5	0.0022694	0.009877	0.4392	397	3	-4.0161	0.82005	0.82055	0.999998	14653	0	-4.0161
Cirh1a	5	0.0022753	0.0099023	0.4392	398	4	-3.7869	0.64049	0.64094	0.999998	11434	0	-3.7869
Mrps21	5	0.0022824	0.0099352	0.4392	399	3	-3.8835	0.63128	0.63169	0.999998	11280	0	-3.8835
Cept1	5	0.0022864	0.0099561	0.4392	400	5	-4.1489	0.9905	0.99055	0.999998	17942	0	-4.1489
Mat2a	5	0.0022931	0.0099857	0.4392	401	4	-4.2476	0.88538	0.88587	0.999998	15843	0	-4.2476
Wars2	5	0.0022968	0.010001	0.4392	402	4	-3.0005	0.63909	0.63952	0.999998	11404	0	-3.0005
Krt12	5	0.0022968	0.010001	0.4392	403	3	-0.051075	0.7857	0.78626	0.999998	14014	0	-0.051075
Krt81	3	0.0023179	0.0065362	0.376161	404	2	-1.4712	0.86975	0.86982	0.999998	15562	0	-1.4712
Mre11a	5	0.0023268	0.010121	0.441512	405	4	-1.2756	0.37912	0.37976	0.999998	6853	0	-1.2756
Nae1	5	0.0023268	0.010121	0.441512	406	3	-1.4809	0.90219	0.90259	0.999998	16138	0	-1.4809
Timm8a1	5	0.0023336	0.010149	0.441512	407	5	-1.4264	0.99767	0.99764	0.999998	18215	0	-1.4264
Atp5d	5	0.0023401	0.010172	0.441512	408	4	-1.6787	0.8541	0.85445	0.999998	15290	0	-1.6787
Irak2	5	0.0023412	0.010177	0.441512	409	5	-2.1214	0.99766	0.99764	0.999998	18214	0	-2.1214
Arih1	5	0.0023484	0.010213	0.441512	410	4	-2.0957	0.35469	0.35508	0.999998	6437	0	-2.0957
Isg20l2	5	0.0023498	0.010221	0.441512	411	5	-2.8002	0.99692	0.99691	0.999998	18191	0	-2.8002
Slc22a14	5	0.0023603	0.010263	0.442264	412	2	0.69175	0.79967	0.80016	0.999998	14273	0	0.69175
Psmb1	5	0.002383	0.010354	0.444398	413	5	-2.7508	0.99762	0.99759	0.999998	18213	0	-2.7508
Cnpy1	5	0.002385	0.010364	0.444398	414	5	-2.7995	0.99137	0.99145	0.999998	17976	0	-2.7995
Sdhb	5	0.0023986	0.010419	0.444398	415	4	-2.5369	0.54767	0.54801	0.999998	9814	0	-2.5369
Nop58	5	0.0024067	0.01045	0.444398	416	5	-2.5108	0.99759	0.99757	0.999998	18212	0	-2.5108
Prss28	5	0.0024144	0.010477	0.444398	417	5	-2.5775	0.99759	0.99756	0.999998	18211	0	-2.5775
Anp32a	5	0.0024175	0.010487	0.444398	418	5	-4.5415	0.98227	0.98239	0.999998	17695	0	-4.5415
Dohh	5	0.0024253	0.010517	0.444398	419	5	-1.1971	0.99757	0.99755	0.999998	18210	0	-1.1971
Ndufa11	5	0.0024298	0.01053	0.444398	420	5	-3.4808	0.98176	0.9819	0.999998	17686	0	-3.4808
Exoc7	5	0.0024509	0.010627	0.446323	421	5	-4.2535	0.99665	0.99663	0.999998	18176	0	-4.2535
Tsta3	5	0.0024556	0.010648	0.446323	422	5	-1.2544	0.99754	0.99753	0.999998	18209	0	-1.2544
Gemin2	5	0.0024676	0.0107	0.447468	423	5	-1.84	0.99753	0.99751	0.999998	18207	0	-1.84
Scg5	5	0.0024809	0.010752	0.447617	424	4	-1.296	0.89004	0.89053	0.999998	15917	0	-1.296
Ssrp1	5	0.0024809	0.010752	0.447617	425	4	-1.3155	0.53278	0.53309	0.999998	9556	0	-1.3155
Nars	5	0.0024901	0.010796	0.448439	426	5	-3.111	0.99581	0.99579	0.999998	18140	0	-3.111
Tamm41	5	0.0025	0.010832	0.448901	427	4	-2.7359	0.90115	0.90155	0.999998	16116	0	-2.7359
Cdk1	5	0.0025075	0.010867	0.44936	428	5	-2.5452	0.99749	0.99748	0.999998	18206	0	-2.5452
Vmn1r34	4	0.0025567	0.0091135	0.432364	429	4	-2.6767	0.99744	0.99747	0.999998	18204	0	-2.6767
Trmt6	5	0.0025654	0.011114	0.456473	430	4	-1.5893	0.94376	0.94402	0.999998	16876	0	-1.5893
Cenpi	5	0.0025877	0.011222	0.459889	431	4	-5.6046	0.82886	0.82934	0.999998	14806	0	-5.6046
Vmn2r121	3	0.0025884	0.0072626	0.389158	432	1	0.44948	0.23511	0.23485	0.999998	4292	0	0.44948
Zc3h15	5	0.0026088	0.011295	0.460857	433	4	-4.7841	0.80025	0.80073	0.999998	14288	0	-4.7841
Rfc5	5	0.0026349	0.011405	0.463434	434	4	-3.9974	0.96623	0.96643	0.999998	17337	0	-3.9974
Ndufb3	5	0.0026365	0.011409	0.463434	435	4	-1.7803	0.85968	0.85993	0.999998	15394	0	-1.7803
Ppat	5	0.002644	0.011437	0.463569	436	5	-4.0245	0.98992	0.98998	0.999998	17920	0	-4.0245
C1d	4	0.0026499	0.0094331	0.43907	437	4	-3.7341	0.99735	0.99737	0.999998	18203	0	-3.7341
Top3a	4	0.0026651	0.0094773	0.43907	438	4	-3.2605	0.99571	0.99578	0.999998	18134	0	-3.2605
Nup37	5	0.0026747	0.011576	0.468071	439	4	-5.5843	0.2846	0.2849	0.999998	5150	0	-5.5843
Tchh	5	0.00268	0.011599	0.468071	440	5	-2.7296	0.99411	0.99413	0.999998	18068	0	-2.7296
Ppp1r12c	5	0.002687	0.011625	0.468087	441	5	-2.018	0.99731	0.9973	0.999998	18202	0	-2.018
Tmem41b	4	0.0026966	0.0095892	0.43907	442	4	-4.9426	0.9973	0.99732	0.999998	18201	0	-4.9426
Pdzd11	5	0.0026969	0.011664	0.468269	443	5	-1.7728	0.9973	0.99729	0.999998	18200	0	-1.7728
Acss2	5	0.0027015	0.011681	0.468269	444	4	-1.9326	0.8502	0.85056	0.999998	15221	0	-1.9326
Hsd3b6	4	0.0027047	0.0096166	0.43907	445	3	-4.733	0.91351	0.91326	0.999998	16331	0	-4.733
Csde1	4	0.0027221	0.0096817	0.43907	446	3	-3.8975	0.56885	0.56802	0.999998	10183	0	-3.8975
Tmem126b	5	0.0027244	0.011775	0.470382	447	5	-2.5988	0.99728	0.99727	0.999998	18199	0	-2.5988
Cst9	5	0.002733	0.011814	0.470382	448	4	-2.7155	0.072447	0.072695	0.999016	1334	1	-2.7155
Zfp292	5	0.0027344	0.011817	0.470382	449	1	0.20291	0.61914	0.61959	0.999998	11069	0	0.20291
Kpna6	5	0.0027413	0.011839	0.470382	450	5	-3.6313	0.9927	0.99276	0.999998	18014	0	-3.6313
Tmem179b	5	0.0027511	0.011886	0.470382	451	4	-2.9447	0.5933	0.59374	0.999998	10625	0	-2.9447
Copz1	5	0.0027594	0.011918	0.470605	452	5	-3.773	0.99025	0.99031	0.999998	17932	0	-3.773
Scgb1b24	4	0.0027739	0.0098727	0.4392	453	4	-4.7927	0.94823	0.94816	0.999998	16965	0	-4.7927
Rbmx2	5	0.0028157	0.012149	0.47767	454	5	-3.0554	0.99718	0.99718	0.999998	18197	0	-3.0554
Mrpl30	5	0.0028425	0.012266	0.480198	455	4	-3.8116	0.94935	0.9496	0.999998	16983	0	-3.8116
Adamtsl2	5	0.002847	0.012283	0.480198	456	2	0.56021	0.37792	0.37857	0.999998	6828	0	0.56021
Pdcd2	5	0.0028737	0.012396	0.481232	457	4	-3.531	0.71368	0.71418	0.999998	12758	0	-3.531
Mrpl13	5	0.002926	0.012589	0.485636	458	5	-1.5901	0.99707	0.99707	0.999998	18195	0	-1.5901
Gins2	5	0.0029887	0.012833	0.489835	459	4	-1.8583	0.96083	0.96102	0.999998	17218	0	-1.8583
Thoc7	5	0.0029967	0.012866	0.489835	460	4	-2.8178	0.87665	0.87713	0.999998	15675	0	-2.8178
Sdhd	5	0.0030063	0.012907	0.489835	461	5	-2.3218	0.99301	0.99304	0.999998	18029	0	-2.3218
Rnf130	5	0.0030159	0.012945	0.489835	462	2	0.255	0.39631	0.39692	0.999998	7162	0	0.255
Pum2	5	0.003016	0.012945	0.489835	463	5	-2.6873	0.96981	0.96993	0.999998	17419	0	-2.6873
Tbccd1	5	0.0030189	0.01296	0.489835	464	5	-1.7612	0.99698	0.99697	0.999998	18194	0	-1.7612
Odf3l2	5	0.0030328	0.013011	0.490443	465	2	0.52124	0.11685	0.11715	0.999998	2149	0	0.52124
Lsm4	5	0.0030369	0.013033	0.490443	466	5	-1.6031	0.99696	0.99695	0.999998	18193	0	-1.6031
Vmn2r69	3	0.0030584	0.008541	0.422482	467	3	-6.7982	0.95114	0.95139	0.999998	17024	0	-6.7982
Mcts1	5	0.0030722	0.013179	0.491452	468	3	-2.1389	0.22351	0.22374	0.999998	4079	0	-2.1389
Srp19	5	0.0030732	0.013185	0.491452	469	4	-3.8155	0.76256	0.76302	0.999998	13586	0	-3.8155
3110001D03Rik	5	0.0030991	0.013285	0.493733	470	5	-1.2302	0.9969	0.9969	0.999998	18190	0	-1.2302
Rpl29	1	0.0031099	0.0030592	0.320251	471	1	-8.6633	0.99689	0.99695	0.999998	18189	0	-8.6633
Tnfrsf17	5	0.0031265	0.013395	0.493733	472	3	-3.8621	0.11445	0.11476	0.999998	2103	0	-3.8621
Uqcc	5	0.0031309	0.013416	0.493733	473	5	-1.7393	0.99687	0.99686	0.999998	18188	0	-1.7393
Alg6	5	0.0031457	0.013475	0.493935	474	5	-5.0444	0.99303	0.99306	0.999998	18030	0	-5.0444
Mrps10	5	0.0031457	0.013475	0.493935	475	5	-1.1163	0.97076	0.97089	0.999998	17443	0	-1.1163
Rngtt	5	0.0031555	0.013514	0.49439	476	5	-4.1605	0.98361	0.98373	0.999998	17740	0	-4.1605
Txndc17	5	0.0031646	0.013552	0.494784	477	5	-3.0164	0.99684	0.99682	0.999998	18187	0	-3.0164
S100a2	5	0.00318	0.01362	0.495389	478	4	-2.7175	0.85095	0.85131	0.999998	15234	0	-2.7175
2410131K14Rik	4	0.003182	0.011293	0.460857	479	4	-2.5598	0.99682	0.99685	0.999998	18186	0	-2.5598
Cldn7	5	0.0031848	0.013639	0.495389	480	2	0.20413	0.036946	0.038406	0.999016	704	1	0.20413
Zfp655	8	0.0031893	0.01891	0.539983	481	7	-2.1345	0.99282	0.99282	0.999998	18020	0	-2.1345
2810006K23Rik	5	0.0031981	0.013684	0.495389	482	4	-4.5938	0.96323	0.96345	0.999998	17261	0	-4.5938
Wbscr28	5	0.0031987	0.013688	0.495389	483	5	-1.7718	0.9968	0.99679	0.999998	18185	0	-1.7718
Bysl	5	0.0032039	0.013715	0.495389	484	3	-2.5234	0.48204	0.4826	0.999998	8648	0	-2.5234
Mis18a	5	0.0032084	0.013731	0.495389	485	5	-1.7573	0.99679	0.99678	0.999998	18184	0	-1.7573
Ccne1	5	0.0032152	0.013757	0.495389	486	5	-1.3163	0.99678	0.99677	0.999998	18183	0	-1.3163
Scgb1b2	3	0.0032245	0.0089839	0.4305	487	3	-6.7625	0.89085	0.89087	0.999998	15933	0	-6.7625
Wapal	5	0.0032254	0.013807	0.4962	488	3	-1.0136	0.19786	0.19801	0.999998	3618	0	-1.0136
Ear5	5	0.0032528	0.013919	0.497822	489	5	-3.4516	0.99486	0.99487	0.999998	18096	0	-3.4516
Sell	5	0.0032564	0.013935	0.497822	490	3	-4.0337	0.14151	0.14185	0.999998	2588	0	-4.0337
Ruvbl2	5	0.0032624	0.01396	0.497822	491	5	-3.4584	0.99674	0.99673	0.999998	18182	0	-3.4584
Mgme1	5	0.003276	0.014015	0.498813	492	5	-2.2403	0.99672	0.99672	0.999998	18181	0	-2.2403
Tinf2	5	0.0032891	0.014057	0.499341	493	5	-2.7091	0.99671	0.9967	0.999998	18180	0	-2.7091
Spz1	5	0.0032974	0.01409	0.499542	494	1	0.34338	0.3848	0.38541	0.999998	6959	0	0.34338
Aste1	9	0.0032976	0.020084	0.547495	495	7	-3.8007	0.35498	0.35512	0.999998	6443	0	-3.8007
Rps12	1	0.0033187	0.0032604	0.325814	496	1	-8.6339	0.99668	0.99674	0.999998	18178	0	-8.6339
Psmd4	4	0.0033533	0.011887	0.470382	497	4	-2.4509	0.99665	0.99668	0.999998	18177	0	-2.4509
Nfatc3	5	0.0033537	0.01431	0.506388	498	2	1.8924	0.051967	0.052862	0.999016	961	1	1.8924
Obp2a	5	0.003388	0.014439	0.509	499	4	-3.1593	0.33871	0.33911	0.999998	6155	0	-3.1593
2700060E02Rik	5	0.0034038	0.014498	0.51009	500	4	-2.8547	0.031292	0.033	0.999016	597	1	-2.8547
Cdc7	4	0.0034259	0.012129	0.47767	501	4	-3.1934	0.99657	0.99662	0.999998	18175	0	-3.1934
Rab37	5	0.0034384	0.014631	0.511756	502	4	-2.4408	0.42285	0.42342	0.999998	7623	0	-2.4408
Lipt1	5	0.003453	0.01469	0.511756	503	5	-1.3455	0.99655	0.99652	0.999998	18174	0	-1.3455
Ube2d3	3	0.0034561	0.0095924	0.43907	504	3	-4.2251	0.99654	0.9966	0.999998	18173	0	-4.2251
Aars2	5	0.0034663	0.014743	0.511756	505	4	-0.62226	0.88366	0.88415	0.999998	15811	0	-0.62226
Zfp428	5	0.0034749	0.014785	0.511756	506	5	-1.5032	0.99653	0.9965	0.999998	18172	0	-1.5032
Gpaa1	5	0.0034773	0.014793	0.511756	507	5	-1.8675	0.99652	0.9965	0.999998	18171	0	-1.8675
Rnf128	5	0.0034983	0.014873	0.511756	508	5	-3.0125	0.98473	0.98484	0.999998	17768	0	-3.0125
Gatad1	5	0.0035	0.014877	0.511756	509	3	-5.4104	0.90096	0.90135	0.999998	16112	0	-5.4104
Dcaf15	5	0.0035044	0.014896	0.511756	510	2	0.61826	0.30119	0.30146	0.999998	5463	0	0.61826
Ppwd1	5	0.0035044	0.014896	0.511756	511	4	-0.74166	0.93591	0.93619	0.999998	16712	0	-0.74166
Upf2	5	0.0035109	0.014924	0.511756	512	5	-2.9551	0.99649	0.99647	0.999998	18170	0	-2.9551
Zfp131	5	0.0035226	0.014975	0.511756	513	4	-2.7556	0.51826	0.51859	0.999998	9289	0	-2.7556
Ros1	5	0.003538	0.015041	0.512532	514	5	-2.2556	0.99646	0.99644	0.999998	18168	0	-2.2556
Psmc5	5	0.0035622	0.015126	0.512916	515	5	-2.727	0.99644	0.99641	0.999998	18167	0	-2.727
Tex37	5	0.0035788	0.015195	0.512916	516	5	-1.8252	0.98676	0.98682	0.999998	17822	0	-1.8252
Vmp1	5	0.00358	0.015203	0.512916	517	4	-4.634	0.50593	0.5064	0.999998	9069	0	-4.634
Rint1	5	0.0035823	0.015213	0.512916	518	5	-3.6605	0.98556	0.98567	0.999998	17794	0	-3.6605
Gbp9	4	0.0035825	0.012638	0.485924	519	3	-5.5857	0.81281	0.8124	0.999998	14519	0	-5.5857
Ppie	5	0.0035927	0.015256	0.512916	520	5	-1.6107	0.99641	0.99638	0.999998	18166	0	-1.6107
Itk	5	0.0035985	0.01528	0.512916	521	3	-1.207	0.53239	0.53269	0.999998	9550	0	-1.207
Rhoa	5	0.0036005	0.015286	0.512916	522	5	-1.324	0.9964	0.99637	0.999998	18165	0	-1.324
Brms1	5	0.0036128	0.01533	0.512916	523	5	-1.3953	0.99639	0.99636	0.999998	18164	0	-1.3953
Taar3	5	0.0036131	0.015331	0.512916	524	4	-3.2678	0.95325	0.9535	0.999998	17075	0	-3.2678
Gnl3	4	0.0036305	0.01281	0.489835	525	4	-3.8869	0.93821	0.9381	0.999998	16765	0	-3.8869
Pdcl2	5	0.0036431	0.015446	0.513527	526	5	-3.3637	0.99102	0.9911	0.999998	17965	0	-3.3637
Vps72	5	0.0036531	0.015484	0.513527	527	5	-2.2039	0.99635	0.99632	0.999998	18163	0	-2.2039
Tfdp2	5	0.0036632	0.015529	0.513527	528	3	-0.28432	0.184	0.18427	0.999998	3361	0	-0.28432
Opa1	5	0.0036632	0.015529	0.513527	529	5	-1.5223	0.98839	0.98845	0.999998	17869	0	-1.5223
Psmb5	5	0.0036639	0.015532	0.513527	530	5	-1.82	0.99634	0.99631	0.999998	18161	0	-1.82
Ehmt2	5	0.0036652	0.015538	0.513527	531	5	-2.1997	0.99633	0.99631	0.999998	18160	0	-2.1997
BC051142	5	0.0036668	0.015545	0.513527	532	4	-0.72086	0.77997	0.7805	0.999998	13916	0	-0.72086
Kifc1	5	0.0036817	0.0156	0.514206	533	5	-1.4783	0.99632	0.99629	0.999998	18159	0	-1.4783
Polr3e	5	0.0036897	0.015634	0.514206	534	5	-2.57	0.99327	0.9933	0.999998	18041	0	-2.57
Trmt112	5	0.0036945	0.015649	0.514206	535	5	-2.9663	0.99631	0.99628	0.999998	18157	0	-2.9663
Terf1	5	0.0037151	0.015734	0.515354	536	4	-3.5916	0.68802	0.68849	0.999998	12293	0	-3.5916
Vmn2r65	5	0.0037167	0.01574	0.515354	537	4	-3.8248	0.15634	0.15672	0.999998	2880	0	-3.8248
Ddx41	4	0.0037203	0.013123	0.491452	538	4	-3.2557	0.98363	0.98369	0.999998	17742	0	-3.2557
Anapc13	4	0.0037276	0.013142	0.491452	539	3	-3.1746	0.82576	0.82513	0.999998	14747	0	-3.1746
Arnt	5	0.0037399	0.015829	0.515663	540	2	1.5692	0.042628	0.04383	0.999016	796	1	1.5692
Birc5	4	0.0037424	0.013194	0.491452	541	3	-3.2168	0.30228	0.30152	0.999998	5485	0	-3.2168
Slco1a5	5	0.0037428	0.015839	0.515663	542	4	-3.1195	0.7423	0.74273	0.999998	13223	0	-3.1195
Rnasek	5	0.0037477	0.015858	0.515663	543	4	-1.4812	0.80087	0.80135	0.999998	14304	0	-1.4812
Gm4745	2	0.0037521	0.0072556	0.389158	544	2	-5.2181	0.99625	0.99612	0.999998	18156	0	-5.2181
Mrps25	5	0.0037565	0.015889	0.515663	545	4	-4.075	0.54951	0.54982	0.999998	9846	0	-4.075
Eif3c	5	0.0037801	0.015982	0.515672	546	4	-3.7584	0.48874	0.48926	0.999998	8752	0	-3.7584
Polg	5	0.003796	0.016052	0.515672	547	4	-2.2097	0.90941	0.9098	0.999998	16267	0	-2.2097
Tex24	4	0.0038029	0.013398	0.493733	548	3	-4.6825	0.26146	0.26077	0.999998	4754	0	-4.6825
Rps16	3	0.0038151	0.01056	0.444672	549	3	-3.6733	0.99618	0.99625	0.999998	18154	0	-3.6733
Apex1	5	0.0038214	0.016148	0.517654	550	5	-1.8987	0.99372	0.99373	0.999998	18057	0	-1.8987
Rnf145	5	0.0038369	0.016212	0.51792	551	4	-1.3426	0.34336	0.34374	0.999998	6242	0	-1.3426
Hltf	5	0.0038498	0.016273	0.518189	552	5	-3.3629	0.99615	0.99613	0.999998	18152	0	-3.3629
Emc7	5	0.0038575	0.016304	0.518189	553	5	-2.98	0.98044	0.98059	0.999998	17658	0	-2.98
Arg2	5	0.0038795	0.016391	0.518189	554	4	-2.5241	0.49012	0.4906	0.999998	8782	0	-2.5241
Mrps23	5	0.0038795	0.016391	0.518189	555	5	-2.7664	0.98489	0.98502	0.999998	17775	0	-2.7664
Dynap	5	0.0038795	0.016391	0.518189	556	4	-5.1588	0.45574	0.45622	0.999998	8189	0	-5.1588
Prpf3	5	0.0038817	0.016401	0.518189	557	4	-2.2276	0.95297	0.95321	0.999998	17071	0	-2.2276
Psd3	5	0.0038861	0.016418	0.518189	558	4	-4.4664	0.85454	0.85488	0.999998	15296	0	-4.4664
Cops8	5	0.0039041	0.016503	0.518361	559	5	-5.3394	0.96991	0.97003	0.999998	17421	0	-5.3394
1700074P13Rik	5	0.0039041	0.016503	0.518361	560	3	-5.3394	0.50663	0.50708	0.999998	9087	0	-5.3394
Cpxcr1	5	0.003923	0.016572	0.518361	561	5	-2.2205	0.99608	0.99605	0.999998	18151	0	-2.2205
Zfp334	5	0.0039309	0.016602	0.518361	562	4	-0.99502	0.35723	0.35766	0.999998	6480	0	-0.99502
Wdr73	5	0.0039325	0.016608	0.518361	563	5	-4.4797	0.9942	0.99422	0.999998	18072	0	-4.4797
Efna5	5	0.0039426	0.016643	0.518361	564	4	-4.1278	0.73715	0.73759	0.999998	13138	0	-4.1278
Prune	5	0.0039445	0.016649	0.518361	565	5	-1.2401	0.99606	0.99603	0.999998	18150	0	-1.2401
Nfatc2	5	0.0039446	0.016649	0.518361	566	2	0.60365	0.35699	0.35743	0.999998	6475	0	0.60365
Snx13	3	0.0039514	0.010932	0.451039	567	3	-5.1027	0.99605	0.99612	0.999998	18149	0	-5.1027
BC147527	4	0.0039549	0.013905	0.497822	568	4	-3.3752	0.99578	0.99584	0.999998	18138	0	-3.3752
9230110F15Rik	3	0.0039738	0.011001	0.452843	569	2	-4.1716	0.46315	0.4632	0.999998	8324	0	-4.1716
Prpf40a	5	0.0039955	0.016856	0.523041	570	4	-3.1653	0.91324	0.91358	0.999998	16327	0	-3.1653
Rfc3	5	0.0040301	0.016998	0.525676	571	5	-1.1483	0.99597	0.99596	0.999998	18147	0	-1.1483
Zic1	5	0.004039	0.017027	0.525708	572	5	-2.2969	0.99596	0.99595	0.999998	18146	0	-2.2969
Rps6kl1	5	0.0040539	0.017093	0.526234	573	4	-2.4721	0.29797	0.29825	0.999998	5400	0	-2.4721
Sbno1	5	0.0040571	0.017102	0.526234	574	3	-0.034004	0.67833	0.67881	0.999998	12120	0	-0.034004
Msh4	5	0.0040866	0.01722	0.527367	575	5	-1.1427	0.99591	0.99591	0.999998	18145	0	-1.1427
Glrx5	5	0.0040885	0.017228	0.527367	576	5	-2.9628	0.9931	0.99313	0.999998	18033	0	-2.9628
Gabra4	5	0.0041026	0.017274	0.527367	577	5	-1.5339	0.9959	0.99589	0.999998	18144	0	-1.5339
Naa25	4	0.0041043	0.014408	0.508856	578	4	-3.091	0.95349	0.95335	0.999998	17084	0	-3.091
Slc31a1	5	0.0041047	0.017281	0.527367	579	5	-1.3172	0.9959	0.99589	0.999998	18143	0	-1.3172
Polr2f	5	0.0041068	0.017292	0.527367	580	5	-1.6868	0.99589	0.99589	0.999998	18142	0	-1.6868
Dclre1b	5	0.0041112	0.01731	0.527367	581	4	-3.1637	0.79905	0.79954	0.999998	14259	0	-3.1637
Polr1b	5	0.0041214	0.017359	0.527985	582	5	-1.5674	0.99588	0.99587	0.999998	18141	0	-1.5674
Zfp617	5	0.004132	0.017396	0.528224	583	3	-3.932	0.53688	0.53725	0.999998	9632	0	-3.932
Mrpl34	5	0.0041524	0.017479	0.529011	584	5	-2.5893	0.98147	0.98162	0.999998	17679	0	-2.5893
Psmc3	5	0.0041585	0.01751	0.529069	585	4	-2.3012	0.96755	0.96774	0.999998	17374	0	-2.3012
Luc7l3	4	0.0041613	0.014606	0.511756	586	3	-4.9127	0.46867	0.46811	0.999998	8420	0	-4.9127
Snrnp35	5	0.0041769	0.017591	0.529784	587	4	-1.998	0.90514	0.90554	0.999998	16184	0	-1.998
Rnf6	5	0.0041977	0.017683	0.530798	588	2	1.032	0.45969	0.46008	0.999998	8261	0	1.032
Mtr	5	0.0042068	0.01772	0.530798	589	5	-3.253	0.9794	0.97953	0.999998	17638	0	-3.253
Gm20579	4	0.0042143	0.01478	0.511756	590	4	-3.9035	0.99579	0.99585	0.999998	18139	0	-3.9035
Prc1	5	0.0042385	0.017855	0.532106	591	5	-2.2286	0.99576	0.99574	0.999998	18136	0	-2.2286
Cndp1	5	0.0042461	0.017881	0.532106	592	3	-1.8335	0.035083	0.036594	0.999016	668	1	-1.8335
Prpf39	5	0.004254	0.017915	0.532106	593	5	-0.58955	0.97748	0.97764	0.999998	17598	0	-0.58955
Urb2	5	0.0042553	0.01792	0.532106	594	4	-3.998	0.94045	0.94069	0.999998	16814	0	-3.998
Ppp1r8	5	0.0042578	0.017929	0.532106	595	5	-1.483	0.99574	0.99573	0.999998	18135	0	-1.483
Rdh13	4	0.0042601	0.014936	0.511756	596	1	0.85181	0.51246	0.51172	0.999998	9184	0	0.85181
Golt1b	5	0.0042952	0.018072	0.532709	597	4	-2.7378	0.93688	0.93716	0.999998	16735	0	-2.7378
Nup160	5	0.004299	0.018082	0.532709	598	4	-2.0624	0.90709	0.90746	0.999998	16225	0	-2.0624
Timmdc1	5	0.0043176	0.018154	0.532709	599	5	-1.9611	0.99568	0.99567	0.999998	18132	0	-1.9611
Cir1	5	0.0043263	0.018179	0.532709	600	5	-1.1334	0.99567	0.99566	0.999998	18131	0	-1.1334
Oasl1	5	0.0043312	0.0182	0.532709	601	2	0.87336	0.070905	0.071211	0.999016	1304	1	0.87336
Zfp296	5	0.0043368	0.018221	0.532709	602	5	-1.21	0.99566	0.99565	0.999998	18130	0	-1.21
Crk	5	0.00434	0.018239	0.532709	603	5	-2.0839	0.99312	0.99314	0.999998	18035	0	-2.0839
Traip	5	0.0043537	0.018286	0.532709	604	2	0.0035691	0.30272	0.30297	0.999998	5494	0	0.0035691
Bub3	5	0.0043645	0.018336	0.532709	605	5	-3.5176	0.9756	0.97576	0.999998	17561	0	-3.5176
Tsen15	5	0.004365	0.018337	0.532709	606	5	-1.3257	0.98122	0.98138	0.999998	17672	0	-1.3257
Impdh2	5	0.0043695	0.018354	0.532709	607	5	-1.776	0.986	0.98609	0.999998	17803	0	-1.776
Rcc1	5	0.0043946	0.01846	0.534926	608	5	-2.1577	0.97928	0.97942	0.999998	17636	0	-2.1577
Ugt2b1	5	0.0044412	0.018633	0.537326	609	4	-5.2648	0.32695	0.32732	0.999998	5928	0	-5.2648
Sh2d1b2	3	0.0044414	0.012291	0.480198	610	3	-5.9287	0.99556	0.99567	0.999998	18128	0	-5.9287
Mdm2	5	0.0044443	0.018647	0.537326	611	5	-1.252	0.99556	0.99556	0.999998	18127	0	-1.252
Vars2	5	0.0044465	0.018658	0.537326	612	5	-2.3485	0.99555	0.99556	0.999998	18126	0	-2.3485
Yars2	5	0.0044472	0.018659	0.537326	613	4	-1.9056	0.93088	0.93116	0.999998	16635	0	-1.9056
Spidr	3	0.0044666	0.01236	0.481232	614	3	-2.9499	0.99553	0.99565	0.999998	18125	0	-2.9499
Set	3	0.0044749	0.012382	0.481232	615	2	-6.5165	0.46438	0.46446	0.999998	8345	0	-6.5165
Plk1	5	0.0044802	0.018804	0.539983	616	4	-3.1801	0.94442	0.94466	0.999998	16893	0	-3.1801
Sftpc	5	0.0045107	0.018923	0.539983	617	3	-0.58175	0.75358	0.75405	0.999998	13448	0	-0.58175
Gpkow	5	0.004515	0.018942	0.539983	618	3	-3.0813	0.76021	0.76064	0.999998	13550	0	-3.0813
Rrp12	5	0.0045219	0.018969	0.539983	619	5	-1.1097	0.99548	0.99548	0.999998	18123	0	-1.1097
Sec11a	5	0.0045302	0.019003	0.539983	620	5	-1.6301	0.99547	0.99547	0.999998	18122	0	-1.6301
Cxcl1	5	0.0045352	0.019022	0.539983	621	2	0.25963	0.68281	0.68329	0.999998	12198	0	0.25963
Tomm20	3	0.0045452	0.012586	0.485636	622	3	-2.8375	0.99545	0.99557	0.999998	18120	0	-2.8375
Vmn2r56	5	0.0045452	0.019065	0.539983	623	5	-2.5015	0.99545	0.99546	0.999998	18119	0	-2.5015
Trpt1	5	0.0045554	0.0191	0.539983	624	5	-3.5827	0.97267	0.97278	0.999998	17489	0	-3.5827
Psmb6	5	0.0045596	0.019113	0.539983	625	5	-1.3458	0.99544	0.99544	0.999998	18118	0	-1.3458
Fndc7	5	0.0045664	0.019142	0.539983	626	4	-3.5867	0.31598	0.31632	0.999998	5735	0	-3.5867
Entpd8	5	0.0045709	0.019157	0.539983	627	5	-1.2944	0.99543	0.99543	0.999998	18117	0	-1.2944
Abcf1	5	0.0045728	0.019162	0.539983	628	3	-0.79638	0.41109	0.41174	0.999998	7415	0	-0.79638
Adam11	5	0.0045914	0.019251	0.541282	629	2	1.4622	0.25015	0.25044	0.999998	4559	0	1.4622
Zfp455	4	0.0045961	0.016058	0.515672	630	3	-5.0315	0.28587	0.28516	0.999998	5173	0	-5.0315
Gm13157	4	0.0045961	0.016058	0.515672	631	4	-5.3543	0.94434	0.94421	0.999998	16892	0	-5.3543
Ddost	5	0.0046113	0.019328	0.541321	632	5	-1.965	0.99539	0.99539	0.999998	18116	0	-1.965
Zfp866	5	0.0046122	0.019334	0.541321	633	4	-5.1588	0.92598	0.9263	0.999998	16535	0	-5.1588
Sbspon	5	0.0046189	0.019365	0.541321	634	5	-1.1935	0.99538	0.99539	0.999998	18115	0	-1.1935
Mgll	5	0.0046357	0.019433	0.541321	635	5	-1.1817	0.99536	0.99537	0.999998	18114	0	-1.1817
Adsl	5	0.0046449	0.01947	0.541321	636	5	-2.3041	0.99536	0.99536	0.999998	18113	0	-2.3041
Vmn1r20	5	0.0046471	0.019478	0.541321	637	4	-3.7305	0.81292	0.81343	0.999998	14523	0	-3.7305
Nvl	5	0.0046531	0.019504	0.541321	638	5	-3.4085	0.97951	0.97965	0.999998	17639	0	-3.4085
Gm5132	2	0.0046647	0.0089591	0.430435	639	2	-6.2216	0.99534	0.99517	0.999998	18111	0	-6.2216
Npb	5	0.0046758	0.019604	0.542671	640	1	0.40887	0.72661	0.72702	0.999998	12966	0	0.40887
Mthfd1	5	0.0046776	0.019612	0.542671	641	4	-2.8155	0.95995	0.96015	0.999998	17210	0	-2.8155
Serpina3m	3	0.0046829	0.012964	0.489835	642	2	-3.98	0.81515	0.81507	0.999998	14562	0	-3.98
Slc16a4	5	0.0046983	0.019698	0.544235	643	5	-0.89617	0.98825	0.9883	0.999998	17863	0	-0.89617
Atp2a2	5	0.0047222	0.019795	0.545273	644	5	-2.4935	0.98016	0.98031	0.999998	17650	0	-2.4935
Gpn2	5	0.0047746	0.019992	0.547495	645	5	-2.2714	0.99523	0.99521	0.999998	18109	0	-2.2714
Chuk	5	0.0047818	0.020025	0.547495	646	4	-3.9212	0.93608	0.93637	0.999998	16716	0	-3.9212
Rerg	5	0.0047882	0.020047	0.547495	647	4	-1.2152	0.96597	0.96615	0.999998	17328	0	-1.2152
1700037C18Rik	5	0.0047882	0.020047	0.547495	648	3	-0.13429	0.57569	0.57606	0.999998	10309	0	-0.13429
Pnmt	5	0.0047965	0.02008	0.547495	649	4	-2.1985	0.96346	0.96367	0.999998	17266	0	-2.1985
Alpk3	5	0.0048151	0.020154	0.548592	650	4	-5.2127	0.90755	0.90792	0.999998	16236	0	-5.2127
Ppm1d	5	0.0048282	0.020213	0.548592	651	5	-0.9342	0.99517	0.99515	0.999998	18108	0	-0.9342
Mrps7	5	0.0048385	0.02026	0.548894	652	4	-1.9061	0.55352	0.55383	0.999998	9924	0	-1.9061
Naf1	5	0.0048492	0.020297	0.548894	653	5	-2.5297	0.99157	0.99164	0.999998	17984	0	-2.5297
Hist1h2ba	3	0.0048517	0.013403	0.493733	654	3	-3.5527	0.90703	0.90711	0.999998	16224	0	-3.5527
Phf5a	3	0.0048558	0.013415	0.493733	655	3	-2.7244	0.99514	0.99527	0.999998	18107	0	-2.7244
Gzmc	5	0.0048872	0.020458	0.551781	656	3	-2.219	0.09445	0.094544	0.999016	1735	1	-2.219
Golga1	5	0.0048934	0.020481	0.551781	657	5	-2.6798	0.99511	0.99509	0.999998	18106	0	-2.6798
Cwc25	5	0.0049183	0.02057	0.553104	658	5	-1.2785	0.99508	0.99507	0.999998	18104	0	-1.2785
Rpf1	5	0.0049231	0.02059	0.553104	659	4	-2.7994	0.9149	0.91521	0.999998	16351	0	-2.7994
Sacm1l	5	0.004943	0.020668	0.55439	660	5	-3.541	0.99087	0.99095	0.999998	17962	0	-3.541
Eif5	5	0.0049586	0.02073	0.554648	661	4	-3.0461	0.33605	0.33645	0.999998	6106	0	-3.0461
Ppp1r7	5	0.0049731	0.020789	0.554648	662	4	-5.1027	0.79916	0.79965	0.999998	14262	0	-5.1027
Sars2	5	0.0049766	0.0208	0.554648	663	4	-1.7764	0.96852	0.9687	0.999998	17391	0	-1.7764
Ddx27	5	0.0049797	0.020816	0.554648	664	5	-1.5935	0.99502	0.99502	0.999998	18101	0	-1.5935
Glis2	5	0.004985	0.02083	0.554648	665	4	-1.4904	0.96351	0.96372	0.999998	17268	0	-1.4904
Ppp2r1a	5	0.0049943	0.020863	0.554648	666	5	-1.4954	0.99501	0.995	0.999998	18100	0	-1.4954
Actr2	5	0.0050073	0.020913	0.554648	667	5	-2.1653	0.99499	0.99499	0.999998	18099	0	-2.1653
H3f3b	4	0.0050076	0.017469	0.529011	668	3	-3.1726	0.79748	0.79706	0.999998	14229	0	-3.1726
Psmd12	5	0.0050092	0.020919	0.554648	669	5	-2.1505	0.98585	0.98595	0.999998	17800	0	-2.1505
Rpp38	5	0.0050412	0.021055	0.555454	670	5	-1.8279	0.98256	0.98266	0.999998	17705	0	-1.8279
G3bp2	5	0.0050482	0.02108	0.555454	671	4	-1.2722	0.96397	0.96418	0.999998	17282	0	-1.2722
Cdc37	5	0.0050531	0.021098	0.555454	672	5	-1.8612	0.99495	0.99495	0.999998	18098	0	-1.8612
Vmn1r50	4	0.00507	0.017688	0.530798	673	2	-3.2461	0.13573	0.13527	0.999998	2481	0	-3.2461
Phb2	5	0.0050821	0.021214	0.557659	674	4	-2.1951	0.68119	0.68164	0.999998	12166	0	-2.1951
Taf9	8	0.0050973	0.028218	0.601949	675	7	-3.4191	0.99436	0.99434	0.999998	18077	0	-3.4191
Zfp407	5	0.005103	0.021291	0.558808	676	5	-2.3885	0.9949	0.9949	0.999998	18097	0	-2.3885
Cenpc1	5	0.0051117	0.021324	0.558808	677	4	-3.1658	0.89125	0.8917	0.999998	15941	0	-3.1658
Pak1ip1	5	0.0051255	0.021379	0.558808	678	4	-4.4073	0.89865	0.89906	0.999998	16079	0	-4.4073
Mtnr1b	5	0.0051255	0.021379	0.558808	679	1	0.4646	0.1613	0.16168	0.999998	2964	0	0.4646
Mrpl46	5	0.0051794	0.021585	0.561442	680	4	-3.3473	0.88874	0.88924	0.999998	15890	0	-3.3473
Hmbs	5	0.0051884	0.021617	0.561442	681	5	-0.76181	0.99481	0.99482	0.999998	18095	0	-0.76181
2610028H24Rik	5	0.005196	0.021646	0.561442	682	5	-1.252	0.9948	0.99481	0.999998	18094	0	-1.252
Ccdc97	5	0.0051968	0.021648	0.561442	683	5	-0.93862	0.9948	0.99481	0.999998	18093	0	-0.93862
Smarcc1	5	0.0052047	0.021677	0.561442	684	5	-2.8602	0.98265	0.98275	0.999998	17711	0	-2.8602
Pop7	5	0.0052119	0.021706	0.561442	685	4	-1.7078	0.90776	0.90813	0.999998	16240	0	-1.7078
Fut9	5	0.0052252	0.021756	0.561442	686	4	-2.4679	0.95348	0.95373	0.999998	17083	0	-2.4679
Srbd1	5	0.0052288	0.021772	0.561442	687	4	-2.6214	0.61686	0.61735	0.999998	11031	0	-2.6214
Lamtor4	5	0.0052379	0.021802	0.561442	688	3	-0.41004	0.088334	0.088491	0.999016	1611	1	-0.41004
Eif2b2	5	0.0052379	0.021802	0.561442	689	5	-0.90024	0.98037	0.98052	0.999998	17657	0	-0.90024
Cpsf4	5	0.0052408	0.021816	0.561442	690	4	-2.095	0.68626	0.68671	0.999998	12262	0	-2.095
Ftsj2	4	0.0052626	0.018325	0.532709	691	4	-1.3868	0.99474	0.99483	0.999998	18091	0	-1.3868
Slc25a40	5	0.0052637	0.02191	0.562198	692	3	-3.7675	0.29903	0.2993	0.999998	5420	0	-3.7675
Myh1	5	0.0052637	0.02191	0.562198	693	3	-5.1588	0.11935	0.11968	0.999998	2194	0	-5.1588
Toe1	5	0.0052703	0.021937	0.562198	694	5	-2.2611	0.99473	0.99473	0.999998	18089	0	-2.2611
Rps5	5	0.0053712	0.022341	0.569814	695	4	-2.8382	0.92227	0.92259	0.999998	16471	0	-2.8382
Eif6	5	0.0053785	0.022364	0.569814	696	3	-1.0691	0.81964	0.82016	0.999998	14647	0	-1.0691
Actr1b	5	0.0053963	0.022433	0.570162	697	5	-1.0713	0.9946	0.99461	0.999998	18087	0	-1.0713
D330045A20Rik	5	0.0054075	0.022483	0.570328	698	2	0.34882	0.38369	0.38433	0.999998	6936	0	0.34882
Decr2	5	0.0054145	0.022506	0.570328	699	4	-3.3247	0.91802	0.91834	0.999998	16402	0	-3.3247
Cog3	5	0.0054217	0.022533	0.570328	700	4	-1.9708	0.1441	0.14444	0.999998	2637	0	-1.9708
Ptges3l	5	0.0054346	0.022586	0.570518	701	4	-0.93691	0.34012	0.34051	0.999998	6184	0	-0.93691
Cwc22	3	0.0054464	0.01499	0.511756	702	3	-3.2851	0.99455	0.99467	0.999998	18086	0	-3.2851
Ss18	5	0.0054465	0.022626	0.570518	703	4	-3.1872	0.34876	0.34915	0.999998	6329	0	-3.1872
Noc2l	5	0.0054546	0.022646	0.570518	704	5	-1.235	0.99455	0.99456	0.999998	18085	0	-1.235
H2-Ke2	5	0.0054614	0.022675	0.570518	705	5	-1.8127	0.99414	0.99416	0.999998	18070	0	-1.8127
Mrpl32	5	0.0054668	0.022695	0.570518	706	5	-2.0638	0.99453	0.99455	0.999998	18084	0	-2.0638
Hist1h4f	2	0.0054785	0.010523	0.444398	707	2	-5.661	0.98414	0.98399	0.999998	17756	0	-5.661
Gpd1l	5	0.0054887	0.022792	0.571206	708	5	-1.6412	0.99451	0.99453	0.999998	18082	0	-1.6412
Slc4a7	5	0.0054908	0.0228	0.571206	709	3	-0.14212	0.22746	0.22764	0.999998	4160	0	-0.14212
Ogdh	5	0.0054951	0.022816	0.571206	710	5	-2.5705	0.97696	0.97711	0.999998	17593	0	-2.5705
Ncoa2	5	0.0055071	0.022864	0.571641	711	5	-2.0965	0.99449	0.99451	0.999998	18081	0	-2.0965
Mrpl28	5	0.0055376	0.022977	0.573673	712	5	-2.4957	0.99216	0.99222	0.999998	18000	0	-2.4957
Ncbp1	5	0.005549	0.023029	0.573956	713	4	-1.6681	0.79563	0.79612	0.999998	14186	0	-1.6681
Rps14	4	0.0055515	0.019267	0.541282	714	4	-2.2147	0.99445	0.99453	0.999998	18080	0	-2.2147
Vcp	5	0.005556	0.023051	0.573956	715	4	-2.5264	0.77148	0.77192	0.999998	13762	0	-2.5264
Prpf8	5	0.0055966	0.023206	0.575262	716	5	-1.2303	0.98937	0.98946	0.999998	17895	0	-1.2303
Txn2	5	0.0056032	0.023238	0.575262	717	4	-0.63707	0.92385	0.92421	0.999998	16495	0	-0.63707
Mcm5	5	0.0056032	0.023238	0.575262	718	2	0.023466	0.44134	0.4419	0.999998	7934	0	0.023466
Il20	4	0.0056036	0.019447	0.541321	719	4	-3.7687	0.9944	0.99449	0.999998	18079	0	-3.7687
Eif3d	5	0.0056058	0.023255	0.575262	720	4	-2.2455	0.95463	0.9549	0.999998	17105	0	-2.2455
N6amt1	5	0.0056073	0.023259	0.575262	721	5	-1.8114	0.99439	0.9944	0.999998	18078	0	-1.8114
Pgm3	5	0.0056388	0.023392	0.576305	722	5	-1.9904	0.99097	0.99104	0.999998	17964	0	-1.9904
Rnd3	5	0.0056399	0.023394	0.576305	723	4	-0.4945	0.83721	0.8377	0.999998	14973	0	-0.4945
Il1rn	5	0.0056401	0.023395	0.576305	724	5	-2.5186	0.97044	0.97057	0.999998	17435	0	-2.5186
Nelfb	5	0.0056547	0.023446	0.576786	725	5	-2.2702	0.99435	0.99436	0.999998	18076	0	-2.2702
Cysltr2	5	0.0056795	0.023547	0.578481	726	4	-3.7842	0.45827	0.45866	0.999998	8235	0	-3.7842
Slfn1	5	0.005713	0.023669	0.579933	727	4	-2.8446	0.15865	0.15903	0.999998	2920	0	-2.8446
Dna2	5	0.0057372	0.023764	0.580606	728	4	-1.4149	0.49108	0.49155	0.999998	8799	0	-1.4149
Ifi27l2b	5	0.0057401	0.023773	0.580606	729	5	-4.4549	0.99321	0.99324	0.999998	18039	0	-4.4549
Gpr155	5	0.0057437	0.023791	0.580606	730	4	-0.38196	0.87127	0.87165	0.999998	15590	0	-0.38196
Aff4	5	0.0057914	0.023983	0.581855	731	3	-1.0126	0.75151	0.752	0.999998	13413	0	-1.0126
E430018J23Rik	5	0.0057926	0.023991	0.581855	732	5	-1.7156	0.99421	0.99422	0.999998	18073	0	-1.7156
Hinfp	5	0.005814	0.024074	0.581855	733	5	-3.256	0.99356	0.99359	0.999998	18050	0	-3.256
Phf10	5	0.0058162	0.024082	0.581855	734	3	-3.5111	0.60669	0.6072	0.999998	10849	0	-3.5111
C330027C09Rik	5	0.0058211	0.024099	0.581855	735	5	-2.04	0.99418	0.9942	0.999998	18071	0	-2.04
Ddx56	5	0.0058276	0.024127	0.581855	736	5	-1.9929	0.98721	0.98725	0.999998	17836	0	-1.9929
Zfp120	5	0.0058276	0.024127	0.581855	737	4	-4.2767	0.70824	0.70868	0.999998	12653	0	-4.2767
Brd3	5	0.005856	0.024234	0.583685	738	4	-0.29103	0.87619	0.87666	0.999998	15666	0	-0.29103
Tmed11	4	0.0058647	0.020314	0.548894	739	4	-2.9438	0.99414	0.99423	0.999998	18069	0	-2.9438
Wdr81	5	0.0058818	0.024346	0.585602	740	5	-1.6714	0.99206	0.99212	0.999998	17999	0	-1.6714
Mnat1	5	0.0059317	0.024532	0.587775	741	4	-3.0956	0.92404	0.92438	0.999998	16498	0	-3.0956
Ube2d2a	5	0.0059768	0.024708	0.590465	742	5	-2.7675	0.9906	0.99066	0.999998	17951	0	-2.7675
Brs3	5	0.0059768	0.024708	0.590465	743	4	-3.8695	0.70545	0.70594	0.999998	12603	0	-3.8695
Vmn1r4	5	0.0060184	0.024856	0.592463	744	3	-3.4437	0.80157	0.80203	0.999998	14312	0	-3.4437
Hyls1	5	0.0060184	0.024856	0.592463	745	5	-3.7456	0.98427	0.98438	0.999998	17757	0	-3.7456
Pon1	5	0.0060577	0.025011	0.594078	746	3	-1.494	0.24078	0.24095	0.999998	4391	0	-1.494
S100a13	5	0.0060627	0.02503	0.594078	747	5	-1.1384	0.99394	0.99395	0.999998	18067	0	-1.1384
DXBay18	4	0.0060653	0.020959	0.554918	748	4	-0.97286	0.99393	0.99402	0.999998	18066	0	-0.97286
Ppic	5	0.0060727	0.025062	0.594078	749	5	-1.8556	0.99393	0.99394	0.999998	18065	0	-1.8556
Lyn	5	0.0060832	0.025104	0.594078	750	5	-1.2179	0.99392	0.99393	0.999998	18064	0	-1.2179
Fezf2	5	0.0061073	0.025201	0.594078	751	5	-1.6462	0.97429	0.97439	0.999998	17530	0	-1.6462
Sox2	5	0.0061089	0.02521	0.594078	752	4	-3.1993	0.25279	0.25308	0.999998	4607	0	-3.1993
Rpl10l	5	0.0061104	0.025219	0.594078	753	5	-1.5344	0.99389	0.9939	0.999998	18063	0	-1.5344
Psmc3ip	5	0.0061214	0.025259	0.594078	754	5	-0.89135	0.99388	0.99389	0.999998	18062	0	-0.89135
Apob	5	0.006139	0.025329	0.594078	755	4	-1.9778	0.39808	0.39869	0.999998	7189	0	-1.9778
Nabp1	5	0.0061433	0.025344	0.594078	756	4	-3.6873	0.15762	0.15802	0.999998	2902	0	-3.6873
Hsbp1l1	3	0.0061441	0.016825	0.522955	757	3	-5.0683	0.87912	0.87917	0.999998	15723	0	-5.0683
Crxos1	9	0.00616	0.034356	0.641096	758	7	-1.1837	0.25162	0.25123	0.999998	4588	0	-1.1837
A930018P22Rik	5	0.0062187	0.025624	0.595426	759	5	-0.63328	0.99378	0.99379	0.999998	18059	0	-0.63328
Mrpl51	5	0.0062264	0.025655	0.595426	760	5	-2.3243	0.99377	0.99378	0.999998	18058	0	-2.3243
Agpat9	5	0.0062305	0.025671	0.595426	761	5	-2.4926	0.98928	0.98935	0.999998	17890	0	-2.4926
Palb2	5	0.0062357	0.025686	0.595426	762	5	-2.5452	0.99033	0.99038	0.999998	17935	0	-2.5452
Arpp19	8	0.0062473	0.033325	0.63866	763	7	-1.7971	0.86439	0.86428	0.999998	15469	0	-1.7971
Ttbk1	5	0.0062492	0.025737	0.595426	764	4	-1.3255	0.54279	0.5431	0.999998	9732	0	-1.3255
Sri	5	0.0062492	0.025737	0.595426	765	1	0.54053	0.85168	0.85201	0.999998	15248	0	0.54053
Psmb2	5	0.0062976	0.025915	0.595426	766	5	-2.8239	0.9937	0.99371	0.999998	18056	0	-2.8239
Mrpl12	5	0.0063079	0.025955	0.595426	767	5	-2.2995	0.99369	0.99371	0.999998	18055	0	-2.2995
Als2cr11	5	0.0063082	0.025956	0.595426	768	3	-1.0291	0.9103	0.91069	0.999998	16283	0	-1.0291
Vmn1r226	5	0.0063082	0.025956	0.595426	769	3	-2.2657	0.58905	0.58944	0.999998	10558	0	-2.2657
Vmn1r67	5	0.0063084	0.025956	0.595426	770	3	-5.0444	0.14758	0.14788	0.999998	2705	0	-5.0444
Dync1h1	5	0.0063123	0.025968	0.595426	771	5	-1.2777	0.99369	0.9937	0.999998	18054	0	-1.2777
Tmed2	5	0.0063528	0.026116	0.595426	772	5	-1.878	0.99115	0.99123	0.999998	17971	0	-1.878
Tbck	5	0.0063541	0.026122	0.595426	773	3	-2.1425	0.91166	0.91203	0.999998	16306	0	-2.1425
Top2a	5	0.0063655	0.026164	0.595426	774	5	-1.2116	0.99363	0.99365	0.999998	18053	0	-1.2116
Kif22	5	0.0063757	0.026197	0.595426	775	2	0.21328	0.77117	0.77161	0.999998	13751	0	0.21328
Mbtd1	5	0.0063783	0.026205	0.595426	776	5	-1.4738	0.99362	0.99364	0.999998	18052	0	-1.4738
Tlr9	5	0.006382	0.026222	0.595426	777	4	-1.7853	0.80944	0.80991	0.999998	14457	0	-1.7853
Nsl1	5	0.0063896	0.026249	0.595426	778	4	-1.3425	0.78466	0.78526	0.999998	13995	0	-1.3425
Zkscan6	5	0.0063959	0.026279	0.595426	779	4	-2.4242	0.48102	0.48159	0.999998	8630	0	-2.4242
Actr10	5	0.0064131	0.026332	0.595426	780	4	-3.1451	0.76845	0.76887	0.999998	13700	0	-3.1451
Slc33a1	5	0.006414	0.026334	0.595426	781	5	-2.4661	0.99359	0.99361	0.999998	18051	0	-2.4661
Yme1l1	5	0.0064155	0.026344	0.595426	782	5	-3.9352	0.99282	0.99286	0.999998	18021	0	-3.9352
Aldh1a3	5	0.0064244	0.026372	0.595426	783	3	-4.2251	0.82639	0.82689	0.999998	14761	0	-4.2251
Gstk1	5	0.0064244	0.026372	0.595426	784	3	-0.64724	0.036508	0.037984	0.999016	695	1	-0.64724
Prl4a1	5	0.0064244	0.026372	0.595426	785	3	-0.54138	0.27723	0.27751	0.999998	5020	0	-0.54138
Ccnh	5	0.0064244	0.026372	0.595426	786	4	-0.28842	0.36319	0.36366	0.999998	6582	0	-0.28842
Efhc2	4	0.0064249	0.022141	0.566642	787	3	-3.3139	0.30283	0.30209	0.999998	5496	0	-3.3139
Rnls	5	0.0064888	0.026624	0.59964	788	4	-3.7652	0.85875	0.85899	0.999998	15376	0	-3.7652
Rpl24	3	0.0064947	0.01774	0.530798	789	3	-1.833	0.99351	0.99365	0.999998	18049	0	-1.833
Krtap21-1	2	0.0065026	0.012434	0.481699	790	2	-4.3353	0.78693	0.78626	0.999998	14035	0	-4.3353
Strap	4	0.006503	0.022389	0.569814	791	3	-2.9737	0.71891	0.71823	0.999998	12847	0	-2.9737
Sptssa	5	0.0065088	0.026702	0.600037	792	4	-2.2109	0.94272	0.94295	0.999998	16855	0	-2.2109
Ptcd3	5	0.00651	0.026707	0.600037	793	5	-2.2821	0.99349	0.99351	0.999998	18048	0	-2.2821
Trappc8	5	0.0065221	0.026751	0.600296	794	5	-1.4688	0.99348	0.9935	0.999998	18046	0	-1.4688
Atp6v1d	5	0.00653	0.026784	0.6003	795	4	-2.1875	0.66242	0.66291	0.999998	11846	0	-2.1875
Tshb	5	0.0065453	0.026838	0.600787	796	5	-1.4919	0.99345	0.99348	0.999998	18045	0	-1.4919
Wee1	5	0.0066033	0.027065	0.601784	797	4	-2.1949	0.47148	0.47195	0.999998	8473	0	-2.1949
Speer4d	2	0.0066119	0.012649	0.485924	798	2	-4.4831	0.99339	0.99322	0.999998	18044	0	-4.4831
Elac2	5	0.0066562	0.027258	0.601784	799	5	-1.5681	0.97344	0.97353	0.999998	17510	0	-1.5681
Scd2	5	0.0066626	0.027278	0.601784	800	4	-0.63865	0.24136	0.24157	0.999998	4403	0	-0.63865
Ctrb1	5	0.0066633	0.027282	0.601784	801	5	-1.6043	0.99334	0.99336	0.999998	18043	0	-1.6043
Mrpl45	5	0.0066749	0.02733	0.601784	802	5	-2.1181	0.97759	0.97775	0.999998	17602	0	-2.1181
Kansl1	5	0.0066842	0.027362	0.601784	803	4	-2.1213	0.70969	0.71012	0.999998	12679	0	-2.1213
Cyc1	5	0.0066984	0.027414	0.601784	804	3	-0.26934	0.2224	0.22262	0.999998	4061	0	-0.26934
Mcfd2	5	0.0067177	0.027479	0.601784	805	5	-2.5327	0.99328	0.99331	0.999998	18042	0	-2.5327
Ccdc137	5	0.0067398	0.027553	0.601784	806	4	-2.8668	0.35078	0.35121	0.999998	6367	0	-2.8668
Ppan	5	0.0067616	0.027631	0.601784	807	5	-1.5599	0.98841	0.98847	0.999998	17870	0	-1.5599
Mcat	5	0.0067645	0.027644	0.601784	808	4	-2.1277	0.94287	0.9431	0.999998	16860	0	-2.1277
Mtbp	5	0.0067666	0.027653	0.601784	809	5	-2.0718	0.97603	0.9762	0.999998	17570	0	-2.0718
Serinc3	5	0.0067809	0.027714	0.601784	810	5	-4.1085	0.99322	0.99325	0.999998	18040	0	-4.1085
Anapc4	5	0.0067846	0.027724	0.601784	811	4	-1.6649	0.78234	0.7829	0.999998	13953	0	-1.6649
Wnt5b	5	0.0067892	0.027745	0.601784	812	5	-0.83467	0.99321	0.99324	0.999998	18038	0	-0.83467
Sf3b2	5	0.0068107	0.027828	0.601784	813	4	-1.1078	0.93799	0.93823	0.999998	16761	0	-1.1078
Fbxl16	5	0.0068107	0.027828	0.601784	814	5	-1.506	0.98547	0.98559	0.999998	17790	0	-1.506
Gpr87	5	0.0068292	0.027895	0.601784	815	4	-0.31882	0.94961	0.94986	0.999998	16989	0	-0.31882
Srgap3	5	0.0068414	0.027945	0.601949	816	5	-1.6818	0.99316	0.99319	0.999998	18037	0	-1.6818
Fam194a	5	0.0068676	0.028061	0.601949	817	5	-1.9953	0.99313	0.99316	0.999998	18036	0	-1.9953
Cltc	5	0.0068754	0.028094	0.601949	818	4	-2.772	0.93796	0.9382	0.999998	16760	0	-2.772
Ppp1r3a	5	0.0068929	0.028153	0.601949	819	4	-3.6386	0.66892	0.66931	0.999998	11970	0	-3.6386
Bms1	5	0.0068938	0.028157	0.601949	820	5	-2.5017	0.99311	0.99313	0.999998	18034	0	-2.5017
Mrps2	5	0.0068949	0.028158	0.601949	821	3	-0.54478	0.79183	0.79234	0.999998	14113	0	-0.54478
Mrpl21	4	0.0069066	0.023662	0.579933	822	4	-2.2263	0.99309	0.99319	0.999998	18032	0	-2.2263
Ttc30b	5	0.0069152	0.028247	0.601949	823	5	-4.4664	0.97668	0.97682	0.999998	17585	0	-4.4664
Alg1	5	0.0069169	0.028253	0.601949	824	4	-2.9332	0.84782	0.84819	0.999998	15193	0	-2.9332
Smco4	3	0.0069173	0.018885	0.539983	825	3	-1.9674	0.99308	0.99323	0.999998	18031	0	-1.9674
Angptl2	5	0.0069205	0.028264	0.601949	826	3	-3.5632	0.46659	0.46699	0.999998	8379	0	-3.5632
Ttc17	5	0.006951	0.028369	0.603485	827	3	-0.14841	0.42016	0.42077	0.999998	7574	0	-0.14841
Zfp52	5	0.006977	0.028466	0.604114	828	4	-4.9836	0.39642	0.39704	0.999998	7165	0	-4.9836
Pnck	5	0.006977	0.028466	0.604114	829	4	-4.9836	0.96559	0.9658	0.999998	17318	0	-4.9836
Pdxp	5	0.0069855	0.028497	0.604114	830	4	-2.2034	0.89642	0.89687	0.999998	16031	0	-2.2034
Taf13	5	0.0070072	0.028575	0.605071	831	5	-2.1128	0.99299	0.99303	0.999998	18028	0	-2.1128
Puf60	4	0.0070439	0.024102	0.581855	832	4	-2.0225	0.99296	0.99305	0.999998	18027	0	-2.0225
Alg2	5	0.0070516	0.028741	0.60715	833	5	-1.2899	0.99295	0.99299	0.999998	18026	0	-1.2899
Ccdc158	5	0.0070632	0.028779	0.60715	834	2	0.20171	0.84168	0.84212	0.999998	15063	0	0.20171
Frmpd3	5	0.0070698	0.02881	0.60715	835	4	-2.0219	0.75125	0.75173	0.999998	13409	0	-2.0219
Bccip	5	0.0070803	0.028857	0.60715	836	4	-2.5412	0.92845	0.92878	0.999998	16584	0	-2.5412
Timm9	5	0.0071032	0.02894	0.60715	837	4	-3.6262	0.8086	0.80909	0.999998	14444	0	-3.6262
Srsf1	5	0.0071124	0.028969	0.60715	838	5	-1.8802	0.99289	0.99293	0.999998	18025	0	-1.8802
Nif3l1	5	0.0071194	0.028999	0.60715	839	4	-1.2621	0.37796	0.3786	0.999998	6830	0	-1.2621
Eral1	5	0.0071254	0.029021	0.60715	840	5	-0.71486	0.99287	0.99291	0.999998	18024	0	-0.71486
Pet112	5	0.0071423	0.029079	0.60736	841	4	-3.4191	0.78015	0.78067	0.999998	13920	0	-3.4191
Thbs2	5	0.0071535	0.029118	0.607491	842	5	-0.99271	0.99285	0.99289	0.999998	18023	0	-0.99271
Gm20516	4	0.0071665	0.024502	0.587775	843	4	-4.1872	0.99283	0.99293	0.999998	18022	0	-4.1872
Dnttip2	5	0.0071766	0.029196	0.608429	844	4	-3.0138	0.91937	0.91971	0.999998	16423	0	-3.0138
Churc1	5	0.0072037	0.029305	0.609904	845	5	-3.4465	0.99167	0.99175	0.999998	17987	0	-3.4465
Bop1	5	0.007221	0.02936	0.609904	846	5	-2.2338	0.99278	0.99283	0.999998	18019	0	-2.2338
Stk30	5	0.0072234	0.029373	0.609904	847	4	-3.0359	0.92203	0.92237	0.999998	16466	0	-3.0359
Ndufc2	5	0.0072316	0.0294	0.609904	848	4	-2.6541	0.66962	0.67	0.999998	11980	0	-2.6541
2610305D13Rik	3	0.0072463	0.019735	0.544443	849	2	-3.3967	0.46049	0.46054	0.999998	8275	0	-3.3967
Rbbp6	7	0.0072643	0.036837	0.646791	850	7	-0.74928	0.99274	0.99274	0.999998	18017	0	-0.74928
Pygo2	5	0.0072657	0.029521	0.611175	851	4	-0.54104	0.93977	0.94001	0.999998	16800	0	-0.54104
Rassf1	5	0.0072747	0.029558	0.611175	852	5	-0.56596	0.99273	0.99278	0.999998	18016	0	-0.56596
Snrnp40	5	0.0072753	0.029561	0.611175	853	5	-2.9299	0.98912	0.9892	0.999998	17884	0	-2.9299
Cox5a	5	0.0072857	0.029599	0.611289	854	5	-2.0529	0.99271	0.99276	0.999998	18015	0	-2.0529
Defb40	4	0.0072895	0.024901	0.592759	855	2	-1.9625	0.051596	0.051647	0.999016	954	1	-1.9625
Zfp941	5	0.0073226	0.029735	0.612714	856	4	-2.0808	0.31852	0.31884	0.999998	5790	0	-2.0808
Nob1	5	0.0073438	0.029812	0.613249	857	5	-0.98319	0.98405	0.98416	0.999998	17754	0	-0.98319
Ncoa7	10	0.0073453	0.042367	0.662026	858	4	1.0615	0.090305	0.094205	0.999016	1649	1	1.0615
2310050C09Rik	5	0.0073531	0.029846	0.613249	859	5	-1.0394	0.99265	0.99271	0.999998	18013	0	-1.0394
Pam16	5	0.007358	0.029868	0.613249	860	4	-2.9389	0.46955	0.46998	0.999998	8438	0	-2.9389
Iba57	4	0.0073586	0.025129	0.594078	861	4	-1.8578	0.99264	0.99275	0.999998	18012	0	-1.8578
Gm14345	1	0.0073598	0.0072852	0.389158	862	1	-8.2018	0.99264	0.99265	0.999998	18011	0	-8.2018
Spink8	5	0.0073649	0.029894	0.613249	863	4	-1.9819	0.24277	0.24301	0.999998	4427	0	-1.9819
Snrnp25	4	0.0074069	0.025305	0.594078	864	3	-1.9526	0.7969	0.79648	0.999998	14217	0	-1.9526
Gpx4	5	0.0074232	0.030116	0.616433	865	5	-1.4662	0.99258	0.99264	0.999998	18009	0	-1.4662
Rab11a	5	0.0074508	0.030219	0.617536	866	3	-3.998	0.24249	0.24274	0.999998	4421	0	-3.998
Eif3m	5	0.0074646	0.030271	0.617536	867	5	-2.2784	0.99254	0.99261	0.999998	18008	0	-2.2784
Adra1a	5	0.0074829	0.030331	0.617536	868	4	-2.3994	0.7791	0.77965	0.999998	13898	0	-2.3994
Qrsl1	5	0.0074848	0.030338	0.617536	869	5	-1.5296	0.99252	0.99258	0.999998	18007	0	-1.5296
Hist4h4	5	0.0075121	0.03043	0.618229	870	3	-1.8747	0.92755	0.92787	0.999998	16565	0	-1.8747
Aspscr1	5	0.0075175	0.030452	0.618229	871	5	-0.98582	0.99248	0.99255	0.999998	18006	0	-0.98582
Zfp963	5	0.0075296	0.030507	0.618229	872	4	-1.1545	0.95694	0.95718	0.999998	17144	0	-1.1545
Mrpl49	5	0.0075296	0.030507	0.618229	873	5	-1.7922	0.99074	0.99081	0.999998	17955	0	-1.7922
Dmgdh	5	0.0075586	0.030606	0.618589	874	5	-3.5649	0.98044	0.98059	0.999998	17659	0	-3.5649
Spcs2	5	0.0075682	0.030645	0.618589	875	4	-2.6886	0.94962	0.94987	0.999998	16990	0	-2.6886
Tsen54	5	0.0075729	0.030659	0.618589	876	5	-2.1305	0.99243	0.9925	0.999998	18005	0	-2.1305
Rbm39	5	0.0075841	0.030699	0.618714	877	4	-2.2297	0.77596	0.77649	0.999998	13851	0	-2.2297
Mastl	4	0.0076021	0.025965	0.595426	878	4	-2.4015	0.9924	0.9925	0.999998	18004	0	-2.4015
Nlrp4f	5	0.0076107	0.030786	0.619147	879	5	-3.1918	0.98364	0.98376	0.999998	17743	0	-3.1918
Pltp	5	0.0076243	0.030836	0.619231	880	1	1.0728	0.14365	0.14398	0.999998	2627	0	1.0728
Mrps18c	5	0.0076504	0.030935	0.619231	881	5	-1.4386	0.99235	0.99242	0.999998	18003	0	-1.4386
Ccdc174	5	0.0076618	0.030973	0.619231	882	3	-1.7959	0.02528	0.027288	0.999016	499	1	-1.7959
Spc25	5	0.007667	0.030994	0.619231	883	5	-2.3656	0.99233	0.99241	0.999998	18002	0	-2.3656
Vps51	5	0.0076804	0.031046	0.619423	884	3	-0.023021	0.3511	0.35153	0.999998	6375	0	-0.023021
Cox17	4	0.007688	0.026208	0.595426	885	4	-4.5224	0.99201	0.99212	0.999998	17998	0	-4.5224
Lce1a1	4	0.007752	0.026417	0.595716	886	4	-2.8304	0.99225	0.99236	0.999998	18001	0	-2.8304
Tma16	5	0.0077926	0.031466	0.624759	887	4	-1.7585	0.75764	0.75807	0.999998	13508	0	-1.7585
4933434I20Rik	5	0.0078046	0.031515	0.624759	888	3	-3.5247	0.57592	0.57626	0.999998	10318	0	-3.5247
Mrpl27	5	0.0078128	0.031542	0.624759	889	4	-1.7929	0.53235	0.53265	0.999998	9549	0	-1.7929
Dmtf1	5	0.0079001	0.031864	0.629148	890	5	-1.7975	0.97859	0.97873	0.999998	17622	0	-1.7975
Haus1	5	0.0079034	0.031878	0.629148	891	4	-1.6925	0.80997	0.81043	0.999998	14465	0	-1.6925
Supt6	5	0.0079048	0.031884	0.629148	892	4	-2.4336	0.88064	0.88113	0.999998	15745	0	-2.4336
Cog6	5	0.0079099	0.0319	0.629148	893	5	-2.6988	0.9746	0.97473	0.999998	17540	0	-2.6988
Zfp558	4	0.0079296	0.026989	0.601784	894	4	-4.7168	0.97764	0.97772	0.999998	17605	0	-4.7168
Dnajc11	4	0.0079456	0.027035	0.601784	895	4	-2.5965	0.95086	0.95075	0.999998	17019	0	-2.5965
Mepce	5	0.0079635	0.032105	0.632398	896	4	-3.3279	0.74285	0.74327	0.999998	13232	0	-3.3279
Med17	5	0.0079713	0.032134	0.632398	897	4	-3.1969	0.67969	0.68014	0.999998	12146	0	-3.1969
Mynn	5	0.0080073	0.032274	0.634229	898	2	0.07031	0.81243	0.81296	0.999998	14514	0	0.07031
Cd320	5	0.008013	0.032296	0.634229	899	5	-0.74056	0.99199	0.99205	0.999998	17997	0	-0.74056
Sf3b1	4	0.0080365	0.027314	0.601784	900	4	-2.3418	0.99196	0.99208	0.999998	17996	0	-2.3418
Zfp317	5	0.0080397	0.0324	0.634923	901	5	-1.5855	0.99196	0.99202	0.999998	17993	0	-1.5855
Skint1	5	0.0080397	0.0324	0.634923	902	5	-2.965	0.99196	0.99202	0.999998	17994	0	-2.965
Abce1	4	0.0080591	0.027384	0.601784	903	3	-2.3968	0.89129	0.89088	0.999998	15943	0	-2.3968
Fabp4	5	0.0081078	0.032642	0.636079	904	5	-1.2318	0.99189	0.99196	0.999998	17992	0	-1.2318
Vmn1r198	5	0.0081191	0.032682	0.636079	905	4	-3.2439	0.61526	0.61578	0.999998	11004	0	-3.2439
Eva1b	5	0.0081232	0.032699	0.636079	906	4	-1.7021	0.95857	0.95879	0.999998	17182	0	-1.7021
Actb	4	0.0081251	0.02759	0.601784	907	3	-1.5529	0.84133	0.84059	0.999998	15059	0	-1.5529
Mcm3ap	5	0.0081281	0.032714	0.636079	908	5	-2.5514	0.98893	0.98901	0.999998	17877	0	-2.5514
Med20	5	0.0081381	0.032754	0.636079	909	4	-1.9245	0.66322	0.6637	0.999998	11862	0	-1.9245
Rpp14	5	0.0081613	0.032837	0.636079	910	5	-2.4227	0.99184	0.99191	0.999998	17991	0	-2.4227
Tomm20l	5	0.0081616	0.032838	0.636079	911	4	-2.9967	0.54019	0.54052	0.999998	9685	0	-2.9967
Cenpk	5	0.0081643	0.032851	0.636079	912	5	-1.7479	0.99184	0.9919	0.999998	17990	0	-1.7479
Mrpl39	5	0.0081846	0.03294	0.636079	913	4	-1.7348	0.45727	0.45773	0.999998	8218	0	-1.7348
Plcd3	5	0.0081851	0.032943	0.636079	914	4	-0.24878	0.55263	0.55292	0.999998	9905	0	-0.24878
Rrm2	5	0.0082284	0.033103	0.637159	915	5	-3.2093	0.98228	0.9824	0.999998	17696	0	-3.2093
Aptx	5	0.0082412	0.033147	0.637341	916	4	-1.714	0.45692	0.45738	0.999998	8213	0	-1.714
Gm4951	5	0.0082954	0.033345	0.63866	917	3	-3.3855	0.78202	0.78258	0.999998	13948	0	-3.3855
Kdsr	5	0.0083001	0.033362	0.63866	918	4	-2.8999	0.79061	0.79113	0.999998	14096	0	-2.8999
Wdr3	5	0.0083008	0.033364	0.63866	919	5	-2.071	0.9917	0.99177	0.999998	17989	0	-2.071
Slc25a1	5	0.0083216	0.033453	0.63866	920	5	-0.70402	0.99168	0.99175	0.999998	17988	0	-0.70402
Mrps34	5	0.0083253	0.033473	0.63866	921	5	-1.0919	0.9867	0.98676	0.999998	17821	0	-1.0919
Ap2b1	5	0.0083253	0.033473	0.63866	922	3	-0.42801	0.91583	0.91612	0.999998	16367	0	-0.42801
Ankrd49	4	0.0083274	0.028243	0.601949	923	4	-3.9579	0.9385	0.93838	0.999998	16769	0	-3.9579
Fpr2	5	0.0083417	0.033528	0.63866	924	4	-1.1557	0.3413	0.34169	0.999998	6206	0	-1.1557
AF067061	2	0.008347	0.015875	0.515663	925	2	-5.1899	0.99046	0.99024	0.999998	17941	0	-5.1899
Sepsecs	5	0.0083558	0.03358	0.638993	926	4	-1.4417	0.95002	0.95027	0.999998	17001	0	-1.4417
Vcan	5	0.0083904	0.033715	0.640228	927	5	-1.257	0.99161	0.99169	0.999998	17986	0	-1.257
Ep400	5	0.0084094	0.033783	0.640865	928	3	-0.70359	0.55762	0.55799	0.999998	9994	0	-0.70359
Rps8	2	0.0084252	0.016019	0.515672	929	2	-4.8237	0.99157	0.99138	0.999998	17985	0	-4.8237
Catsper3	4	0.0084475	0.028618	0.605298	930	3	-3.3045	0.27184	0.27121	0.999998	4935	0	-3.3045
Nt5dc3	5	0.0084628	0.033993	0.641096	931	5	-2.2022	0.99006	0.99012	0.999998	17923	0	-2.2022
Kif5b	5	0.0084655	0.034004	0.641096	932	4	-2.578	0.75961	0.76003	0.999998	13542	0	-2.578
Il15	5	0.0084834	0.034062	0.641096	933	3	-3.1879	0.055423	0.056196	0.999016	1024	1	-3.1879
Mmachc	5	0.0084869	0.034072	0.641096	934	5	-1.7893	0.99151	0.9916	0.999998	17983	0	-1.7893
Rps18	2	0.008499	0.016176	0.517667	935	2	-5.858	0.9915	0.9913	0.999998	17982	0	-5.858
Tspan10	5	0.0085168	0.034178	0.641096	936	5	-0.86393	0.99148	0.99157	0.999998	17981	0	-0.86393
Mrgprb8	5	0.0085193	0.034186	0.641096	937	5	-1.1457	0.99148	0.99157	0.999998	17980	0	-1.1457
Cox4i2	5	0.0085467	0.034282	0.641096	938	4	-1.7811	0.80635	0.80678	0.999998	14399	0	-1.7811
Srsf7	4	0.0085769	0.029036	0.60715	939	4	-1.7885	0.99142	0.99153	0.999998	17979	0	-1.7885
Serpinb13	5	0.0085776	0.034398	0.641096	940	3	-0.074857	0.14589	0.14624	0.999998	2672	0	-0.074857
Tmem55a	5	0.0085831	0.034416	0.641096	941	5	-2.3065	0.99142	0.9915	0.999998	17978	0	-2.3065
Kbtbd8	5	0.0085919	0.034456	0.641096	942	4	-2.9422	0.77526	0.77573	0.999998	13834	0	-2.9422
Safb	5	0.0085919	0.034456	0.641096	943	4	-2.5788	0.11245	0.11266	0.999998	2069	0	-2.5788
Cav3	5	0.0085957	0.034478	0.641096	944	5	-1.31	0.9914	0.99149	0.999998	17977	0	-1.31
Ppp1r10	5	0.0086035	0.034514	0.641096	945	4	-1.6572	0.94467	0.94492	0.999998	16899	0	-1.6572
Ggt1	5	0.0086277	0.034617	0.641096	946	5	-1.6894	0.97994	0.98009	0.999998	17646	0	-1.6894
Eif2s2	5	0.0086303	0.034627	0.641096	947	4	-1.909	0.92514	0.9255	0.999998	16521	0	-1.909
Zfp30	5	0.0086336	0.034638	0.641096	948	4	-0.2671	0.95662	0.95687	0.999998	17138	0	-0.2671
Htatsf1	5	0.0086372	0.034648	0.641096	949	5	-1.5557	0.99136	0.99145	0.999998	17975	0	-1.5557
Smad4	5	0.0086387	0.034654	0.641096	950	3	-0.42835	0.052724	0.053552	0.999016	973	1	-0.42835
Tufm	5	0.008647	0.03468	0.641096	951	4	-2.864	0.5578	0.55818	0.999998	9997	0	-2.864
Arhgef6	5	0.0086829	0.034786	0.641096	952	3	-3.3049	0.58381	0.5842	0.999998	10458	0	-3.3049
Wbp5	5	0.0086897	0.034807	0.641096	953	3	-2.885	0.70128	0.70171	0.999998	12535	0	-2.885
Hspa14	5	0.0087011	0.034851	0.641096	954	2	1.0493	0.53016	0.53047	0.999998	9508	0	1.0493
Ankrd40	5	0.0087011	0.034851	0.641096	955	4	-3.159	0.14644	0.1468	0.999998	2683	0	-3.159
Six4	5	0.0087259	0.034942	0.641096	956	4	-1.8729	0.91442	0.91474	0.999998	16346	0	-1.8729
Tbl3	5	0.0087449	0.035013	0.641096	957	5	-0.95552	0.99126	0.99135	0.999998	17973	0	-0.95552
Vmn2r75	5	0.0087453	0.035014	0.641096	958	4	-4.8537	0.022401	0.024601	0.999016	446	1	-4.8537
Exosc9	5	0.0087453	0.035014	0.641096	959	5	-2.7517	0.98919	0.98926	0.999998	17886	0	-2.7517
Yipf1	5	0.0087453	0.035014	0.641096	960	5	-3.7555	0.98778	0.98784	0.999998	17852	0	-3.7555
Trim25	5	0.0087457	0.035015	0.641096	961	3	-1.7464	0.36813	0.36861	0.999998	6659	0	-1.7464
Uqcrq	5	0.0088018	0.035197	0.641291	962	4	-2.4726	0.62966	0.63003	0.999998	11254	0	-2.4726
Rgs13	5	0.0088303	0.0353	0.641291	963	5	-3.3486	0.97996	0.98011	0.999998	17647	0	-3.3486
Orai3	5	0.0088331	0.035307	0.641291	964	5	-0.91642	0.99117	0.99125	0.999998	17972	0	-0.91642
N4bp1	5	0.0088485	0.03536	0.641291	965	4	-3.2188	0.39646	0.39707	0.999998	7166	0	-3.2188
1110008P14Rik	5	0.0088601	0.035404	0.641291	966	5	-1.3838	0.99114	0.99122	0.999998	17970	0	-1.3838
Dhdds	5	0.0088646	0.035421	0.641291	967	5	-0.99104	0.98838	0.98844	0.999998	17868	0	-0.99104
Dnajc27	5	0.0088704	0.035446	0.641291	968	5	-2.178	0.99113	0.99121	0.999998	17969	0	-2.178
Utp3	4	0.008872	0.029966	0.614043	969	3	-3.0238	0.42511	0.42447	0.999998	7655	0	-3.0238
Nfyc	5	0.008893	0.035521	0.641291	970	3	-4.711	0.6427	0.64318	0.999998	11475	0	-4.711
Haus2	5	0.0088953	0.035526	0.641291	971	5	-2.4349	0.98989	0.98996	0.999998	17918	0	-2.4349
Snapc1	5	0.0089246	0.035627	0.641291	972	5	-2.1638	0.99108	0.99115	0.999998	17968	0	-2.1638
Psen2	5	0.0089311	0.035655	0.641291	973	5	-1.5801	0.99107	0.99115	0.999998	17967	0	-1.5801
Metap2	5	0.0089458	0.035712	0.641291	974	5	-2.9983	0.97351	0.97362	0.999998	17512	0	-2.9983
Vrk1	5	0.0089635	0.035779	0.641291	975	5	-1.6682	0.99104	0.99112	0.999998	17966	0	-1.6682
Efhb	5	0.0089754	0.035823	0.641291	976	3	-1.2619	0.081605	0.081741	0.999016	1489	1	-1.2619
Smg1	5	0.0089754	0.035823	0.641291	977	3	-1.0045	0.079969	0.080095	0.999016	1467	1	-1.0045
Apod	5	0.0089754	0.035823	0.641291	978	5	-4.2251	0.97865	0.97879	0.999998	17624	0	-4.2251
U2af1	4	0.0089775	0.030291	0.617536	979	3	-1.0693	0.77523	0.77471	0.999998	13833	0	-1.0693
Ltb4r1	5	0.0089979	0.035896	0.641291	980	1	0.76206	0.19478	0.19501	0.999998	3555	0	0.76206
Xrcc3	5	0.0089979	0.035896	0.641291	981	5	-1.5451	0.97619	0.97636	0.999998	17572	0	-1.5451
Elovl2	5	0.0089979	0.035896	0.641291	982	2	0.090588	0.65002	0.65055	0.999998	11637	0	0.090588
Pycr2	5	0.0090613	0.03613	0.642966	983	4	-2.7996	0.70587	0.70634	0.999998	12612	0	-2.7996
Zfp473	5	0.0090613	0.03613	0.642966	984	2	1.151	0.055261	0.056028	0.999016	1021	1	1.151
4930422G04Rik	5	0.0090613	0.03613	0.642966	985	3	-0.34456	0.36668	0.36712	0.999998	6638	0	-0.34456
Ctxn2	3	0.0090819	0.024448	0.587293	986	1	1.2065	0.10543	0.10518	0.999016	1941	0	1.2065
Smarca4	5	0.0091147	0.036306	0.645473	987	4	-3.1473	0.95845	0.95867	0.999998	17179	0	-3.1473
Rtn4ip1	5	0.009135	0.036375	0.6455	988	5	-1.4198	0.99087	0.99094	0.999998	17961	0	-1.4198
Papl	5	0.009164	0.036489	0.6455	989	5	-1.5353	0.99084	0.99091	0.999998	17960	0	-1.5353
Ctdsp1	5	0.009166	0.036501	0.6455	990	3	-0.22598	0.12434	0.12463	0.999998	2286	0	-0.22598
Bub1	5	0.009166	0.036501	0.6455	991	3	-0.90808	0.1885	0.18877	0.999998	3441	0	-0.90808
Vmn1r88	5	0.009166	0.036502	0.6455	992	5	-2.0977	0.99083	0.99091	0.999998	17959	0	-2.0977
Ddit3	5	0.0091707	0.036518	0.6455	993	4	-1.5683	0.90835	0.90873	0.999998	16250	0	-1.5683
Psmd10	4	0.00918	0.030924	0.619231	994	3	-3.6816	0.5982	0.59753	0.999998	10712	0	-3.6816
Banf1	5	0.0091824	0.036561	0.645641	995	4	-2.8125	0.96622	0.96642	0.999998	17336	0	-2.8125
F830016B08Rik	4	0.0091955	0.030972	0.619231	996	3	-3.3506	0.54754	0.54665	0.999998	9811	0	-3.3506
Ccdc102a	5	0.0092131	0.036674	0.6465	997	5	-0.71925	0.99079	0.99086	0.999998	17958	0	-0.71925
Flot2	5	0.0092144	0.03668	0.6465	998	5	-2.6101	0.99079	0.99086	0.999998	17957	0	-2.6101
Dnm2	5	0.009236	0.036756	0.646791	999	4	-2.4586	0.92763	0.92795	0.999998	16567	0	-2.4586
Arcn1	5	0.0092413	0.036777	0.646791	1000	4	-2.2471	0.71086	0.71131	0.999998	12708	0	-2.2471
Hist1h3g	2	0.0092463	0.01758	0.529784	1001	2	-4.4463	0.99075	0.99052	0.999998	17956	0	-4.4463
4932429P05Rik	4	0.0092545	0.031167	0.620671	1002	3	-2.7991	0.86839	0.8679	0.999998	15538	0	-2.7991
4930522H14Rik	5	0.0092835	0.036933	0.64691	1003	4	-4.8193	0.59066	0.59105	0.999998	10582	0	-4.8193
M6pr	5	0.0092891	0.036949	0.64691	1004	5	-0.41311	0.97036	0.97048	0.999998	17434	0	-0.41311
Snrpd2	4	0.0092897	0.031279	0.622237	1005	4	-2.943	0.97019	0.97015	0.999998	17426	0	-2.943
Pcf11	5	0.0092977	0.036984	0.64691	1006	5	-1.8516	0.9907	0.99077	0.999998	17954	0	-1.8516
Trappc5	5	0.0093198	0.037072	0.647828	1007	5	-1.9033	0.99068	0.99075	0.999998	17953	0	-1.9033
Pvrl3	5	0.0093312	0.037119	0.64804	1008	4	-3.0884	0.44923	0.44972	0.999998	8065	0	-3.0884
Sco2	5	0.0093621	0.037228	0.648286	1009	4	-0.95678	0.80994	0.81041	0.999998	14464	0	-0.95678
Tyms	4	0.009367	0.031531	0.624759	1010	4	-2.9818	0.98983	0.9899	0.999998	17914	0	-2.9818
Cdk7	5	0.0093762	0.037274	0.648286	1011	5	-2.0507	0.99062	0.99068	0.999998	17952	0	-2.0507
Npdc1	5	0.0093764	0.037274	0.648286	1012	4	-0.80254	0.86047	0.86073	0.999998	15410	0	-0.80254
Rtf1	5	0.0094072	0.037384	0.649131	1013	5	-1.0551	0.99059	0.99065	0.999998	17950	0	-1.0551
Tsr1	5	0.0094167	0.037423	0.649131	1014	5	-2.5477	0.99058	0.99064	0.999998	17949	0	-2.5477
Tmpo	5	0.0094181	0.037429	0.649131	1015	2	0.76744	0.84328	0.84368	0.999998	15099	0	0.76744
Micalcl	5	0.0094417	0.037527	0.650216	1016	5	-1.8019	0.99056	0.99062	0.999998	17947	0	-1.8019
Sap30bp	5	0.0094592	0.037595	0.650778	1017	4	-2.8427	0.67632	0.6768	0.999998	12085	0	-2.8427
Tnfsf10	5	0.009479	0.037673	0.651516	1018	5	-1.4435	0.99052	0.99058	0.999998	17946	0	-1.4435
Nmd3	5	0.0094926	0.037733	0.651945	1019	5	-2.0464	0.99051	0.99056	0.999998	17944	0	-2.0464
Rpl7a	2	0.0095009	0.01805	0.532709	1020	2	-4.2578	0.9905	0.99028	0.999998	17943	0	-4.2578
Fars2	5	0.0095262	0.037843	0.652886	1021	5	-2.0946	0.97356	0.97366	0.999998	17514	0	-2.0946
Dars2	5	0.0095325	0.03787	0.652886	1022	4	-1.4424	0.9498	0.95006	0.999998	16994	0	-1.4424
Txlnb	5	0.0095389	0.037894	0.652886	1023	5	-0.87826	0.99046	0.99051	0.999998	17940	0	-0.87826
Orc3	5	0.0095783	0.038035	0.654711	1024	5	-1.9285	0.97034	0.97047	0.999998	17432	0	-1.9285
Bbs1	5	0.0096032	0.03813	0.654734	1025	5	-1.2878	0.9904	0.99045	0.999998	17939	0	-1.2878
Myef2	5	0.0096045	0.038139	0.654734	1026	3	-0.54103	0.70596	0.70643	0.999998	12615	0	-0.54103
Sytl4	5	0.009606	0.038143	0.654734	1027	5	-1.2803	0.99039	0.99045	0.999998	17938	0	-1.2803
Spred3	5	0.0096141	0.038179	0.654734	1028	3	-0.15501	0.46361	0.464	0.999998	8333	0	-0.15501
Samd11	5	0.0096293	0.038233	0.655056	1029	5	-2.0127	0.99037	0.99043	0.999998	17937	0	-2.0127
Ube2m	9	0.0096624	0.050938	0.696376	1030	8	-2.1664	0.89126	0.89187	0.999998	15942	0	-2.1664
Ptpn23	5	0.0096665	0.03836	0.655991	1031	5	-1.4367	0.99033	0.99039	0.999998	17936	0	-1.4367
Prelid1	5	0.0096945	0.038466	0.655991	1032	4	-2.7685	0.40179	0.4024	0.999998	7260	0	-2.7685
Gast	5	0.0096981	0.038479	0.655991	1033	1	0.26404	0.84983	0.85019	0.999998	15215	0	0.26404
Lpin2	5	0.0097052	0.038502	0.655991	1034	5	-1.7027	0.99029	0.99035	0.999998	17934	0	-1.7027
Prorsd1	4	0.0097108	0.032599	0.636079	1035	4	-3.9469	0.99029	0.99036	0.999998	17933	0	-3.9469
Ints8	5	0.0097264	0.038582	0.656758	1036	4	-1.886	0.83719	0.83766	0.999998	14972	0	-1.886
Kir3dl2	4	0.0097271	0.032657	0.636079	1037	4	-4.36	0.9742	0.97418	0.999998	17528	0	-4.36
Rcn3	5	0.0097821	0.038794	0.658389	1038	2	0.5389	0.6024	0.60291	0.999998	10785	0	0.5389
Znhit3	5	0.0098136	0.038899	0.658389	1039	5	-2.8949	0.97449	0.97461	0.999998	17538	0	-2.8949
Dolk	5	0.0098219	0.038934	0.658389	1040	5	-1.717	0.98584	0.98595	0.999998	17799	0	-1.717
Zwint	5	0.0098402	0.039	0.658389	1041	5	-2.6825	0.99016	0.99022	0.999998	17931	0	-2.6825
Pigk	4	0.0098579	0.033066	0.637111	1042	3	-2.8814	0.80324	0.8028	0.999998	14348	0	-2.8814
Cdk9	5	0.0098669	0.039097	0.658389	1043	5	-1.3543	0.99013	0.9902	0.999998	17930	0	-1.3543
Vmn2r51	5	0.0098686	0.039104	0.658389	1044	4	-2.748	0.54856	0.54888	0.999998	9833	0	-2.748
Spink10	5	0.0098783	0.039145	0.658389	1045	4	-2.886	0.9223	0.92263	0.999998	16472	0	-2.886
Nop56	5	0.0098783	0.039145	0.658389	1046	4	-0.88837	0.91743	0.91775	0.999998	16394	0	-0.88837
Grb2	5	0.0099118	0.039261	0.658389	1047	5	-1.9384	0.99009	0.99015	0.999998	17929	0	-1.9384
Rap1gap	5	0.0099221	0.039291	0.658389	1048	2	0.001753	0.49677	0.49723	0.999998	8909	0	0.001753
1700008O03Rik	5	0.0099221	0.039291	0.658389	1049	2	0.73984	0.50109	0.50153	0.999998	8987	0	0.73984
Cars2	5	0.0099245	0.0393	0.658389	1050	5	-1.4694	0.99008	0.99014	0.999998	17927	0	-1.4694
Tmem89	5	0.0099259	0.039304	0.658389	1051	5	-0.81776	0.99007	0.99014	0.999998	17926	0	-0.81776
Mphosph10	5	0.0099344	0.039333	0.658389	1052	5	-2.0372	0.99007	0.99013	0.999998	17925	0	-2.0372
Rnf141	5	0.0099372	0.039343	0.658389	1053	5	-2.3965	0.99006	0.99013	0.999998	17924	0	-2.3965
C1qbp	5	0.0099637	0.03943	0.658389	1054	5	-2.5796	0.98718	0.98723	0.999998	17835	0	-2.5796
Mrpl24	5	0.0099668	0.039445	0.658389	1055	5	-1.3934	0.99003	0.9901	0.999998	17922	0	-1.3934
Ascc3	5	0.0099727	0.039465	0.658389	1056	5	-2.6993	0.97261	0.97272	0.999998	17487	0	-2.6993
Rfx4	5	0.0099814	0.039507	0.658483	1057	4	-1.9941	0.94194	0.94218	0.999998	16838	0	-1.9941
Dbr1	5	0.0099939	0.039548	0.658501	1058	4	-2.0051	0.68962	0.69001	0.999998	12326	0	-2.0051
Chchd5	4	0.010009	0.033521	0.63866	1059	2	-0.82358	0.84415	0.84347	0.999998	15119	0	-0.82358
Uba7	5	0.010018	0.039642	0.658501	1060	3	-3.0222	0.11736	0.11768	0.999998	2157	0	-3.0222
Cyp4x1	5	0.010021	0.039651	0.658501	1061	5	-1.0147	0.98998	0.99004	0.999998	17921	0	-1.0147
Clybl	5	0.010035	0.039694	0.658621	1062	2	0.36266	0.53028	0.5306	0.999998	9509	0	0.36266
Timm17a	5	0.010062	0.03979	0.659616	1063	3	-1.6257	0.35082	0.35126	0.999998	6368	0	-1.6257
Smarcb1	5	0.010095	0.039915	0.659749	1064	4	-1.5397	0.27444	0.27475	0.999998	4974	0	-1.5397
Tmem150c	5	0.010096	0.039917	0.659749	1065	5	-1.1976	0.9899	0.98997	0.999998	17919	0	-1.1976
Pfn1	5	0.010101	0.039936	0.659749	1066	4	-1.271	0.87785	0.87834	0.999998	15695	0	-1.271
Hipk2	5	0.010111	0.039973	0.659749	1067	4	-1.7505	0.66734	0.66777	0.999998	11940	0	-1.7505
Ap2s1	5	0.010125	0.040015	0.659749	1068	5	-0.87181	0.98988	0.98994	0.999998	17917	0	-0.87181
Napg	5	0.010135	0.040057	0.659749	1069	5	-0.49432	0.98987	0.98994	0.999998	17916	0	-0.49432
Gtpbp6	5	0.010141	0.04008	0.659749	1070	5	-0.52614	0.98986	0.98993	0.999998	17915	0	-0.52614
Polr1e	5	0.010142	0.040085	0.659749	1071	4	-2.3468	0.1449	0.14524	0.999998	2652	0	-2.3468
Hmgxb3	5	0.01017	0.040201	0.660404	1072	3	-2.6709	0.52177	0.52213	0.999998	9350	0	-2.6709
Eef1a1	4	0.010175	0.034035	0.641096	1073	4	-2.954	0.95955	0.95947	0.999998	17201	0	-2.954
Utp6	5	0.010189	0.040272	0.660404	1074	5	-1.5084	0.98981	0.98989	0.999998	17913	0	-1.5084
Glo1	5	0.010191	0.040279	0.660404	1075	4	-2.901	0.12834	0.12864	0.999998	2359	0	-2.901
Fbxl12	5	0.010198	0.0403	0.660404	1076	3	-3.2854	0.83451	0.835	0.999998	14922	0	-3.2854
Tfdp1	5	0.010202	0.040317	0.660404	1077	3	-1.8091	0.30183	0.30211	0.999998	5475	0	-1.8091
Gjb2	5	0.01021	0.040348	0.660404	1078	3	-0.33961	0.5098	0.5102	0.999998	9137	0	-0.33961
Vmn1r189	3	0.010229	0.027388	0.601784	1079	3	-2.5972	0.98977	0.98991	0.999998	17912	0	-2.5972
Scimp	5	0.01023	0.040423	0.660404	1080	5	-1.7355	0.98977	0.98985	0.999998	17911	0	-1.7355
Ndufs2	5	0.010241	0.040465	0.660404	1081	3	-2.938	0.7997	0.80018	0.999998	14275	0	-2.938
Itgb3bp	4	0.010244	0.034231	0.641096	1082	3	-3.3329	0.093831	0.093665	0.999016	1723	0	-3.3329
Eif2b5	5	0.010265	0.040553	0.660404	1083	5	-2.3881	0.98686	0.98691	0.999998	17825	0	-2.3881
Phyh	5	0.01027	0.04057	0.660404	1084	4	-3.301	0.91946	0.91981	0.999998	16426	0	-3.301
Cops6	5	0.010273	0.040583	0.660404	1085	5	-1.0621	0.98973	0.98981	0.999998	17910	0	-1.0621
Il23r	5	0.010284	0.040614	0.660404	1086	4	-2.9361	0.51695	0.51729	0.999998	9268	0	-2.9361
Nupl1	5	0.010298	0.040665	0.660404	1087	5	-2.3886	0.97192	0.97203	0.999998	17464	0	-2.3886
Grcc10	5	0.010305	0.040686	0.660404	1088	5	-1.3337	0.98969	0.98978	0.999998	17909	0	-1.3337
BC030476	5	0.010331	0.040783	0.660404	1089	5	-1.1687	0.98967	0.98976	0.999998	17908	0	-1.1687
Kat2b	5	0.010336	0.040798	0.660404	1090	5	-1.2942	0.98966	0.98975	0.999998	17907	0	-1.2942
Dynll2	5	0.010342	0.040824	0.660404	1091	3	-0.10233	0.93662	0.9369	0.999998	16728	0	-0.10233
2210016L21Rik	5	0.010342	0.040824	0.660404	1092	2	0.83356	0.088019	0.088186	0.999016	1606	1	0.83356
Pfn3	5	0.010342	0.040824	0.660404	1093	3	-1.1836	0.093302	0.093449	0.999016	1711	1	-1.1836
Akap6	5	0.010349	0.040842	0.660404	1094	5	-0.89978	0.98965	0.98973	0.999998	17906	0	-0.89978
Zmym1	5	0.010375	0.040941	0.661195	1095	5	-3.276	0.9886	0.98865	0.999998	17872	0	-3.276
Tmc4	5	0.010399	0.041035	0.661195	1096	2	0.53295	0.41451	0.41517	0.999998	7475	0	0.53295
Sprtn	5	0.010399	0.041035	0.661195	1097	5	-1.4938	0.98828	0.98833	0.999998	17864	0	-1.4938
1700028P14Rik	5	0.010399	0.041035	0.661195	1098	4	-1.2571	0.63822	0.63865	0.999998	11387	0	-1.2571
Chmp6	5	0.010412	0.041082	0.661378	1099	4	-2.2399	0.020848	0.023163	0.999016	416	1	-2.2399
Ccdc32	4	0.010419	0.034782	0.641096	1100	2	-2.9213	0.25174	0.2512	0.999998	4591	0	-2.9213
Fam220a	3	0.010423	0.027889	0.601784	1101	3	-1.8581	0.98958	0.98971	0.999998	17905	0	-1.8581
Eif4e	3	0.010427	0.027896	0.601784	1102	3	-1.9727	0.98957	0.9897	0.999998	17904	0	-1.9727
Hspd1	4	0.010455	0.034901	0.641096	1103	4	-1.7045	0.98955	0.98964	0.999998	17903	0	-1.7045
Rpl35a	2	0.010463	0.01986	0.546249	1104	2	-3.8105	0.98954	0.98935	0.999998	17902	0	-3.8105
Grifin	5	0.010478	0.041321	0.662026	1105	5	-2.8908	0.97489	0.97503	0.999998	17546	0	-2.8908
Ackr4	5	0.010482	0.041336	0.662026	1106	4	-0.56202	0.96625	0.96645	0.999998	17338	0	-0.56202
Atp5o	5	0.010494	0.041378	0.662026	1107	4	-1.6471	0.38093	0.38158	0.999998	6882	0	-1.6471
Card6	5	0.010498	0.041392	0.662026	1108	5	-0.58223	0.9895	0.98959	0.999998	17901	0	-0.58223
2700097O09Rik	5	0.010536	0.04154	0.662026	1109	2	0.36284	0.79623	0.79673	0.999998	14199	0	0.36284
Serpinb2	5	0.010536	0.04154	0.662026	1110	3	-0.37173	0.0023401	0.004505	0.91248	88	1	-0.37173
Tmem44	5	0.010546	0.041575	0.662026	1111	4	-1.8439	0.88542	0.88591	0.999998	15844	0	-1.8439
Trappc6a	5	0.010563	0.041636	0.662026	1112	5	-1.0537	0.98944	0.98952	0.999998	17900	0	-1.0537
Mrpl54	5	0.010577	0.041686	0.662026	1113	5	-1.8833	0.98942	0.98951	0.999998	17899	0	-1.8833
Tfpt	5	0.010581	0.041702	0.662026	1114	5	-1.358	0.98942	0.98951	0.999998	17898	0	-1.358
Srfbp1	5	0.010585	0.041717	0.662026	1115	5	-2.5947	0.98941	0.9895	0.999998	17897	0	-2.5947
H2-Aa	5	0.01059	0.041733	0.662026	1116	5	-2.38	0.98941	0.9895	0.999998	17896	0	-2.38
Osgep	5	0.010638	0.041899	0.662026	1117	5	-2.3252	0.98539	0.98551	0.999998	17787	0	-2.3252
Mrps11	5	0.010646	0.041922	0.662026	1118	5	-1.4848	0.98935	0.98944	0.999998	17894	0	-1.4848
Aurkb	4	0.010647	0.035505	0.641291	1119	3	-2.5678	0.8605	0.85998	0.999998	15411	0	-2.5678
Ak1	5	0.01065	0.041935	0.662026	1120	2	0.24035	0.26346	0.26379	0.999998	4795	0	0.24035
Mea1	5	0.01065	0.041935	0.662026	1121	4	-0.6821	0.96387	0.96408	0.999998	17275	0	-0.6821
Capn7	5	0.01065	0.041935	0.662026	1122	1	0.74968	0.035686	0.037186	0.999016	680	1	0.74968
Ccl27a	2	0.01065	0.020212	0.548592	1123	1	-3.9667	0.64665	0.64622	0.999998	11565	0	-3.9667
Ttc37	4	0.010679	0.035598	0.641291	1124	4	-1.8872	0.98932	0.98943	0.999998	17893	0	-1.8872
Gxylt1	5	0.010688	0.042061	0.662026	1125	5	-1.1094	0.98931	0.98939	0.999998	17892	0	-1.1094
Rps20	4	0.010688	0.035625	0.641291	1126	4	-1.3937	0.98931	0.98942	0.999998	17891	0	-1.3937
Wdr33	5	0.01071	0.04214	0.662026	1127	4	-2.8873	0.9172	0.91753	0.999998	16388	0	-2.8873
Ppil1	5	0.010742	0.042244	0.662026	1128	4	-2.8338	0.79897	0.79947	0.999998	14256	0	-2.8338
Thg1l	5	0.010747	0.04226	0.662026	1129	4	-2.0266	0.70105	0.70147	0.999998	12530	0	-2.0266
Nop10	4	0.010748	0.035811	0.641291	1130	3	-3.7032	0.77109	0.77062	0.999998	13750	0	-3.7032
Cyp51	5	0.010756	0.042294	0.662026	1131	5	-1.4506	0.98924	0.98932	0.999998	17889	0	-1.4506
Fermt2	5	0.010762	0.042312	0.662026	1132	4	-2.33	0.88417	0.88465	0.999998	15827	0	-2.33
Dcaf12l2	5	0.010763	0.042317	0.662026	1133	5	-0.84101	0.98924	0.98931	0.999998	17888	0	-0.84101
Uqcrh	5	0.010765	0.042325	0.662026	1134	5	-1.3693	0.98924	0.98931	0.999998	17887	0	-1.3693
Epn2	5	0.010825	0.042539	0.662026	1135	4	-2.0715	0.7449	0.7454	0.999998	13282	0	-2.0715
Yrdc	5	0.010834	0.042569	0.662026	1136	4	-1.6836	0.96257	0.96279	0.999998	17243	0	-1.6836
Dcaf13	5	0.01084	0.042587	0.662026	1137	4	-1.7989	0.87803	0.87852	0.999998	15700	0	-1.7989
Farsa	5	0.010845	0.042602	0.662026	1138	5	-1.0713	0.98916	0.98923	0.999998	17885	0	-1.0713
Rplp2	5	0.010846	0.042609	0.662026	1139	4	-1.482	0.77284	0.77331	0.999998	13788	0	-1.482
Gm5916	3	0.010865	0.029028	0.60715	1140	2	-0.18257	0.73714	0.73739	0.999998	13137	0	-0.18257
Rptor	5	0.010865	0.04268	0.662026	1141	4	-1.6777	0.20981	0.21	0.999998	3825	0	-1.6777
Amica1	5	0.010885	0.042743	0.662026	1142	3	-2.9918	0.89724	0.89766	0.999998	16047	0	-2.9918
Orc1	5	0.010887	0.042756	0.662026	1143	5	-1.2103	0.98911	0.98919	0.999998	17883	0	-1.2103
Alg14	5	0.010887	0.042757	0.662026	1144	4	-1.0289	0.84386	0.84425	0.999998	15111	0	-1.0289
Nr6a1	5	0.010901	0.0428	0.662026	1145	5	-2.0489	0.9891	0.98918	0.999998	17882	0	-2.0489
Pdzd9	5	0.010901	0.042803	0.662026	1146	2	1.6253	0.29656	0.29685	0.999998	5374	0	1.6253
Tmem53	5	0.01093	0.042918	0.662026	1147	2	0.54326	0.65046	0.65097	0.999998	11644	0	0.54326
Shmt2	5	0.010972	0.043083	0.662026	1148	5	-0.9649	0.98903	0.98911	0.999998	17881	0	-0.9649
Lrrc34	5	0.010981	0.043121	0.662026	1149	3	-0.21103	0.20386	0.20408	0.999998	3714	0	-0.21103
Sdc1	5	0.010981	0.043121	0.662026	1150	3	-0.6877	0.56126	0.56157	0.999998	10049	0	-0.6877
Zfp454	5	0.010981	0.043121	0.662026	1151	5	-0.99347	0.98035	0.98049	0.999998	17656	0	-0.99347
Txlng	5	0.010986	0.04314	0.662026	1152	3	-0.14634	0.13021	0.13049	0.999998	2384	0	-0.14634
Mis18bp1	5	0.010987	0.043143	0.662026	1153	5	-3.0918	0.98177	0.98191	0.999998	17687	0	-3.0918
Idh2	5	0.010992	0.043158	0.662026	1154	5	-1.7781	0.98901	0.98909	0.999998	17880	0	-1.7781
Crls1	7	0.011	0.051353	0.699052	1155	5	-1.7123	0.52282	0.52275	0.999998	9369	0	-1.7123
Selrc1	5	0.011017	0.043253	0.662089	1156	5	-1.4996	0.98898	0.98907	0.999998	17879	0	-1.4996
Ndufv2	5	0.011041	0.043333	0.662089	1157	5	-2.8098	0.98729	0.98734	0.999998	17838	0	-2.8098
Smap1	5	0.011044	0.043346	0.662089	1158	5	-1.4541	0.98896	0.98903	0.999998	17878	0	-1.4541
Psmc2	5	0.011046	0.043357	0.662089	1159	4	-3.042	0.88287	0.88336	0.999998	15797	0	-3.042
Il4	5	0.011067	0.043435	0.662722	1160	4	-2.9723	0.90496	0.90536	0.999998	16182	0	-2.9723
Anapc11	4	0.01107	0.036832	0.646791	1161	4	-2.2769	0.98893	0.98904	0.999998	17876	0	-2.2769
Zbtb6	5	0.01109	0.043529	0.663297	1162	3	-1.9732	0.28222	0.28252	0.999998	5112	0	-1.9732
Spata5	5	0.011093	0.043545	0.663297	1163	5	-1.3282	0.98891	0.98898	0.999998	17875	0	-1.3282
Ttc4	5	0.011125	0.043666	0.664599	1164	2	0.45424	0.24177	0.24201	0.999998	4409	0	0.45424
BC061237	2	0.011126	0.0211	0.555454	1165	2	-4.2779	0.98887	0.98869	0.999998	17874	0	-4.2779
Slc25a3	5	0.011139	0.043714	0.664778	1166	3	-0.78349	0.10359	0.10376	0.999016	1901	0	-0.78349
Mllt10	5	0.011167	0.043821	0.665848	1167	3	-0.89152	0.39044	0.39101	0.999998	7053	0	-0.89152
Rqcd1	4	0.011179	0.037178	0.648286	1168	2	-2.3021	0.069776	0.069651	0.999016	1283	1	-2.3021
Vkorc1l1	5	0.011193	0.043908	0.666268	1169	4	-2.102	0.16839	0.16879	0.999998	3092	0	-2.102
Mcf2	5	0.011197	0.043921	0.666268	1170	4	-3.0232	0.90132	0.90171	0.999998	16121	0	-3.0232
Atpaf2	5	0.011227	0.04401	0.666532	1171	4	-1.4948	0.95347	0.95372	0.999998	17081	0	-1.4948
4930404A10Rik	5	0.011227	0.04401	0.666532	1172	4	-1.9871	0.96685	0.96704	0.999998	17353	0	-1.9871
Rbbp4	5	0.011294	0.044239	0.668191	1173	4	-2.7186	0.85203	0.85237	0.999998	15254	0	-2.7186
Tlr8	5	0.011306	0.044275	0.668191	1174	5	-2.0409	0.98552	0.98563	0.999998	17793	0	-2.0409
Acbd5	5	0.011321	0.044331	0.668191	1175	2	0.38865	0.12413	0.12444	0.999998	2282	0	0.38865
Il19	5	0.011321	0.044331	0.668191	1176	3	-0.49693	0.14081	0.14113	0.999998	2577	0	-0.49693
1810043H04Rik	5	0.011341	0.044399	0.668191	1177	5	-1.482	0.98866	0.98872	0.999998	17873	0	-1.482
Lrrc15	5	0.011346	0.044422	0.668191	1178	4	-2.5667	0.81628	0.81685	0.999998	14588	0	-2.5667
Serpina7	5	0.011396	0.0446	0.668313	1179	2	0.81489	0.70184	0.70224	0.999998	12546	0	0.81489
Gtf2b	5	0.011396	0.0446	0.668313	1180	5	-1.8661	0.97573	0.97589	0.999998	17563	0	-1.8661
Atp6v1a	5	0.011407	0.044643	0.668405	1181	5	-1.4972	0.98397	0.98408	0.999998	17751	0	-1.4972
Fbxo43	5	0.011433	0.044732	0.669198	1182	3	-0.98097	0.96453	0.96473	0.999998	17300	0	-0.98097
Gm6904	3	0.011485	0.030559	0.618589	1183	2	-4.3745	0.80174	0.80173	0.999998	14316	0	-4.3745
Clta	5	0.011528	0.045072	0.672182	1184	4	-2.4611	0.81406	0.81457	0.999998	14538	0	-2.4611
Ghrh	5	0.011532	0.045084	0.672182	1185	5	-0.75761	0.98847	0.98853	0.999998	17871	0	-0.75761
Tars	5	0.011545	0.045131	0.672182	1186	3	-1.3337	0.62168	0.6221	0.999998	11116	0	-1.3337
Efcab10	5	0.011545	0.045131	0.672182	1187	2	0.037044	0.82855	0.82902	0.999998	14800	0	0.037044
Cyp27a1	5	0.011574	0.045235	0.672344	1188	2	0.30513	0.80081	0.80129	0.999998	14303	0	0.30513
Adam17	5	0.011574	0.045235	0.672344	1189	3	-1.1117	0.66572	0.66615	0.999998	11903	0	-1.1117
H2-Q6	4	0.011578	0.038391	0.655991	1190	4	-3.2973	0.98149	0.98158	0.999998	17681	0	-3.2973
Sycp3	5	0.01164	0.045475	0.674852	1191	5	-3.5241	0.98836	0.98842	0.999998	17867	0	-3.5241
Cox4i1	5	0.011641	0.045477	0.674852	1192	5	-2.4545	0.98205	0.98218	0.999998	17692	0	-2.4545
Vmn2r68	3	0.011695	0.03107	0.619423	1193	3	-3.6435	0.98831	0.98848	0.999998	17866	0	-3.6435
Ifi202b	4	0.011702	0.03876	0.658389	1194	3	-3.1568	0.49617	0.49557	0.999998	8897	0	-3.1568
Rrp36	5	0.011707	0.045736	0.677055	1195	5	-1.5416	0.98829	0.98834	0.999998	17865	0	-1.5416
Ruvbl1	5	0.011734	0.045828	0.677259	1196	4	-1.5457	0.72117	0.72161	0.999998	12884	0	-1.5457
Cd164	5	0.011742	0.045859	0.677259	1197	4	-1.7248	0.26909	0.26936	0.999998	4883	0	-1.7248
Vmn2r2	5	0.011743	0.045862	0.677259	1198	3	-3.0408	0.34565	0.34605	0.999998	6276	0	-3.0408
Fshr	5	0.011759	0.045909	0.677259	1199	5	-2.155	0.98824	0.9883	0.999998	17862	0	-2.155
Blzf1	5	0.011768	0.045946	0.677259	1200	4	-1.0564	0.9683	0.96849	0.999998	17387	0	-1.0564
Gstm6	5	0.011775	0.04597	0.677259	1201	4	-2.806	0.9499	0.95015	0.999998	16998	0	-2.806
Zfp384	5	0.011862	0.046288	0.680845	1202	5	-2.3537	0.98637	0.98646	0.999998	17813	0	-2.3537
Chtf8	5	0.011862	0.046288	0.680845	1203	3	-2.1162	0.96395	0.96416	0.999998	17279	0	-2.1162
4933417A18Rik	5	0.011877	0.046346	0.681164	1204	3	-3.071	0.3749	0.37554	0.999998	6780	0	-3.071
1700034J05Rik	5	0.011889	0.046384	0.681173	1205	5	-0.69167	0.98811	0.98815	0.999998	17860	0	-0.69167
Mapkapk5	4	0.011913	0.039411	0.658389	1206	3	-4.3047	0.73755	0.73704	0.999998	13142	0	-4.3047
Adrm1	5	0.011927	0.046518	0.68188	1207	4	-2.4825	0.95088	0.95113	0.999998	17020	0	-2.4825
Krt76	5	0.011936	0.046555	0.68188	1208	2	1.109	0.4307	0.43124	0.999998	7746	0	1.109
Dctn5	5	0.011936	0.046555	0.68188	1209	3	-2.0721	0.72799	0.72838	0.999998	12990	0	-2.0721
Fam50a	5	0.011942	0.04658	0.68188	1210	5	-1.7785	0.98806	0.98809	0.999998	17859	0	-1.7785
Med13	5	0.011975	0.046694	0.682457	1211	5	-2.246	0.98802	0.98806	0.999998	17858	0	-2.246
Idh3a	4	0.011977	0.039603	0.658501	1212	4	-1.4761	0.98802	0.9881	0.999998	17857	0	-1.4761
Grpr	5	0.012018	0.046854	0.683447	1213	4	-0.71158	0.31494	0.31532	0.999998	5717	0	-0.71158
Pgs1	5	0.012024	0.046873	0.683447	1214	5	-1.0909	0.98798	0.98803	0.999998	17856	0	-1.0909
Rps3	5	0.012046	0.046961	0.684184	1215	4	-2.9542	0.64081	0.64129	0.999998	11439	0	-2.9542
Ppapdc2	5	0.012076	0.047077	0.684841	1216	4	-1.6848	0.57799	0.57832	0.999998	10354	0	-1.6848
1700025F22Rik	5	0.012087	0.047115	0.684841	1217	5	-2.2648	0.98791	0.98797	0.999998	17855	0	-2.2648
Cyb5r4	5	0.01212	0.047228	0.684841	1218	4	-1.4024	0.11578	0.11609	0.999998	2128	0	-1.4024
Thoc1	5	0.012129	0.047254	0.684841	1219	4	-2.5173	0.96564	0.96585	0.999998	17320	0	-2.5173
Rangap1	5	0.012131	0.047263	0.684841	1220	5	-1.8409	0.96932	0.96945	0.999998	17410	0	-1.8409
Hemk1	5	0.012132	0.047266	0.684841	1221	4	-0.48293	0.75133	0.75181	0.999998	13412	0	-0.48293
Pcnt	5	0.012132	0.047266	0.684841	1222	2	0.0097364	0.6475	0.64803	0.999998	11582	0	0.0097364
Dnah17	5	0.012148	0.047333	0.685268	1223	5	-0.33208	0.98785	0.98791	0.999998	17854	0	-0.33208
Cer1	5	0.012171	0.047407	0.685566	1224	5	-1.4837	0.98716	0.98721	0.999998	17834	0	-1.4837
Sult1c2	5	0.012179	0.047437	0.685566	1225	4	-2.8709	0.51133	0.51174	0.999998	9170	0	-2.8709
Adam7	5	0.012193	0.047489	0.685566	1226	5	-0.77366	0.98781	0.98786	0.999998	17853	0	-0.77366
Anapc10	5	0.012207	0.047535	0.685566	1227	4	-2.5275	0.93305	0.93331	0.999998	16660	0	-2.5275
Mvk	5	0.012216	0.047563	0.685566	1228	4	-2.2489	0.81342	0.81395	0.999998	14534	0	-2.2489
Galnt5	5	0.012228	0.047614	0.685566	1229	5	-1.3838	0.98777	0.98782	0.999998	17851	0	-1.3838
Mrpl53	5	0.012243	0.047664	0.68575	1230	5	-1.3075	0.98776	0.98781	0.999998	17850	0	-1.3075
Tmem235	5	0.012266	0.047758	0.686148	1231	4	-1.4775	0.17591	0.17616	0.999998	3224	0	-1.4775
2007-03-01	5	0.01227	0.047767	0.686148	1232	4	-0.8306	0.53149	0.53178	0.999998	9537	0	-0.8306
Zcchc9	5	0.012299	0.047872	0.686383	1233	5	-1.9885	0.98709	0.98714	0.999998	17832	0	-1.9885
Akt2	5	0.012327	0.04797	0.686383	1234	3	-0.49842	0.50878	0.50919	0.999998	9120	0	-0.49842
Snupn	5	0.012327	0.04797	0.686383	1235	4	-1.3039	0.51848	0.51883	0.999998	9291	0	-1.3039
Urah	5	0.012327	0.04797	0.686383	1236	3	-0.42138	0.87471	0.87519	0.999998	15640	0	-0.42138
Cdv3	10	0.012342	0.065853	0.744323	1237	7	-1.2777	0.58603	0.58584	0.999998	10493	0	-1.2777
D19Bwg1357e	5	0.012358	0.048087	0.686682	1238	4	-2.0425	0.29873	0.29897	0.999998	5414	0	-2.0425
Cables2	5	0.012362	0.0481	0.686682	1239	4	-1.9106	0.39215	0.39274	0.999998	7081	0	-1.9106
Medag	5	0.012363	0.048102	0.686682	1240	5	-2.6623	0.98764	0.98769	0.999998	17849	0	-2.6623
Sae1	5	0.01238	0.048163	0.68701	1241	5	-1.7354	0.98762	0.98768	0.999998	17847	0	-1.7354
Timm10	5	0.012395	0.048225	0.687209	1242	4	-2.7135	0.80655	0.807	0.999998	14402	0	-2.7135
Nudt21	5	0.012427	0.048352	0.687209	1243	4	-1.8009	0.95045	0.95069	0.999998	17010	0	-1.8009
Prrc2b	5	0.012436	0.048382	0.687209	1244	5	-0.76509	0.98756	0.98762	0.999998	17846	0	-0.76509
Ntrk2	5	0.012439	0.048398	0.687209	1245	3	-1.8087	0.52296	0.52333	0.999998	9371	0	-1.8087
Thoc3	5	0.012446	0.048418	0.687209	1246	5	-3.0692	0.98755	0.98761	0.999998	17845	0	-3.0692
Fkbp1a	5	0.012463	0.048476	0.687209	1247	4	-2.4291	0.14813	0.14844	0.999998	2713	0	-2.4291
Polr2a	5	0.012469	0.048502	0.687209	1248	5	-1.3287	0.98753	0.98759	0.999998	17844	0	-1.3287
Pigyl	5	0.012475	0.048516	0.687209	1249	3	-3.1158	0.94677	0.94703	0.999998	16933	0	-3.1158
Atp5c1	5	0.012485	0.04855	0.687209	1250	5	-1.4983	0.98752	0.98758	0.999998	17843	0	-1.4983
Blcap	5	0.012502	0.04861	0.687533	1251	5	-2.361	0.9875	0.98755	0.999998	17842	0	-2.361
Phf14	4	0.012547	0.041338	0.662026	1252	3	-2.2215	0.91805	0.91779	0.999998	16403	0	-2.2215
Syt14	5	0.012554	0.048784	0.688525	1253	5	-1.2683	0.98745	0.9875	0.999998	17841	0	-1.2683
Atp1b3	5	0.012558	0.048793	0.688525	1254	5	-1.9229	0.98744	0.9875	0.999998	17840	0	-1.9229
Nfe2l2	5	0.012579	0.048884	0.68928	1255	3	-2.4024	0.25609	0.25636	0.999998	4661	0	-2.4024
Cct7	4	0.012584	0.041458	0.662026	1256	4	-3.0509	0.957	0.95692	0.999998	17148	0	-3.0509
Nipsnap3a	5	0.012673	0.049227	0.692484	1257	3	-0.71865	0.93447	0.93474	0.999998	16688	0	-0.71865
Imp3	5	0.012691	0.049299	0.692484	1258	4	-2.0105	0.58002	0.58036	0.999998	10388	0	-2.0105
Xrcc2	5	0.012691	0.049299	0.692484	1259	4	-1.5712	0.80169	0.80216	0.999998	14315	0	-1.5712
Lamtor3	5	0.01271	0.049368	0.692922	1260	4	-2.6909	0.54216	0.54246	0.999998	9720	0	-2.6909
Efna1	6	0.012712	0.0558	0.709497	1261	4	-2.1212	0.25272	0.25291	0.999998	4605	0	-2.1212
4930433I11Rik	4	0.012725	0.041909	0.662026	1262	2	-1.5671	0.001647	0.0031577	0.876602	64	1	-1.5671
Sec16a	5	0.012748	0.049488	0.694077	1263	5	-1.1121	0.98725	0.9873	0.999998	17837	0	-1.1121
Bmp2k	5	0.012759	0.049528	0.694106	1264	4	-3.0856	0.39969	0.40031	0.999998	7218	0	-3.0856
Gpr179	5	0.012774	0.049588	0.69425	1265	2	0.43728	0.19942	0.19958	0.999998	3646	0	0.43728
1810037I17Rik	4	0.012799	0.042129	0.662026	1266	3	-3.2972	0.79842	0.79805	0.999998	14248	0	-3.2972
Asna1	5	0.012807	0.049702	0.69425	1267	4	-2.2484	0.60364	0.60419	0.999998	10808	0	-2.2484
Epc2	5	0.012824	0.049764	0.69425	1268	4	-1.7868	0.34922	0.3496	0.999998	6337	0	-1.7868
Otud7a	5	0.01283	0.049786	0.69425	1269	1	0.88333	0.57095	0.57137	0.999998	10218	0	0.88333
2009-09-01	5	0.012841	0.049823	0.69425	1270	4	-1.4831	0.51596	0.5163	0.999998	9250	0	-1.4831
Arhgap42	5	0.012853	0.049869	0.69425	1271	3	-3.7978	0.90938	0.90977	0.999998	16266	0	-3.7978
Szrd1	4	0.012896	0.042431	0.662026	1272	4	-1.7567	0.9871	0.98718	0.999998	17833	0	-1.7567
Ube2c	5	0.012912	0.050074	0.69425	1273	5	-0.35173	0.98709	0.98714	0.999998	17831	0	-0.35173
Htr4	5	0.012914	0.050079	0.69425	1274	2	0.14905	0.7828	0.78336	0.999998	13966	0	0.14905
Hemt1	5	0.012917	0.050092	0.69425	1275	5	-1.8617	0.98708	0.98714	0.999998	17830	0	-1.8617
Klra4	4	0.012918	0.0425	0.662026	1276	3	-3.5043	0.92216	0.92193	0.999998	16469	0	-3.5043
Pgk1	5	0.012929	0.050128	0.69425	1277	4	-1.7032	0.1255	0.12581	0.999998	2309	0	-1.7032
Cenpm	5	0.012931	0.050136	0.69425	1278	5	-2.6516	0.98531	0.98543	0.999998	17784	0	-2.6516
Mospd2	5	0.012931	0.050136	0.69425	1279	4	-1.5912	0.4839	0.48445	0.999998	8678	0	-1.5912
Sec22a	5	0.01295	0.050217	0.69425	1280	2	0.57109	0.064448	0.064936	0.999016	1181	1	0.57109
Vmn1r191	4	0.012951	0.042605	0.662026	1281	3	-3.6531	0.76588	0.76538	0.999998	13653	0	-3.6531
Ppp1r15a	5	0.012956	0.050244	0.69425	1282	4	-1.6191	0.89881	0.89921	0.999998	16082	0	-1.6191
Mrpl16	5	0.012977	0.050309	0.69425	1283	5	-2.3535	0.98702	0.98709	0.999998	17829	0	-2.3535
Tfip11	5	0.012987	0.05034	0.69425	1284	4	-2.3978	0.83707	0.83755	0.999998	14971	0	-2.3978
8430410A17Rik	5	0.012991	0.050359	0.69425	1285	3	-3.011	0.8759	0.87639	0.999998	15661	0	-3.011
Samd7	5	0.013004	0.050399	0.69425	1286	4	-3.5721	0.8178	0.81832	0.999998	14626	0	-3.5721
Ngdn	5	0.013017	0.050447	0.69425	1287	5	-0.74813	0.98698	0.98705	0.999998	17828	0	-0.74813
Rap2c	5	0.013018	0.050451	0.69425	1288	3	-2.1233	0.64379	0.64429	0.999998	11501	0	-2.1233
Rps9	5	0.013026	0.050481	0.69425	1289	4	-1.5236	0.91344	0.91379	0.999998	16330	0	-1.5236
Srp14	5	0.013068	0.050626	0.695261	1290	4	-2.0763	0.87188	0.87229	0.999998	15600	0	-2.0763
Glycam1	5	0.013104	0.050744	0.695261	1291	5	-0.48973	0.9869	0.98695	0.999998	17827	0	-0.48973
Slco1a1	5	0.013108	0.050756	0.695261	1292	4	-2.0095	0.7834	0.78396	0.999998	13978	0	-2.0095
Pnpla1	4	0.013117	0.043124	0.662026	1293	4	-1.1047	0.98688	0.98694	0.999998	17826	0	-1.1047
Gtsf1l	5	0.013154	0.050939	0.696376	1294	4	-1.6388	0.67492	0.67539	0.999998	12064	0	-1.6388
Cog1	5	0.013175	0.051016	0.696525	1295	5	-1.5582	0.98249	0.9826	0.999998	17702	0	-1.5582
Snrpg	3	0.013219	0.034882	0.641096	1296	3	-1.744	0.98678	0.98693	0.999998	17823	0	-1.744
Tti1	5	0.013225	0.051203	0.698438	1297	4	-1.9634	0.61934	0.61979	0.999998	11074	0	-1.9634
Cad	5	0.013243	0.051262	0.69872	1298	4	-1.9754	0.4573	0.45776	0.999998	8219	0	-1.9754
Tars2	5	0.013277	0.051381	0.699052	1299	4	-2.0826	0.16507	0.1655	0.999998	3028	0	-2.0826
Col20a1	5	0.013283	0.0514	0.699052	1300	4	-1.9559	0.54859	0.54891	0.999998	9834	0	-1.9559
Eprs	5	0.013312	0.051489	0.699647	1301	5	-0.61097	0.98669	0.98675	0.999998	17820	0	-0.61097
Nipal3	5	0.01334	0.051591	0.699647	1302	5	-0.93739	0.98666	0.98673	0.999998	17819	0	-0.93739
Twistnb	5	0.013342	0.051598	0.699647	1303	5	-1.5757	0.98666	0.98673	0.999998	17818	0	-1.5757
Mrps6	5	0.013369	0.051683	0.699647	1304	4	-2.444	0.86475	0.86507	0.999998	15473	0	-2.444
Gemin6	5	0.013378	0.05171	0.699647	1305	5	-0.93529	0.98287	0.98296	0.999998	17717	0	-0.93529
Mif4gd	5	0.013378	0.05171	0.699647	1306	3	-1.0194	0.80559	0.80603	0.999998	14388	0	-1.0194
Omd	5	0.013378	0.05171	0.699647	1307	3	-1.8966	0.9164	0.91671	0.999998	16376	0	-1.8966
B3galt4	5	0.01343	0.051892	0.700363	1308	5	-1.4983	0.98657	0.98665	0.999998	17817	0	-1.4983
Ccdc115	5	0.013433	0.051906	0.700363	1309	3	-2.6693	0.95282	0.95307	0.999998	17068	0	-2.6693
Mrpl52	5	0.013447	0.051957	0.700363	1310	4	-1.5282	0.95326	0.95351	0.999998	17076	0	-1.5282
Crispld1	5	0.013462	0.052017	0.700363	1311	2	0.0078725	0.63263	0.63305	0.999998	11305	0	0.0078725
Ripk3	5	0.013466	0.052032	0.700363	1312	5	-0.49243	0.98653	0.98662	0.999998	17816	0	-0.49243
Gm8439	5	0.013473	0.052052	0.700363	1313	3	-0.30037	0.82951	0.82997	0.999998	14823	0	-0.30037
Mtdh	5	0.013473	0.052052	0.700363	1314	2	0.071758	0.51041	0.51079	0.999998	9148	0	0.071758
Hjurp	5	0.013484	0.052094	0.700363	1315	4	-2.7151	0.84372	0.84413	0.999998	15106	0	-2.7151
Ccdc130	5	0.013487	0.052106	0.700363	1316	5	-1.3178	0.98651	0.9866	0.999998	17815	0	-1.3178
Csnk1a1	4	0.01351	0.044345	0.668191	1317	3	-2.9532	0.89466	0.89426	0.999998	16001	0	-2.9532
Isoc1	5	0.013514	0.052191	0.700761	1318	5	-0.51726	0.98649	0.98657	0.999998	17814	0	-0.51726
Gdpd4	5	0.013528	0.052239	0.700761	1319	3	-1.4927	0.42803	0.42855	0.999998	7702	0	-1.4927
Csl	4	0.013544	0.044447	0.668191	1320	3	-0.68063	0.8167	0.81625	0.999998	14601	0	-0.68063
Fbxl21	5	0.013544	0.052287	0.700761	1321	3	-3.0284	0.92358	0.92392	0.999998	16489	0	-3.0284
Vmn1r214	4	0.013564	0.044507	0.668313	1322	2	-2.2106	0.31898	0.31818	0.999998	5795	0	-2.2106
Mylpf	5	0.013597	0.052475	0.700761	1323	5	-2.4206	0.97931	0.97944	0.999998	17637	0	-2.4206
Rbx1	5	0.01364	0.052606	0.700761	1324	3	-2.0785	0.47587	0.47632	0.999998	8545	0	-2.0785
Fasn	5	0.013663	0.0527	0.700761	1325	5	-1.728	0.98634	0.98643	0.999998	17812	0	-1.728
Ppp1r11	5	0.013705	0.052843	0.700761	1326	4	-2.0654	0.82623	0.82672	0.999998	14757	0	-2.0654
Chst9	5	0.01372	0.052897	0.700761	1327	2	0.68925	0.3853	0.38589	0.999998	6965	0	0.68925
Phyhd1	5	0.01372	0.052897	0.700761	1328	3	-0.13503	0.68789	0.68835	0.999998	12290	0	-0.13503
Slc25a51	5	0.013725	0.052915	0.700761	1329	4	-2.2085	0.24983	0.25011	0.999998	4555	0	-2.2085
Rpp21	5	0.013745	0.052991	0.700761	1330	5	-1.2045	0.98625	0.98634	0.999998	17810	0	-1.2045
Vmn2r93	4	0.013745	0.045061	0.672182	1331	2	-2.8389	0.49039	0.4898	0.999998	8786	0	-2.8389
Cluap1	5	0.013752	0.05302	0.700761	1332	1	0.24912	0.18922	0.1895	0.999998	3454	0	0.24912
Defb21	5	0.013752	0.05302	0.700761	1333	2	0.11991	0.79867	0.79917	0.999998	14250	0	0.11991
Brwd1	5	0.013761	0.053047	0.700761	1334	5	-0.58143	0.98624	0.98632	0.999998	17809	0	-0.58143
Mcrs1	5	0.013769	0.053074	0.700761	1335	5	-1.2696	0.98623	0.98631	0.999998	17808	0	-1.2696
Riok2	5	0.013773	0.053088	0.700761	1336	4	-3.4897	0.93864	0.93888	0.999998	16773	0	-3.4897
Csf2rb2	5	0.013776	0.053105	0.700761	1337	5	-1.7375	0.98622	0.98631	0.999998	17807	0	-1.7375
Psmb4	5	0.013777	0.053108	0.700761	1338	4	-2.8788	0.85771	0.85798	0.999998	15355	0	-2.8788
Dhrs9	5	0.013794	0.053174	0.700761	1339	5	-2.1069	0.98621	0.98629	0.999998	17806	0	-2.1069
Isca2	5	0.013805	0.053213	0.700761	1340	3	-0.34587	0.81744	0.81797	0.999998	14618	0	-0.34587
Ppap2b	5	0.013807	0.053215	0.700761	1341	5	-1.209	0.97431	0.97441	0.999998	17533	0	-1.209
Zcchc7	5	0.01381	0.053228	0.700761	1342	3	-2.8872	0.21791	0.21817	0.999998	3981	0	-2.8872
Gpr107	5	0.013813	0.053238	0.700761	1343	5	-0.54605	0.98619	0.98627	0.999998	17805	0	-0.54605
Mapk10	5	0.013813	0.05324	0.700761	1344	3	-0.091426	0.22087	0.22109	0.999998	4030	0	-0.091426
Rps6kb2	5	0.013863	0.053422	0.702253	1345	4	-2.5284	0.88879	0.88929	0.999998	15891	0	-2.5284
Sdad1	4	0.013926	0.045628	0.676006	1346	3	-2.3769	0.78262	0.78213	0.999998	13958	0	-2.3769
Psma6	5	0.013968	0.053788	0.70417	1347	4	-1.2944	0.93256	0.93286	0.999998	16657	0	-1.2944
Gtf3c5	5	0.013972	0.053803	0.70417	1348	4	-1.4619	0.95886	0.95909	0.999998	17187	0	-1.4619
Fpgs	5	0.013975	0.053812	0.70417	1349	5	-1.9439	0.98602	0.98612	0.999998	17804	0	-1.9439
Cpsf3	5	0.013985	0.053843	0.70417	1350	4	-2.4439	0.65487	0.65539	0.999998	11724	0	-2.4439
Pot1a	5	0.01407	0.054136	0.705754	1351	4	-2.6617	0.76375	0.7642	0.999998	13604	0	-2.6617
Fam211a	5	0.014072	0.05414	0.705754	1352	5	-2.1218	0.98593	0.98603	0.999998	17802	0	-2.1218
Rbm8a	5	0.014078	0.054166	0.705754	1353	5	-2.7544	0.98118	0.98134	0.999998	17670	0	-2.7544
Tial1	5	0.014086	0.054194	0.705754	1354	4	-0.65607	0.95779	0.95801	0.999998	17162	0	-0.65607
Vmn1r54	5	0.014096	0.054233	0.705754	1355	5	-1.3617	0.9859	0.98601	0.999998	17801	0	-1.3617
Lcn8	5	0.014146	0.054395	0.706123	1356	4	-2.5296	0.14305	0.14336	0.999998	2614	0	-2.5296
Cd36	5	0.014152	0.054415	0.706123	1357	3	-0.048297	0.21907	0.21932	0.999998	3999	0	-0.048297
Vmn1r195	5	0.014152	0.054415	0.706123	1358	3	-1.4341	0.40537	0.40597	0.999998	7322	0	-1.4341
Eaf2	8	0.014154	0.066212	0.744658	1359	7	-2.0344	0.87663	0.87642	0.999998	15673	0	-2.0344
Gabrd	5	0.014198	0.054585	0.707129	1360	3	-0.34541	0.58353	0.58391	0.999998	10451	0	-0.34541
Ccr6	5	0.014198	0.054585	0.707129	1361	3	-1.5463	0.87985	0.88032	0.999998	15737	0	-1.5463
Mtrr	5	0.014211	0.054627	0.707129	1362	4	-2.103	0.96086	0.96105	0.999998	17219	0	-2.103
Stag1	5	0.014235	0.054705	0.707129	1363	5	-0.48581	0.98577	0.98587	0.999998	17798	0	-0.48581
Amz2	5	0.014235	0.054707	0.707129	1364	3	-2.0344	0.15511	0.15551	0.999998	2852	0	-2.0344
Klhl21	5	0.014253	0.05476	0.707129	1365	4	-1.4767	0.79179	0.79229	0.999998	14111	0	-1.4767
Nol7	4	0.014264	0.046666	0.682457	1366	4	-1.0854	0.98574	0.98579	0.999998	17797	0	-1.0854
Dut	5	0.014303	0.054942	0.708788	1367	4	-2.7552	0.80126	0.80175	0.999998	14309	0	-2.7552
Myh11	5	0.01431	0.054967	0.708788	1368	2	0.79007	0.71363	0.71414	0.999998	12755	0	0.79007
Med10	5	0.014345	0.055095	0.709497	1369	5	-2.7832	0.97698	0.97712	0.999998	17594	0	-2.7832
Fabp12	5	0.014349	0.055107	0.709497	1370	2	0.17146	0.0034316	0.0065825	0.91248	124	2	0.17146
Pigc	5	0.01437	0.055185	0.709497	1371	5	-1.0495	0.98563	0.98573	0.999998	17796	0	-1.0495
Ercc2	5	0.014393	0.055258	0.709497	1372	4	-0.29066	0.91171	0.91207	0.999998	16307	0	-0.29066
Bet1l	5	0.014405	0.055296	0.709497	1373	5	-0.67468	0.9856	0.9857	0.999998	17795	0	-0.67468
A630095E13Rik	5	0.014416	0.055338	0.709497	1374	3	-0.56528	0.42103	0.42163	0.999998	7594	0	-0.56528
Txnl4a	5	0.014452	0.055456	0.709497	1375	4	-1.3461	0.92798	0.92828	0.999998	16575	0	-1.3461
Sim1	5	0.014461	0.055488	0.709497	1376	4	-1.3295	0.18769	0.18799	0.999998	3427	0	-1.3295
Vmn1r16	2	0.014475	0.027216	0.601784	1377	2	-4.7903	0.95953	0.95948	0.999998	17199	0	-4.7903
Phf11d	5	0.014477	0.055548	0.709497	1378	2	0.19551	0.31677	0.31712	0.999998	5755	0	0.19551
Wdr46	5	0.0145	0.055631	0.709497	1379	5	-1.8352	0.9855	0.98561	0.999998	17792	0	-1.8352
Megf11	5	0.014504	0.05564	0.709497	1380	5	-1.4581	0.9855	0.98561	0.999998	17791	0	-1.4581
Tpbpa	5	0.014515	0.055685	0.709497	1381	4	-1.8765	0.70081	0.70125	0.999998	12524	0	-1.8765
Ska1	5	0.014515	0.055685	0.709497	1382	3	-1.7758	0.02633	0.028281	0.999016	516	1	-1.7758
Rbm11	5	0.014536	0.055755	0.709497	1383	4	-2.8162	0.68931	0.68972	0.999998	12318	0	-2.8162
2610034B18Rik	5	0.01454	0.055763	0.709497	1384	5	-0.5139	0.98546	0.98558	0.999998	17789	0	-0.5139
Afmid	5	0.014557	0.055821	0.709497	1385	4	-1.5284	0.92492	0.92528	0.999998	16518	0	-1.5284
Zfp597	5	0.014561	0.055831	0.709497	1386	1	0.73593	0.50028	0.50069	0.999998	8971	0	0.73593
Ybey	5	0.01458	0.055901	0.709896	1387	5	-2.3264	0.98542	0.98554	0.999998	17788	0	-2.3264
Gm7361	2	0.014609	0.027449	0.601784	1388	2	-6.3132	0.98247	0.98233	0.999998	17700	0	-6.3132
Cers6	5	0.014617	0.056027	0.710031	1389	4	-1.4539	0.13353	0.1338	0.999998	2441	0	-1.4539
Cd59a	5	0.014617	0.056028	0.710031	1390	5	-1.9979	0.971	0.97114	0.999998	17446	0	-1.9979
Cox6c	5	0.014649	0.056139	0.710068	1391	3	-2.3621	0.44289	0.44344	0.999998	7956	0	-2.3621
Klk1b11	5	0.014655	0.05616	0.710068	1392	5	-1.2294	0.98534	0.98546	0.999998	17786	0	-1.2294
Gm14295	2	0.014661	0.02754	0.601784	1393	2	-2.7682	0.98534	0.98518	0.999998	17785	0	-2.7682
BC107364	8	0.014663	0.068206	0.750657	1394	6	-1.0101	0.80959	0.80973	0.999998	14459	0	-1.0101
Slc22a27	2	0.014665	0.027549	0.601784	1395	2	-4.6601	0.92827	0.9281	0.999998	16580	0	-4.6601
Rnps1	5	0.014672	0.05622	0.710068	1396	5	-1.9101	0.96904	0.96917	0.999998	17401	0	-1.9101
4930550C14Rik	5	0.014715	0.056364	0.711056	1397	5	-1.6905	0.98529	0.98539	0.999998	17783	0	-1.6905
Ctnna1	5	0.014719	0.056379	0.711056	1398	4	-1.4018	0.80782	0.80831	0.999998	14427	0	-1.4018
Stox1	5	0.014812	0.056717	0.714105	1399	4	-1.2031	0.23227	0.23243	0.999998	4242	0	-1.2031
Adat2	5	0.014819	0.056741	0.714105	1400	5	-0.93137	0.98518	0.9853	0.999998	17782	0	-0.93137
Rpl13a	4	0.014824	0.048413	0.687209	1401	4	-2.5968	0.96396	0.96391	0.999998	17280	0	-2.5968
C1ql3	5	0.014845	0.056822	0.714105	1402	5	-0.66322	0.98516	0.98527	0.999998	17781	0	-0.66322
Hes1	5	0.014847	0.056832	0.714105	1403	5	-2.0331	0.98515	0.98527	0.999998	17780	0	-2.0331
Ublcp1	5	0.014853	0.056854	0.714105	1404	4	-2.3043	0.96219	0.9624	0.999998	17235	0	-2.3043
Cd63	5	0.014891	0.056989	0.71532	1405	5	-1.9324	0.98511	0.98523	0.999998	17779	0	-1.9324
Cep120	5	0.014943	0.057173	0.716645	1406	4	-1.2443	0.66218	0.66267	0.999998	11840	0	-1.2443
Sall4	10	0.014967	0.076292	0.77319	1407	5	0.11408	0.20291	0.20229	0.999998	3698	0	0.11408
Rfc2	5	0.01497	0.057254	0.717181	1408	5	-1.4139	0.98503	0.98515	0.999998	17778	0	-1.4139
Nipbl	5	0.01499	0.057322	0.717536	1409	5	-0.98728	0.98501	0.98513	0.999998	17777	0	-0.98728
Gtl3	5	0.015007	0.057384	0.717805	1410	4	-1.365	0.70847	0.70894	0.999998	12656	0	-1.365
Gemin5	5	0.015042	0.057503	0.717805	1411	5	-0.76158	0.98496	0.98508	0.999998	17776	0	-0.76158
Mcm2	5	0.015062	0.057571	0.717805	1412	4	-2.2412	0.94136	0.94161	0.999998	16829	0	-2.2412
2210408I21Rik	5	0.015064	0.057577	0.717805	1413	4	-1.8266	0.81326	0.81378	0.999998	14532	0	-1.8266
Smc5	5	0.015077	0.057619	0.717828	1414	5	-1.2131	0.9783	0.97845	0.999998	17615	0	-1.2131
Hps6	5	0.015091	0.057661	0.717828	1415	4	-0.62787	0.91229	0.91266	0.999998	16313	0	-0.62787
Taf1c	5	0.015103	0.057696	0.717828	1416	4	-2.191	0.6541	0.65463	0.999998	11708	0	-2.191
Tsg101	5	0.015133	0.0578	0.717892	1417	5	-4.2767	0.98487	0.985	0.999998	17774	0	-4.2767
Plagl2	5	0.015139	0.057818	0.717892	1418	2	0.75884	0.28701	0.28735	0.999998	5198	0	0.75884
Prrxl1	5	0.015139	0.057818	0.717892	1419	4	-0.50162	0.18453	0.18481	0.999998	3368	0	-0.50162
Mrps31	5	0.015176	0.057957	0.718338	1420	5	-0.79806	0.98482	0.98495	0.999998	17773	0	-0.79806
Vwa5a	5	0.015192	0.058008	0.718338	1421	5	-1.8664	0.98481	0.98493	0.999998	17772	0	-1.8664
Rpsa	1	0.015199	0.015072	0.512628	1422	1	-6.4576	0.9848	0.98483	0.999998	17771	0	-6.4576
Rbbp8	5	0.015219	0.058108	0.718896	1423	4	-2.7092	0.37506	0.3757	0.999998	6784	0	-2.7092
Wrap53	5	0.015246	0.058203	0.718896	1424	5	-1.1685	0.98475	0.98487	0.999998	17770	0	-1.1685
Birc3	5	0.015257	0.058242	0.718896	1425	3	-1.0468	0.443	0.44355	0.999998	7959	0	-1.0468
Mrpl36	5	0.015264	0.058269	0.718896	1426	5	-0.99508	0.98474	0.98485	0.999998	17769	0	-0.99508
Gnal	5	0.015265	0.058274	0.718896	1427	2	0.61867	0.33264	0.33305	0.999998	6038	0	0.61867
Dgcr2	5	0.015275	0.058312	0.718896	1428	5	-1.2963	0.98472	0.98484	0.999998	17767	0	-1.2963
Mphosph6	5	0.015279	0.058329	0.718896	1429	5	-1.3889	0.98472	0.98483	0.999998	17766	0	-1.3889
Capza2	5	0.015335	0.058518	0.720741	1430	3	-2.5421	0.064394	0.06489	0.999016	1180	1	-2.5421
Fzd4	4	0.015341	0.049992	0.69425	1431	4	-1.7585	0.98466	0.98472	0.999998	17765	0	-1.7585
Prpf19	5	0.015369	0.058634	0.721686	1432	3	-2.246	0.61652	0.61702	0.999998	11024	0	-2.246
Disp2	5	0.015389	0.058713	0.72218	1433	4	-1.5058	0.26022	0.2605	0.999998	4733	0	-1.5058
Snrpa1	5	0.015427	0.058849	0.722703	1434	3	-4.116	0.062037	0.062644	0.999016	1139	1	-4.116
Papolg	5	0.015428	0.058851	0.722703	1435	4	-1.8459	0.85469	0.85503	0.999998	15298	0	-1.8459
Cypt1	5	0.015434	0.058874	0.722703	1436	5	-2.1605	0.98457	0.98468	0.999998	17764	0	-2.1605
Irx4	5	0.015509	0.059122	0.723781	1437	2	0.61541	0.53627	0.53661	0.999998	9623	0	0.61541
BC027231	5	0.01553	0.059202	0.723781	1438	5	-2.6577	0.98447	0.98459	0.999998	17762	0	-2.6577
Psma1	5	0.015538	0.059236	0.723781	1439	4	-3.0272	0.86772	0.86805	0.999998	15522	0	-3.0272
Asb6	5	0.015538	0.059236	0.723781	1440	4	-2.3039	0.72026	0.72067	0.999998	12868	0	-2.3039
Vmn2r15	5	0.015549	0.059268	0.723781	1441	4	-2.5717	0.71743	0.71789	0.999998	12820	0	-2.5717
Pogz	5	0.015552	0.059276	0.723781	1442	5	-0.60948	0.98445	0.98457	0.999998	17761	0	-0.60948
Cabs1	5	0.015592	0.059419	0.724777	1443	3	-0.11275	0.0070071	0.010241	0.961068	190	1	-0.11275
Samd10	5	0.015597	0.059436	0.724777	1444	4	-1.7868	0.30874	0.309	0.999998	5595	0	-1.7868
Trdn	4	0.015598	0.050782	0.695261	1445	3	-2.9836	0.50475	0.50411	0.999998	9049	0	-2.9836
Alox5ap	5	0.01563	0.05955	0.725687	1446	4	-2.6622	0.11168	0.1119	0.999998	2053	0	-2.6622
2810408M09Rik	4	0.015678	0.051025	0.696525	1447	3	-1.8421	0.86774	0.86722	0.999998	15523	0	-1.8421
Parn	5	0.015686	0.05975	0.726615	1448	5	-1.1294	0.98431	0.98442	0.999998	17759	0	-1.1294
Nacc1	5	0.015714	0.059852	0.726615	1449	5	-1.6426	0.98429	0.98439	0.999998	17758	0	-1.6426
Rspry1	5	0.015726	0.059888	0.726615	1450	5	-2.6637	0.97988	0.98003	0.999998	17645	0	-2.6637
Eef1e1	5	0.01575	0.059985	0.726615	1451	3	-2.5893	0.83462	0.83511	0.999998	14925	0	-2.5893
Hrg	5	0.015767	0.060042	0.726615	1452	3	-0.074971	0.65211	0.65261	0.999998	11671	0	-0.074971
Tgif2	5	0.015778	0.060073	0.726615	1453	3	-2.9612	0.90008	0.90047	0.999998	16098	0	-2.9612
Gabpb1	5	0.015787	0.060112	0.726615	1454	4	-1.4075	0.86677	0.86712	0.999998	15505	0	-1.4075
Nudt7	5	0.015787	0.060112	0.726615	1455	2	0.80512	0.079335	0.079465	0.999016	1456	1	0.80512
Pcdhb13	5	0.015787	0.060112	0.726615	1456	1	0.74576	0.65044	0.65094	0.999998	11643	0	0.74576
Alox12e	5	0.015798	0.060143	0.726615	1457	4	-2.4988	0.28955	0.28981	0.999998	5244	0	-2.4988
Galnt6	5	0.01581	0.060179	0.726615	1458	4	-2.1293	0.73368	0.73408	0.999998	13084	0	-2.1293
Izumo2	5	0.015865	0.060381	0.728089	1459	4	-1.3947	0.9096	0.91	0.999998	16269	0	-1.3947
Aim2	5	0.015939	0.060645	0.730318	1460	5	-1.2517	0.98406	0.98416	0.999998	17755	0	-1.2517
Pnma3	5	0.015995	0.060825	0.731088	1461	4	-2.6944	0.60169	0.60221	0.999998	10769	0	-2.6944
Dhx35	5	0.01601	0.060881	0.731088	1462	2	0.72173	0.68927	0.68968	0.999998	12316	0	0.72173
Nsf	5	0.01601	0.060881	0.731088	1463	5	-1.846	0.97341	0.9735	0.999998	17508	0	-1.846
Foxd2	5	0.01601	0.060881	0.731088	1464	2	0.81947	0.31511	0.31547	0.999998	5719	0	0.81947
Usp15	5	0.016018	0.060907	0.731088	1465	5	-0.99438	0.98398	0.9841	0.999998	17753	0	-0.99438
Vmn1r35	3	0.016026	0.041846	0.662026	1466	3	-5.3635	0.8893	0.88931	0.999998	15903	0	-5.3635
Nbn	5	0.016036	0.060983	0.731265	1467	4	-0.75484	0.95697	0.95721	0.999998	17146	0	-0.75484
Ccz1	5	0.016049	0.061027	0.731265	1468	5	-2.0777	0.98395	0.98407	0.999998	17750	0	-2.0777
Ssb	5	0.016052	0.061041	0.731265	1469	4	-2.6591	0.31302	0.31338	0.999998	5680	0	-2.6591
Hmgcr	5	0.01607	0.061094	0.731414	1470	4	-2.6462	0.95396	0.95421	0.999998	17094	0	-2.6462
Rictor	5	0.016092	0.061176	0.73169	1471	5	-1.302	0.98391	0.98402	0.999998	17749	0	-1.302
Vps28	5	0.016107	0.061225	0.73169	1472	4	-1.4147	0.13926	0.1396	0.999998	2546	0	-1.4147
Vmn1r121	1	0.016114	0.015989	0.515672	1473	1	-6.341	0.98389	0.98396	0.999998	17747	0	-6.341
Pdk2	5	0.016119	0.061273	0.73169	1474	3	-0.13722	0.48867	0.48919	0.999998	8750	0	-0.13722
Rexo2	5	0.016137	0.061332	0.73169	1475	3	-3.095	0.43786	0.4384	0.999998	7873	0	-3.095
Mc2r	5	0.016142	0.061351	0.73169	1476	4	-1.7957	0.69812	0.6986	0.999998	12475	0	-1.7957
Slc13a2	5	0.016169	0.061446	0.73169	1477	5	-1.3474	0.98238	0.98249	0.999998	17698	0	-1.3474
Pglyrp4	5	0.016175	0.06146	0.73169	1478	4	-1.2949	0.44321	0.44374	0.999998	7964	0	-1.2949
Tbp	4	0.016175	0.052529	0.700761	1479	3	-2.0794	0.90557	0.90522	0.999998	16194	0	-2.0794
Mrpl55	5	0.016177	0.061475	0.73169	1480	4	-2.0622	0.83646	0.83699	0.999998	14964	0	-2.0622
Sh3kbp1	5	0.016202	0.061563	0.7318	1481	4	-0.98615	0.87045	0.87078	0.999998	15572	0	-0.98615
Uba2	4	0.016227	0.0527	0.700761	1482	4	-1.7832	0.98377	0.98382	0.999998	17746	0	-1.7832
Arid1a	5	0.016244	0.061723	0.733226	1483	5	-0.8163	0.98376	0.98386	0.999998	17745	0	-0.8163
Gosr2	5	0.016289	0.061887	0.734349	1484	5	-1.6986	0.98123	0.98139	0.999998	17673	0	-1.6986
Lamtor1	5	0.016294	0.061897	0.734349	1485	4	-1.0931	0.96738	0.96757	0.999998	17367	0	-1.0931
Acrv1	5	0.016332	0.062024	0.73536	1486	5	-0.65923	0.98367	0.98378	0.999998	17744	0	-0.65923
Mpp5	5	0.016344	0.062063	0.73536	1487	1	1.0431	0.0077926	0.010943	0.962289	204	1	1.0431
1700015G11Rik	4	0.016369	0.053103	0.700761	1488	3	-2.22	0.82952	0.82881	0.999998	14824	0	-2.22
Fastkd1	5	0.016378	0.062179	0.73627	1489	3	-0.98817	0.39909	0.39972	0.999998	7207	0	-0.98817
Llgl1	5	0.016444	0.06243	0.738593	1490	3	-2.3558	0.64208	0.64254	0.999998	11463	0	-2.3558
9130023H24Rik	5	0.016463	0.062493	0.738593	1491	5	-0.64161	0.98354	0.98365	0.999998	17739	0	-0.64161
Cbll1	4	0.016483	0.053448	0.702253	1492	4	-0.76769	0.98352	0.98358	0.999998	17738	0	-0.76769
Ctla2a	4	0.01649	0.053468	0.702253	1493	4	-3.016	0.98351	0.98358	0.999998	17737	0	-3.016
Nelfcd	5	0.01653	0.062719	0.739666	1494	4	-2.3088	0.89744	0.89785	0.999998	16054	0	-2.3088
Pramef6	3	0.016535	0.043143	0.662026	1495	2	-0.76764	0.03479	0.035015	0.999016	662	1	-0.76764
Rxrb	5	0.016536	0.062748	0.739666	1496	5	-0.92658	0.98346	0.98357	0.999998	17736	0	-0.92658
Dydc1	5	0.016592	0.062933	0.740882	1497	4	-1.3173	0.87493	0.87542	0.999998	15645	0	-1.3173
Nkx6-3	5	0.016598	0.062962	0.740882	1498	5	-1.0193	0.9834	0.98351	0.999998	17735	0	-1.0193
Trip6	5	0.016618	0.063025	0.740882	1499	5	-0.72082	0.98338	0.98349	0.999998	17734	0	-0.72082
Uspl1	4	0.016665	0.053977	0.705421	1500	4	-2.9954	0.97629	0.97635	0.999998	17575	0	-2.9954
Selk	5	0.016679	0.063232	0.740882	1501	3	-0.7133	0.51441	0.51476	0.999998	9219	0	-0.7133
Pim2	5	0.016679	0.063232	0.740882	1502	2	0.080922	0.14525	0.14559	0.999998	2656	0	0.080922
Klhl41	5	0.016679	0.063233	0.740882	1503	3	-2.7595	0.14051	0.14083	0.999998	2571	0	-2.7595
Mettl23	5	0.016685	0.06325	0.740882	1504	4	-1.6232	0.8941	0.89457	0.999998	15988	0	-1.6232
1110008L16Rik	5	0.016686	0.063253	0.740882	1505	5	-1.196	0.98331	0.98342	0.999998	17733	0	-1.196
BC048562	5	0.016704	0.063314	0.740909	1506	4	-2.5146	0.65973	0.66019	0.999998	11806	0	-2.5146
Gtf3c4	5	0.01671	0.063336	0.740909	1507	4	-1.9435	0.71101	0.71147	0.999998	12710	0	-1.9435
Pkm	4	0.016742	0.054205	0.705754	1508	4	-1.554	0.98326	0.98334	0.999998	17732	0	-1.554
Slc35b1	5	0.016753	0.063476	0.742049	1509	5	-0.94041	0.98325	0.98335	0.999998	17731	0	-0.94041
Chd1l	4	0.01678	0.054332	0.706123	1510	3	-0.89088	0.42038	0.41972	0.999998	7581	0	-0.89088
Mtif2	5	0.016796	0.063634	0.742396	1511	4	-1.2054	0.75303	0.75352	0.999998	13444	0	-1.2054
1110012L19Rik	5	0.016839	0.063786	0.742396	1512	5	-1.0609	0.98316	0.98326	0.999998	17730	0	-1.0609
Polr3a	5	0.016842	0.063793	0.742396	1513	5	-1.0366	0.98316	0.98326	0.999998	17729	0	-1.0366
Rap1b	5	0.016871	0.063896	0.742396	1514	3	-1.0339	0.3898	0.39037	0.999998	7042	0	-1.0339
Cd74	5	0.016871	0.063896	0.742396	1515	3	-0.1547	0.62241	0.62282	0.999998	11127	0	-0.1547
Snrnp200	5	0.016886	0.063933	0.742396	1516	5	-1.5586	0.98311	0.98321	0.999998	17728	0	-1.5586
Tas2r113	5	0.016886	0.063933	0.742396	1517	5	-1.6634	0.98311	0.98321	0.999998	17727	0	-1.6634
Tubgcp6	5	0.016892	0.063953	0.742396	1518	5	-1.3442	0.98311	0.98321	0.999998	17726	0	-1.3442
Wdr92	5	0.016896	0.063972	0.742396	1519	5	-0.50345	0.9831	0.9832	0.999998	17725	0	-0.50345
Adamts16	5	0.016901	0.063988	0.742396	1520	2	0.1436	0.39965	0.40027	0.999998	7216	0	0.1436
Nup93	5	0.016929	0.064083	0.743032	1521	4	-2.118	0.64576	0.64629	0.999998	11548	0	-2.118
Fnip2	5	0.016948	0.064149	0.743032	1522	5	-1.2962	0.98305	0.98315	0.999998	17724	0	-1.2962
Cbwd1	5	0.016952	0.064164	0.743032	1523	5	-0.86706	0.98305	0.98315	0.999998	17723	0	-0.86706
Prr3	9	0.01697	0.083097	0.787516	1524	7	-0.77087	0.7402	0.74114	0.999998	13185	0	-0.77087
Gfm1	5	0.016992	0.064299	0.74366	1525	4	-2.0294	0.59206	0.59248	0.999998	10603	0	-2.0294
Cyp2j8	5	0.017012	0.064374	0.744058	1526	4	-1.8129	0.50099	0.50141	0.999998	8984	0	-1.8129
Cdc6	5	0.017041	0.064474	0.744272	1527	2	0.075602	0.58275	0.58314	0.999998	10438	0	0.075602
Sec14l5	5	0.017052	0.064512	0.744272	1528	5	-0.54385	0.98295	0.98305	0.999998	17722	0	-0.54385
Zbtb17	5	0.017055	0.064521	0.744272	1529	3	-2.8146	0.32654	0.3269	0.999998	5919	0	-2.8146
Vmn2r42	1	0.017062	0.016996	0.525676	1530	1	-7.5771	0.98294	0.98303	0.999998	17721	0	-7.5771
Cops2	5	0.017097	0.064666	0.744272	1531	3	-2.9806	0.85914	0.85937	0.999998	15385	0	-2.9806
Rprd1b	5	0.017102	0.064684	0.744272	1532	5	-1.3935	0.9829	0.983	0.999998	17720	0	-1.3935
Igbp1	5	0.017104	0.06469	0.744272	1533	4	-2.2621	0.70233	0.70275	0.999998	12558	0	-2.2621
Usb1	5	0.017124	0.064758	0.744272	1534	5	-1.5033	0.98288	0.98297	0.999998	17719	0	-1.5033
Vmn1r32	3	0.017129	0.04457	0.668313	1535	3	-3.2624	0.98287	0.98303	0.999998	17718	0	-3.2624
Surf6	5	0.017165	0.064914	0.744272	1536	5	-1.7109	0.98283	0.98294	0.999998	17716	0	-1.7109
Serpinb9	5	0.017177	0.064954	0.744272	1537	3	-2.9283	0.12626	0.12658	0.999998	2322	0	-2.9283
Usp36	5	0.01718	0.064968	0.744272	1538	3	-0.2499	0.70406	0.70451	0.999998	12583	0	-0.2499
Pag1	5	0.01718	0.064968	0.744272	1539	1	0.92542	0.18759	0.18788	0.999998	3425	0	0.92542
Per3	5	0.017185	0.064984	0.744272	1540	4	-1.4189	0.86028	0.86056	0.999998	15406	0	-1.4189
Nop2	5	0.017218	0.065107	0.744285	1541	5	-0.50786	0.98278	0.98288	0.999998	17715	0	-0.50786
Lifr	5	0.017237	0.065167	0.744285	1542	4	-1.5652	0.24997	0.25025	0.999998	4556	0	-1.5652
Setdb1	5	0.017262	0.065246	0.744285	1543	5	-0.80566	0.98274	0.98283	0.999998	17714	0	-0.80566
Cdh10	5	0.017266	0.065261	0.744285	1544	4	-2.1605	0.80168	0.80215	0.999998	14314	0	-2.1605
Ccdc104	4	0.01727	0.05582	0.709497	1545	3	-2.9711	0.70906	0.70831	0.999998	12669	0	-2.9711
Ccnk	5	0.017291	0.065342	0.744285	1546	4	-1.8062	0.5861	0.58648	0.999998	10495	0	-1.8062
Trim40	5	0.017294	0.065352	0.744285	1547	5	-0.66486	0.98271	0.9828	0.999998	17713	0	-0.66486
Ssr4	5	0.017295	0.065355	0.744285	1548	3	-2.6032	0.93135	0.93164	0.999998	16640	0	-2.6032
Fis1	5	0.017298	0.065365	0.744285	1549	3	-2.7463	0.72994	0.7303	0.999998	13023	0	-2.7463
Prkab2	5	0.017298	0.065365	0.744285	1550	4	-1.4275	0.9289	0.92922	0.999998	16592	0	-1.4275
AI317395	5	0.017329	0.065485	0.744285	1551	3	-2.6348	0.56134	0.56165	0.999998	10050	0	-2.6348
Dnah11	5	0.01733	0.065486	0.744285	1552	5	-1.0828	0.98267	0.98276	0.999998	17712	0	-1.0828
Mtm1	4	0.017333	0.056016	0.710031	1553	3	-3.987	0.41738	0.4167	0.999998	7523	0	-3.987
Fen1	5	0.017345	0.065543	0.744285	1554	4	-1.5396	0.91989	0.92024	0.999998	16434	0	-1.5396
Prdx5	5	0.017347	0.065547	0.744285	1555	3	-0.94616	0.22203	0.22225	0.999998	4053	0	-0.94616
Serpind1	5	0.017359	0.065593	0.744285	1556	4	-2.365	0.57032	0.57072	0.999998	10209	0	-2.365
Vmn1r216	3	0.017359	0.045151	0.672182	1557	2	-3.6625	0.70047	0.70058	0.999998	12516	0	-3.6625
Eftud2	5	0.017372	0.065632	0.744285	1558	5	-0.98704	0.98263	0.98272	0.999998	17710	0	-0.98704
Ybx1	5	0.017376	0.065647	0.744285	1559	5	-2.0528	0.98262	0.98272	0.999998	17709	0	-2.0528
Pde6g	4	0.017388	0.05617	0.710068	1560	4	-0.8102	0.98261	0.98269	0.999998	17708	0	-0.8102
Lin28a	5	0.017402	0.065729	0.744323	1561	5	-0.53636	0.9826	0.9827	0.999998	17707	0	-0.53636
Rfx3	5	0.017417	0.065777	0.744323	1562	4	-2.1873	0.061876	0.062492	0.999016	1134	1	-2.1873
Pex10	5	0.01743	0.065824	0.744323	1563	4	-1.0488	0.77605	0.77657	0.999998	13854	0	-1.0488
Flt3l	5	0.017438	0.065848	0.744323	1564	5	-0.92869	0.98256	0.98266	0.999998	17706	0	-0.92869
Gabrg1	5	0.017471	0.065978	0.744658	1565	5	-1.8694	0.98253	0.98263	0.999998	17704	0	-1.8694
Icam4	5	0.017478	0.066004	0.744658	1566	5	-0.14382	0.98252	0.98262	0.999998	17703	0	-0.14382
Slc25a41	5	0.017513	0.066116	0.744658	1567	5	-0.7722	0.98249	0.98259	0.999998	17701	0	-0.7722
Zfand5	5	0.017577	0.066342	0.744658	1568	4	-2.377	0.42648	0.42697	0.999998	7680	0	-2.377
Ythdc2	5	0.0176	0.066416	0.744658	1569	3	-0.057812	0.21526	0.21551	0.999998	3931	0	-0.057812
Tm9sf3	5	0.0176	0.066416	0.744658	1570	2	0.72625	0.060052	0.060689	0.999016	1105	1	0.72625
Hypk	5	0.0176	0.066416	0.744658	1571	4	-1.9275	0.94844	0.94874	0.999998	16968	0	-1.9275
Gosr1	5	0.0176	0.066416	0.744658	1572	5	-2.4078	0.9749	0.97504	0.999998	17547	0	-2.4078
Apbb3	5	0.0176	0.066416	0.744658	1573	4	-0.98048	0.77	0.77042	0.999998	13728	0	-0.98048
Cpsf2	5	0.017611	0.066449	0.744658	1574	4	-2.3761	0.95119	0.95144	0.999998	17025	0	-2.3761
Rpl31	2	0.017615	0.032832	0.636079	1575	2	-3.4645	0.98239	0.98225	0.999998	17699	0	-3.4645
Odf2	5	0.017681	0.066688	0.745926	1576	3	-0.41683	0.75862	0.75904	0.999998	13525	0	-0.41683
Zfp846	5	0.017681	0.066688	0.745926	1577	3	-1.082	0.73651	0.73697	0.999998	13126	0	-1.082
Rpp40	5	0.017681	0.066688	0.745926	1578	3	-3.8007	0.097261	0.097411	0.999016	1782	0	-3.8007
Zfp707	5	0.017695	0.06674	0.745926	1579	5	-1.2197	0.98161	0.98175	0.999998	17682	0	-1.2197
Mcm3	5	0.017705	0.066765	0.745926	1580	5	-0.49667	0.9823	0.98242	0.999998	17697	0	-0.49667
Cse1l	5	0.017753	0.066918	0.746472	1581	4	-2.5523	0.56533	0.56566	0.999998	10121	0	-2.5523
Dctn4	5	0.017757	0.066935	0.746472	1582	3	-2.3822	0.83626	0.83678	0.999998	14961	0	-2.3822
Uri1	5	0.01777	0.066984	0.746559	1583	3	-2.5203	0.67109	0.67148	0.999998	12001	0	-2.5203
Ndufa3	5	0.01782	0.067155	0.747252	1584	5	-2.3643	0.97285	0.97295	0.999998	17492	0	-2.3643
B3gnt9	5	0.01782	0.067155	0.747252	1585	3	-0.34524	0.79145	0.79196	0.999998	14105	0	-0.34524
Glod5	5	0.017823	0.067168	0.747252	1586	5	-1.1873	0.98218	0.9823	0.999998	17694	0	-1.1873
Chrna1	4	0.017849	0.05749	0.717805	1587	4	-1.5828	0.98215	0.98223	0.999998	17693	0	-1.5828
Tmprss11d	5	0.017865	0.067311	0.747907	1588	4	-0.33297	0.11961	0.11993	0.999998	2199	0	-0.33297
Idi2	5	0.017865	0.067311	0.747907	1589	4	-0.33774	0.91234	0.91271	0.999998	16315	0	-0.33774
Pogk	5	0.017876	0.067349	0.747907	1590	3	-2.9095	0.70266	0.70306	0.999998	12563	0	-2.9095
Mad2l1	4	0.017879	0.057577	0.717805	1591	3	-2.6728	0.8154	0.81496	0.999998	14568	0	-2.6728
Hipk1	5	0.017925	0.067525	0.748691	1592	5	-1.6652	0.97912	0.97926	0.999998	17631	0	-1.6652
Utrn	5	0.017931	0.067541	0.748691	1593	2	0.76418	0.15609	0.15648	0.999998	2873	0	0.76418
Clpx	5	0.017974	0.067698	0.749918	1594	4	-1.5655	0.23323	0.23339	0.999998	4258	0	-1.5655
Clspn	5	0.017986	0.06774	0.749918	1595	4	-1.9918	0.95757	0.9578	0.999998	17156	0	-1.9918
Eva1c	5	0.017998	0.067774	0.749918	1596	5	-0.39257	0.982	0.98215	0.999998	17691	0	-0.39257
BC048507	4	0.018028	0.05801	0.718338	1597	3	-0.90009	0.15033	0.14989	0.999998	2762	0	-0.90009
Cxcl3	5	0.018041	0.067925	0.750657	1598	5	-0.69246	0.98196	0.9821	0.999998	17690	0	-0.69246
Gabra3	5	0.018042	0.067931	0.750657	1599	3	-1.3326	0.94295	0.94319	0.999998	16863	0	-1.3326
Srp9	3	0.018048	0.046871	0.683447	1600	2	-2.8307	0.27187	0.27151	0.999998	4937	0	-2.8307
Gm15023	1	0.018061	0.01799	0.532709	1601	1	-7.5247	0.98194	0.98204	0.999998	17689	0	-7.5247
Gm12185	5	0.018083	0.068071	0.750657	1602	3	-0.50274	0.15106	0.1514	0.999998	2777	0	-0.50274
Tcl1b1	5	0.018083	0.068071	0.750657	1603	3	-0.066079	0.50795	0.50838	0.999998	9106	0	-0.066079
Map3k5	5	0.018153	0.0683	0.750657	1604	3	-1.4751	0.11986	0.12019	0.999998	2205	0	-1.4751
Ago4	5	0.018156	0.068311	0.750657	1605	4	-2.6457	0.88574	0.88622	0.999998	15848	0	-2.6457
Rhoq	5	0.018182	0.068402	0.750657	1606	5	-0.8067	0.98182	0.98195	0.999998	17688	0	-0.8067
Pabpc1	5	0.018196	0.06845	0.750657	1607	5	-2.2665	0.97886	0.97899	0.999998	17628	0	-2.2665
Thap11	5	0.0182	0.068468	0.750657	1608	4	-1.5011	0.93378	0.93404	0.999998	16669	0	-1.5011
Cib3	5	0.018206	0.068486	0.750657	1609	2	0.69327	0.49002	0.4905	0.999998	8779	0	0.69327
Rsph3a	5	0.018226	0.068563	0.750657	1610	4	-2.7936	0.62298	0.62339	0.999998	11136	0	-2.7936
Nkap	5	0.018227	0.068565	0.750657	1611	4	-1.7506	0.95641	0.95668	0.999998	17132	0	-1.7506
Prpf38a	5	0.018239	0.068597	0.750657	1612	5	-1.339	0.97208	0.97218	0.999998	17469	0	-1.339
Klk13	5	0.018253	0.068639	0.750657	1613	5	-0.67923	0.98175	0.98189	0.999998	17685	0	-0.67923
Trim30d	5	0.018259	0.068658	0.750657	1614	4	-1.7217	0.80923	0.80971	0.999998	14454	0	-1.7217
Ankrd39	5	0.01832	0.068867	0.750657	1615	2	0.31159	0.73162	0.73199	0.999998	13051	0	0.31159
Slco1c1	5	0.01832	0.068867	0.750657	1616	1	0.50584	0.24426	0.2445	0.999998	4456	0	0.50584
Gar1	5	0.018321	0.06887	0.750657	1617	4	-1.3954	0.21494	0.21518	0.999998	3926	0	-1.3954
Armc10	5	0.018327	0.068892	0.750657	1618	4	-1.4848	0.88383	0.88433	0.999998	15816	0	-1.4848
Gtf2a1	5	0.018334	0.06891	0.750657	1619	5	-2.6837	0.98167	0.98181	0.999998	17684	0	-2.6837
AI607873	5	0.018342	0.068937	0.750657	1620	2	0.6905	0.034589	0.036128	0.999016	656	1	0.6905
Gsg2	5	0.018345	0.068947	0.750657	1621	5	-0.76546	0.98165	0.9818	0.999998	17683	0	-0.76546
Mapk12	5	0.018358	0.068983	0.750657	1622	4	-2.2603	0.9471	0.94736	0.999998	16942	0	-2.2603
Pydc4	4	0.018375	0.059049	0.723781	1623	4	-2.7832	0.97145	0.97146	0.999998	17455	0	-2.7832
Fam83h	5	0.018396	0.069106	0.751548	1624	4	-1.2435	0.83347	0.83396	0.999998	14903	0	-1.2435
Hagh	5	0.018416	0.069171	0.751811	1625	4	-1.2294	0.89889	0.89929	0.999998	16083	0	-1.2294
Nup50	5	0.018431	0.069227	0.751976	1626	3	-2.3462	0.16022	0.16062	0.999998	2944	0	-2.3462
Gm6034	3	0.018493	0.047925	0.686383	1627	3	-3.5605	0.96665	0.96688	0.999998	17348	0	-3.5605
4930503L19Rik	5	0.018514	0.069492	0.752577	1628	5	-1.2816	0.98149	0.98163	0.999998	17680	0	-1.2816
Isca1	5	0.018515	0.069492	0.752577	1629	3	-2.1043	0.92255	0.92289	0.999998	16477	0	-2.1043
Tpst1	5	0.018579	0.069717	0.752577	1630	4	-2.0595	0.93843	0.93867	0.999998	16768	0	-2.0595
Dpm1	5	0.018586	0.06974	0.752577	1631	3	-0.87983	0.27557	0.27585	0.999998	4991	0	-0.87983
Fam71f2	5	0.018586	0.06974	0.752577	1632	2	0.97832	0.19212	0.1924	0.999998	3508	0	0.97832
Ddx11	5	0.018586	0.06974	0.752577	1633	3	-1.2451	0.75118	0.75167	0.999998	13407	0	-1.2451
Skint3	5	0.018586	0.06974	0.752577	1634	2	2.334	0.050181	0.051115	0.999016	927	1	2.334
Dram2	5	0.018586	0.069743	0.752577	1635	5	-1.0985	0.98141	0.98157	0.999998	17678	0	-1.0985
Sh3bp5l	5	0.018601	0.069796	0.752577	1636	4	-1.2325	0.83875	0.83919	0.999998	15009	0	-1.2325
Zwilch	5	0.018607	0.069814	0.752577	1637	5	-1.2816	0.97851	0.97865	0.999998	17620	0	-1.2816
Coq4	5	0.018648	0.069954	0.75264	1638	4	-1.8662	0.41131	0.41197	0.999998	7421	0	-1.8662
Erbb2ip	5	0.018649	0.069958	0.75264	1639	5	-1.251	0.98135	0.9815	0.999998	17677	0	-1.251
Rpl7	4	0.018697	0.059988	0.726615	1640	4	-2.1113	0.9813	0.98139	0.999998	17676	0	-2.1113
Ccnc	5	0.018701	0.070133	0.75264	1641	4	-1.9627	0.94967	0.94993	0.999998	16992	0	-1.9627
Sec61a1	5	0.018703	0.070139	0.75264	1642	4	-1.7983	0.89541	0.89588	0.999998	16012	0	-1.7983
Taf6	5	0.018708	0.070155	0.75264	1643	5	-1.3558	0.98129	0.98145	0.999998	17675	0	-1.3558
Zfp942	5	0.018719	0.070187	0.75264	1644	5	-1.6067	0.98128	0.98144	0.999998	17674	0	-1.6067
Zfp180	5	0.018737	0.070247	0.752836	1645	4	-0.37641	0.9055	0.9059	0.999998	16190	0	-0.37641
Arid5b	5	0.018765	0.070336	0.752971	1646	3	-0.92744	0.26808	0.26835	0.999998	4866	0	-0.92744
Cox20	5	0.018801	0.070459	0.752971	1647	4	-2.1389	0.88556	0.88605	0.999998	15847	0	-2.1389
Atp6v1e1	5	0.018808	0.070482	0.752971	1648	5	-0.96811	0.98119	0.98135	0.999998	17671	0	-0.96811
Alg11	5	0.018835	0.070567	0.752971	1649	3	-0.010282	0.92009	0.92043	0.999998	16439	0	-0.010282
Ugt1a9	3	0.018844	0.048786	0.688525	1650	2	-3.8931	0.3503	0.35013	0.999998	6356	0	-3.8931
Evl	5	0.018848	0.07061	0.752971	1651	3	-3.0582	0.083343	0.08349	0.999016	1523	1	-3.0582
Hibch	5	0.018848	0.07061	0.752971	1652	4	-2.4063	0.92047	0.92082	0.999998	16444	0	-2.4063
Dlg5	5	0.018872	0.070692	0.752971	1653	5	-0.3703	0.98113	0.98129	0.999998	17669	0	-0.3703
Ppp2r5d	5	0.018878	0.07071	0.752971	1654	4	-2.2592	0.5284	0.52871	0.999998	9480	0	-2.2592
Fbxo11	5	0.018904	0.070801	0.753434	1655	3	-1.978	0.42608	0.42658	0.999998	7675	0	-1.978
Sdr16c5	5	0.018915	0.070835	0.753434	1656	4	-0.66272	0.23131	0.23144	0.999998	4227	0	-0.66272
Crnkl1	5	0.018935	0.070899	0.753679	1657	3	-2.7907	0.28796	0.28824	0.999998	5212	0	-2.7907
Gm10094	3	0.018956	0.049065	0.69077	1658	2	-5.2127	0.7409	0.7411	0.999998	13200	0	-5.2127
Mrps9	5	0.018996	0.07112	0.755067	1659	3	-1.2531	0.82249	0.82298	0.999998	14686	0	-1.2531
Rpl18a	2	0.018998	0.035331	0.641291	1660	2	-5.1361	0.981	0.98089	0.999998	17668	0	-5.1361
Rad54l	5	0.019003	0.071145	0.755067	1661	4	-1.5484	0.81761	0.81813	0.999998	14621	0	-1.5484
Kansl3	5	0.019009	0.071172	0.755067	1662	5	-1.2374	0.98099	0.98115	0.999998	17667	0	-1.2374
Gfral	5	0.019023	0.071214	0.755067	1663	3	-0.73129	0.14749	0.14779	0.999998	2703	0	-0.73129
Cd2	5	0.019029	0.071235	0.755067	1664	3	-2.7888	0.62889	0.62927	0.999998	11243	0	-2.7888
Hddc2	5	0.019059	0.071341	0.755446	1665	5	-2.2303	0.98094	0.9811	0.999998	17665	0	-2.2303
Anapc15	5	0.019064	0.071353	0.755446	1666	5	-0.64338	0.98094	0.98109	0.999998	17664	0	-0.64338
Mat2b	5	0.019102	0.071472	0.75627	1667	4	-1.4146	0.89728	0.89771	0.999998	16048	0	-1.4146
Rpl17	2	0.019132	0.035567	0.641291	1668	2	-5.0905	0.98087	0.98076	0.999998	17663	0	-5.0905
Polr3k	5	0.019154	0.071636	0.757577	1669	2	0.22089	0.70496	0.70545	0.999998	12594	0	0.22089
Ccdc23	7	0.019176	0.080304	0.782249	1670	6	-1.5247	0.75056	0.75066	0.999998	13394	0	-1.5247
Desi2	4	0.019221	0.061529	0.7318	1671	4	-1.8969	0.98078	0.98086	0.999998	17662	0	-1.8969
Cldn13	5	0.019232	0.071906	0.758727	1672	4	-3.1518	0.46536	0.46576	0.999998	8361	0	-3.1518
Mycbpap	5	0.019244	0.071935	0.758727	1673	4	-1.5328	0.54207	0.54236	0.999998	9718	0	-1.5328
Cul3	5	0.019252	0.071968	0.758727	1674	3	-4.2251	0.29839	0.29865	0.999998	5407	0	-4.2251
Exosc7	5	0.019259	0.071993	0.758727	1675	4	-2.2729	0.80217	0.80264	0.999998	14325	0	-2.2729
Mmp23	5	0.019293	0.072116	0.759156	1676	5	-0.7528	0.9767	0.97685	0.999998	17588	0	-0.7528
Matr3	5	0.019349	0.072303	0.760692	1677	4	-0.38255	0.94315	0.9434	0.999998	16868	0	-0.38255
Stx5a	5	0.019385	0.072415	0.760957	1678	4	-1.8139	0.94559	0.94586	0.999998	16917	0	-1.8139
Rnf122	5	0.019432	0.072569	0.760957	1679	4	-2.5846	0.50894	0.50934	0.999998	9123	0	-2.5846
Gpha2	5	0.019437	0.072581	0.760957	1680	2	0.45186	0.1294	0.1297	0.999998	2372	0	0.45186
Ildr2	5	0.01946	0.072662	0.760957	1681	3	-0.10015	0.88204	0.8825	0.999998	15778	0	-0.10015
Cyp2c37	5	0.01946	0.072662	0.760957	1682	3	-1.1148	0.091944	0.092066	0.999016	1682	1	-1.1148
Dpcr1	5	0.019464	0.072675	0.760957	1683	4	-1.7458	0.56414	0.56451	0.999998	10092	0	-1.7458
Slc12a1	5	0.019468	0.072689	0.760957	1684	5	-0.31537	0.98053	0.98069	0.999998	17661	0	-0.31537
Lrrc69	5	0.019496	0.072786	0.760957	1685	4	-2.5822	0.91925	0.91957	0.999998	16422	0	-2.5822
Hnrnpa2b1	5	0.019497	0.072788	0.760957	1686	4	-1.7802	0.71032	0.71076	0.999998	12693	0	-1.7802
Ncr1	5	0.019548	0.072949	0.760957	1687	5	-1.1719	0.98045	0.9806	0.999998	17660	0	-1.1719
Zfp560	5	0.019582	0.073054	0.760957	1688	4	-2.5045	0.9069	0.90727	0.999998	16221	0	-2.5045
Hc	5	0.019582	0.073054	0.760957	1689	4	-1.4787	0.95168	0.95192	0.999998	17034	0	-1.4787
Stard3nl	5	0.019583	0.073056	0.760957	1690	3	-2.4986	0.0054908	0.0088466	0.949304	167	1	-2.4986
Sec14l2	4	0.019589	0.062593	0.738786	1691	3	-2.4265	0.93386	0.93361	0.999998	16672	0	-2.4265
4930550L24Rik	5	0.019596	0.073108	0.760957	1692	4	-2.0676	0.8088	0.80928	0.999998	14448	0	-2.0676
Mcm6	5	0.019599	0.073117	0.760957	1693	3	-0.065863	0.53287	0.53318	0.999998	9558	0	-0.065863
Ints12	5	0.019599	0.073117	0.760957	1694	2	0.10256	0.25091	0.25119	0.999998	4576	0	0.10256
Vmn1r204	3	0.019632	0.050665	0.695261	1695	2	-3.8051	0.16089	0.16044	0.999998	2955	0	-3.8051
Ift172	5	0.019723	0.073524	0.760957	1696	5	-1.1025	0.98028	0.98042	0.999998	17655	0	-1.1025
Ccdc136	5	0.019738	0.073572	0.760957	1697	3	-0.13467	0.36602	0.36645	0.999998	6623	0	-0.13467
Cldn19	5	0.019738	0.073572	0.760957	1698	4	-0.62247	0.69033	0.69074	0.999998	12337	0	-0.62247
Plcd4	5	0.019738	0.073572	0.760957	1699	2	0.63994	0.38923	0.38979	0.999998	7030	0	0.63994
Dnajc4	5	0.019745	0.073604	0.760957	1700	5	-1.0741	0.98025	0.9804	0.999998	17654	0	-1.0741
Mstn	5	0.019748	0.073616	0.760957	1701	5	-0.88374	0.98025	0.9804	0.999998	17653	0	-0.88374
Icam2	5	0.019753	0.073633	0.760957	1702	5	-0.79038	0.98025	0.9804	0.999998	17652	0	-0.79038
Dcaf11	5	0.019761	0.073662	0.760957	1703	4	-2.165	0.89011	0.8906	0.999998	15920	0	-2.165
Zdhhc4	4	0.019764	0.063083	0.740882	1704	1	0.14785	0.84952	0.84887	0.999998	15212	0	0.14785
Mrpl35	5	0.019764	0.073671	0.760957	1705	4	-1.9448	0.9642	0.96439	0.999998	17289	0	-1.9448
Haus6	5	0.019783	0.073734	0.760957	1706	4	-1.6999	0.96596	0.96615	0.999998	17327	0	-1.6999
Tsnaxip1	5	0.019823	0.073888	0.761686	1707	4	-1.5311	0.16204	0.16244	0.999998	2976	0	-1.5311
Eif2ak2	5	0.019846	0.07395	0.761902	1708	3	-0.48854	0.53535	0.53567	0.999998	9601	0	-0.48854
Rab2a	4	0.019906	0.063514	0.742049	1709	4	-1.4459	0.98009	0.9802	0.999998	17649	0	-1.4459
Pum1	5	0.019932	0.07424	0.764398	1710	3	-0.24585	0.84248	0.84291	0.999998	15080	0	-0.24585
Sf3a2	5	0.019974	0.074359	0.764398	1711	4	-1.6454	0.95352	0.95377	0.999998	17085	0	-1.6454
Ipcef1	4	0.020022	0.063836	0.742396	1712	4	-2.5545	0.94702	0.94693	0.999998	16938	0	-2.5545
Igf1r	5	0.020023	0.074535	0.765534	1713	5	-0.14392	0.97998	0.98013	0.999998	17648	0	-0.14392
Sec24c	5	0.020029	0.074552	0.765534	1714	3	-2.2439	0.18477	0.18504	0.999998	3373	0	-2.2439
Sfrp2	5	0.020078	0.074719	0.765694	1715	4	-1.6941	0.71438	0.71489	0.999998	12768	0	-1.6941
Mad1l1	5	0.020094	0.074776	0.765694	1716	4	-2.8104	0.95829	0.95851	0.999998	17173	0	-2.8104
Acd	5	0.020097	0.074788	0.765694	1717	4	-1.6458	0.96282	0.96304	0.999998	17250	0	-1.6458
Tnks2	5	0.020113	0.074835	0.765694	1718	4	-2.3015	0.9152	0.9155	0.999998	16356	0	-2.3015
Gucy2c	5	0.020113	0.074835	0.765694	1719	4	-1.3726	0.77746	0.77798	0.999998	13874	0	-1.3726
Lnp	5	0.020126	0.074881	0.765694	1720	1	0.56208	0.030852	0.032589	0.999016	590	1	0.56208
Gfpt2	5	0.020126	0.074881	0.765694	1721	3	-0.61302	0.32818	0.32858	0.999998	5950	0	-0.61302
Scarb1	5	0.020141	0.074927	0.765694	1722	3	-2.0021	0.31306	0.31341	0.999998	5681	0	-2.0021
Cdh8	5	0.020147	0.074942	0.765694	1723	5	-0.99412	0.97985	0.98	0.999998	17644	0	-0.99412
Vhl	4	0.020155	0.064235	0.743387	1724	4	-2.7683	0.97304	0.97303	0.999998	17499	0	-2.7683
Rpl36al	5	0.020189	0.075091	0.766629	1725	5	-1.4143	0.9733	0.97339	0.999998	17506	0	-1.4143
Tmem232	5	0.020199	0.075117	0.766629	1726	4	-1.2262	0.9553	0.95555	0.999998	17116	0	-1.2262
Haus3	5	0.020265	0.075325	0.767521	1727	4	-1.3215	0.6524	0.65292	0.999998	11676	0	-1.3215
Nhlh1	5	0.020265	0.075325	0.767521	1728	3	-0.74906	0.71226	0.71273	0.999998	12729	0	-0.74906
Sub1	5	0.020272	0.075348	0.767521	1729	4	-1.7987	0.83511	0.83562	0.999998	14936	0	-1.7987
Hhip	5	0.020279	0.075371	0.767521	1730	5	-0.98558	0.97972	0.97986	0.999998	17643	0	-0.98558
Mcm10	4	0.020284	0.064598	0.744272	1731	4	-2.4999	0.97972	0.97982	0.999998	17642	0	-2.4999
Zrsr2	5	0.020323	0.07552	0.768605	1732	4	-2.3397	0.66792	0.66834	0.999998	11950	0	-2.3397
Dclre1c	5	0.020412	0.07583	0.771339	1733	4	-1.2327	0.9585	0.95872	0.999998	17180	0	-1.2327
Sbk1	5	0.020432	0.075894	0.771563	1734	2	0.45841	0.7438	0.74425	0.999998	13255	0	0.45841
Polr3c	5	0.020449	0.07595	0.771701	1735	4	-1.6318	0.81331	0.81382	0.999998	14533	0	-1.6318
4930415L06Rik	5	0.020467	0.076012	0.771701	1736	3	-1.7178	0.65537	0.65589	0.999998	11733	0	-1.7178
Snx11	5	0.020474	0.076034	0.771701	1737	5	-1.0963	0.97953	0.97966	0.999998	17640	0	-1.0963
Sntg2	5	0.020592	0.076413	0.773849	1738	3	-0.89079	0.76843	0.76885	0.999998	13699	0	-0.89079
Pdss1	5	0.020648	0.076617	0.775488	1739	4	-2.5792	0.63505	0.63547	0.999998	11339	0	-2.5792
Mecr	5	0.020685	0.076752	0.775956	1740	3	-1.7091	0.96248	0.9627	0.999998	17242	0	-1.7091
Ppp1r14d	5	0.020737	0.076921	0.775956	1741	3	-0.32722	0.082659	0.082822	0.999016	1510	1	-0.32722
Traf7	5	0.020737	0.076921	0.775956	1742	3	-1.0751	0.6793	0.67975	0.999998	12135	0	-1.0751
Ggcx	5	0.020737	0.076921	0.775956	1743	4	-2.3059	0.62282	0.62323	0.999998	11134	0	-2.3059
Pter	5	0.020757	0.076983	0.775956	1744	5	-0.90055	0.97924	0.97938	0.999998	17635	0	-0.90055
Zfp40	5	0.020764	0.077001	0.775956	1745	3	-0.95577	0.62002	0.62048	0.999998	11087	0	-0.95577
Adamts12	5	0.020794	0.077094	0.776288	1746	3	-2.4064	0.49265	0.49315	0.999998	8829	0	-2.4064
Wfikkn1	5	0.020802	0.07712	0.776288	1747	4	-1.5622	0.86553	0.86588	0.999998	15487	0	-1.5622
Hdlbp	4	0.020809	0.066099	0.744658	1748	3	-1.1449	0.90418	0.9038	0.999998	16168	0	-1.1449
Nrg3	5	0.020827	0.077217	0.776288	1749	5	-0.72007	0.97917	0.97931	0.999998	17634	0	-0.72007
Cab39l	5	0.020849	0.077279	0.776288	1750	5	-2.551	0.97915	0.97929	0.999998	17633	0	-2.551
Vmn2r85	4	0.020856	0.06625	0.744658	1751	3	-2.3162	0.85993	0.85943	0.999998	15400	0	-2.3162
Krtap4-7	3	0.020857	0.053746	0.70417	1752	2	-3.2781	0.55308	0.55338	0.999998	9913	0	-3.2781
Wasl	5	0.02087	0.077341	0.776288	1753	5	-0.97268	0.97913	0.97927	0.999998	17632	0	-0.97268
D10Wsu102e	5	0.020872	0.077344	0.776288	1754	3	-2.2994	0.67164	0.67206	0.999998	12008	0	-2.2994
Rxfp4	5	0.020889	0.077407	0.776288	1755	3	-2.9477	0.84573	0.84612	0.999998	15150	0	-2.9477
Kif3b	5	0.02089	0.077414	0.776288	1756	3	-0.086759	0.47655	0.47703	0.999998	8556	0	-0.086759
Megf9	5	0.020898	0.077441	0.776288	1757	3	-2.2929	0.61098	0.61141	0.999998	10925	0	-2.2929
Vmn1r29	5	0.020912	0.077478	0.776288	1758	4	-1.8275	0.49746	0.49791	0.999998	8922	0	-1.8275
Rnf103	5	0.020931	0.07754	0.776288	1759	2	0.33289	0.31515	0.31551	0.999998	5720	0	0.33289
Rac1	5	0.020941	0.077583	0.776291	1760	3	-2.0091	0.87182	0.87222	0.999998	15599	0	-2.0091
Arhgef9	5	0.021013	0.077819	0.777502	1761	4	-1.458	0.34702	0.34739	0.999998	6298	0	-1.458
Prl8a8	5	0.021028	0.077873	0.777502	1762	5	-0.82305	0.97897	0.97911	0.999998	17630	0	-0.82305
Tsr2	5	0.021084	0.078055	0.778895	1763	3	-2.645	0.72749	0.72788	0.999998	12981	0	-2.645
Macc1	5	0.021108	0.078146	0.779119	1764	5	-2.2646	0.97889	0.97903	0.999998	17629	0	-2.2646
Atp1a1	5	0.021157	0.078325	0.779119	1765	5	-0.18138	0.97884	0.97898	0.999998	17627	0	-0.18138
Tpmt	5	0.02118	0.078392	0.779119	1766	4	-1.5295	0.91587	0.91616	0.999998	16368	0	-1.5295
Peg10	5	0.021181	0.078398	0.779119	1767	2	0.076865	0.63095	0.63136	0.999998	11275	0	0.076865
Il1rap	5	0.021181	0.078398	0.779119	1768	2	0.67447	0.73116	0.73153	0.999998	13044	0	0.67447
Serhl	5	0.02119	0.078426	0.779119	1769	4	-2.428	0.93635	0.93665	0.999998	16722	0	-2.428
Dmap1	5	0.02119	0.078428	0.779119	1770	4	-2.7797	0.96235	0.96257	0.999998	17237	0	-2.7797
Pomt1	5	0.0212	0.078458	0.779119	1771	4	-0.73481	0.8339	0.83439	0.999998	14913	0	-0.73481
Gm12887	5	0.021222	0.078525	0.77927	1772	5	-1.1021	0.97878	0.97891	0.999998	17626	0	-1.1021
Lrpprc	5	0.021246	0.078615	0.77927	1773	4	-1.1302	0.86164	0.86189	0.999998	15428	0	-1.1302
Cyp2c54	4	0.021278	0.067471	0.748691	1774	4	-2.584	0.96566	0.96559	0.999998	17321	0	-2.584
Mtor	5	0.021279	0.078712	0.77927	1775	5	-0.79316	0.97872	0.97885	0.999998	17625	0	-0.79316
Spata31d1c	5	0.02128	0.078716	0.77927	1776	4	-0.12101	0.87201	0.87242	0.999998	15603	0	-0.12101
Sra1	5	0.021325	0.07885	0.77927	1777	4	-2.3311	0.35624	0.35666	0.999998	6466	0	-2.3311
Pcdhb4	5	0.021363	0.078976	0.77927	1778	3	-2.6199	0.028648	0.030523	0.999016	549	1	-2.6199
Sart1	5	0.021379	0.079021	0.77927	1779	3	-0.95735	0.073828	0.074043	0.999016	1359	1	-0.95735
1700009N14Rik	5	0.021385	0.07904	0.77927	1780	5	-2.2606	0.97861	0.97875	0.999998	17623	0	-2.2606
Eif3e	5	0.021407	0.079109	0.77927	1781	3	-2.5532	0.31448	0.31484	0.999998	5709	0	-2.5532
Fam13c	5	0.021424	0.079172	0.77927	1782	5	-1.4147	0.97858	0.97871	0.999998	17621	0	-1.4147
Wdr70	5	0.021431	0.079196	0.77927	1783	4	-0.34071	0.94344	0.94368	0.999998	16872	0	-0.34071
Elavl2	5	0.021435	0.079215	0.77927	1784	3	-1.5171	0.066159	0.066581	0.999016	1218	1	-1.5171
Eri2	5	0.021437	0.07922	0.77927	1785	4	-1.2064	0.96751	0.96769	0.999998	17371	0	-1.2064
Tgs1	5	0.02144	0.079236	0.77927	1786	4	-1.9295	0.55959	0.55994	0.999998	10025	0	-1.9295
Card14	5	0.021457	0.079295	0.779326	1787	4	-1.3473	0.93381	0.93407	0.999998	16670	0	-1.3473
Nubpl	5	0.021508	0.079447	0.779352	1788	5	-1.0737	0.97849	0.97863	0.999998	17619	0	-1.0737
Dctn3	5	0.021513	0.079471	0.779352	1789	4	-2.3121	0.94093	0.94118	0.999998	16821	0	-2.3121
Pfas	5	0.021516	0.079484	0.779352	1790	5	-2.2058	0.97848	0.97862	0.999998	17618	0	-2.2058
Uqcrfs1	4	0.021542	0.068223	0.750657	1791	1	0.86831	0.18886	0.1885	0.999998	3449	0	0.86831
Fam21	5	0.02155	0.079597	0.779352	1792	5	-1.0495	0.97845	0.97859	0.999998	17617	0	-1.0495
Grk6	5	0.021563	0.079649	0.779352	1793	2	0.17903	0.63515	0.63557	0.999998	11342	0	0.17903
Gabra5	5	0.021563	0.079649	0.779352	1794	4	-2.936	0.95374	0.95401	0.999998	17090	0	-2.936
Tas2r102	4	0.021569	0.068305	0.750657	1795	2	-2.7122	0.060546	0.060431	0.999016	1114	1	-2.7122
Fam132a	5	0.021597	0.079752	0.779352	1796	4	-0.40693	0.86687	0.86722	0.999998	15507	0	-0.40693
Myh14	5	0.021597	0.079752	0.779352	1797	2	0.25998	0.92207	0.9224	0.999998	16467	0	0.25998
L3mbtl3	5	0.021597	0.079752	0.779352	1798	3	-0.14199	0.83092	0.8314	0.999998	14852	0	-0.14199
Dennd4c	5	0.021622	0.079841	0.779805	1799	5	-0.81245	0.97838	0.97852	0.999998	17616	0	-0.81245
Lrrfip2	5	0.021663	0.079964	0.780249	1800	2	0.48984	0.77293	0.77339	0.999998	13790	0	0.48984
Zfp280d	5	0.021665	0.079971	0.780249	1801	4	-2.2669	0.56521	0.56555	0.999998	10119	0	-2.2669
D8Ertd738e	5	0.021686	0.080034	0.780444	1802	4	-2.1799	0.93372	0.93399	0.999998	16667	0	-2.1799
Calcoco2	4	0.021711	0.068733	0.750657	1803	4	-1.0756	0.97829	0.97839	0.999998	17614	0	-1.0756
Acbd7	5	0.021729	0.080183	0.781483	1804	4	-1.8602	0.42521	0.42572	0.999998	7659	0	-1.8602
Chd1	5	0.021847	0.080571	0.783512	1805	2	0.64343	0.32748	0.32788	0.999998	5936	0	0.64343
Cars	5	0.021847	0.080571	0.783512	1806	4	-1.303	0.51203	0.51241	0.999998	9179	0	-1.303
Serpini2	5	0.021872	0.080655	0.783512	1807	3	-2.1774	0.22493	0.22514	0.999998	4107	0	-2.1774
Runx1	5	0.021878	0.080671	0.783512	1808	3	-2.2616	0.34954	0.34996	0.999998	6345	0	-2.2616
Acy1	5	0.021898	0.080742	0.783512	1809	4	-2.4872	0.57691	0.57727	0.999998	10332	0	-2.4872
Fdxacb1	5	0.021898	0.080742	0.783512	1810	3	-2.4872	0.65976	0.6602	0.999998	11807	0	-2.4872
Idua	5	0.021904	0.080757	0.783512	1811	4	-1.0128	0.32962	0.33003	0.999998	5981	0	-1.0128
Tbce	5	0.021947	0.080893	0.78376	1812	3	-2.0217	0.045623	0.046747	0.999016	849	1	-2.0217
Fbxo18	5	0.021949	0.080904	0.78376	1813	5	-1.6107	0.97805	0.97821	0.999998	17613	0	-1.6107
Mtif3	5	0.021956	0.080927	0.78376	1814	5	-1.2806	0.97804	0.9782	0.999998	17612	0	-1.2806
Isy1	4	0.02196	0.069413	0.752577	1815	4	-3.0389	0.97804	0.97815	0.999998	17611	0	-3.0389
Tmem62	5	0.022012	0.081116	0.784993	1816	4	-0.89281	0.84226	0.84271	0.999998	15077	0	-0.89281
Sec13	5	0.022031	0.081183	0.784993	1817	5	-2.187	0.97797	0.97813	0.999998	17610	0	-2.187
Utp11l	5	0.022034	0.08119	0.784993	1818	4	-2.0253	0.9313	0.93159	0.999998	16639	0	-2.0253
Ckap5	5	0.02205	0.081255	0.784993	1819	4	-2.3524	0.1194	0.11973	0.999998	2195	0	-2.3524
Tubg1	5	0.022064	0.081309	0.784993	1820	4	-2.1821	0.3215	0.32182	0.999998	5831	0	-2.1821
Rad54b	6	0.02208	0.086404	0.793732	1821	5	-2.1216	0.62355	0.6237	0.999998	11144	0	-2.1216
Zfp330	5	0.022096	0.081396	0.784993	1822	3	-0.53258	0.17914	0.17939	0.999998	3281	0	-0.53258
Cetn4	5	0.022096	0.081396	0.784993	1823	2	0.6807	0.54706	0.5474	0.999998	9804	0	0.6807
Sox17	5	0.022096	0.081396	0.784993	1824	1	0.74708	0.75481	0.75531	0.999998	13464	0	0.74708
Ghitm	5	0.02212	0.081478	0.785309	1825	4	-2.7214	0.87703	0.87751	0.999998	15685	0	-2.7214
Rbm34	5	0.022159	0.081599	0.785309	1826	4	-1.0522	0.85902	0.85925	0.999998	15382	0	-1.0522
1700019A02Rik	5	0.022159	0.081599	0.785309	1827	5	-2.1389	0.97543	0.9756	0.999998	17557	0	-2.1389
Tas2r107	5	0.022159	0.081599	0.785309	1828	3	-1.2855	0.87904	0.87955	0.999998	15722	0	-1.2855
Cyp2c44	5	0.022204	0.08174	0.785864	1829	4	-1.6247	0.94922	0.94949	0.999998	16977	0	-1.6247
Chac2	5	0.022205	0.081742	0.785864	1830	5	-1.1333	0.9778	0.97795	0.999998	17609	0	-1.1333
Psmg2	4	0.022217	0.070188	0.75264	1831	4	-2.3399	0.94478	0.94462	0.999998	16902	0	-2.3399
Cdc26	3	0.022282	0.057165	0.716645	1832	3	-2.8162	0.97772	0.9779	0.999998	17607	0	-2.8162
Tuba1c	2	0.022284	0.041304	0.662026	1833	2	-3.444	0.97772	0.9776	0.999998	17606	0	-3.444
Dnajc10	5	0.02229	0.082019	0.78659	1834	3	-1.42	0.45418	0.45464	0.999998	8162	0	-1.42
Abt1	5	0.022306	0.082079	0.78659	1835	4	-2.3472	0.70124	0.70166	0.999998	12534	0	-2.3472
Mettl14	4	0.022324	0.070489	0.752971	1836	3	-3.7438	0.39907	0.39851	0.999998	7206	0	-3.7438
Clcn1	5	0.022346	0.082199	0.78659	1837	4	-2.6049	0.83157	0.83206	0.999998	14866	0	-2.6049
Med22	5	0.022347	0.082205	0.78659	1838	4	-1.2067	0.38942	0.38998	0.999998	7036	0	-1.2067
Vdac1	5	0.022373	0.082288	0.78659	1839	4	-0.63637	0.91714	0.91747	0.999998	16386	0	-0.63637
Atp5l	1	0.022384	0.022325	0.569814	1840	1	-7.2812	0.97762	0.9777	0.999998	17604	0	-7.2812
0610009D07Rik	4	0.022395	0.070692	0.752971	1841	3	-3.5509	0.90005	0.89965	0.999998	16097	0	-3.5509
Vmn2r71	4	0.022395	0.070692	0.752971	1842	3	-3.1958	0.79329	0.79286	0.999998	14142	0	-3.1958
Awat1	5	0.022407	0.082395	0.78659	1843	5	-0.90835	0.97759	0.97775	0.999998	17603	0	-0.90835
Rbpjl	5	0.022426	0.082459	0.78659	1844	5	-0.37137	0.97757	0.97773	0.999998	17601	0	-0.37137
Cd53	5	0.022472	0.082624	0.786876	1845	3	-2.5741	0.71132	0.7118	0.999998	12715	0	-2.5741
Mos	5	0.022484	0.082662	0.786876	1846	2	0.054545	0.63747	0.6379	0.999998	11371	0	0.054545
Tmem95	5	0.022499	0.082707	0.786876	1847	5	-0.27065	0.9775	0.97766	0.999998	17600	0	-0.27065
Eif3j1	5	0.022504	0.082725	0.786876	1848	5	-1.3158	0.9775	0.97765	0.999998	17599	0	-1.3158
Vmn2r12	5	0.022516	0.082767	0.786876	1849	3	-3.7285	0.020515	0.022864	0.999016	411	1	-3.7285
Dgkb	5	0.022516	0.082767	0.786876	1850	3	-1.2236	0.32262	0.32297	0.999998	5850	0	-1.2236
Sucla2	5	0.022523	0.082788	0.786876	1851	5	-0.75535	0.97748	0.97763	0.999998	17597	0	-0.75535
Ptpre	5	0.022559	0.082901	0.787113	1852	4	-3.0669	0.93712	0.93737	0.999998	16741	0	-3.0669
Faf2	5	0.022559	0.082901	0.787113	1853	4	-4.0029	0.95652	0.95678	0.999998	17136	0	-4.0029
Dstyk	5	0.022595	0.083019	0.787443	1854	2	0.11846	0.30415	0.30444	0.999998	5519	0	0.11846
Vmn1r58	3	0.022601	0.057917	0.718338	1855	3	-0.62891	0.95229	0.95257	0.999998	17055	0	-0.62891
Znhit1	5	0.022632	0.083147	0.787516	1856	3	-0.27034	0.79997	0.80047	0.999998	14281	0	-0.27034
Gnaq	5	0.022635	0.083155	0.787516	1857	5	-0.52127	0.97737	0.97751	0.999998	17596	0	-0.52127
Eif3g	5	0.022674	0.083288	0.788364	1858	3	-2.299	0.4815	0.48207	0.999998	8638	0	-2.299
Mbtps2	5	0.022724	0.08343	0.788756	1859	4	-3.0856	0.7325	0.73286	0.999998	13067	0	-3.0856
Tbc1d20	5	0.022724	0.08343	0.788756	1860	4	-1.5366	0.90324	0.90362	0.999998	16152	0	-1.5366
D10Jhu81e	5	0.022761	0.083553	0.788841	1861	3	-0.22715	0.37668	0.37732	0.999998	6809	0	-0.22715
Bag4	5	0.022761	0.083553	0.788841	1862	1	1.2717	0.64394	0.64442	0.999998	11505	0	1.2717
Mrpl41	4	0.022787	0.071802	0.758452	1863	3	-3.5023	0.93468	0.93445	0.999998	16694	0	-3.5023
Ndufa6	5	0.022825	0.083776	0.790199	1864	4	-2.8429	0.95584	0.95611	0.999998	17123	0	-2.8429
Mettl5	4	0.022867	0.072035	0.758735	1865	4	-0.8933	0.97713	0.97723	0.999998	17595	0	-0.8933
Slc25a21	5	0.02287	0.083942	0.790895	1866	4	-1.9459	0.74924	0.74974	0.999998	13361	0	-1.9459
Arhgap11a	5	0.022884	0.083994	0.790977	1867	4	-2.1526	0.84448	0.84488	0.999998	15128	0	-2.1526
Slc16a1	5	0.022904	0.084067	0.79112	1868	4	-1.4165	0.25965	0.25989	0.999998	4723	0	-1.4165
Zfp207	5	0.022927	0.084138	0.79112	1869	4	-2.3104	0.39634	0.39696	0.999998	7163	0	-2.3104
Kctd16	5	0.022927	0.084138	0.79112	1870	3	-1.3663	0.79649	0.79698	0.999998	14206	0	-1.3663
Ndufs8	5	0.022986	0.084345	0.792107	1871	4	-2.4636	0.075896	0.07609	0.999016	1396	1	-2.4636
Prmt3	5	0.022996	0.08437	0.792107	1872	4	-2.004	0.9425	0.94274	0.999998	16851	0	-2.004
Bcl3	5	0.022996	0.084372	0.792107	1873	2	0.24992	0.061715	0.062327	0.999016	1131	1	0.24992
Btla	5	0.023038	0.084522	0.793107	1874	3	-1.3966	0.045024	0.046178	0.999016	841	1	-1.3966
Spc24	5	0.023071	0.084626	0.793175	1875	4	-1.7706	0.90767	0.90804	0.999998	16238	0	-1.7706
Tor1aip2	9	0.023077	0.10581	0.8303	1876	7	-1.2988	0.5232	0.52422	0.999998	9376	0	-1.2988
Dpysl2	5	0.023078	0.084645	0.793175	1877	4	-1.2747	0.74392	0.74438	0.999998	13258	0	-1.2747
Nfya	5	0.023092	0.084698	0.793175	1878	4	-0.98734	0.81695	0.8175	0.999998	14611	0	-0.98734
Cd80	5	0.023103	0.084728	0.793175	1879	4	-2.2663	0.76604	0.76645	0.999998	13656	0	-2.2663
Imp4	5	0.023108	0.084744	0.793175	1880	5	-1.3201	0.97689	0.97703	0.999998	17592	0	-1.3201
Pdap1	5	0.023146	0.084853	0.793478	1881	5	-0.97491	0.97685	0.97699	0.999998	17591	0	-0.97491
BC029214	4	0.023151	0.072853	0.760957	1882	2	-1.9609	0.28274	0.28206	0.999998	5122	0	-1.9609
Tktl1	5	0.023177	0.084944	0.793478	1883	3	-0.81973	0.32641	0.32679	0.999998	5916	0	-0.81973
Slc4a4	5	0.023177	0.084944	0.793478	1884	3	-0.0049152	0.45789	0.45831	0.999998	8231	0	-0.0049152
Uxt	5	0.023188	0.084973	0.793478	1885	4	-2.0528	0.88842	0.8889	0.999998	15887	0	-2.0528
Scube2	5	0.023193	0.084992	0.793478	1886	3	-2.5065	0.63884	0.63925	0.999998	11399	0	-2.5065
Mlf1ip	5	0.023211	0.085049	0.793608	1887	4	-1.0625	0.96334	0.96356	0.999998	17264	0	-1.0625
Fam78a	5	0.023236	0.085133	0.793732	1888	2	0.5514	0.33643	0.33682	0.999998	6116	0	0.5514
Alg5	4	0.023282	0.073235	0.760957	1889	4	-1.9671	0.97672	0.97679	0.999998	17590	0	-1.9671
Gsto1	4	0.023295	0.073274	0.760957	1890	2	-1.385	0.44977	0.44923	0.999998	8073	0	-1.385
Zglp1	5	0.023311	0.085372	0.793732	1891	5	-1.2428	0.97669	0.97683	0.999998	17587	0	-1.2428
AK010878	5	0.023319	0.085402	0.793732	1892	5	-1.4728	0.97668	0.97683	0.999998	17586	0	-1.4728
Hdgfrp3	4	0.023328	0.073362	0.760957	1893	2	-2.4614	0.58372	0.58297	0.999998	10454	0	-2.4614
Coa6	4	0.023328	0.073362	0.760957	1894	3	-3.284	0.65478	0.65405	0.999998	11722	0	-3.284
Cycs	2	0.023331	0.043173	0.662026	1895	2	-2.5453	0.97667	0.97654	0.999998	17584	0	-2.5453
Ddi2	5	0.023333	0.08545	0.793732	1896	5	-0.4803	0.97667	0.97682	0.999998	17583	0	-0.4803
Cd44	5	0.023358	0.085531	0.793732	1897	4	-1.322	0.78097	0.78148	0.999998	13933	0	-1.322
Hist1h2ak	2	0.02336	0.043231	0.662089	1898	2	-3.8099	0.97664	0.9765	0.999998	17582	0	-3.8099
Slc38a2	5	0.023361	0.085541	0.793732	1899	5	-0.2001	0.97664	0.97679	0.999998	17581	0	-0.2001
Kif16b	5	0.023371	0.085571	0.793732	1900	3	-0.8461	0.61579	0.61628	0.999998	11015	0	-0.8461
Nt5e	5	0.023373	0.085581	0.793732	1901	4	-4.0582	0.91043	0.91081	0.999998	16287	0	-4.0582
Mtx2	5	0.023406	0.085677	0.793732	1902	5	-2.7599	0.97085	0.97098	0.999998	17444	0	-2.7599
Sohlh2	5	0.023416	0.085709	0.793732	1903	4	-1.3022	0.26993	0.27019	0.999998	4898	0	-1.3022
Fzd3	5	0.023437	0.085769	0.793732	1904	2	0.81026	0.54345	0.54377	0.999998	9744	0	0.81026
Asah1	5	0.023452	0.085817	0.793732	1905	4	-0.8873	0.96438	0.96458	0.999998	17294	0	-0.8873
Cd82	5	0.023462	0.085853	0.793732	1906	5	-0.42165	0.97654	0.97669	0.999998	17579	0	-0.42165
Abcc6	5	0.02347	0.085876	0.793732	1907	5	-0.41997	0.97653	0.97668	0.999998	17578	0	-0.41997
4930544G11Rik	5	0.023471	0.08588	0.793732	1908	4	-2.0505	0.63354	0.63397	0.999998	11316	0	-2.0505
Mrps35	5	0.023509	0.086003	0.793732	1909	3	-1.1223	0.81967	0.82019	0.999998	14648	0	-1.1223
Atp7a	5	0.023509	0.086003	0.793732	1910	2	0.092444	0.52595	0.52628	0.999998	9435	0	0.092444
Ctu2	5	0.023538	0.086094	0.793732	1911	4	-1.4399	0.9021	0.9025	0.999998	16136	0	-1.4399
Rarres2	5	0.02358	0.08624	0.793732	1912	3	-2.56	0.10431	0.1045	0.999016	1915	0	-2.56
Gpbp1	5	0.023585	0.086254	0.793732	1913	4	-2.8123	0.74611	0.74663	0.999998	13307	0	-2.8123
Serpina12	5	0.023585	0.086254	0.793732	1914	4	-1.8425	0.84765	0.84803	0.999998	15188	0	-1.8425
H2-Q7	3	0.023594	0.060318	0.727807	1915	3	-3.6509	0.97634	0.97655	0.999998	17576	0	-3.6509
Stub1	5	0.023611	0.086322	0.793732	1916	5	-0.92969	0.97639	0.97654	0.999998	17577	0	-0.92969
Arl4d	5	0.023627	0.086364	0.793732	1917	4	-1.5271	0.69464	0.69502	0.999998	12414	0	-1.5271
Esf1	5	0.023641	0.086416	0.793732	1918	4	-1.197	0.30483	0.30509	0.999998	5528	0	-1.197
Smim9	4	0.023642	0.074281	0.764398	1919	3	-2.4784	0.4875	0.48693	0.999998	8737	0	-2.4784
Irx1	5	0.023647	0.086443	0.793732	1920	2	0.39316	0.24736	0.24765	0.999998	4510	0	0.39316
Rnd1	5	0.023693	0.086591	0.794564	1921	4	-1.8507	0.16268	0.16311	0.999998	2987	0	-1.8507
Wbp2	5	0.023703	0.08662	0.794564	1922	3	-2.007	0.50923	0.50964	0.999998	9127	0	-2.007
Map1lc3b	3	0.023718	0.060635	0.730318	1923	1	0.77859	0.57108	0.57133	0.999998	10220	0	0.77859
Tpd52	5	0.023743	0.086737	0.795239	1924	2	0.42271	0.035302	0.036825	0.999016	673	1	0.42271
Snx12	5	0.023758	0.086798	0.795264	1925	2	0.73199	0.55497	0.55531	0.999998	9951	0	0.73199
Kdm2a	5	0.023769	0.086835	0.795264	1926	5	-0.69692	0.97623	0.9764	0.999998	17574	0	-0.69692
Kctd12b	5	0.02378	0.086869	0.795264	1927	5	-0.1999	0.97622	0.97639	0.999998	17573	0	-0.1999
Ddb1	5	0.023808	0.086963	0.795725	1928	4	-1.6644	0.86539	0.86572	0.999998	15484	0	-1.6644
Hlcs	5	0.023841	0.087062	0.795872	1929	4	-0.61974	0.55417	0.55449	0.999998	9936	0	-0.61974
2310011J03Rik	5	0.023854	0.087101	0.795872	1930	5	-0.31362	0.97615	0.97632	0.999998	17571	0	-0.31362
Asxl2	5	0.023857	0.087109	0.795872	1931	3	-2.5537	0.76109	0.76151	0.999998	13562	0	-2.5537
Ptgr1	5	0.023886	0.08721	0.79635	1932	3	-0.51393	0.8897	0.89019	0.999998	15911	0	-0.51393
Klk12	5	0.023897	0.087247	0.79635	1933	4	-0.88995	0.92915	0.92946	0.999998	16597	0	-0.88995
Pold2	5	0.024007	0.087588	0.797614	1934	4	-2.1629	0.91073	0.91111	0.999998	16292	0	-2.1629
Acad11	5	0.024007	0.087588	0.797614	1935	4	-1.7079	0.8461	0.84649	0.999998	15155	0	-1.7079
Tmed1	5	0.024007	0.087588	0.797614	1936	2	0.14767	0.11762	0.11793	0.999998	2161	0	0.14767
Utp15	5	0.024016	0.087612	0.797614	1937	4	-1.848	0.90161	0.902	0.999998	16127	0	-1.848
Snx33	5	0.024031	0.087662	0.797614	1938	5	-0.81493	0.97597	0.97615	0.999998	17569	0	-0.81493
Gm14446	5	0.024035	0.087681	0.797614	1939	3	-1.2621	0.68913	0.68956	0.999998	12314	0	-1.2621
Arl3	5	0.024051	0.087733	0.797614	1940	3	-2.744	0.96394	0.96415	0.999998	17278	0	-2.744
Srp54c	1	0.024055	0.023966	0.581855	1941	1	-7.1967	0.97595	0.97605	0.999998	17568	0	-7.1967
Hdac3	5	0.024105	0.087918	0.798099	1942	5	-1.5806	0.97589	0.97607	0.999998	17567	0	-1.5806
Sgol2	5	0.024117	0.087953	0.798099	1943	5	-1.7703	0.97588	0.97605	0.999998	17566	0	-1.7703
Tlk1	5	0.024121	0.087964	0.798099	1944	4	-2.1931	0.82839	0.82885	0.999998	14799	0	-2.1931
Ttc19	5	0.02414	0.088017	0.798099	1945	5	-0.52318	0.97586	0.97603	0.999998	17565	0	-0.52318
Cenpf	5	0.024152	0.088065	0.798099	1946	4	-1.1877	0.74541	0.74594	0.999998	13290	0	-1.1877
Ppef2	5	0.024166	0.088111	0.798099	1947	5	-0.78827	0.97583	0.976	0.999998	17564	0	-0.78827
Tmem120b	5	0.02417	0.088122	0.798099	1948	3	-1.1721	0.66804	0.66845	0.999998	11952	0	-1.1721
Gemin8	5	0.024173	0.088133	0.798099	1949	3	-0.28686	0.8485	0.84886	0.999998	15198	0	-0.28686
B3gnt4	5	0.024283	0.0885	0.801028	1950	5	-1.6291	0.97572	0.97589	0.999998	17562	0	-1.6291
Rc3h2	5	0.024312	0.088585	0.801399	1951	3	-0.17573	0.28783	0.28812	0.999998	5209	0	-0.17573
C2cd4b	5	0.02434	0.088667	0.801749	1952	4	-0.94049	0.92082	0.92118	0.999998	16449	0	-0.94049
1700049G17Rik	4	0.024356	0.076306	0.77319	1953	2	-2.1405	0.43723	0.43666	0.999998	7862	0	-2.1405
Kctd17	5	0.024452	0.089023	0.802427	1954	4	-1.2026	0.67921	0.67967	0.999998	12130	0	-1.2026
Tmem243	5	0.024485	0.089126	0.802427	1955	5	-1.1971	0.97552	0.97568	0.999998	17560	0	-1.1971
Krt23	5	0.024505	0.0892	0.802427	1956	2	0.14767	0.71155	0.71203	0.999998	12718	0	0.14767
Gpr165	5	0.024505	0.0892	0.802427	1957	3	-0.044222	0.71341	0.71391	0.999998	12752	0	-0.044222
Rpf2	5	0.024506	0.089202	0.802427	1958	4	-1.5877	0.38089	0.38155	0.999998	6881	0	-1.5877
Tmem63b	5	0.024523	0.089254	0.802427	1959	4	-2.2175	0.95233	0.95258	0.999998	17056	0	-2.2175
Gml	5	0.024524	0.08926	0.802427	1960	5	-0.27833	0.97548	0.97563	0.999998	17559	0	-0.27833
Ggps1	5	0.024545	0.089326	0.802427	1961	4	-2.271	0.56602	0.56639	0.999998	10135	0	-2.271
Bves	5	0.024545	0.089326	0.802427	1962	4	-1.4908	0.95073	0.95099	0.999998	17017	0	-1.4908
Dhx29	5	0.024545	0.089326	0.802427	1963	2	0.081746	0.40201	0.40264	0.999998	7263	0	0.081746
Clgn	5	0.024553	0.089352	0.802427	1964	5	-0.39233	0.97545	0.97561	0.999998	17558	0	-0.39233
Gm9376	4	0.024583	0.076929	0.775956	1965	4	-2.0678	0.97292	0.97292	0.999998	17495	0	-2.0678
Arel1	4	0.024601	0.076992	0.775956	1966	3	-2.5514	0.82374	0.82319	0.999998	14707	0	-2.5514
Mep1b	5	0.024644	0.089645	0.803893	1967	2	1.1514	0.15412	0.15454	0.999998	2834	0	1.1514
Asgr2	5	0.024645	0.089647	0.803893	1968	4	-1.0102	0.88224	0.88274	0.999998	15782	0	-1.0102
Ccr1	5	0.024693	0.089809	0.804323	1969	4	-4.2767	0.12302	0.12333	0.999998	2260	0	-4.2767
4930558K02Rik	5	0.024693	0.089809	0.804323	1970	4	-3.3311	0.40927	0.40992	0.999998	7389	0	-3.3311
Serpinb9b	5	0.024714	0.089877	0.804323	1971	4	-1.2716	0.3232	0.32353	0.999998	5860	0	-1.2716
Gzmf	5	0.024727	0.08991	0.804323	1972	3	-0.4141	0.61793	0.61841	0.999998	11051	0	-0.4141
Cpq	5	0.024739	0.089955	0.804323	1973	5	-0.83627	0.97526	0.97541	0.999998	17555	0	-0.83627
Psg19	5	0.024747	0.089978	0.804323	1974	4	-1.1281	0.65269	0.6532	0.999998	11681	0	-1.1281
Abhd17a	4	0.024781	0.0775	0.776288	1975	2	-0.02098	0.74432	0.7438	0.999998	13271	0	-0.02098
Ssna1	5	0.024782	0.09009	0.804323	1976	4	-0.76675	0.65737	0.65782	0.999998	11761	0	-0.76675
Csta	3	0.024812	0.06324	0.740882	1977	3	-1.8942	0.97519	0.97539	0.999998	17554	0	-1.8942
Tbca	4	0.024838	0.077651	0.776552	1978	4	-1.8993	0.97285	0.97285	0.999998	17493	0	-1.8993
Rnf25	5	0.024843	0.090273	0.804323	1979	4	-1.4735	0.54001	0.54034	0.999998	9682	0	-1.4735
Arpc5	5	0.024854	0.090311	0.804323	1980	4	-1.0465	0.94055	0.94079	0.999998	16817	0	-1.0465
Daglb	5	0.024865	0.090354	0.804323	1981	4	-0.94587	0.59858	0.59908	0.999998	10719	0	-0.94587
Herc4	5	0.024883	0.090419	0.804323	1982	4	-2.1498	0.53541	0.53574	0.999998	9603	0	-2.1498
Acad9	5	0.02489	0.090447	0.804323	1983	4	-1.3884	0.28585	0.28614	0.999998	5172	0	-1.3884
Ecd	4	0.024891	0.077831	0.777502	1984	3	-1.3562	0.84638	0.84572	0.999998	15161	0	-1.3562
D10Wsu52e	5	0.024923	0.090545	0.804323	1985	4	-2.0738	0.57575	0.57611	0.999998	10311	0	-2.0738
Slc22a15	5	0.024925	0.090552	0.804323	1986	4	-1.6153	0.88885	0.88934	0.999998	15893	0	-1.6153
Prpf38b	5	0.02493	0.090565	0.804323	1987	5	-0.92597	0.97507	0.97522	0.999998	17551	0	-0.92597
Atrx	5	0.02493	0.090565	0.804323	1988	5	-0.71666	0.97507	0.97522	0.999998	17552	0	-0.71666
Senp6	5	0.02493	0.090565	0.804323	1989	5	-2.2891	0.97507	0.97522	0.999998	17553	0	-2.2891
Vma21	5	0.024948	0.090613	0.804323	1990	3	-0.96584	0.76291	0.76336	0.999998	13592	0	-0.96584
Gm973	5	0.024948	0.090613	0.804323	1991	3	-1.3839	0.14236	0.1427	0.999998	2602	0	-1.3839
Vmn1r233	5	0.024948	0.090613	0.804323	1992	3	-0.58464	0.81996	0.82046	0.999998	14652	0	-0.58464
Zfp352	5	0.024965	0.090671	0.804451	1993	3	-2.5892	0.4298	0.43032	0.999998	7729	0	-2.5892
Tmem35	5	0.025001	0.090778	0.805017	1994	5	-0.63589	0.975	0.97514	0.999998	17550	0	-0.63589
Camk2a	9	0.025014	0.11227	0.839674	1995	5	-0.20615	0.27217	0.27188	0.999998	4942	0	-0.20615
Bsg	4	0.025039	0.078246	0.779119	1996	3	-1.3541	0.25555	0.25502	0.999998	4651	0	-1.3541
Ppp4c	5	0.02505	0.090936	0.805485	1997	3	-2.0062	0.78729	0.78785	0.999998	14043	0	-2.0062
Tuba3b	5	0.025059	0.090962	0.805485	1998	3	-0.84597	0.82881	0.82931	0.999998	14804	0	-0.84597
Socs1	5	0.025059	0.090962	0.805485	1999	3	-0.13203	0.5159	0.51625	0.999998	9248	0	-0.13203
[truncated: 16,402 more rows]

## Sheet: Late pluripotent vs NPCs
id	num	neg|score	neg|p-value	neg|fdr	neg|rank	neg|goodsgrna	neg|lfc	pos|score	pos|p-value	pos|fdr	pos|rank	pos|goodsgrna	pos|lfc
Snrpd3	5	1.5712e-06	6.1878e-06	0.056931	1	5	-5.23	1	1	0.999999	18401	0	-5.23
Snrpe	4	2.3527e-06	5.6497e-06	0.056931	2	4	-8.4535	1	1	0.999999	18400	0	-8.4535
Alg11	5	2.7287e-06	1.1568e-05	0.070957	3	5	-8.4549	0.99969	0.99968	0.999999	18326	0	-8.4549
Skp1a	5	5.5654e-06	2.4482e-05	0.090099	4	5	-7.4796	0.99999	0.99999	0.999999	18399	0	-7.4796
Timm9	5	7.4666e-06	3.5243e-05	0.096888	5	5	-5.4628	0.99999	0.99999	0.999999	18398	0	-5.4628
Adat2	5	7.6957e-06	3.6858e-05	0.096888	6	5	-6.7927	0.99871	0.99871	0.999999	18225	0	-6.7927
Hist1h4d	2	1.1288e-05	2.0178e-05	0.090099	7	2	-7.139	0.99392	0.99377	0.999999	17974	0	-7.139
Ppp1cb	5	1.3754e-05	5.6228e-05	0.10396	8	5	-4.7968	0.99999	0.99999	0.999999	18397	0	-4.7968
Exosc2	5	1.3776e-05	5.6228e-05	0.10396	9	5	-3.9322	0.99999	0.99999	0.999999	18396	0	-3.9322
Snapc4	5	1.4085e-05	5.838e-05	0.10396	10	5	-4.017	0.99999	0.99999	0.999999	18395	0	-4.017
Nol11	5	1.4867e-05	6.2147e-05	0.10396	11	5	-3.9418	0.99999	0.99999	0.999999	18394	0	-3.9418
Ppp1r11	5	1.7115e-05	7.506e-05	0.115099	12	5	-3.6315	0.99998	0.99998	0.999999	18393	0	-3.6315
Cdipt	5	1.9282e-05	8.4208e-05	0.116502	13	5	-2.8559	0.99998	0.99998	0.999999	18392	0	-2.8559
Pou5f1	5	2.1634e-05	9.4969e-05	0.116502	14	5	-3.6387	0.99981	0.99982	0.999999	18350	0	-3.6387
Psmb7	5	2.1668e-05	9.4969e-05	0.116502	15	5	-3.8032	0.99998	0.99998	0.999999	18391	0	-3.8032
Wdr73	5	2.2752e-05	0.00010304	0.118502	16	5	-4.2553	0.99998	0.99998	0.999999	18390	0	-4.2553
Ncbp2	5	2.4284e-05	0.0001138	0.120737	17	5	-3.19	0.99998	0.99998	0.999999	18389	0	-3.19
Rpl7l1	5	2.484e-05	0.00011811	0.120737	18	5	-4.4469	0.99998	0.99997	0.999999	18388	0	-4.4469
Mphosph10	5	3.0262e-05	0.00014124	0.127327	19	5	-4.9345	0.99997	0.99997	0.999999	18387	0	-4.9345
Wdr36	5	3.3722e-05	0.00015954	0.127327	20	5	-5.0516	0.99997	0.99997	0.999999	18386	0	-5.0516
BC005561	5	3.4711e-05	0.00016277	0.127327	21	5	-2.5554	0.99997	0.99997	0.999999	18385	0	-2.5554
Rpl8	5	3.5645e-05	0.00016815	0.127327	22	5	-5.0418	0.99996	0.99997	0.999999	18384	0	-5.0418
Snrpf	5	3.6179e-05	0.00017299	0.127327	23	5	-3.0172	0.99996	0.99996	0.999999	18383	0	-3.0172
Cinp	5	3.8419e-05	0.00018429	0.130427	24	5	-4.855	0.99996	0.99996	0.999999	18382	0	-4.855
Rps15	3	3.9474e-05	0.00012994	0.125847	25	3	-6.6175	0.99996	0.99997	0.999999	18381	0	-6.6175
Espl1	5	4.1698e-05	0.00020043	0.131719	26	5	-3.8811	0.99996	0.99996	0.999999	18380	0	-3.8811
Tut1	5	4.5338e-05	0.00021603	0.131962	27	5	-2.5201	0.99995	0.99996	0.999999	18379	0	-2.5201
Chek1	5	4.6042e-05	0.00021872	0.131962	28	5	-2.4764	0.99995	0.99996	0.999999	18378	0	-2.4764
Pes1	5	4.6697e-05	0.00022249	0.131962	29	5	-3.0963	0.99995	0.99996	0.999999	18377	0	-3.0963
Sec22a	5	4.8187e-05	0.00022949	0.131962	30	5	-3.2649	0.99995	0.99995	0.999999	18376	0	-3.2649
Serpina3m	3	4.9677e-05	0.000159	0.127327	31	2	-8.7294	0.65511	0.6553	0.999999	11639	0	-8.7294
Tpi1	5	5.1154e-05	0.00024348	0.133663	32	5	-4.8137	0.99094	0.99101	0.999999	17859	0	-4.8137
Sprtn	5	5.6041e-05	0.000265	0.133663	33	5	-3.3792	0.99994	0.99995	0.999999	18375	0	-3.3792
Exosc1	5	5.9155e-05	0.00027522	0.133663	34	4	-0.78457	0.10715	0.15356	0.994673	2773	1	-0.78457
Psma4	5	5.9672e-05	0.00027737	0.133663	35	5	-4.0478	0.99994	0.99994	0.999999	18374	0	-4.0478
Ceacam1	5	6.0805e-05	0.00028006	0.133663	36	3	-1.9932	0.93453	0.9348	0.999999	16608	0	-1.9932
Gsdmc	5	6.2469e-05	0.0002876	0.133663	37	5	-5.7832	0.99138	0.99146	0.999999	17880	0	-5.7832
Tbl3	5	6.3811e-05	0.00029244	0.133663	38	5	-2.4878	0.99994	0.99994	0.999999	18373	0	-2.4878
Naf1	5	6.4754e-05	0.00029782	0.133663	39	4	-7.5464	0.97395	0.97405	0.999999	17427	0	-7.5464
Nanog	5	7.3555e-05	0.00033387	0.142874	40	5	-2.4025	0.99993	0.99993	0.999999	18372	0	-2.4025
Vmn2r112	4	7.7468e-05	0.0002876	0.133663	41	4	-5.4131	0.99992	0.99993	0.999999	18371	0	-5.4131
Vmn1r198	5	7.8574e-05	0.00035755	0.149527	42	4	-7.2506	0.9585	0.95871	0.999999	17097	0	-7.2506
Dynll1	4	8.3804e-05	0.00031073	0.136139	43	4	-7.2752	0.99956	0.99957	0.999999	18304	0	-7.2752
Tas2r107	5	8.3858e-05	0.00038391	0.153156	44	5	-6.4323	0.98859	0.98865	0.999999	17781	0	-6.4323
Exosc9	5	8.4654e-05	0.0003866	0.153156	45	4	-1.802	0.85089	0.85125	0.999999	15085	0	-1.802
Prpf19	5	8.7545e-05	0.00039898	0.153156	46	5	-6.7817	0.99363	0.99364	0.999999	17961	0	-6.7817
Cog6	5	8.7664e-05	0.00039952	0.153156	47	5	-4.5485	0.99967	0.99967	0.999999	18324	0	-4.5485
C2cd4c	5	9.1976e-05	0.0004162	0.154356	48	2	0.90392	0.40696	0.40757	0.999999	7300	0	0.90392
Rbm8a	5	9.541e-05	0.00043449	0.155084	49	5	-2.6261	0.99418	0.9942	0.999999	17986	0	-2.6261
Snrpd1	5	9.6505e-05	0.00043826	0.155084	50	5	-3.2405	0.9999	0.99991	0.999999	18370	0	-3.2405
Mgme1	5	9.8579e-05	0.00044902	0.155391	51	5	-6.2521	0.9868	0.98686	0.999999	17732	0	-6.2521
Eif5	5	9.9732e-05	0.00045601	0.155391	52	5	-5.1113	0.9999	0.99991	0.999999	18369	0	-5.1113
Lsm4	5	0.00010363	0.00047215	0.15615	53	5	-2.8398	0.9999	0.9999	0.999999	18368	0	-2.8398
Fnta	5	0.00010718	0.00048722	0.15615	54	3	-3.4835	0.95417	0.95442	0.999999	17010	0	-3.4835
Pam16	5	0.00010736	0.00048776	0.15615	55	4	-7.3209	0.51966	0.51997	0.999999	9305	0	-7.3209
Psmd3	5	0.00010932	0.00049422	0.15615	56	5	-2.9382	0.99989	0.99989	0.999999	18367	0	-2.9382
Rpl4	5	0.00011121	0.00050067	0.15615	57	5	-3.0161	0.99989	0.99989	0.999999	18366	0	-3.0161
Usp7	4	0.00011287	0.00041942	0.154356	58	3	-4.7427	0.88909	0.88863	0.999999	15784	0	-4.7427
Cct8	5	0.00011355	0.0005109	0.156683	59	5	-2.1751	0.99989	0.99989	0.999999	18365	0	-2.1751
Mtfr1	5	0.0001186	0.00053457	0.157394	60	5	-7.2744	0.99966	0.99966	0.999999	18321	0	-7.2744
Ran	5	0.00011887	0.00053511	0.157394	61	5	-5.0662	0.99988	0.99988	0.999999	18364	0	-5.0662
Toe1	5	0.00012371	0.00055071	0.158338	62	5	-3.3338	0.99988	0.99988	0.999999	18363	0	-3.3338
Fau	5	0.00012804	0.00057815	0.163671	63	5	-3.4781	0.99987	0.99987	0.999999	18362	0	-3.4781
Mcrs1	5	0.00013053	0.00059107	0.164549	64	5	-2.6676	0.99987	0.99987	0.999999	18361	0	-2.6676
Noc4l	5	0.00013396	0.00061151	0.164945	65	5	-6.236	0.99975	0.99975	0.999999	18337	0	-6.236
Srfbp1	5	0.00013527	0.00061851	0.164945	66	5	-3.5131	0.99986	0.99987	0.999999	18360	0	-3.5131
Psmc4	5	0.0001381	0.00062981	0.165559	67	5	-2.9273	0.99986	0.99987	0.999999	18359	0	-2.9273
Psmg2	4	0.00014176	0.00053888	0.157394	68	4	-6.8774	0.99914	0.99913	0.999999	18269	0	-6.8774
Dnm2	5	0.00014282	0.00064864	0.165773	69	5	-1.9577	0.99986	0.99987	0.999999	18358	0	-1.9577
Wdr75	5	0.00014549	0.00066155	0.166757	70	5	-3.7538	0.99985	0.99986	0.999999	18357	0	-3.7538
Itsn1	5	0.00015134	0.00069169	0.170231	71	4	-3.2216	0.39365	0.39431	0.999999	7073	1	-3.2216
Kin	5	0.00015173	0.00069384	0.170231	72	5	-5.5434	0.9995	0.99948	0.999999	18298	0	-5.5434
Rbm22	5	0.00015506	0.00071698	0.173593	73	5	-2.9314	0.99984	0.99985	0.999999	18356	0	-2.9314
Mrpl35	5	0.00015838	0.0007315	0.174033	74	5	-3.6313	0.99984	0.99985	0.999999	18355	0	-3.6313
Dctn5	5	0.00015973	0.0007428	0.174033	75	4	-2.3761	0.93649	0.93678	0.999999	16655	0	-2.3761
Yae1d1	5	0.00016469	0.00076002	0.174033	76	4	-3.4779	0.72138	0.72182	0.999999	12776	0	-3.4779
Cebpz	5	0.00016705	0.00077347	0.174033	77	5	-1.9661	0.99983	0.99984	0.999999	18354	0	-1.9661
Rpl34	4	0.00016929	0.00064165	0.165773	78	4	-4.4202	0.99983	0.99984	0.999999	18353	0	-4.4202
Zfp259	5	0.00017096	0.00079123	0.174033	79	5	-6.5345	0.98821	0.98826	0.999999	17770	0	-6.5345
Slc35c1	5	0.00017161	0.00079231	0.174033	80	5	-3.0667	0.99983	0.99984	0.999999	18352	0	-3.0667
Sox2	5	0.00017205	0.00079338	0.174033	81	5	-2.9897	0.99983	0.99984	0.999999	18351	0	-2.9897
Nop56	5	0.00017216	0.00079446	0.174033	82	3	-6.7766	0.9695	0.96962	0.999999	17327	0	-6.7766
Cdk1	5	0.00018779	0.00086925	0.176742	83	5	-5.0212	0.99965	0.99964	0.999999	18319	0	-5.0212
Eif4h	5	0.00018948	0.00087624	0.176742	84	5	-2.4969	0.99981	0.99981	0.999999	18349	0	-2.4969
Scap	5	0.00019117	0.00088055	0.176742	85	5	-4.8794	0.99912	0.99912	0.999999	18265	0	-4.8794
Rpl14	5	0.00019313	0.00088701	0.176742	86	5	-4.005	0.99981	0.99981	0.999999	18348	0	-4.005
Ndufv2	5	0.0001947	0.00089481	0.176742	87	5	-4.8103	0.99981	0.99981	0.999999	18347	0	-4.8103
Psma7	5	0.00019659	0.00090207	0.176742	88	5	-3.9206	0.9998	0.99981	0.999999	18346	0	-3.9206
Napa	5	0.00019752	0.00090584	0.176742	89	4	-0.85735	0.88451	0.88501	0.999999	15696	0	-0.85735
Hist1h2ab	1	0.00019753	0.00019935	0.131719	90	1	-9.8945	0.9998	0.99983	0.999999	18345	0	-9.8945
Fam60a	3	0.00019776	0.00059914	0.164549	91	3	-5.7995	0.9998	0.9998	0.999999	18344	0	-5.7995
Nxt1	5	0.00020115	0.00091983	0.176742	92	5	-3.2405	0.9998	0.9998	0.999999	18343	0	-3.2405
Atpaf2	5	0.00020148	0.00092144	0.176742	93	3	-7.007	0.95822	0.95844	0.999999	17090	0	-7.007
Fut9	5	0.00020791	0.00095104	0.176742	94	5	-3.0342	0.99979	0.99979	0.999999	18342	0	-3.0342
2008-09-01	5	0.00020861	0.00095534	0.176742	95	4	-2.1409	0.63594	0.63635	0.999999	11319	0	-2.1409
Cox16	5	0.00021213	0.00096772	0.176742	96	4	-4.0924	0.77584	0.77636	0.999999	13749	0	-4.0924
Orc4	7	0.0002149	0.0012922	0.203224	97	7	-4.4915	0.99903	0.99902	0.999999	18258	0	-4.4915
Bub3	5	0.00021569	0.00098493	0.176742	98	5	-6.9685	0.99869	0.99867	0.999999	18223	0	-6.9685
Glp2r	5	0.00021569	0.00098493	0.176742	99	3	-6.9685	0.68335	0.68381	0.999999	12136	0	-6.9685
Trmt112	5	0.00021682	0.00099139	0.176742	100	5	-2.6037	0.99978	0.99979	0.999999	18341	0	-2.6037
Sh3bgr	5	0.00021843	0.00099892	0.176742	101	2	0.041233	0.56118	0.56149	0.999999	10015	0	0.041233
Lars2	5	0.00022216	0.0010135	0.177605	102	5	-1.7501	0.99978	0.99978	0.999999	18340	0	-1.7501
Banp	5	0.00022574	0.0010301	0.178825	103	4	-4.857	0.46916	0.4696	0.999999	8403	0	-4.857
Tfam	5	0.000229	0.001043	0.179374	104	4	-4.5403	0.59378	0.59422	0.999999	10558	0	-4.5403
Daxx	5	0.00023093	0.001056	0.179914	105	5	-1.9859	0.99977	0.99977	0.999999	18339	0	-1.9859
Cox20	5	0.00024159	0.0010995	0.183933	106	5	-2.3856	0.99976	0.99976	0.999999	18338	0	-2.3856
Ipo11	4	0.0002483	0.00091391	0.176742	107	4	-1.5067	0.99256	0.99267	0.999999	17914	0	-1.5067
Fnbp4	5	0.00025394	0.0011571	0.191821	108	3	-2.0109	0.88774	0.88823	0.999999	15752	0	-2.0109
Psma2	4	0.00025548	0.0009392	0.176742	109	4	-4.051	0.99974	0.99975	0.999999	18336	0	-4.051
Rps10	4	0.00025998	0.00095534	0.176742	110	4	-4.6478	0.99974	0.99974	0.999999	18335	0	-4.6478
Las1l	5	0.0002665	0.0012217	0.200716	111	4	-3.822	0.9805	0.98066	0.999999	17572	0	-3.822
Opa1	5	0.00027276	0.0012497	0.201885	112	5	-2.797	0.99973	0.99972	0.999999	18334	0	-2.797
Atp6v1a	5	0.000273	0.0012507	0.201885	113	5	-2.1989	0.99973	0.99972	0.999999	18333	0	-2.1989
Psmd6	5	0.00027703	0.001269	0.203056	114	5	-5.0402	0.99753	0.99751	0.999999	18155	0	-5.0402
Eif2b3	5	0.00027942	0.0012868	0.203224	115	5	-2.8161	0.99972	0.99971	0.999999	18332	0	-2.8161
Cul2	5	0.00028489	0.0013153	0.20511	116	5	-2.2445	0.99972	0.99971	0.999999	18331	0	-2.2445
Serinc3	5	0.00029061	0.0013427	0.205899	117	4	-4.2734	0.97814	0.9783	0.999999	17517	0	-4.2734
Mbtps2	5	0.00029439	0.0013594	0.206257	118	5	-3.3641	0.99971	0.9997	0.999999	18330	0	-3.3641
Ubap1	5	0.00030266	0.0014009	0.206969	119	5	-3.7222	0.98194	0.98209	0.999999	17601	0	-3.7222
Ndufaf5	5	0.00030571	0.0014132	0.206969	120	5	-2.9519	0.99969	0.99969	0.999999	18329	0	-2.9519
Sfi1	5	0.00030623	0.001417	0.206969	121	4	-6.6175	0.96909	0.96922	0.999999	17306	0	-6.6175
Psma1	5	0.00030763	0.0014251	0.206969	122	5	-6.2896	0.98803	0.98807	0.999999	17766	0	-6.2896
Rprd1b	5	0.00030895	0.0014315	0.206969	123	5	-2.9316	0.99969	0.99969	0.999999	18328	0	-2.9316
Pmpcb	5	0.00031142	0.0014401	0.206969	124	5	-2.6647	0.99969	0.99968	0.999999	18327	0	-2.6647
Krt23	5	0.00031553	0.001452	0.206969	125	4	-3.4314	0.97988	0.98003	0.999999	17556	0	-3.4314
Zc3h15	5	0.00031846	0.0014622	0.206969	126	5	-5.0858	0.99635	0.99632	0.999999	18085	0	-5.0858
Rpl24	3	0.00033087	0.00099354	0.176742	127	3	-5.7765	0.99967	0.99967	0.999999	18325	0	-5.7765
Ckap5	5	0.00033724	0.0015494	0.213795	128	5	-3.6212	0.99966	0.99966	0.999999	18323	0	-3.6212
Ear5	5	0.00033837	0.0015569	0.213795	129	5	-3.3641	0.99966	0.99966	0.999999	18322	0	-3.3641
Eif3m	5	0.00034312	0.0015757	0.214218	130	5	-2.1138	0.99966	0.99966	0.999999	18320	0	-2.1138
Mtg2	5	0.00034572	0.0015833	0.214218	131	5	-2.2721	0.99748	0.99747	0.999999	18153	0	-2.2721
Rabggtb	5	0.00035101	0.0016037	0.215401	132	5	-6.3905	0.99314	0.99317	0.999999	17938	0	-6.3905
Aste1	9	0.00035408	0.002583	0.255861	133	7	-3.9961	0.8803	0.88085	0.999999	15627	0	-3.9961
Pafah1b1	5	0.00035429	0.0016161	0.21549	134	2	-0.11577	0.64082	0.64129	0.999999	11410	0	-0.11577
Ube2d3	3	0.00035449	0.0010678	0.180262	135	3	-8.089	0.99965	0.99964	0.999999	18318	0	-8.089
Anapc11	4	0.00036609	0.0013374	0.205899	136	4	-2.869	0.99963	0.99965	0.999999	18317	0	-2.869
Alg14	5	0.00036679	0.0016715	0.221276	137	2	0.11371	0.60375	0.6043	0.999999	10751	0	0.11371
Sdhd	5	0.00037029	0.0016866	0.221676	138	5	-2.8686	0.99963	0.99963	0.999999	18316	0	-2.8686
Suds3	5	0.00037786	0.0017167	0.224036	139	5	-1.6114	0.99962	0.99962	0.999999	18315	0	-1.6114
Gnl2	5	0.00038761	0.0017657	0.227273	140	5	-3.0314	0.99961	0.99961	0.999999	18314	0	-3.0314
Psmc3	5	0.00038776	0.0017662	0.227273	141	5	-2.8264	0.99961	0.99961	0.999999	18313	0	-2.8264
Samd4b	5	0.00039615	0.0018001	0.228576	142	5	-1.789	0.9996	0.9996	0.999999	18312	0	-1.789
Mvk	5	0.00039669	0.0018012	0.228576	143	5	-1.7944	0.9996	0.9996	0.999999	18311	0	-1.7944
Tfb1m	5	0.00040256	0.0018335	0.230231	144	4	-3.7655	0.9192	0.91953	0.999999	16336	0	-3.7655
Smc4	5	0.00040512	0.0018475	0.230231	145	5	-2.6696	0.99959	0.99959	0.999999	18310	0	-2.6696
Prpsap2	5	0.00040607	0.0018518	0.230231	146	4	-6.567	0.40926	0.4099	0.999999	7344	0	-6.567
Dr1	5	0.00041443	0.0018964	0.232542	147	3	-6.5541	0.69764	0.69809	0.999999	12382	0	-6.5541
Ube2i	5	0.00041771	0.0019083	0.232542	148	5	-3.1872	0.99958	0.99957	0.999999	18309	0	-3.1872
Psmd2	4	0.00042316	0.00153	0.213795	149	4	-3.5298	0.99958	0.99959	0.999999	18308	0	-3.5298
Mrpl20	5	0.00042321	0.0019357	0.234334	150	5	-1.8275	0.99904	0.99903	0.999999	18260	0	-1.8275
Mrpl52	5	0.00043961	0.0020169	0.23941	151	5	-2.4025	0.99956	0.99955	0.999999	18307	0	-2.4025
Timmdc1	5	0.00044066	0.0020213	0.23941	152	5	-3.2254	0.99956	0.99955	0.999999	18306	0	-3.2254
Gins2	5	0.00044101	0.0020229	0.23941	153	5	-1.4327	0.99956	0.99955	0.999999	18305	0	-1.4327
Cpsf3	5	0.00044261	0.0020315	0.23941	154	4	-6.5012	0.95239	0.95264	0.999999	16979	0	-6.5012
Cdc37	5	0.00044511	0.0020433	0.23941	155	5	-2.6923	0.99955	0.99954	0.999999	18303	0	-2.6923
Gm5591	3	0.00045659	0.0013675	0.206257	156	3	-7.9676	0.949	0.94921	0.999999	16910	0	-7.9676
Atp2a2	5	0.00045988	0.0021047	0.241206	157	5	-1.7391	0.99954	0.99952	0.999999	18302	0	-1.7391
Nfyc	5	0.00046289	0.0021208	0.241206	158	4	-5.0122	0.47194	0.4724	0.999999	8460	0	-5.0122
Prpf8	5	0.00046576	0.0021316	0.241206	159	5	-3.096	0.99607	0.99604	0.999999	18068	0	-3.096
Htatsf1	5	0.0004743	0.0021741	0.241206	160	5	-2.6822	0.99953	0.99951	0.999999	18301	0	-2.6822
Terf1	5	0.00047588	0.0021827	0.241206	161	4	-3.5754	0.9806	0.98076	0.999999	17578	0	-3.5754
Gtpbp4	5	0.00047677	0.002187	0.241206	162	5	-3.4681	0.98539	0.9855	0.999999	17695	0	-3.4681
Dgat1	5	0.00047677	0.002187	0.241206	163	4	-5.1213	0.38696	0.38772	0.999999	6948	1	-5.1213
Ash2l	5	0.00047963	0.0021945	0.241206	164	3	-0.89424	0.8826	0.8831	0.999999	15671	0	-0.89424
Rpa2	5	0.00048177	0.002208	0.241206	165	5	-1.9418	0.99952	0.9995	0.999999	18300	0	-1.9418
Tma16	5	0.00048542	0.002223	0.241206	166	5	-2.1866	0.99951	0.9995	0.999999	18299	0	-2.1866
Rad17	5	0.00048682	0.0022284	0.241206	167	2	0.024044	0.61284	0.61334	0.999999	10916	0	0.024044
Tars2	5	0.00050099	0.0022951	0.246975	168	5	-5.1211	0.9995	0.99948	0.999999	18297	0	-5.1211
Tsg101	5	0.00050419	0.0023107	0.247208	169	5	-4.5741	0.99878	0.99877	0.999999	18232	0	-4.5741
Polrmt	5	0.00050958	0.0023339	0.24824	170	5	-3.1884	0.99949	0.99948	0.999999	18296	0	-3.1884
Cept1	5	0.00051437	0.0023506	0.248577	171	5	-3.1388	0.98304	0.98314	0.999999	17635	0	-3.1388
Wdr61	4	0.0005191	0.001884	0.232542	172	4	-4.5127	0.99948	0.9995	0.999999	18295	0	-4.5127
Rps16	3	0.00052117	0.0015338	0.213795	173	3	-3.9027	0.99948	0.99948	0.999999	18294	0	-3.9027
Metap2	5	0.0005267	0.0023995	0.250834	174	5	-4.6057	0.99947	0.99945	0.999999	18293	0	-4.6057
Nup205	5	0.00052738	0.0024033	0.250834	175	5	-2.6365	0.99947	0.99945	0.999999	18292	0	-2.6365
Rpa3	5	0.00053101	0.002421	0.250834	176	4	-3.7993	0.61266	0.61315	0.999999	10911	0	-3.7993
Wdr43	5	0.00053265	0.0024264	0.250834	177	5	-3.1054	0.99947	0.99944	0.999999	18291	0	-3.1054
Cenpa	5	0.00053604	0.0024463	0.25148	178	5	-6.1355	0.99888	0.99887	0.999999	18244	0	-6.1355
Cwc15	5	0.00053946	0.0024603	0.251513	179	4	-6.3299	0.9737	0.9738	0.999999	17424	0	-6.3299
Rbbp6	7	0.00054067	0.003205	0.273034	180	7	-1.3968	0.99946	0.99946	0.999999	18290	0	-1.3968
Timm13	5	0.00054928	0.0024991	0.254062	181	5	-2.2902	0.99945	0.99943	0.999999	18289	0	-2.2902
Fam83b	5	0.00056016	0.0025475	0.255861	182	3	-6.2993	0.10415	0.15139	0.994673	2729	1	-6.2993
Vprbp	4	0.00056457	0.0020557	0.23941	183	3	-4.4699	0.64909	0.64846	0.999999	11547	0	-4.4699
Polr2c	5	0.00057786	0.0026217	0.255861	184	5	-3.0938	0.98443	0.98455	0.999999	17664	0	-3.0938
Polg	5	0.0005824	0.0026411	0.255861	185	5	-1.438	0.99942	0.99939	0.999999	18288	0	-1.438
Psmb6	5	0.00058335	0.0026486	0.255861	186	5	-2.9525	0.99942	0.99939	0.999999	18287	0	-2.9525
Ddx47	5	0.00058422	0.0026503	0.255861	187	5	-2.1976	0.99942	0.99939	0.999999	18286	0	-2.1976
Bysl	5	0.00058511	0.0026551	0.255861	188	4	-2.9934	0.96673	0.96693	0.999999	17265	0	-2.9934
Hist4h4	5	0.00058851	0.0026685	0.255861	189	4	-4.6572	0.92359	0.92394	0.999999	16410	0	-4.6572
Gtf2e2	5	0.00059053	0.0026739	0.255861	190	5	-2.4689	0.99941	0.99939	0.999999	18285	0	-2.4689
Kcnk13	5	0.00059246	0.0026836	0.255861	191	2	-0.018093	0.9061	0.90647	0.999999	16115	0	-0.018093
Rbm48	5	0.0006031	0.002731	0.258154	192	5	-5.7524	0.98233	0.98245	0.999999	17615	0	-5.7524
Polr2l	5	0.00060716	0.0027498	0.258154	193	5	-2.7627	0.99939	0.99937	0.999999	18284	0	-2.7627
Cpsf6	5	0.00061038	0.0027638	0.258154	194	4	-6.236	0.8819	0.88236	0.999999	15653	0	-6.236
Mier1	5	0.00061038	0.0027638	0.258154	195	3	-6.236	0.10167	0.14963	0.994673	2697	1	-6.236
Nhp2	5	0.00061824	0.0027945	0.258589	196	5	-3.0732	0.99938	0.99936	0.999999	18283	0	-3.0732
Mrps10	5	0.00061974	0.0028015	0.258589	197	5	-5.7161	0.98653	0.98661	0.999999	17723	0	-5.7161
Klk1b8	5	0.00062148	0.0028106	0.258589	198	2	0.56532	0.25706	0.27022	0.999999	4852	1	0.56532
Vmn2r65	5	0.00062923	0.002851	0.260997	199	5	-3.2699	0.99136	0.99145	0.999999	17879	0	-3.2699
Stard6	5	0.00063557	0.0028789	0.262254	200	4	-1.4978	0.9215	0.92185	0.999999	16374	0	-1.4978
Orc5	5	0.00064499	0.0029236	0.263954	201	5	-4.8097	0.99677	0.99675	0.999999	18103	0	-4.8097
Taf9b	5	0.00064571	0.0029263	0.263954	202	5	-1.7873	0.99935	0.99934	0.999999	18282	0	-1.7873
Nrf1	5	0.00064887	0.0029413	0.264018	203	5	-2.1396	0.98208	0.98222	0.999999	17606	0	-2.1396
Rangap1	5	0.00066445	0.0030113	0.266827	204	5	-1.521	0.99934	0.99932	0.999999	18281	0	-1.521
Tcp1	5	0.00067414	0.0030581	0.267303	205	5	-3.536	0.99892	0.99891	0.999999	18250	0	-3.536
BC024978	5	0.00067737	0.0030678	0.267303	206	4	-6.1527	0.90605	0.90643	0.999999	16113	0	-6.1527
Srp72	5	0.00067817	0.0030716	0.267303	207	5	-2.6821	0.99932	0.99931	0.999999	18280	0	-2.6821
Cct2	5	0.00068009	0.0030796	0.267303	208	5	-5.4337	0.99476	0.99476	0.999999	18015	0	-5.4337
Haus1	5	0.00069997	0.0031587	0.27283	209	5	-2.9447	0.99703	0.99703	0.999999	18117	0	-2.9447
Pnpla3	5	0.00070527	0.003184	0.27283	210	3	-0.33697	0.2823	0.29165	0.999999	5242	1	-0.33697
Naa15	5	0.00070606	0.0031878	0.27283	211	4	-6.1181	0.95684	0.95709	0.999999	17061	0	-6.1181
B3galt1	5	0.00071685	0.0032357	0.274376	212	4	-5.8903	0.72765	0.72805	0.999999	12888	0	-5.8903
Vcp	5	0.00072625	0.0032717	0.274899	213	5	-3.0382	0.99927	0.99926	0.999999	18279	0	-3.0382
Dnajb4	4	0.00073648	0.0026788	0.255861	214	4	-2.9639	0.99926	0.99926	0.999999	18278	0	-2.9639
Eef2	5	0.00074515	0.0033632	0.278937	215	5	-2.7029	0.99791	0.9979	0.999999	18174	0	-2.7029
Eif1a	5	0.00074914	0.0033766	0.278937	216	5	-1.4198	0.99925	0.99924	0.999999	18277	0	-1.4198
Banf1	5	0.00075039	0.0033804	0.278937	217	5	-1.6672	0.99925	0.99924	0.999999	18276	0	-1.6672
Wisp2	5	0.00076168	0.0034294	0.280814	218	3	-0.17521	0.79543	0.79591	0.999999	14069	0	-0.17521
Ddx20	5	0.00076279	0.0034337	0.280814	219	5	-1.8383	0.99924	0.99922	0.999999	18275	0	-1.8383
Psmc6	5	0.00077683	0.0034966	0.282764	220	5	-2.7003	0.99922	0.99921	0.999999	18274	0	-2.7003
Ndufs7	5	0.00077848	0.0035036	0.282764	221	5	-2.3143	0.99922	0.99921	0.999999	18273	0	-2.3143
Cdc23	5	0.00078205	0.0035225	0.283043	222	5	-3.7772	0.99846	0.99846	0.999999	18212	0	-3.7772
Haus2	5	0.00078995	0.0035553	0.284438	223	5	-2.5666	0.99921	0.99921	0.999999	18272	0	-2.5666
Osgep	5	0.00079881	0.0035962	0.285998	224	4	-4.012	0.95528	0.95553	0.999999	17033	0	-4.012
Maob	5	0.00080105	0.0036059	0.285998	225	5	-6.0087	0.9896	0.98969	0.999999	17810	0	-6.0087
Stard7	5	0.00080495	0.0036258	0.286343	226	5	-2.3602	0.9992	0.9992	0.999999	18271	0	-2.3602
Polr2e	5	0.00081132	0.0036521	0.287192	227	5	-5.5037	0.99881	0.9988	0.999999	18235	0	-5.5037
Anapc4	5	0.00081808	0.0036817	0.288287	228	4	-0.33474	0.48315	0.4837	0.999999	8657	0	-0.33474
Gm13157	4	0.0008329	0.0030161	0.266827	229	4	-5.6587	0.98571	0.98577	0.999999	17702	0	-5.6587
Zfp455	4	0.0008329	0.0030161	0.266827	230	4	-5.3346	0.96191	0.96182	0.999999	17159	0	-5.3346
2700050L05Rik	5	0.00085269	0.0038254	0.293898	231	5	-3.8083	0.99915	0.99915	0.999999	18270	0	-3.8083
Actr6	5	0.00085601	0.0038362	0.293898	232	5	-2.6461	0.99874	0.99873	0.999999	18228	0	-2.6461
Txnl4b	5	0.00086233	0.0038668	0.293898	233	5	-1.4373	0.99914	0.99914	0.999999	18268	0	-1.4373
Ccnc	5	0.00086795	0.0038862	0.293898	234	4	-3.618	0.11075	0.1562	0.994673	2825	1	-3.618
Rfc4	5	0.00087067	0.0038975	0.293898	235	4	-1.8863	0.84608	0.84648	0.999999	14994	0	-1.8863
Cdk7	5	0.00087407	0.0039115	0.293898	236	5	-1.6335	0.99913	0.99912	0.999999	18267	0	-1.6335
4930550C14Rik	5	0.00087427	0.003912	0.293898	237	5	-1.8892	0.99913	0.99912	0.999999	18266	0	-1.8892
Mybl2	5	0.00087448	0.0039131	0.293898	238	4	-2.4733	0.97274	0.97285	0.999999	17402	0	-2.4733
Mad2l2	5	0.00090103	0.0040277	0.295748	239	5	-4.7436	0.9991	0.9991	0.999999	18264	0	-4.7436
Lce6a	4	0.00090155	0.0032663	0.274899	240	3	-5.331	0.18692	0.19817	0.999999	3843	1	-5.331
Eif3c	5	0.00090184	0.0040299	0.295748	241	4	-2.9607	0.27055	0.28157	0.999999	5066	1	-2.9607
Cox5b	5	0.00090284	0.0040342	0.295748	242	4	-3.0282	0.31213	0.31776	0.999999	5711	1	-3.0282
Supt4a	5	0.00091099	0.0040654	0.296853	243	5	-2.7191	0.99909	0.99908	0.999999	18263	0	-2.7191
Eed	5	0.00091894	0.0040987	0.297439	244	5	-2.0684	0.99908	0.99908	0.999999	18262	0	-2.0684
Pdcd2	5	0.00092033	0.0041057	0.297439	245	4	-5.0682	0.85489	0.85521	0.999999	15154	0	-5.0682
Hnrnpk	4	0.00092459	0.0033594	0.278937	246	4	-2.7883	0.99908	0.99906	0.999999	18261	0	-2.7883
Bms1	5	0.00094254	0.0042133	0.30285	247	5	-3.9356	0.99761	0.99759	0.999999	18158	0	-3.9356
Pnn	5	0.0009505	0.0042489	0.303918	248	5	-3.4794	0.98445	0.98457	0.999999	17667	0	-3.4794
Nol6	4	0.00096646	0.0034918	0.282764	249	4	-2.666	0.99903	0.99902	0.999999	18259	0	-2.666
Prc1	5	0.00097554	0.0043656	0.310161	250	4	-2.856	0.95949	0.95971	0.999999	17115	0	-2.856
Lsm2	12	0.00097712	0.0076398	0.369945	251	11	-1.0264	0.77579	0.77593	0.999999	13747	0	-1.0264
C1qbp	5	0.0009868	0.0044264	0.313271	252	5	-1.8838	0.99901	0.99901	0.999999	18257	0	-1.8838
Mrps16	5	0.0010013	0.0044754	0.315523	253	5	-1.2761	0.999	0.99899	0.999999	18256	0	-1.2761
Ppa1	5	0.0010233	0.004576	0.318951	254	5	-1.5526	0.99898	0.99897	0.999999	18255	0	-1.5526
Cct4	5	0.0010283	0.0045981	0.319279	255	5	-2.3591	0.99897	0.99897	0.999999	18254	0	-2.3591
Nle1	5	0.0010478	0.004703	0.323994	256	5	-2.9904	0.99202	0.99208	0.999999	17897	0	-2.9904
Mrps25	5	0.0010551	0.0047396	0.323994	257	4	-3.5352	0.86808	0.86844	0.999999	15380	0	-3.5352
Pwp2	5	0.0010553	0.0047412	0.323994	258	5	-2.5761	0.99894	0.99894	0.999999	18253	0	-2.5761
Slc31a1	5	0.0010593	0.0047557	0.323994	259	5	-2.7206	0.99894	0.99893	0.999999	18252	0	-2.7206
Vezt	4	0.0010646	0.0038437	0.293898	260	3	-5.9277	0.95894	0.95886	0.999999	17110	0	-5.9277
Top3a	4	0.0010704	0.0038647	0.293898	261	4	-3.3	0.99893	0.99892	0.999999	18251	0	-3.3
Diexf	5	0.0010719	0.0048068	0.323994	262	5	-1.206	0.99727	0.99727	0.999999	18135	0	-1.206
Sec61a1	5	0.0010719	0.0048068	0.323994	263	3	-1.3733	0.90765	0.90802	0.999999	16151	0	-1.3733
Ercc8	5	0.0010802	0.0048515	0.325811	264	5	-1.9721	0.99892	0.99891	0.999999	18249	0	-1.9721
Seh1l	5	0.0010845	0.0048698	0.325851	265	5	-1.9486	0.99892	0.99891	0.999999	18248	0	-1.9486
Psmb1	5	0.0010907	0.0049015	0.325964	266	5	-3.7337	0.99891	0.9989	0.999999	18247	0	-3.7337
Mrps5	5	0.0010922	0.0049069	0.325964	267	5	-3.007	0.99647	0.99644	0.999999	18089	0	-3.007
Hsd17b10	5	0.0010973	0.0049268	0.326016	268	5	-2.0995	0.9989	0.9989	0.999999	18246	0	-2.0995
1810037I17Rik	4	0.0011057	0.0039992	0.295748	269	3	-3.9947	0.88836	0.88792	0.999999	15764	0	-3.9947
Ndufb11	5	0.0011143	0.0050059	0.326016	270	5	-2.9197	0.99514	0.99512	0.999999	18029	0	-2.9197
Ddx41	4	0.0011143	0.0040299	0.295748	271	4	-2.9201	0.99889	0.99888	0.999999	18245	0	-2.9201
Tmem159	5	0.0011184	0.0050258	0.326016	272	2	0.58764	0.61232	0.61281	0.999999	10902	0	0.58764
Thoc3	5	0.0011236	0.005043	0.326016	273	5	-2.6966	0.99888	0.99887	0.999999	18243	0	-2.6966
Rad51	5	0.0011259	0.0050527	0.326016	274	5	-2.1371	0.99887	0.99887	0.999999	18242	0	-2.1371
Actr10	5	0.0011308	0.0050721	0.326016	275	5	-3.1542	0.99887	0.99886	0.999999	18241	0	-3.1542
Yme1l1	5	0.0011339	0.0050882	0.326016	276	5	-2.8241	0.99797	0.99795	0.999999	18181	0	-2.8241
Fndc8	5	0.001134	0.0050888	0.326016	277	5	-1.324	0.99887	0.99886	0.999999	18240	0	-1.324
1110008L16Rik	5	0.0011443	0.0051356	0.326016	278	5	-1.1571	0.99886	0.99885	0.999999	18239	0	-1.1571
Mtbp	5	0.0011446	0.0051372	0.326016	279	4	-3.0569	0.97017	0.97028	0.999999	17344	0	-3.0569
Vmn1r191	4	0.0011508	0.0041563	0.299922	280	2	-0.34425	0.51696	0.51627	0.999999	9257	0	-0.34425
Abt1	5	0.0011564	0.0051819	0.326016	281	5	-3.5468	0.99464	0.99464	0.999999	18011	0	-3.5468
Wars	5	0.0011586	0.0051921	0.326016	282	5	-3.0516	0.99222	0.99228	0.999999	17907	0	-3.0516
1700074P13Rik	5	0.0011592	0.0051953	0.326016	283	4	-5.6444	0.86531	0.86564	0.999999	15334	0	-5.6444
Cops8	5	0.0011592	0.0051953	0.326016	284	5	-5.6444	0.9967	0.99668	0.999999	18100	0	-5.6444
Rbbp5	5	0.0011667	0.0052292	0.326016	285	5	-1.6669	0.99883	0.99883	0.999999	18238	0	-1.6669
Oraov1	5	0.0011736	0.0052502	0.326016	286	5	-3.6766	0.99883	0.99882	0.999999	18237	0	-3.6766
Cirh1a	5	0.0011741	0.0052513	0.326016	287	4	-5.1217	0.85313	0.85345	0.999999	15120	0	-5.1217
Nup93	5	0.0011761	0.005262	0.326016	288	5	-2.525	0.99882	0.99882	0.999999	18236	0	-2.525
Gnb2l1	5	0.0011869	0.0053062	0.327511	289	5	-2.9102	0.99009	0.99015	0.999999	17826	0	-2.9102
Abcd4	5	0.0011968	0.0053535	0.327962	290	5	-1.3975	0.9988	0.99879	0.999999	18234	0	-1.3975
Psma6	5	0.001199	0.0053648	0.327962	291	5	-5.1124	0.99459	0.99459	0.999999	18006	0	-5.1124
Polr3a	5	0.0012027	0.0053826	0.327962	292	5	-3.0526	0.9988	0.99879	0.999999	18233	0	-3.0526
Eif3a	5	0.0012071	0.005403	0.328121	293	4	-2.7045	0.61982	0.62028	0.999999	11027	0	-2.7045
Srrm1	5	0.001241	0.0055397	0.333123	294	5	-1.525	0.99876	0.99875	0.999999	18231	0	-1.525
Gps1	5	0.001241	0.0055397	0.333123	295	3	-4.0699	0.36843	0.36973	0.999999	6615	1	-4.0699
Atp5c1	5	0.001241	0.0055397	0.333123	296	5	-1.2034	0.99587	0.99586	0.999999	18056	0	-1.2034
Cdc7	4	0.0012495	0.0045286	0.317754	297	4	-3.2109	0.99875	0.99875	0.999999	18230	0	-3.2109
Dad1	5	0.0012513	0.0055983	0.334464	298	4	-5.065	0.86997	0.8703	0.999999	15424	0	-5.065
Rfc5	5	0.0012563	0.0056225	0.334809	299	5	-1.8951	0.99874	0.99873	0.999999	18229	0	-1.8951
Zpld1	5	0.001269	0.0056715	0.334809	300	4	-5.5434	0.49532	0.49579	0.999999	8887	0	-5.5434
Lipt2	5	0.0012709	0.0056769	0.334809	301	5	-1.3957	0.99873	0.99872	0.999999	18227	0	-1.3957
Gm12185	5	0.0012771	0.0057022	0.334852	302	3	-5.0269	0.81911	0.81962	0.999999	14511	0	-5.0269
Eif2b5	5	0.0012846	0.0057334	0.334921	303	5	-1.4554	0.99872	0.99871	0.999999	18226	0	-1.4554
Fabp1	5	0.0012905	0.0057592	0.335365	304	4	-4.4789	0.69732	0.69774	0.999999	12375	0	-4.4789
Rpl7	4	0.0012939	0.0046745	0.323364	305	4	-4.3156	0.99871	0.99871	0.999999	18224	0	-4.3156
Alpk3	5	0.0012976	0.0057904	0.336118	306	4	-5.5171	0.97819	0.97834	0.999999	17519	0	-5.5171
Vmn2r78	4	0.0013231	0.0047864	0.323994	307	4	-3.2719	0.99868	0.99869	0.999999	18222	0	-3.2719
Mrps26	5	0.0013305	0.0059368	0.339208	308	5	-2.1393	0.99867	0.99865	0.999999	18221	0	-2.1393
Dctn3	5	0.0013311	0.0059422	0.339208	309	5	-1.7429	0.99867	0.99865	0.999999	18220	0	-1.7429
Plk1	5	0.0013349	0.0059578	0.339208	310	4	-3.1166	0.68284	0.68331	0.999999	12130	0	-3.1166
Trmu	5	0.0013356	0.0059621	0.339208	311	5	-1.1542	0.99866	0.99865	0.999999	18219	0	-1.1542
Nxf1	5	0.0013425	0.0059884	0.339208	312	5	-4.9766	0.99793	0.99791	0.999999	18176	0	-4.9766
Taf13	5	0.0013432	0.0059911	0.339208	313	4	-3.2815	0.93218	0.93246	0.999999	16566	0	-3.2815
Trpt1	5	0.0013616	0.0060595	0.339649	314	5	-1.8448	0.99864	0.99862	0.999999	18218	0	-1.8448
Apex1	5	0.0013618	0.0060611	0.339649	315	5	-2.5728	0.98746	0.98751	0.999999	17753	0	-2.5728
Zfp866	5	0.0013636	0.0060681	0.339649	316	4	-5.4628	0.87642	0.8769	0.999999	15554	0	-5.4628
Xrn2	5	0.0013676	0.0060826	0.339649	317	5	-3.7827	0.99863	0.99862	0.999999	18217	0	-3.7827
Gatc	5	0.0013699	0.0060912	0.339649	318	5	-1.6026	0.99863	0.99861	0.999999	18216	0	-1.6026
Taf2	5	0.0013944	0.0061816	0.342613	319	3	-4.3053	0.9412	0.94145	0.999999	16743	0	-4.3053
Atp6v1g1	3	0.0013973	0.0039696	0.295748	320	3	-7.3586	0.98961	0.98974	0.999999	17811	0	-7.3586
Tnpo3	5	0.0014041	0.0062182	0.343606	321	4	-0.56925	0.97331	0.97341	0.999999	17413	0	-0.56925
Pcna	5	0.0014386	0.0063651	0.350035	322	5	-2.7262	0.99856	0.99855	0.999999	18215	0	-2.7262
Utp11l	5	0.0014467	0.0064044	0.350035	323	5	-4.9023	0.99199	0.99205	0.999999	17895	0	-4.9023
Prpf38b	5	0.0014519	0.00642	0.350035	324	5	-2.4499	0.99855	0.99854	0.999999	18214	0	-2.4499
Ncl	5	0.0014537	0.0064296	0.350035	325	5	-2.3499	0.99615	0.99613	0.999999	18074	0	-2.3499
Arpc4	9	0.0014573	0.0092916	0.391565	326	7	-1.5594	0.99616	0.99621	0.999999	18075	0	-1.5594
Gfral	5	0.0014838	0.0065518	0.353103	327	4	-2.3801	0.81419	0.81472	0.999999	14426	0	-2.3801
Nt5e	5	0.0014845	0.0065545	0.353103	328	4	-3.3918	0.30987	0.31572	0.999999	5681	1	-3.3918
Trappc3	5	0.0014947	0.0066024	0.353103	329	4	-2.6472	0.85034	0.8507	0.999999	15073	0	-2.6472
[truncated: 18,072 more rows]

## Sheet: Early vs non-pluripotent
id	num	neg|score	neg|p-value	neg|fdr	neg|rank	neg|goodsgrna	neg|lfc	pos|score	pos|p-value	pos|fdr	pos|rank	pos|goodsgrna	pos|lfc
[truncated: 18,381 more rows]

[truncated: 1 more sheets: Late vs early pluripotent]
