# Supplementary material for: The interferon γ pathway enhances pluripotency and X-chromosome reactivation in iPSC reprogramming
Source: Sci Adv. 2024 Aug 7;10(32):eadj8862. doi: 10.1126/sciadv.adj8862 (PMC11305397; doi:10.1126/sciadv.adj8862)
Supplement: Supplementary file 2 — Tables S1 to S6 [file sciadv.adj8862_tables_s1_to_s6.zip › sciadv.adj8862_table_s2.xlsx]

## Sheet: Gene lists
1. ESSENTIALOME	2. REPRESSORS OF COLONY FORMATION	3. DRIVERS OF EARLY PLURIPOTENCY	4. REPRESSORS OF EARLY PLURIPOTENCY	5. DRIVERS OF LATE PLURIPOTENCY AND XCR	6. REPRESSORS OF LATE PLURIPOTENCY AND XCR
0610009D07Rik	1700013F07Rik	Fut9	Nat8l	Adnp	Tbck
1110004E09Rik	2010002M12Rik	Psmb7	Ftsjd2	Alg11	Fam211a
1110008L16Rik	2010111I01Rik	Gmds	Narg2	Prss53	Cenpk
1110008P14Rik	2300002M23Rik	Hgd	Ell	Prpf19	Ccnb1
1700006A11Rik	4930433I11Rik	Sfrp5	Krit1	Efcab3	Utp23
1700009N14Rik	4930486L24Rik	Dynap	Kras	Nanog	Gm382
1700025F22Rik	4933413G19Rik	Ube2m	Pphln1	Ddx6	Polr1c
1700074P13Rik	9030617O03Rik	Tsta3	Vmn1r215	Fabp1	Psmd12
1810037I17Rik	A630023A22Rik	Vmp1	Gprin1	Mob2	Sacm1l
2310045N01Rik	A630076J17Rik	Apod	Sval1	Mier1	Zfp617
2610028H24Rik	AF067063	Polrmt	Aven	Got2	Rnf128
2700060E02Rik	Accs	Slc35c1	Cks1b	Mtfr1	Fam45a
2810006K23Rik	Acot5	Cenpa	Specc1l	Ypel5	Zfp719
4921539E11Rik	Acyp2	Pou5f1	Nasp	Tbc1d2	Fam13c
4930404A10Rik	Adam25	Pqbp1	Rpap3	Ifitm6	Herc4
4930522H14Rik	Adprm	Ren1	Steap1	Suv39h2	Clstn3
4930544G11Rik	Aff1	Cer1	3110043O21Rik	Cd302	Rfc1
4932443I19Rik	Agfg1	Utp11l	Fkbp5	Tpi1	Samd12
4933417A18Rik	Agr3	Sfi1	Cmtm2b	Fkbp5	Arhgap18
Aars	Alb	Ddx5	G3bp1	Csnk2b	Copz1
Abce1	Aldh1a7	Ptprn	Ythdc1	Sppl2c	Slc41a3
Abcf1	Ankrd66	Slc35a2	Dcps	Spag16	Naa38
Abt1	Ano5	Rpl7l1	Denr	Abhd14a	Satl1
Acad9	Apobec3	Samd7	E130311K13Rik	Mybl2	Ftsj3
Actb	Apol7a	Kbtbd8	Tmem106b	Il6st	C030046E11Rik
Actl6a	Aqp5	Sacm1l	Nup155	Tgs1	Pth2r
Actr10	Arhgap23	Cinp	Pcdhb10	Gm5591	Slc16a4
Actr2	Arhgap5	Cts3	Atp11a	Kcna10	Sfxn4
Actr6	Arl1	Ndufa6	2610524H06Rik	Syncrip	Psmg4
Adat2	Arl4c	Itgb8	Brd4	Stard5	Tm9sf1
Adsl	Arl8a	Gpr115	Mnat1	Rgs2	Kif22
Aff4	Atat1	Pdzd9	Usp29	Krt23	Ube2i
Alg1	Atp1a2	Nt5dc3	Tdrd1	Rrs1	Cxxc1
Alg2	Atp5k	Tchp	Cd55	Kin	Pglyrp2
Alg6	Awat2	Tm9sf1	Dnajc2	Ammecr1	Rassf9
Alpk3	B020004J07Rik	Ybx1	Med26	Zc3h7b	Sycp2
Amica1	Bud31	Cyp2c29	Ccdc79	Celf5	Cldn13
Anapc10	Cabp1	Usp37	Fam81a	Cd24a	Rars2
Ankrd12	Calb2	Ehmt2	Fau	Gmeb2	Clec4e
Ankrd49	Carm1	Fbxo11	Zfp688	Nkiras2	Zmym1
Ap1m2	Ccdc7	Scd3	5830415F09Rik	Fancc	Myadm
Aptx	Ccnt2	Pea15a	Rpain	Rpap3	Cebpz
Arl2	Cdc25c	Vmn1r20	Sf3a2	Prss27	Ccdc158
Arl4d	Cdh17	Taf1d	Rpl22l1	Anks6	Aplf
Arl5a	Cep19	Baz1a	Ubxn10	Abt1	Nup37
Arpc2	Cep250	Snrpe	Cylc1	Zfp688	Sprr4
Arpc4	Cep89	Hdhd2	Vmn1r224	Ppil3	Rnf145
Art4	Cisd2	Traf7	Fbxo42	E2f5	Arhgap32
Aste1	Clca2	Rgs13	Calcb	Fbxw15	Dpm1
Atad3a	Cldn16	Mcat	Ikzf2	Fcgr3	Otud4
Atp1b3	Clpsl2	Stard7	Btg1	Usf2	Mat2a
Atp2a2	Clrn1	Trmu	Mapkapk3	Timm9	Fpr3
Atp5a1	Cpne5	Cyp4f15	Hrh4	Trim32	Spink10
Atp5c1	Cst10	Ltbp4	AI987944	Fignl1	Zbtb26
Atp5d	Cst3	Emc7	Cdc42	Nlgn3	Cpxcr1
Atp5j2	Ctnnbl1	Pdzrn4	Pnrc2	Rbm19	Gsta4
Atp5o	Cts7	Gucy1b3	Ilf3	Cyb5r2	Eif3i
Atp6v0b	Cyp20a1	Vdac3	Fus	Ipo9	Sytl4
Atp6v0c	Cyp27b1	Ttll5	Agtr2	Sptlc1	Ang
Atp6v1a	Cytip	Zfp617	Gpr124	Trmt11	Snd1
Atp6v1b2	D16Ertd472e	Gsdmc	Med31	Klhl28	Ptpn11
Atp6v1g1	Dact1	Tcp1	Ptges3	Csf3r	Tubgcp6
Atpaf2	Dazl	Naf1	Eif3f	Usp48	Pnpt1
Aurka	Ddx3y	Atp5sl	Kcna1	Myog	Ptchd1
Aurkb	Defa22	Larp4b	Kdm3b	Oxnad1	Ddx5
B3galt1	Defb20	Mars	Tcea1	Crebbp	Tmem120b
Banf1	Defb3	Afmid	Akr1c18	Cldn20	Vps52
Banp	Dgkh	Decr2	Trpc5	Zfp521	Btbd6
BC005561	Dido1	Cox4i2	Mal	Slc24a1	Alox5ap
BC027231	Dmbt1	Eif3i	Dkc1	Slc43a1	Hipk3
BC061237	Dmxl1	Apex1	Ilf2	Galntl5	Chaf1b
Bccip	Dos	Erh	Ints3	Alcam	Myh1
Birc5	Dpys	Ubiad1	Alkbh8	Pcdhga3	Cdca8
Blcap	Efcab2	Mmp23	Smu1	Hpse2	Omg
Bmi1	Efemp1	Zfp608	Eps15	Pcdhb20	Rbm44
Bmp2k	Efnb3	Alg6	Spats2	Stk11	Gp6
Bms1	Emp2	Cdc27	Mbl2	Rad9b	Mrps26
Brf2	Enpp1	Itk	Rapgef1	Mtfr2	Vmn2r56
Brix1	Eva1a	Fnip2	Gfod2	Bambi	Polr2i
Brs3	Exd2	Ifng	Tnpo1	Xrcc4	Crk
Btk	Fabp12	Aldh1a3	Coq9	P2rx7	Pdc
Bub3	Fabp5	Rasl2-9	Slc39a12	Wisp2	1700019A02Rik
Bves	Fam184b	Lrrc55	Ets1	Lancl1	Scgb1b24
Bysl	Fam219b	Atp6v1b2	Rrn3	Sap25	H2-Aa
C1d	Fam35a	Cenpc1	Thumpd2	Trp53	Txndc17
C1qbp	Fam46d	Gm12794	Gabpa	Mmp28	Gca
Cactin	Fbxw16	1700034E13Rik	Rab20	Mar-05	Vip
Cars	Fchsd1	Agpat9	Ptgfrn	Cidea	Ermap
Cars2	Filip1l	Pygm	Creg1	Cftr	Cyct
Ccdc115	Fn3krp	Srek1ip1	Skiv2l2	Guk1	Kif5b
Ccdc137	Fosb	Zfp558	Rbpms2	Enkd1	Cnot4
Ccdc23	Foxr2	Smad4	Golm1	Paxbp1	Ugp2
Ccl1	Fpgt	Lama2	Fam19a2	Polb	5830403L16Rik
Ccnb1	Gcdh	Lrrc4	Zfp563	Pten	Mat2b
Ccr1l1	Gdpd3	Slc16a1	Slco1a1	Csn1s1	Crls1
Ccr6	Ggct	Ermap	Itga7	Tfg	Pop4
Cct2	Gipc2	Igf1	Ahr	Ptprk	Smu1
Cct4	Glis1	Tfam	Sema6a	Rbm15	Nup35
Cct7	Glmn	Haus2	Pop5	Tas2r107	Cnih
Cct8	Gm12888	Pggt1b	Ogfod1	Serp2	Lamtor2
Cd180	Gm527	Serpine2	Rdh7	Lsmem1	Ppp3r2
Cd3eap	Gm5494	Fbxl16	Inca1	Atm	Deb1
Cd40lg	Gm561	Mospd2	Kif5c	Got1l1	Ppapdc2
Cd53	Gm5615	Dhx29	Slc25a20	Rtkn2	Nudt1
Cdc23	Gm6289	Polb	Ap2m1	H2-M10.5	Vmn2r51
Cdc37	Gm7168	Nr2f2	BC030307	Gfra3	Cyp2c44
Cdc7	Gm765	Rabggtb	Kdm5a	Ldlrap1	Zic1
Cdca8	Gm7714	Gnb2l1	Mcm4	Slc16a3	Cdc27
Cdipt	Gm813	Taf13	Aldh18a1	Eif4h	G2e3
Cdk1	Gm9125	Pla2g4c	Vwa5b1	C7	Prdx1
Cdk10	Gmppa	Wipi2	Urod	Rhox1	Hnrnpk
Cdk7	Gpsm2	Krt83	Sncaip	Eef2	Cnpy1
Cdk9	Grin2b	Elof1	Zmym5	2510002D24Rik	Larp4b
Cebpz	Gskip	Tsen15	Urgcp	Lrrc10	Tmed2
Cenpa	Hbb-bh2	Cxxc1	Sh3bp5	Rbm8a	Vmn2r73
Cenpn	Hdhd2	Mocs3	Gmpr	Gpr97	Phf14
Cept1	Hmox2	Rad1	Acsf3	Tbl3	Layn
Cers6	Hoxb7	Zmym1	Nphs1	Il1rapl1	Zkscan7
Chaf1b	I830077J02Rik	Pum2	Spry2	Slc35a1	Nox4
Chchd1	Ier3ip1	Psma1	Rnf114	Eif3b	Prl3b1
Chchd4	Ifltd1	Acaa1a	Cyp4f17	Megf6	Srpr
Chek1	Ifng	Taar3	Wasf2	Sort1	Ankle2
Chmp4b	Il18rap	Diexf	Scn3b	Nat8l	Slc13a2
Chmp6	Il1rl2	Myh4	Pvalb	Tas2r131	Srgap3
Chordc1	Inha	Nlrp4f	Kdelr1	Abcf1	Hdlbp
Churc1	Inpp5f	Pdcd2l	Hbb-bh1	Ftsjd1	Fbxw22
Ciao1	Iqcf6	Gm7168	Cyp17a1	Wnt3	Med25
Cinp	Irf9	Ccdc32	Rnase10	BC018507	Galnt5
Cir1	Itgb8	Micalcl	Etl4	Chd9	Tbx20
Cirh1a	Itpk1	Prmt1	Ddb2	Ndst1	Cenpi
Ckap5	Kbtbd7	Rad9b	Mknk1	Tars2	Zfp300
Clec4n	Klra8	Itsn1	Foxp2	Mmp20	Senp5
Clspn	Krtap13	Sec22a	Glrx2	Mppe1	Obox6
Cltc	LOC100504608	Mboat2	Msi1	Dazl	Aspscr1
Cog6	Ldb1	Clec4n	Zdhhc21	Dcps	Desi2
Cops8	Lekr1	Smarcc1	Ube3a	Adam39	Cct3
Copz1	Lrp11	Gfpt2	Gad2	Lyg2	Ankar
Coq4	Lrrc57	Smc4	Efcc1	Cyp2d12	Snx11
Cox16	Ly6i	Snx8	Usp12	Suclg2	Zfand5
Cox17	Ly96	Htr3a	Dlg2	Nos1	Tmem232
Cox20	Lypd6	Maged1	Ms4a4d	Fanca	Hscb
Cox4i1	Mamdc2	Zfp719	Dedd	Tbx21	Myh4
Cox5b	Mapk8	Cnot2	1700055N04Rik	Amz1	Mepce
Cpox	Mcpt9	Cdh10	Sub1	Pphln1	Depdc1a
Cpsf3	Melk	Fabp1	Mthfsd	Aaed1	Afmid
Cpsf6	Mlh3	Zfp612	Cd209f	Rdh11	Ssr4
Csde1	Mmp8	Ank2	Atg5	Psmg2	Hyls1
Cse1l	Mpp5	Cyct	Ghrl	Eri1	Ndufa2
Csnk1a1	Mrgprh	Nacc1	Mdn1	Krt16	Serpina3a
Cstf1	Mt3	Rcc1	Arr3	Nfasc	Fam102a
Cstf3	Mtrf1	Ftsj3	8030411F24Rik	Ghr	Vmn1r196
Cts3	Myl2	Lrrc15	Mob4	Acsl5	1810024B03Rik
Ctu2	Myo16	1700037C18Rik	Brf2	BC024978	Itga10
Cwc15	Narf	Gtpbp6	Stk3	4931423N10Rik	Rabac1
Cwc22	Necab3	Gjb2	Pde6d	Nudcd2	BC147527
Cwc25	Nek7	Gm5494	Ppargc1b	Swsap1	Med10
Cyb5r4	Nenf	Apoo	Hyal3	Fbxo40	4930480E11Rik
Cyct	Neto2	Upp2	Ier2	Hcls1	Stk33
Cyp2c67	Neurod6	Atad2b	Nol4	A230046K03Rik	Rcl1
Cysltr2	Nf2	Yes1	Jund	Mpc1	Zfp451
D10Wsu102e	Nin	Tmem30b	Nrxn1	Nr3c1	Ptprf
D8Ertd738e	Nlgn1	Pgs1	Ppp1r3e	Ept1	Ceacam19
Dad1	Nnmt	Ctnnd1	Arf2	Ntpcr	Mettl10
Dars	Nudt17	Rps10	Krtap9-5	Ednra	Pdpk1
Dclre1b	Oat	Slc6a18	Pin1	Slc7a13	Mtr
Dctn3	Oog3	Ints12	Med8	Defb12	Vmn2r107
Dctn4	Pbld1	Macc1	BC018507	Calb2	Yes1
Dctn5	Pcdhb22	Bphl	Ep300	Dnajb1	Rnase1
Ddost	Pcdhga8	Dpf3	Map7	Kidins220	Arhgef9
Ddx20	Pcmtd2	Spidr	Pabpn1	Kif23	Gpc3
Ddx21	Pdzd4	Zfp655	Sesn1	A4gnt	Pinx1
Ddx23	Pex14	Eif3a	Kcna4	Asgr1	Vegfa
Ddx3x	Pfkfb2	Psg19	Tmem196	Ppp6c	Thoc1
Ddx41	Pgf	Mat2a	Ano6	Gle1	Gpaa1
Ddx47	Plcb2	Socs6	Hiatl1	2700050L05Rik	Fbxl21
Ddx55	Pld2	Diap2	Zdhhc20	Aven	Fam172a
Ddx56	Pltp	Pcdha4	Vwa9	Smpx	Otud6b
Defb9	Polb	Kifc1	Slc28a3	Plac8l1	Lrrd1
Dhps	Ppip5k2	Shmt1	Lingo3	Man2a1	Fgd1
Dhx33	Prl7c1	Ercc8	Guca2b	Tcap	Sbp
Dmap1	Prox2	Ccnb2	Rnf150	Itgad	Ttc13
Dnajc10	Prph	Nav3	Vstm2l	Inca1	Tomm20l
Dnajc11	Prr15l	Ankrd40	Ubap2l	Atp1b2	Mcts1
Dnajc9	Rassf8	Spink10	Ldha	Zswim7	1810043H04Rik
Dnm2	Rbfox2	Helb	Gja3	Acsm2	Esco1
Dnttip2	Rel	Ptpn11	Pde7a	Ostc	Thoc7
Dolk	Ren1	Samhd1	Nudt21	Zmat4	Dbr1
Dpagt1	Rinl	Cgrrf1	Vmn2r101	Shc4	Tbrg1
Dr1	Rpe65	Hipk2	Acot10	A1cf	Ces2g
Dtl	Rps19bp1	Arsi	Sirt4	Hadhb	Decr2
Dtymk	Scgb2b27	Ybey	Siah1a	Rrp15	Msh4
Dut	Serpina10	Arhgap18	Dkk4	Tomm40	Psmd7
DXBay18	Setd6	Odf2l	Zer1	Cst13	Cep70
Dync1i2	Ska1	Sep-08	C1ra	Mphosph10	Eif1ad
Dynll1	Skint11	Rpl4	Vmn2r90	Sppl2a	Tsnaxip1
Ear5	Slc14a1	Smarcal1	Cd302	Tsga10	Dhdds
Ears2	Slc22a21	Smarca4	E130309D02Rik	Ash2l	Tacr3
Ecd	Slc6a20b	Pop7	Rlim	H2afx	Rspry1
Eef1a1	Slc9b1	Gtpbp4	Ino80c	Rnf150	Dffa
Eef2	Slitrk4	Vmn2r93	Pou4f1	Fbxo41	Slc13a3
Efna5	Smad4	Mrps21	Hdac8	Rpain	Ptprn
Eftud2	Smyd2	Snapc5	Ctps	Igsf3	Zwilch
Egfr	Sorbs3	Eif3c	Mapk3	Elf5	Rpp38
Eif1a	Sos1	Eif4a1	Ttc39c	Tbcb	Catsper3
Eif2b2	Spag16	Srl	Rnf170	AI848285	Ccny
Eif2b3	Sparcl1	Kir3dl2	Ccdc36	Cdh5	Epgn
Eif2b5	Spi1	Gmfg	Tmx2	Poteg	Idh3b
Eif2s1	Spopl	Ssfa2	F9	Map7	Spata22
Eif2s2	Srgn	Tspan14	Dusp26	Plg	Taar3
Eif3a	St3gal5	Tnfrsf11a	Oxnad1	Cacng7	Slc44a3
Eif3d	St5	Oog3	Scn11a	Zc3hc1	Mrpl4
Eif3e	Stard3nl	Trpm7	Wrb	Gja4	Serhl
Eif3i	Sufu	Eps8l1	Ccdc41	Ap1ar	Col4a5
Eif3m	Sycn	Rnf113a1	Eif3m	Actb	Cyp2c54
Eif4a1	Tax1bp1	Prmt3	Pdia6	Ttyh3	Slc16a7
Eif4a3	Tbx5	Serpind1	Murc	Ufc1	Lrguk
Eif4ebp3	Tiparp	Vmn2r108	Catsperb	Mcu	Kdm5b
Eif5	Tmc3	Sostdc1	Kprp	Sepw1	Kif11
Eif5b	Tmem27	Hipk3	Cnot6l	Tuft1	Lonrf3
Emc4	Tmprss11e	Psd3	Ip6k1	Ccdc149	Cxxc5
Epc2	Trmt11	Pfn3	Agtr1b	Lims1	Pdcd2l
Erh	Trp53i13	Gif	Oacyl	Tada1	Nol10
Esco2	Ttc16	Zfp91	Syde2	Nono	Rag2
Esf1	Tusc5	Zfp2	Ccnyl1	Proser2	Vmn2r22
Espl1	Ubxn2a	Lancl2	Tram2	Pirt	Eri2
Etv5	Uox	Il1rl2	Dsg1b	Cfh	Taco1
Eva1b	Use1	Ptbp3	Angpt2	AU040320	Nudt22
Exoc7	Utrn	Pnpla1	Ticam2	Urod	Fbxo32
Exosc2	Vamp2	4930480E11Rik	Nat8	1700023F06Rik	Arpc5l
Exosc4	Vat1l	Sos1	Gsdma3	Sftpa1	Il18
Exosc9	Vil1	Aff1	Dhx58	Acap2	Aebp1
Fads1	Vmn1r210	Ndufaf1	Enpp6	Nt5m	Stxbp5
Fam183b	Vmn1r218	Zfp619	Aim1l	Ptgis	Frrs1
Fam194a	Vmn1r219	Zfp273	Mmd2	Heatr2	Tsen54
Fam60a	Vmn1r25	Med25	Magoh	Fpr-rs3	4933409G03Rik
Fars2	Vmn1r74	Eea1	AI836003	Zfp41	Nlrp4f
Farsa	Vmn2r103	Rabac1	Gabrb2	Adamts13	Lilra6
Farsb	Vmn2r105	Psmd8	Trim10	Uqcrb	Coch
Fau	Vmn2r113	Ncr1	Nfatc2ip	Rgsl1	Cst9
Fbxo5	Wbp1l	Vmn1r195	Serpinb12	Ube2d1	Mylpf
Fcf1	Wbp4	Ubtd1	Ibtk	Spi1	Myom3
Fdft1	Wdr11	Vps37c	Alcam	Trafd1	Frmd8
Fdx1	Xlr3c	Eml3	Acsl4	Gm14137	Exosc10
Fis1	Zfp473	Sel1l	Ssr3	Med8	Zfp874b
Fkbp1a	Zfp558	Gm6904	Med28	Nxf1	Mtm1
Flot2	Zfp592	Dhrs1	Mrps18b	BC048609	Hoxb2
Fnta	Zfp800	Col20a1	Med15	Kcnd2	Zfp280d
Ftsj3	Zfp948	Capn3	Armc8	Atad1	4933427D06Rik
G3bp2	Zim1	Fam45a	Tusc2	Amotl1	Pno1
Gapdh	Zswim8	Prpsap2	Slit3	Tyro3	Tas2r113
Gar1	2310005G13Rik	Kif22	Cx3cl1	1700067K01Rik	Dmgdh
Gatc	4930432K21Rik	Pdc	Samt2	Hes6	Rhox8
Gbp9	4931409K22Rik	Ciao1	Exosc7	Actr10	Whrn
Gemin6	4932418E24Rik	BC051142	Myo9b	Camp	Arf3
Gfm1	4933425L06Rik	Gabarapl1	Map4k2	Fam117a	Phf20
Ggps1	Abcd1	Ctrb1	D730039F16Rik	Slc12a3	Arid4a
Gins2	Acad8	Zcchc7	Jmjd7	Tars	Gm9376
Gins3	Acsl4	Zfp518b	Rrm1	Rpl7	Cyp2g1
Glp2r	Actc1	Klk13	Hectd1	Wdr20a	Iqcc
Glrx5	Adcy9	Fam132b	Amz2	Cd247	Tspan31
Gm10094	Adra2c	Letm1	Atp2b2	B930041F14Rik	Chmp4b
Gm11595	Agtr1b	Fndc3a	Rab35	Ppp1r11	Scn9a
Gm13157	Aldh4a1	D330045A20Rik	Ralgds	Smarcal1	Epsti1
Gm14295	Anapc16	Fam111a	Jmjd6	Rad1	Bscl2
Gm15023	Apobec1	Dapk3	Kcna7	Vmn1r197	Lin7c
Gm20408	Arf1	Spink14	Cd209g	Xcr1	Fam115e
Gm20516	Arr3	Kmt2e	Tgm1	Pcyox1	1700052N19Rik
Gm20579	Atg3	Pdpk1	Tex16	Pdpr	Gucy2c
Gm4745	B230217C12Rik	Tmem126b	Kcnq4	Hapln4	Cav3
Gm5132	Bcas1	Exosc2	AW549877	Evi5l	Anapc15
Gm6034	Bfsp1	Ccdc90b	Prl4a1	Mrpl35	Ngrn
Gm7361	Bpifa1	Spink13	Siah1b	Phf10	Tnnt3
Gmps	Btg1	Smarca1	Neil3	Plxnd1	Eps8l1
Gnb2l1	C7	2310002J15Rik	Coq10b	Foxd3	Ppp2r2a
Gnl2	Cab39	Trim60	Iqcj	Synrg	Tyms
Gnl3	Cabs1	Desi2	Pcdha9	Sephs1	Cdh11
Gnl3l	Ccdc125	Pnoc	Pam16	Esm1	Tdrd7
Gnrhr	Cd209e	Il18bp	Tmem121	Ect2	Nr1h3
Golt1b	Cd247	Abcb8	Psmg1	Samt2	Actr1b
Gpkow	Cd302	Ciz1	Myog	Spats1	M6pr
Gpn1	Cdadc1	Eno1	Slc25a42	Ptpn2	Nwd1
Gpn2	Cdc42	Mapk1	Sh3gl1	Prrx1	Ddx49
Gps1	Cdh19	Cndp1	Rnmt	Rtn4rl1	Cyp4f15
Grifin	Cftr	Polr3h	Hormad2	Slc25a15	Gdpd1
Gtf2a1	Chst10	Alppl2	Cga	Tox3	Upf2
Gtf2b	Cldn10	Mga	Hif1a	Npsr1	Gtf2f2
Gtf2e2	Clec3b	Galnt16	Rbx1	Hist1h1t	Chd6
Gtf2f2	Col6a1	Klk1	Larp1b	Urgcp	Glo1
Gtf3c3	Csn1s1	Colec10	Trim6	Fam47c	Mdm4
Gtf3c5	Cuedc2	Zfp819	Psg17	Dimt1	Adam23
Gtpbp4	Cxcl2	Lipt2	Gtf2ird1	Klk8	Cxcr6
H1fnt	Cxx1c	Six4	Stag2	Myo7a	Cd2
H2-Ke2	Cyp2d12	Tslp	Efna3	Arfgap1	Fcrl6
H2-Q6	Cyp4a14	Ubqlnl	Dnajc3	Fbn2	Sla
H2-Q7	D14Abb1e	BC005561	Prokr2	Dcaf15	Rab27a
Haus1	Ddx19b	Gk5	Cyp2c70	Ep300	Parn
Haus2	Defb18	4930474N05Rik	Proser1	Taf9b	Cstf1
Haus3	Degs2	Uba3	Gp49a	Txnip	Ankrd40
Haus6	Derl2	Sdhd	Rbm12	Mpp5	Sval2
Hdac1	Dnajb13	Ankzf1	Gbp2b	1700022P22Rik	Lipi
Hdgfrp3	Dvl2	Glrx	Prss43	Rpl32	Bptf
Heatr1	E230019M04Rik	Pou2f3	Hnrnpab	Srsf12	Mkrn1
Hibch	Ebi3	Spz1	Polr2d	Zmat2	Gabpb2
Hinfp	Egr2	4933426M11Rik	Hat1	Xrcc5	1700019D03Rik
Hist1h2ac	Eif2s3y	Wt1	Nsg1	Ceacam5	Rbm28
Hist1h2ak	Enkur	Abhd11	Zfp217	Pcbp1	Mesp2
Hist1h2ba	Eri3	Rprm	Tmem5	Ptdss1	BC052040
Hist1h3g	Etnppl	Rad50	Prom1	Tax1bp3	Fshr
Hist1h4d	Evi2a	Cux2	Astl	Pak1	Cox7a2
Hist1h4f	F830045P16Rik	Tmprss13	Nfkbil1	Tspan5	1200011I18Rik
Hist4h4	Fam122b	Il12rb2	Plekhf2	Tspan6	Hes1
Hjurp	Fam71d	Isg20l2	Syk	Scrib	Atp6v1e1
Hnrnpk	Fam72a	Cenpf	Tspan2	Eif3f	Ralgps2
Hsd17b10	Fam81a	Nif3l1	Ecel1	Bpifa1	Papl
Hspa9	Fastkd3	Uso1	Arhgap32	Rpap2	Gm7168
Hspd1	Fdx1	Eri2	Sgcz	Ppargc1a	Sult1b1
Hspe1	Fkbp5	Eaf2	Slc25a36	Fam228a	Camk1
Hyou1	Foxr1	Mb	Cst9	Cxx1c	Fbxl5
Iars	Fst	Eif4a3	Ppox	Tm2d2	Bbs1
Ifi202b	Gad2	Isca1	Fam163a	Ccdc40	Icos
Ifi27l2b	Galnt7	Ildr2	Gpn2	Oser1	Slc35a2
Igbp1	Gid8	Gak	Polr3f	Araf	Klhl20
Il10rb	Glb1l	Npdc1	Cd177	Gdf2	Vwa7
Il13ra1	Gm14347	Cd80	Sycp2	Mlh3	Tas2r110
Il1f10	Gm20408	Tor1aip2	Lyplal1	Gif	Cnn1
Il20	Gm2a	Mettl21a	Psg18	Rpusd4	Mios
Il23r	Gm4841	Psmd12	Kdr	Gpbp1l1	Sept9
Imp3	Gm684	Spock2	Slc18a1	Gjb4	Sdr16c5
Impdh2	Gmpr2	Cstf1	Wisp3	Mpp4	Rpa1
Ints8	Gpr124	Prox2	Akr1e1	Gnao1	Alox8
Isg20l2	Gsdma3	Paip2	Mgmt	Fabp7	1700129C05Rik
Itgb3bp	Gstcd	1110004E09Rik	Slc39a2	Tada2a	Tmem139
Kansl3	Gzme	Glra4	Klf1	Pon3	Sec14l4
Kars	Hdac8	Grin3b	Ccdc117	Ppp1r3g	Nsmf
Kdsr	Hoxa11	Cpxcr1	Hsbp1	Rdm1	Hk2
Kif11	Hpgds	Klhl21	Zfp36l1	Fuca1	Atp5j2
Kif18b	Ica1	Gmppa	Tmem189	Slc22a21	Ucp1
Kif23	Idh3g	Lrrk2	Ndufaf7	Hyal3	Slamf6
Kin	Inca1	Zfp40	1700031F05Rik	Adam21	Nfs1
Klra4	Ipo9	Psmb2	Mal2	Vdr	Mcm10
Klrb1	Irf4	Ppp1r15a	Lypla2	Uros	Tbp
Kng2	Kcna7	Chrna3	Vmn1r51	Cnot2	Exosc4
Kpna6	Kdelr1	Gucy2c	Ints9	Pfkfb2	Fam26e
Krr1	Klhdc8a	Tro	Ugt2a1	Pvrl1	Wdr20b
Krtap21-1	Krt78	Rcn3	Hs3st5	Clca2	Lrrc15
Krtap4-1	Lrfn3	Zfand5	Fam101a	Ubap2	Tnfsf10
Lamtor3	Lrp1	Nat3	Inip	Slc46a1	Il1f10
Lars	Lrrc6	Cd160	Prl7a2	Kdelc1	Trip6
Lars2	Lxn	Cdc25c	Calm4	Ppp1r3e	Rars
Las1l	Magi2	Slc4a7	Smchd1	Fam175b	Dtymk
Letm1	Mansc1	Plch1	L3mbtl1	Vmn1r198	Fbxo18
Lgals1	Map2k4	Suds3	Rpgr	Stip1	Phyh
Lifr	Megf6	Rabl3	Ebf4	Map4k2	Sntg2
Lonp1	Mgat4a	Smek1	Gatm	Sncaip	Irak2
Lpin2	Mlph	Rnd3	Kcnk2	Ncmap	Sall3
Lrr1	Morc4	Serpina12	D3Bwg0562e	Ubqlnl	Cd200
Lrrc1	Myog	Men1	Atoh8	Huwe1	Arid5b
Lrrc28	Narg2	Chd1l	Mpl	Ddx39	Ier3
Lrrc39	Nf1	Prkaa2	Slc36a4	Fam107a	Lgsn
Lrrc3b	Nqo1	Scoc	Strip1	Lrrc6	Gemin2
Lrrc69	Nucks1	Wnt1	Zp1	Pfn3	BC048943
Lsm11	Odc1	Psmc5	Cenpo	H2-T22	Aqr
Lsm2	Ogfr	4930402K13Rik	Hdx	Kcmf1	Ptges3
Lsm4	Olfml1	Slc15a2	Akap8	Vps13c	Tas2r144
Ltv1	Otc	4931417E11Rik	Slc44a1	Gm7325	Sall2
Luc7l3	Otos	Cryz	Rsph3b	Orc4	Gss
Mad2l1	Ovca2	Ppp1r12c	Tpcn2	Col2a1	Chrnb2
Mad2l2	Oxnad1	Pole3	Clns1a	Grm5	Puf60
Maob	P2rx7	Gabra3	Gm14137	Phtf1	Zc3h10
Mapkapk5	P2ry10	2410076I21Rik	Cct4	Paqr8	Rfpl4
Mars	P2ry13	Polr3e	Ccdc86	Tbx19	Zrsr2
Mastl	Pcdhb9	Gm13157	Clrn2	Cnga2	Gtf3c3
Mbd4	Pcsk7	Pet112	Dmap1	Rbp7	Ruvbl2
Mbtps1	Pde2a	Cstf2	Surf2	Hbb-bh2	Plag1
Mbtps2	Pde7a	Kbtbd7	Hmgcll1	Fam180a	Zcchc2
Mc2r	Pex7	Gramd3	Cradd	Sorbs3	Orai3
Mcm10	Phf21a	Fkbp15	Thsd4	Elovl1	Coasy
Mcm3ap	Pick1	Sdhb	Zfp354c	Rab40c	Dad1
Mcm7	Pik3r3	Dpep2	Tex264	Defb3	Stmn1
Mdm2	Plg	Iars	Hira	Senp7	Grb2
Mdm4	Pln	Erp29	Ptpn18	Bhlhe41	Tmod2
Med20	Pof1b	Dzip1	Vmn2r5	Serpina3n	Rnd1
Med25	Porcn	BC048671	Vwa3a	Armc4	Olfml2a
Mepce	Ppargc1b	Csf2rb2	Zfp169	Rbm25	Btbd9
Metap2	Pphln1	Fank1	Usf2	Vmn2r94	Syvn1
Mettl10	Ppm1a	Elmod2	D17Wsu104e	Lgmn	Wbscr28
Mgme1	Prmt8	Nae1	Prkra	Snrpd1	Thrap3
Micu1	Psg18	Snrpb	Rnf149	Bicd1	Apob
Mis18a	Psmd5	Usp27x	Mospd1	Zdbf2	Treml1
Mki67ip	Qtrt1	Nfe2l3	Hif1an	Fech	Mgll
Mmachc	Rab21	Ythdc2	D7Ertd443e	Crbn	Cep152
Mphosph10	Rab3gap2	Sin3a	Asap1	Cul2	Sec63
Mphosph6	Rapgef2	Sntb2	Cwc15	Cacng5	Glis2
Mrpl10	Rb1	Rars	Twistnb	A630076J17Rik	Pax8
Mrpl13	Rbfox3	Scap	1700040L02Rik	Ifltd1	Mfsd8
Mrpl15	Rbmxl1	Slc25a19	Kcnd3	Cml2	Tnfrsf11a
Mrpl16	Rfpl4b	Abcd4	Porcn	Etfdh	Rnf207
Mrpl17	Rnase10	Rab3ip	2310002L09Rik	Abhd16b	Ift172
Mrpl2	Rnf150	Mppe1	Ipo13	Bbx	Atp1a3
Mrpl20	Rnf167	Epyc	9230104L09Rik	Ctu2	Zc3h4
Mrpl21	Rpl18	Trit1	9630033F20Rik	Fnbp1	Gabrd
Mrpl24	Ryr2	Zkscan6	Klc4	Kdm3b	Vsig1
Mrpl27	Saa4	Gm595	Baiap2	Me2	Pofut1
Mrpl28	Sap25	Peli1	1700093K21Rik	Prkcg	Gpn1
Mrpl3	Serpinb2	Epha2	Hmga2	Ecel1	Actr2
Mrpl30	Sesn1	Spata22	Mt1	Asxl1	Itsn2
Mrpl32	Sfmbt2	Nt5c3	Heatr2	Pepd	Nat9
Mrpl34	Sh2d5	Prss23	4930547C10Rik	Isx	Msto1
Mrpl35	Siglecg	AA415398	Inf2	Slc25a36	Sytl3
Mrpl36	Sirpa	Zfp454	Zfp568	Hapln2	Caprin2
Mrpl39	Slc10a7	1700028K03Rik	Vim	Galnt2	BC048562
Mrpl4	Slc16a3	Mecr	Hibadh	Casp3	Spink8
Mrpl40	Slc22a13	Aplf	Foxc1	Tyr	Churc1
Mrpl41	Slc2a6	Armc3	Prrc2c	Phc1	Atoh7
Mrpl45	Slc43a1	Gabra6	Mgme1	4930402H24Rik	Hipk1
Mrpl46	Slk	Cebpz	S100a14	Trrap	Rwdd3
Mrpl50	Slmo2	Hoxc8	Csf1	Crem	Amn1
Mrpl51	Smad6	Utp23	Gmppb	Mrps22	Serpina1f
Mrpl52	Spaca7	Arhgap11a	Gm6040	Tceal7	Iars
Mrpl53	Spock1	Mrps26	Kank4	Tmem209	Slmap
Mrpl55	Sppl2c	Myh1	Slc24a4	1810062G17Rik	Vps37c
Mrps10	Ssx2ip	Myzap	1700021F07Rik	Dnah7b	Exd2
Mrps11	Stag2	Il1f10	Klhdc1	Dnajc6	Tcp1
Mrps17	Steap1	Cep19	Actl9	Amotl2	Megf9
Mrps21	Tchp	Gtf2i	Phactr4	Rgr	Pdxp
Mrps25	Tgoln1	Pitpna	Ms4a13	Ndufa4	Dclre1c
Mrps26	Tldc2	Fmnl3	Pgp	Zfp616	Nqo2
Mrps34	Tmcc2	Tlcd2	Rpf2	Gm5082	Lcmt1
Mrps5	Tmem207	Svs1	Trmt44	Hsf3	Sfrp5
Mrps9	Tmf1	Zc3h12d	Nags	Kctd8	R3hdm2
Mtbp	Tmprss11c	Skor2	Nol9	Sec14l1	Chid1
Mtg2	Tnni3	Tnfrsf14	Otop2	Lysmd2	Rfk
Mvk	Trim31	Rspry1	2900026A02Rik	Mus81	Mmp23
Mybbp1a	Trim32	Pmpca	Arid3b	Ganab	Uchl3
N4bp1	Trip12	Uxt	Wnt9b	Slc25a29	Tcf7l1
N6amt1	Ucma	Psmd7	Ints10	Crybb2	Psg28
Naa15	Uhrf1	Hmox2	Siglecg	Thoc6	Psma5
Naa25	Vash1	Pydc4	Tmem255b	Etnppl	2210408I21Rik
Naa38	Vmn1r224	Wdr41	Dcaf4	4933422H20Rik	Aldoa
Nae1	Vmn1r84	Pum1	Ctgf	Acsl4	Cryz
Napa	Vmn1r90	Nr6a1	Itgad	Gm7714	Nrk
Nars	Vmn2r117	Ccnk	Gnptab	A830010M20Rik	B3gnt4
Nars2	Vmn2r23	Anp32a	Zfyve9	Hmg20a	Dolk
Nat10	Wfdc11	Trim16	Rft1	Ier2	Lcn8
Nbn	Wisp3	Tsc22d3	Fat1	Vmn1r30	Rbbp8nl
Ncapd2	Wnt8b	Gabpb2	Enah	Fbxo42	Arl8a
Ncapg2	Wwtr1	Saa4	Ppm1k	Usp31	Tbc1d19
Ncbp1	Zbbx	Lcn9	Zfp7	Slc12a2	Garnl3
Ncbp2	Zcchc5	Efcab14	Tlr4	Trim65	Slco1a1
Ncl	Zfp563	Polr1c	Nr3c2	Arhgap39	Hells
Ndufa1	Zfp697	Sox2	Nkiras2	Mtch2	Vmn1r23
Ndufa11	Zfp7	Rbm48	Adck3	Slc28a2	Zfp507
Ndufa3	Zfp711	Ngrn	Epb4.1l2	Btn1a1	Tes
Ndufaf1	Zfp868	Elavl2	Tmem225	Dgcr14	C330027C09Rik
Ndufaf5	Zfp871	Hddc2	Slc25a15	Lss	Vmn2r58
Ndufb10	1600012H06Rik	Hmgcr	Ttr	Lce6a	Scnn1b
Ndufb3	2610002J02Rik	Tfb1m	Dpf1	Ppm1a	Prpf38a
Ndufb9	3830406C13Rik	Tas2r110	Dse	Rc3h1	Fam168b
Ndufc2	4930415F15Rik	Dkk3	Inhba	Mbtps1	Zfp763
Ndufs7	4930503B20Rik	Ids	Dapk2	Cd47	Igf1
Ndufs8	4930513O06Rik	Cep70	Cryl1	Oas1e	Lrriq3
Ndufv1	4932411N23Rik	Ctla2a	Gnao1	Adipor1	Cog1
Ndufv2	4933402E13Rik	Egln3	Dusp1	Etv6	Glis3
Nedd8	4933409G03Rik	Ube2i	Tmem86b	B3gnt5	Lrrc72
Nelfb	9330182O14Rik	Ackr3	Sypl2	Chac1	Hddc2
Nfs1	AI987944	Gm4951	Taf5	Baat	Ccdc136
Nfyc	Adam26b	Myo18b	Picalm	Marf1	Map2k5
Nhp2	Ahsa1	Chst3	Cnpy2	Slit1	Vmn2r15
Nkap	Akap5	Nubpl	Ccdc70	Pwp2	Gltp
Nlrp4c	Alms1	Mthfd1	Rapgef3	Ubl4	Nom1
Nmd3	Amy1	Stoml3	Fbxo25	Anxa8	Pdss1
Nob1	Ap4b1	Prorsd1	Gm766	1700012P22Rik	Brd4
Noc2l	Apmap	Prkca	Pick1	Shpk	Pold1
Noc4l	Aqp4	1810030O07Rik	Srd5a2	Ikbke	Gm572
Nol11	Arhgap32	Skint1	Dnm3	Sema6a	Ccnb1ip1
Nol6	Arsk	Rnf141	Ccdc163	Cog6	Tmem89
Nop10	Aspa	Gpr155	Lsmem1	Loxhd1	Surf6
Nop56	Atp1b1	Agbl2	Pkdcc	Rab31	Sec24a
Nop58	Atxn1l	Msc	Clu	Cyb561	Riok1
Nop9	Azin1	Tmod2	Nek6	Edc4	Flot2
Nos2	BC048502	Fbxo47	Rfpl3s	Tor4a	Zfp317
Nploc4	BC048943	Apoa4	Lsm1	Podxl2	Ptpn12
Nrf1	Bank1	Mtmr12	Tnfsf13	Eif6	4930547C10Rik
Nsf	Bcap29	Dnal4	BC055111	Fam81a	Stk25
Nsmce1	Brd4	Acp6	Nras	Fopnl	H2-M10.2
Nudt21	Cabin1	Klrk1	Amz1	Adm2	Ctnna1
Nup107	Calm4	Slc4a5	Vmn2r72	Krt79	Cops4
Nup205	Cartpt	Saal1	Tas2r134	Psmb3	Gab1
Nup85	Casp1	Flii	Snx31	Gjc3	Tbc1d2b
Nvl	Casp12	Myo3b	Zfp330	Tmem207	Ahsg
Nxt1	Ccl25	Rbm44	Mkln1	Eaf1	Gosr1
Oaz1	Cd226	Prpf19	Ints4	B3gnt7	Uaca
Obp2a	Cenpq	Mip	Pspn	Acpt	Efnb2
Ogdh	Cep112	Dnmt3l	Bcl2l2	Dgat1	Srd5a3
Oip5	Cga	Zfp473	Neu3	Efna3	AI987944
Omd	Chrna5	Mre11a	Nub1	Pdk1	H2-M5
Opa1	Cnot4	Wdr75	Comtd1	2310061I04Rik	Cd151
Oraov1	Cpa1	Izumo3	Cyba	Ooep	Eif4a3
Orc3	Crot	Gldc	Cstad	Gm773	Sdf4
Orc4	Cxcr5	Ly6h	Crim1	Ms4a4d	Bard1
Orc5	Cyp3a16	Reg1	Ccdc71	Pde7a	Tamm41
Osbp	Cyp4a32	Slc13a2	Gbp5	Dmbt1	Mrpl34
Osgep	Cyp4f17	Inpp5d	Gm684	Wdr91	Clec4b1
Oxa1l	Cypt12	Gna13	Erich1	Sema4d	Kbtbd8
Pabpc1	D7Ertd443e	Jmjd1c	Ank1	6330409D20Rik	Acadsb
Paics	Dapk2	Serpinb9b	Nxpe3	Sult2b1	Cgnl1
Pak1ip1	Ddx4	Crls1	Zfp143	Neu4	Stard3nl
Pam16	Dhx58	Gm12695	Uchl4	Sox18	Atl2
Papolg	Dnajc21	Cbll1	Higd1a	Anp32b	Ppp1r12b
Pcid2	Dnase1l1	Trpt1	Mrpl45	Dcp2	Denr
Pcna	Dpm3	Ppme1	E230019M04Rik	4930579F01Rik	Ntrk2
Pdcd2	Draxin	Bcar1	Art5	Cul4b	Rasa2
Pdcd2l	Dym	Pdcl2	Paxbp1	Xrcc6	Fdxacb1
Pdcl2	Ear1	Pkia	Pla2g3	Foxg1	AU022751
Pdpk1	Eddm3b	Prkab2	Crisp4	Vwa1	Taf9
Pea15a	Eif2a	Ttll2	5730455P16Rik	Dcun1d5	Ggt1
Pelo	Eml1	Sh3bgrl2	Hhat	Fam96a	Nvl
Peo1	Enpp3	Gm765	Rps21	1810019J16Rik	Gtf3c4
Pes1	Epsti1	Hdlbp	Rnf41	Tssk6	Syt5
Pet112	Fam167a	Esd	Cd99l2	Wdr45b	Casc3
Pex12	Fam188a	Sema3e	Prl7a1	Ctns	Mcfd2
Pfas	Fam19a2	Pcgf2	Csnk1g1	Nme2	Pelp1
Pggt1b	Fam217a	Slc2a9	Apoc1	Afap1l1	BC094916
Phb2	Frg1	Mecom	Zbtb48	Hook2	Tagap
Phf10	Ftcd	Arcn1	Atm	Mtg1	Baiap2l1
Phf11c	Fzd7	Whamm	Ccnb3	Gm684	Hint1
Phf5a	Gbp7	Gpr21	Enpp3	Upf3b	Dmtf1
Pigk	Gcc2	Spryd4	Ddx20	Cxcl16	Twsg1
Pik3r4	Gcnt4	Zbtb26	Csnk1d	Slc22a1	Il17f
Pikfyve	Gm5108	Cox17	Fmo6	Pfn2	A430005L14Rik
Plk1	Gm5346	Slc9a1	Hs3st6	Prune	Tas2r116
Pmpca	Gm5460	Nmu	Tas2r137	Vcpip1	Lamb3
Pmpcb	Gnb4	Vmn1r34	Ptger3	Casp2	Ash1l
Pnma3	Gpr115	Irf2bpl	Gpr113	Spock1	Apoa1
Pnn	Gpr135	Gm5142	Cmbl	Col4a3	Asah1
Pno1	Gpx6	Tenm1	Gja6	Kat7	Ufl1
Pnpt1	Gzmg	Zranb3	Cyb561	Pnpla3	Brca2
Pold1	Hbb-y	Prdx1	P2rx1	Mettl2	Ttbk1
Pold2	Hnrnpc	Tmem184b	Vps13c	Gart	Pigk
Pold3	Hormad1	Prl7c1	Rhog	Isg20l2	Csf2rb2
Polg	Hsf4	Clta	Gramd1c	Xpo5	Nkx6-3
Polg2	Hspa4l	Sertad2	2510002D24Rik	Zfp280c	Cyp4x1
Polr1a	Il18	Itga5	Ttc4	Pmepa1	Serpinb9
Polr1b	Il18r1	Tspan10	Nutm1	Proz	Stk16
Polr1c	Iqsec3	Skint2	Pcdhb9	Abcd1	Eif5a2
Polr2a	Islr2	Hyls1	Rab1b	Papd5	Col17a1
Polr2b	Itch	Klra8	Exosc8	Ppl	2410004B18Rik
Polr2c	Itsn2	Cdh8	Cda	Med28	Slc18a1
Polr2e	Kcnmb3	Tlr6	Zfyve1	Zbtb2	Gbp7
Polr2f	Krt82	Abca14	Mill2	Cntn3	Add3
Polr2h	Lhcgr	Cops2	Casp3	Ncoa3	Krt77
Polr2j	Lmtk2	Vkorc1	Fmn2	Eppin	Tsta3
Polr2l	Lrrc16a	Whsc1	En1	Ube2j2	Dhx16
Polr3a	Magohb	D1Pas1	Tasp1	Wdr63	Vrk2
Polr3b	Man2b2	Ascc3	Kmt2a	Ubqln4	Zfp296
Polr3e	Mdk	Cdh24	Myo5c	Chga	Pdia3
Polr3h	Men1	Rarg	Cyth3	Pcbp3	Arrdc3
Polrmt	Mfsd1	Chrnb3	Il18r1	Bcap31	Inha
Pomp	Mfsd8	Fam115e	C030046E11Rik	Dlk2	Slc25a21
Pop1	Mmd2	Klhdc8b	D14Abb1e	Zfp11	Tnfrsf14
Pot1a	Ndufs4	Mbtps1	Slc25a4	Pomgnt1	Gm4907
Pou5f1	Ndufs5	Banp	Casp14	Rpn2	Zbtb11
Ppa1	Nme1	4930407I10Rik	Spint5	Fam84a	Chchd10
Ppan	Npnt	Slc5a12	Car13	Slco1b2	Chrng
Ppat	Npy6r	Zfyve21	Sec31b	Map1lc3a	Rnpepl1
Ppie	Nr1d2	Tlk1	4933422H20Rik	Gnpda2	Ppme1
Ppil2	Nr1h3	Gm4907	Suv420h2	Btbd3	Snrnp35
Ppil4	Nup35	Vmn2r4	Otp	Cd177	Phip
Ppp1cb	Nupr1	Sycp3	Adm2	Mboat1	Erap1
Ppp1r10	Odf3b	Acvr2b	Rhox11	Fyttd1	Eef1b2
Ppp1r11	Otud4	Kctd16	Slitrk4	Hax1	Wtap
Ppp1r12a	Pbx2	Seh1l	Efhc1	Fam213b	Echdc2
Ppp1r7	Pgbd5	Plec	Mdh1	Ttf1	Srprb
Ppp1r8	Pglyrp2	2310003H01Rik	Ina	Mbd3l2	Cxcl15
Ppp2r1a	Pkd2l2	Ndufb9	Trim30b	A630001G21Rik	Nmur2
Ppp4c	Plcz1	Gsto1	Prss53	Wfs1	Tmem212
Prc1	Plekhf2	Gm1647	Rps6ka2	Atg5	Wdfy2
Preb	Plxna2	Oas1h	Npsr1	Gpr12	Dclk2
Prelid1	Ppm1l	B9d1	Cyp4f14	Zfp868	Hspa9
Prim1	Prkcd	Itih5	Rraga	Scml2	Faxc
Prl8a1	Psg28	Pcdhb7	Tnfaip8l3	Trappc12	Pigx
Prpf3	Psph	Mbtd1	Jup	Efr3a	Rab1
Prpf38a	Ptprh	Exog	Arfgef1	Ccdc135	Mroh2b
Prpf8	Pvalb	1700061G19Rik	Lgals3bp	Tomm22	Ppat
Prpsap2	Pycard	Vmn2r11	Tmem202	Mog	Ankrd36
Prr3	Rab4a	Chia	1810026J23Rik	Mylk2	Gabrb3
Prune	Ralbp1	1810033B17Rik	Sox9	Npffr2	Colec10
Psma1	Ramp1	Cdk8	Rasgef1c	Ccnd1	Grcc10
Psma2	Rbm41	Psen2	Glt1d1	Cdh7	Cav1
Psma4	Rgn	Wfdc15b	Sh2b1	Lmtk3	Itgbl1
Psma6	Rnase4	Cyp4a12b	Ppp1r1c	Abhd14b	Smarcb1
Psma7	Rnf24	Mrps31	Ppp1r3g	Sergef	Fezf2
Psmb1	Rtbdn	Ndufb10	Wdr82	Bcas2	Gm595
Psmb2	S100a9	Stx4a	Cd4	Gm5741	Ddost
Psmb3	Sdcbp2	Ccdc57	Ralbp1	Poldip3	Mospd2
Psmb4	Sdr39u1	Ttn	Mapk6	Tll1	Corin
Psmb6	Sepp1	Btg4	Ednra	Trpc1	Cntn6
Psmc1	Serp1	Gm5592	Slc43a3	Cym	Amhr2
Psmc2	Serpina1f	Aldh6a1	Abca4	Gpr50	Srrm2
Psmc3	Sesn3	Mdm4	Surf4	Il12rb2	Tecrl
Psmc4	Sfxn4	Ankrd35	Iqsec3	Kansl1l	Ap1s1
Psmc5	Sgsm1	Tia1	Pgf	Ugt1a7c	Slc39a12
Psmd11	Sidt1	Yme1l1	Ctc1	Myf6	Taf1
Psmd14	Skint10	Sdc1	Ccp110	Ubr1	Rnasek
Psmd3	Slc18a1	St6galnac2	Pth	Ccdc94	Psenen
Psmd4	Slc1a5	Zfp407	Kmt2c	Slc37a2	Trim13
Psmd6	Slc22a2	Rab24	Rpusd4	Brip1	Zfp735
Psmd7	Slc30a6	Slc51b	Gls	Igsf6	Fam162a
Psmg4	Slc35a5	Tmem240	Cd247	Gtf2h4	Rexo2
Ptcd3	Slc37a4	Scn2b	Pigf	Galnt10	Mrps11
Ptplad2	Slc38a1	Acvr2a	Sdhc	Fam76a	Cdkn2a
Ptpn23	Slc39a12	Cecr5	Cul9	Exo1	Tbc1d5
Ptpre	Slmap	Lrrc57	Brpf1	Gm6040	Phc2
Pus7l	Snx31	Pgm3	Gripap1	Slc24a3	Zfp92
Pvrl3	Spag6	Stk30	Tnks	Atp6v1b1	Nsl1
Pycr2	Sptlc3	Pnpla2	Lamp5	Frg1	Rft1
Pyroxd1	Steap2	Mmel1	Bicc1	Ly6a	Pigh
Qars	Steap4	Cactin	Samd8	Trip12	Pramef12
Qrsl1	Stk4	Gp6	Nat1	Lonp2	Dctn2
Rabggtb	Syce2	Slc19a2	Lum	Klhl30	Mark4
Racgap1	Taar9	Prr23a	Tmprss15	Wdr89	Zfp655
Rad23b	Tas2r116	Sc5d	Prss50	Nfib	Dsel
Rad50	Tcf7l1	Trafd1	Acadm	Mettl8	Fbxl17
Rad51	Tecpr1	C87977	Taf10	Aicda	Lmbrd2
Rad51d	Tfap2c	Nipsnap3a	Tifab	Zfp770	Pebp1
Rad54l	Tfec	Dap3	Gadd45a	Surf4	Ndrg3
Rae1	Thumpd2	Vil1	Cdh23	Gckr	Wdr81
Ran	Tmco5	Txn1	Pus10	Lgals4	Vmn1r225
Rangap1	Tmem154	Lrrc72	Tssk6	Ptpn18	Ciao1
Rap2c	Tmem54	Grm4	Snx25	Nccrp1	Hnrnpa2b1
Rars2	Tnfsf18	Ddi2	Hspa5	Ssbp4	Gmppb
Rassf4	Tpbpb	Rxfp1	Fam181a	Raf1	Ddit3
Rbbp4	Tpd52	Mtrf1	Klk10	Gpr183	Syt14
Rbbp5	Trim24	Fam183b	Cldn23	Pla2g4b	Gulp1
Rbbp8	Tshz3	Fastkd1	Dusp12	Reg2	Tsr2
Rbm11	Tspyl4	Slc30a4	Ptprn2	Sstr5	Txndc9
Rbm14	Ttc29	Nabp2	Prok1	Gm6432	Mrpl45
Rbm18	Tyw5	Zfpl1	Gpr143	Ipo13	Marcksl1
Rbm22	Uckl1	Gm129	Bmp2	Ablim2	Zfp418
Rbm39	Ush1c	1700016C15Rik	Cwh43	Wdr11	Ggcx
Rbm48	Usp8	4932438H23Rik	Gbx1	Zfp2	Usp15
Rbm8a	Vmn1r53	Pfn1	Disc1	Spint3	E430018J23Rik
Rbmx2	Vmn2r73	Dusp21	Rergl	Slc17a6	Golga1
Rcl1	Vmn2r90	Taf1	Slc5a5	Ap2a2	Bean1
Rerg	Vsnl1	Dnajc11	Ttc39a	Tipin	Mvb12b
Rfc2	Wasf3	Ctage5	Ccdc94	Tprkb	Clock
Rfc4	Zbtb16	Ppfia3	Atp5c1	Ints6	Tnfsf4
Rfc5	Zdhhc20	Mesp1	Cenpm	Porcn	Igf2bp3
Rfwd2	Zdhhc5	Klk1b3	Krtap19-3	Ccr4	2410131K14Rik
Rhoa	Zfp1	Cyp27a1	Mmp19	Atxn2l	Ndufb10
Rictor	Zfp143	Defb20	Prrc2a	Rad52	Mapk12
Rint1	Zfp651	Vmn1r54	Cpa1	Tmem67	Spata2l
Riok2	Zfp809	Faf2	Gpr25	Nmrk1	Letm1
Rnaseh1	Zfp82	Scn2a1	Chp1	Mustn1	Arhgap17
Rnasek	Zfr	Ubac2	Tcap	Trnp1	Glod5
Rnf122		Fgf7	Cdca7	Ggh	Lalba
Rngtt		Lect1	4930444A02Rik	Crim1	Snx16
Rnls		St6gal1	Prosc	Ttc30a2	Rab3ip
Rnpc3		Otx1	Huwe1	Slc29a3	Il34
Rnps1		Mvk	Ssbp3	Cd37	Dpysl4
Rpa1		Fam122b	Sox1	Rab30	Anxa9
Rpa2		Prpf18	Zswim7	Capn12	Ccl11
Rpa3		Pno1	Pi4kb	Cers3	Trmt61a
Rpl13a		Upf2	Cdk7	Sh2d3c	Ncald
Rpl14		Vps25	Prss46	Tmem72	Dpm3
Rpl17		Klhl15	Pcdhb21	Ccdc83	Grifin
Rpl18a		Ttc13	Prima1	Morn1	BC017158
Rpl19		Ddx27	Sh3rf1	Ccdc34	Cxcl3
Rpl24		Zfp846	Cd7	F2rl2	Klhl9
Rpl29		Serinc3	Mpi	Wdr31	Crkl
Rpl3		Mrpl18	Ank3	Irgq	Gtf2h2
Rpl31		Rnls	Smagp	Gpr25	Slc25a10
Rpl34		Racgap1	Fga	Cped1	Ywhag
Rpl36al		Zkscan1	Smap2	Nfu1	Mrpl3
Rpl37		Spaca4	Lgi4	Plk2	Glcci1
Rpl5		Pnmt	Hes6	Grk1	Pcid2
Rpl7		Gpr65	Tmod4	Fam49a	Serpinb6d
Rpl7a		Ctsll3	Cygb	Fam104a	Taf4b
Rpl7l1		Adcy5	Rtkn2	Six6	Mybpc3
Rpl8		Hmgn5	Myf6	Tnfsf13b	Nol4
Rplp2		Pcf11	Fut10	Dnajb5	Mme
Rpp14		Rad21	Arv1	Tmem104	Secisbp2
Rps10		Dolk	Igsf11	Pmp22	Clta
Rps11		Actr10	Nckap5	Mrp63	Rsl1d1
Rps12		Nin	Il9r	Ly6g6e	Ripk1
Rps14		Llgl1	1700020A23Rik	Smcr7	Plxnb3
Rps15		Psme1	Crip1	Cdc25c	Oxsr1
Rps16		Ankrd24	Uggt1	Scly	Kcnd3
Rps18		Aspscr1	Grk1	Celsr1	Pgm5
Rps2		Myoc	Anapc5	Malsu1	Rnf25
Rps20		Ifna4	Cdc42bpa	Gm973	Tapbp
Rps3		Rad54b	Sh2d5	Slc25a23	Rps9
Rps5		Nkx2-9	Iqgap2	Acot1	Cdc73
Rps6kl1		Vstm2b		Mybph	Qars
Rps8		Nlk		Stradb	Zfp941
Rrm2		Nupl1		Pde10a	4932414N04Rik
Rrp1		Vmn2r107		Psmc6	1600015I10Rik
Rrp12		Ribc1		Lmo4	Nhlh1
Rrp7a		Pnpt1		Mboat4	Tcte2
Rsl24d1		Mrps23		Frmd6	9230104L09Rik
Rtn4ip1		Bud31		Taldo1	Ccdc50
Runx1		Cdc45		Ptpn13	Il15
Ruvbl1		Stxbp5l		Itgb4	Pzp
Ruvbl2		Slc16a7		Il25	Fos
S100a2		Rab40b		Cpsf3	2410004P03Rik
Sae1		Rad51ap1		Adprh	Rxrb
Sap30bp		Apob		Arr3	Golga3
Sars		Vtn		Heatr5b	Acox3
Satl1		Dnase1l3		Hmgcs1	1700093K21Rik
Scap		Phb2		Spata31d1a	Rbm7
Scfd1		Uspl1		Serpinb1c	6030419C18Rik
Scgb1b2		Sbno2		Rnf139	Gpr158
Sco2		Arg1		Sult5a1	Trpc6
Sdad1		Gm11541		Impg1	Fam19a5
Sdhd		Lgr5		Cpsf3l	Hlcs
Sec13		Otub2		Fbxw10	D19Bwg1357e
Sec14l2		Cebpa		Mnda	Cpq
Sec24c		Kcnip4		Aadacl3	Zranb1
Sec61a1		Lamc2		Krt10	Polr2h
Seh1l		Misp		Prss57	Slc13a5
Sepsecs		Sfmbt2		Txnl1	Cabp2
Sept8		Gpbp1		Rhoq	Uts2
Serinc3		Kpnb1		Prtn3	Traf2
Serpina3f		Sec11a		Zfp955a	Spink2
Sf3a2		Cab39		Nle1	Tmem8c
Sf3a3		Cops8		Tas2r119	Tlr8
Sf3b1		4933411K20Rik		1700031F05Rik	Zfp341
Sf3b3		C4b		Htra3	Dnajc11
Sf3b4		2310050C09Rik		Impa1	Reg3g
Sf3b5		Arl8a		Eya3	Dcaf11
Sfi1		Pde6g		Tarbp2	Azgp1
Sfswap		Lrrc36		Acsl3	Acp6
Sin3a		Oca2		Sltm	Actn1
Skp1a		Azi2		Rpgr	Frmpd3
Slc19a2		Coro2b		Retnla	Psmc2
Slc22a15		Gm1604b		Nsd1	Lpar1
Slc25a26		Acad10		Aco2	Slc6a19
Slc33a1		Rgs5		Tsc1	Cadm3
Slu7		Alad		Prss32	Zfp804a
Smarca4		Phgdh		Slc25a35	Grm3
Smc4		Wnt2		Serpinb8	Tmprss11bnl
Smu1		Pmel		BC055111	Seh1l
Snapc4		Gpd1l		Kcnn3	Robo4
Snapc5		Mdh1b		Rangap1	Wipf1
Snrnp25		Hes1		Fam35a	Gm12887
Snrnp40		4930558K02Rik		Rprd2	Cggbp1
Snrpa1		Rbbp7		Figla	Disp2
Snrpb2		Fev		Rgs17	Hn1l
Snrpd1		Cyth4		Ccin	Klhl31
Snrpd2		Tes		Hormad2	Adamts4
Snrpd3		Rexo2		Atat1	Arid1a
Snrpe		Nfs1		1110034G24Rik	Lyzl6
Snrpf		Sdad1		Palld	Ip6k2
Snrpg		BC053393		Il2	Gstm1
Snx13		Ppp1r3a		Ubox5	Atp5f1
Sp140		Dock10		Srebf1	Usp47
Spag11b		1600002K03Rik		Eqtn	Eif4g2
Spc25		Tec		Best3	Wibg
Spcs2		Ccnc		Tacc1	Irf2bp2
Speer4d		Ergic1		Mrps25	Anapc1
Sprr2b		Dnajc5b		4930578C19Rik	Myzap
Sprtn		P2ry6		Adam2	Pea15a
Sptssa		Zrsr2		Rnf133	Zwint
Srfbp1		Samt4		Il20ra	Ago4
Srp19		Ccdc121		Ppm1m	Avl9
Srp54c		B4galt4		Cnot11	Skint2
Srsf1		Tpd52		Ubn2	Cdk16
Srsf2		Tlr8		Clec1b	Cd3eap
Srsf7		Ugt2b34		Fut8	Uggt2
Stard6		Grk6		Supt3	Syap1
Stk40		Pi15		Skint7	Ube2a
Stx5a		Pex2		Pou3f4	Mrpl18
Sub1		Reg3d		Nyap2	Hspa1l
Suds3		Birc3		Exosc5	Defb26
Sult1c2		Stra8		Gpr157	Tgfb2
Sult3a1		Vezf1		Matn3	Ftsj1
Supt4a		Ankhd1		Cspp1	Rufy3
Supt5		Alas2		Mar-08	Mettl21a
Supt6		Pkd2l1		Lrtm1	Kcnip1
Suz12		Kansl2		Serpinb12	Itgb1bp1
Sycp3		Khsrp		Dusp4	Gucy1a2
Szrd1		Saysd1		Vangl1	1700037H04Rik
Taar3		Zfp770		Sprtn	Psg22
Taf1		Clrn3		Nkain1	Foxp3
Taf1c		Acadl		Pmvk	Rin2
Taf2		Myl1		Slc9a9	Lipt1
Taf6		Rimklb		Celf1	Sec16a
Tamm41		Eif1b		Bhmt2	Knstrn
Tars		Wdr70		Itih1	Idh2
Tars2		Ccdc74a		Sox7	Mib2
Tbca		Ptplad1		Klhdc7a	Vat1
Tbcb		Hmgxb3		Dennd5b	Fhl2
Tbce		Crb2		Tdrd1	Cdkl2
Tbl3		Tc2n		Nsun7	Zbtb38
Tcp1		Crb3		Exoc8	Tbccd1
Terf1		Vmn2r85		Spink5	Ttc33
Tex24		Trim39		Adora2a	Cox4i1
Tex37		9230110C19Rik		Kif3a	Slc26a1
Tfam		Pex14		Chst2	Lmcd1
Tfb1m		Ick		Pex16	Fgg
Tfip11		Wdr16		Psma2	Kmt2b
Tgs1		Taf9		Cyp2b13	AW146154
Thoc1		Rcl1		Tomm70a	Cpb1
Thoc2		N4bp1		Wipf2	Atp13a4
Thoc3		Elmo1		Ly6i	Wsb2
Timm10		Tbccd1		Sfr1	Cep72
Timm13		Bpgm		AW551984	Hspa13
Timm17a		Rfx4		Mansc1	Ipmk
Timm50		Cdpf1		Dnajb7	Ntn5
Timm8a1		Lipn		Trim36	Atf2
Timm9		9130023H24Rik		Gli1	Npnt
Timmdc1		Cdk14		Dqx1	Nsmce4a
Tinf2		Ndufv1		Lonrf1	Sox1
Tlr9		Zfp605		Micall2	Cactin
Tma16		Krt73		Ttbk2	Kirrel
Tmed11		Ip6k3		Akap17b	1700020A23Rik
Tmem179b		Hoxa1		Zfp583	Ctsll3
Tmem41b		Bicd1		Gprc5b	Gm9047
Tmem44		Mtx2		Plekhh3	Sst
Tmod1		Ly96		Mapre2	Slc36a2
Toe1		Pnpla7		Glrx2	Hsd17b6
Tomm20		Wdr61		Haus8	Prmt1
Top1		Eif4g1		Gm17727	Lsmd1
Top2a		Copz2		Aak1	Kcnj6
Top3a		Dvl1		Trim69	Gpx7
Tpbpa		H2-Ob		Rad54l2	Cox5a
Tpi1		Gm13547		Svs2	Tfpt
Trappc5		Sirt1		Sp5	Chac2
Trappc8		Psmd3		4931406P16Rik	Reps1
Triap1		Rxfp4		Arsa	Lax1
Trim30d		Fhl4		Stat1	Exosc3
Trip13		Cnot10		Tfeb	Tmem62
Trmt112		Mrpl3		Daf2	Hoxa10
Trmt6		Abi3		Smpdl3b	Gpr63
Trmt61a		Hint1		3110043O21Rik	Galm
Trmu		Disp2		Plcg2	Tnfsf18
Trpt1		Pcdh17		Avil	Fam124a
Tsen34		Acap1		Catsperb	Gpr85
Tsg101		Adam29		1700011H14Rik	Adamtsl1
Tshb		Grpel2		4921507P07Rik
Tsr1		Syvn1		Tor1b
Ttc37		Timm10b		Pcmtd2
Tuba1c		Zbtb43		Mlip
Tubg1		Gtf3c3		Ssbp3
Tufm		Slc16a4		1810013L24Rik
Tut1		Esyt1		Emp3
Twistnb		Hdgfrp2		4921501E09Rik
Txn1		Snapc4		Acyp2
Txnl4a		Pcdhb5		Ntn4
Tyms		B4galt7		Cilp2
U2af1		Cxcr6		Dusp26
Uba2		Cypt1		BC055324
Uba3		Rad51c		Ank1
Ubap1		Trdn		Kcnj2
Ube2d2a		Nt5e		Sh3d19
Ube2d3		Eif5		Oat
Ube2i		Inpp5f		Kif17
Ubtf		Shmt2		Pfdn1
Ufd1l		Irx3		Psmd13
Urb2		Slc2a10		Srebf2
Usb1		Rfc2		Eed
Usp1		Fasn		Setd1b
Usp10		Dctn2		Tcl1b2
Usp5		Nr2c1		Lrig2
Utp15		Pigm		Rpl22
Utp23		Ccnf		Ftsjd2
Utp3		Swap70		Irf2
Utp6		Cxcl12		Agk
Uxt		Ipcef1		Cngb3
Vars		Cmtm6		Ttc9c
Vars2		Arl4c		Dlgap2
Vcp		Abcc2		Gdi2
Vezt		Hnrnpa0		Nap1l4
Vkorc1l1		Tmprss11d		Rela
Vmn1r198		Rpp38		Dbf4
Vmn1r4		Phc3		Iigp1
Vmn1r88		Wdr3		Cdk5rap3
Vmn2r112		Zbtb17		Zfyve20
Vmn2r118		Hps3		Pex11a
Vmn2r12		Akr1c13		Tmem50b
Vmn2r28		Unc13d		Cdk2
Vmn2r69		Pbld1		Kif1c
Vmn2r75		Ccna2		H2-Ke2
Vmn2r93		Ppa1		Clec11a
Vprbp		Matr3		Stk32a
Vps25		Kars		Lmnb1
Vps28		Mmp8		2810004N23Rik
Vps72		Ppapdc2		Zmat1
Vrk1		Sec14l2		Kcnk6
Wac		Ahi1		Cyb5d2
Wars		Rap2a		BC030867
Wars2		4933411K16Rik		Cnot3
Wbp11		Treml2		Crym
Wdr12		T		Ogfr
Wdr33		Sim1		Cds1
Wdr36		Rnf145		Tbce
Wdr43		Gm7120		Mmp3
Wdr55		Mycbpap		Vmn1r203
Wdr61		Ube2d2a		Tmem82
Wdr73		1700028P14Rik		Arl6
Wdr75		Bcam		Foxr1
Wee1		Trpv3		Lst1
Wfikkn1		Zadh2		Rnf2
Wtip		Dazl		Gja1
Xrcc3		Mybpc1		Serpinb7
Xrn2		Sdccag3		Gpsm2
Yae1d1		Ubl4		Nudt2
Yars2		Foxf2		Ccdc88a
Yeats4		Cd40		Nmnat1
Yes1		Fbxo48		Tdpoz4
Yipf1		Ift27		Vat1l
Yme1l1		Nos1ap		Clpsl2
Zbtb45		Pclo		Eif3h
Zc3h15		Nup93		Ctf2
Zfp120		Gga3		Hephl1
Zfp131		Adamtsl5		Vmn1r228
Zfp182		Onecut2		Scgb2b26
Zfp236		Shoc2		Plekhh1
Zfp259		Sybu		Tatdn3
Zfp384		Acvr1b		Efnb3
Zfp407		Tmed11		Tom1l1
Zfp455		Cxxc5		Tbc1d15
Zfp52		Cct6b		Mcpt2
Zfp715		Fbxo10		Prkag3
Zfp866		Bcl2l15		Psrc1
Zfp963		Grem1		4921506M07Rik
Zscan4d		Mcm10		Bcar3
		Tnfrsf17		Syne4
		Socs3		Blvra
		Inha		Cacng1
		Hs6st3		Rae1
		Gfm2		Adamts19
		Smpx		Ppp6r1
		Sgol2		Osbpl3
		Ppef1		Use1
		Odam		Dusp27
		Napa		Gatc
		Cox7b2		Fam122b
		4930550C14Rik		Crtc2
		Fkbp7		Tmem222
		Adra1a		Pex7
		Tmx1		Dsn1
		Hsfy2		Spink4
		Kcnk7		Rasip1
		Clpp		Nxpe4
		Osbpl2		Fgf11
		Cdkl2		Dscr3
		Zcchc9		Itln1
		Sema4b		Ddx60
		Vmn2r56		Ddx50
		D930015E06Rik		Wwc2
		Pdxk		Adat1
		Lamtor1		C130060K24Rik
		Tas2r107		Rpn1
		Cpne8		Grem2
		Mn1		Lpar2
		Ormdl2		Dcp1a
		Scamp3		Rhog
		Vegfc		Sohlh1
		Toe1		Sycn
		Nt5dc1		Klhl25
		Atpaf2		Rtn2
		M6pr		Sclt1
		Clec1a		Phf2
		Rab31		Phtf2
		Aen		Zfp28
		Adap2		Itga3
		Plxnb3		Nfkbiz
		Ms4a4b		Cdk5rap2
		Prpf40a		Cxxc4
		Ivd		Apopt1
		Slc3a2		Six5
		Zic1		Abcf3
		Irak2		Kcnn1
		Slfnl1		Gpr146
		Pcnp		Rgcc
		Sgms2		Ffar4
		Rab28		Trpm8
		Lhfpl1		Hars
		Acvr1		Mast3
		Slu7		Mettl16
		Serpinc1		Hes7
		BC030476		Plce1
		Tinag		Mill2
		Cyp2b23		Rhox11
		Cd34		Zfp385a
		Tcte1		Clpb
		Mcf2		Rell1
		Fahd2a		AY761185
		Lsmd1		Pgm2l1
		Iglon5		Nampt
		Mrpl23		Cox15
		Zfp691		Ggt5
		Akr1c21		Taf5
		Slc25a3		Padi4
		Chmp7		Papolb
		Wdfy2		Hmgn3
		Crisp2		Astn2
		Patz1		Drg1
		Gnai1		Fam210a
		Efna2		Unc13a
		Flrt1		Slc52a2
		Rab33a		Lrrc61
		Rgs16		Edc3
		Ssna1		Nipsnap1
		Zswim2		Gsta3
		Pus1		Plcb2
		Gulp1		Nhlrc4
		Dscaml1		Mup3
		Mylk4		0610007P14Rik
		Abra		Nme6
		Zfp426		Iqcb1
		Sned1		Ankmy2
		Aqp7		Arid1b
		Orc6		Etnk2
		1190003K10Rik		Fut10
		Rad51b		Tet2
		Ccdc24		Zfand1
		Arih1		Atp1a2
		Sars2		Rnase6
		Adamts4		Swt1
		Pigr		Sesn2
		Dcxr		Emr1
		Kif17		Col11a2
		Mageh1		Ppp1r26
		Sfmbt1		Gpr124
		Acyp2		Abcg8
		Dgkq		Stau2
		Tex28		Eif4a2
		Zfp212		Plrg1
		Slc38a9		Usp34
		Spata13		Dkk4
		Ankrd27		Spint1
		Ndufa1		Xirp2
		Mlh3		Akirin1
		8430410A17Rik		Cyp2a22
		Lix1		Tbc1d16
		Gla		Cyp2f2
		Tcf19		Daam2
		Aes		Zfp607
		Defb28		Cd209f
		Cldn7		Prr5
		Foxb1		Cyp2c66
		Darc		Rnf11
		Atg10		Psma6
		Scfd1		9430069I07Rik
		Rinl		Nynrin
		Cnnm4		Zfp445
		Ache		AU022252
		Zfp503		Smndc1
		Pctp		Tex16
		Dlgap5		Il10ra
		Spag5		Gm5111
		Crk		Cpeb1
		Slc35f6		Nr5a2
		Atp6v1b1		C330007P06Rik
		Supt4a		Rtp2
		Lhfp		Tmem59
		Tmem131		D630039A03Rik
		Ganc		Nol3
		Col3a1		Ap4s1
		Gpr173		Gm14085
		Zbtb44		Vmn1r36
		Lactb		Mis18bp1
		Duoxa2		Bnip1
		Vmn2r61		Rora
		P2ry13		Oas1d
		Dock11		Eif4b
		Gpr123		Lysmd1
		St18		Map2
		Mlycd		Agl
		Nlrp2		Tnip2
		Syt12		Vps13a
		Lrrtm2		Jak1
		Ddx47		Adh4
		B3galt1		Bcl2
		Hinfp		Cyp26c1
		Kdm5c		Bmpr2
		Neil2		Phf11d
		Chac2		Snrpd3
		1700030J22Rik		Urad
		Gltpd1		Sbno1
		Gm14446		Slc51b
		Nanp		Mcidas
		Tas2r104		Syt4
		Aldob		Rhoh
		Mrpl15		Fam212a
		Gtsf1		Mtmr7
		Adck2		Dyrk3
		Etfa		Zfp346
		Phf14		Sulf1
		Fyttd1		Nxph1
		Prss37		Polr2c
		Lipt1		Rmdn3
		Tmem150a		Ccdc86
		Tnk2		Pacsin1
		Tmprss5		Sema6c
		Eva1c		Larp4
		Tcta		Arf2
		Krr1		2810428I15Rik
		Megf11		Dhx37
		Il1b		Rasgef1c
		Myh6		Plagl1
		Iqub		Dars2
		Gtf2f2		Pnkp
		Nfil3		Il22ra1
		Topbp1		Tpm3
		Phospho2		B4galnt1
		Rhbdd1		Trmt13
		Arhgef4		Rhox5
		Psmc3ip		Pycr1
		Ergic2		Tmtc2
		Atp2b3		Fam109b
		Zfp648		Dnlz
		Kcnh6		Fbxo10
		Tomt		Tmem221
		Neurod2		Rsph3b
		Tmem65		Pdgfc
		Ros1		Stk38
		Cd2		Casz1
		Gsg2		Pelo
		Vmn1r7		Numa1
		Hal		Gapvd1
		Zfp790		Mmd
		Gkn2		AI413582
		Fam179a		Klhl6
		Adcyap1r1		Osgin2
		Lyrm4		Lsm5
		Krt75		Txndc12
		Aldh3b1		Tcof1
		Cdipt		Rapgefl1
		Nek7		Vps16
		Fbxl21		Hpdl
		Aebp1		Kctd19
		Slc37a1		Defb18
		1110059G10Rik		Serpine3
		Fam20b		Tas2r120
		0610009B22Rik		Grsf1
		Atat1		Myo1c
		Cacna1d		Wdpcp
		Cyp2j11		Slc25a2
		Fam21		C1ql2
		Utp3		Acot4
		Rab18		Osgepl1
		Taz		Ackr2
		Dr1		Atp6v1h
		Nmt2		Pqlc2
		Ier3ip1		Ppp2r1b
		Chd8		Optc
		Ggct		Topors
		Slc25a11		Tango6
		Slc39a4		Ppfia2
		Clca5		Phf15
		Snca		S100b
		Tbck		Slc17a1
		Zfp296		Pck2
		Ddx39b		Tspo
		Hrk		Smg9
		Zbtb3		Fut1
		Snurf		Slc10a3
		Lcn5		Slc25a5
		Zbtb32		Mrgpre
		Ttbk1		Tub
		Ift172		Gria3
		Apon		Lrp11
		Serpina6		Srsf9
		Calu		Dync1i1
		Kctd2		Fam162b
		Trappc2		Nostrin
		Sema4g		Lgr4
		Eps8l3		Rnase10
		Vmn1r209		Tubb2a
		Slc7a10		Tmem38a
		Kif16b		Nop16
		Mtnr1b		Col5a2
		Dclk2		Slc26a5
		Arnt2		Atg13
		Kcmf1		Pla2g16
		Zfp692		Pabpc6
		Ndufa12		Rps6ka4
		Gm4787		Slco6b1
		Psmd1		Klri2
		Hdac3		Ikzf5
		Smg6		Exoc3
		Edil3		H2-T3
		Rp9		Shox2
		Dhdds		Pik3cb
		Polr1a		Dpcd
		Mis18bp1		Elmsan1
		Slx4		R3hcc1l
		Cnrip1		Dbh
		Efcab2		Cant1
		Ptpn13		Prkch
		Wdr86		Lrpap1
		Pla2g4f		Rnf7
		Pnrc1		Ube2cbp
		C4bp		Dnase1l3
		Zfp248		Tnpo3
		Cela3b		Tmod4
		Pear1		Tmem56
		Fam162a		Nup155
		Slx1b		Cst11
		Acot12		Lamp5
		Axin1		Zfp652
		Tyw1		Rai14
		Chordc1		Ddx31
		Smarcb1		Slc22a12
		BC096441		Comtd1
		Zfp942		Sbsn
		Serpina1d		Tmc3
		Gm436		1200014J11Rik
		Prl		Ccna1
		7420461P10Rik		4933427G17Rik
		Mrpl30		Slitrk5
		Tmbim4		Tmem168
		Rbm22		Pitpnb
		Hnrnpl		Nolc1
		Vmn2r1		Nacad
		Btrc		Coro2b
		2010111I01Rik		Cxcl5
		Sval2		Shd
		Safb2		Sp100
		Arpp19		Grpel1
		Evl		Pdgfra
		Igflr1		Ppp1r3b
		Unc80		Chi3l3
		Rasgef1b		Pbrm1
		8430427H17Rik		Fam92a
		Egfl7		Ykt6
		Sac3d1		Fam187b
		Hsd17b10		Tgds
		Rhox5		Mbd3l1
		Rnf14		Osbpl8
		Rpusd3		Nrip3
		Higd2a		Wdr77
		Rab3b		Rnf170
		Ppap2b		Nat1
		Smim20		Gm364
		4930503L19Rik		Maoa
		Prl3c1		Chgb
		BC052040		Gstp1
		Nsun3		Styx
		Cbwd1		Cdk15
		Ddx17		Ifngr2
		Rgs19		Srsf11
		Rngtt		Agpat1
		Ftsj2		Nrxn2
		Gabra4		Itpkb
		Lrig3		Opn1sw
		Srgn		Cyc1
		Rab3gap2		Zcchc14
		Cib3		Slc1a3
		Stc2		Gnpda1
		Hemt1		Bhlha9
		Fam167b		Abcf2
		Arl13a		Grin2a
		Trappc5		Gm4952
		Vax1		Dpy19l2
		Postn		Cul9
		Enpep		Kcnk2
		Fam92a		Arglu1
		Pllp		Setd6
		Ric8		2310036O22Rik
		Rbmx2		Zdhhc19
		Slc22a18		Dennd4b
		Cnih3		Prr15l
		Cabp1		Ptk7
		Slc34a2		Phax
		Rbmxl2		Samd14
		Orc2		Eef1d
		Raet1e		Ptx3
		Fmo1		Fam122c
		Ubxn2a		Klkb1
		Tas2r115		Ccp110
		Snupn		Slc27a4
		Pla2g1b		Mid1
		Ube2e1		Cyp3a16
		Cpne3		Homer3
		Ndufb11		Ncbp1
		Qrfp		Tulp2
		Sh3bp5l		Fam181a
		Tm7sf3		Pfpl
		Hnrnpdl1		Gpn3
		2810021J22Rik		Pus3
		Amelx		Atxn7l3b
		Fkbp11		Gdpd2
		Epb4.1l4b		Slc35a5
		Pes1		Ptbp1
		Tshb		C230081A13Rik
		Melk		Slc12a8
		BC049715		Ndufv2
		Ccdc141		Morc1
		Mark2		Nckipsd
		Zfp804a		Spag8
		Hsd3b3		Zfp703
		Fgfbp1		Lypla2
		Kif4		Ctdsp1
		Irs3		Mrpl52
		2310061N02Rik		Tmem147
		Calm3		Ifi35
		Agap2		Hoxd9
		Ccdc65		Supt7l
		Pp2d1		Gramd4
		Arhgap24		Kif21a
		Azgp1		Ints9
		Elac2		Pcdha9
		Manf		Mettl7b
		Guca2a		Ebf4
		Gnat3		Ces2c
		Csnk1g3		Cacna1i
		Fgf4		Poc5
		Gm15800		Elp2
		Smad2		Cldn1
		Nlgn1
		Josd1
		Crygd
		Krtap1-5
		Arhgef9
		Arf3
		Parvb
		Ankrd42
		2410131K14Rik
		Adh5
		Ccdc177
		Cad
		Loxl1
		Ffar3
		2510003E04Rik
		Eif2ak3
		Tmem100
		Fktn
		Vmn1r230
		Tufm
		Vmn2r2
		Col1a2
		Vbp1
		Nova1
		Brd8
		Tex21
		Adam23
		Scai
		BC080695
		Dnajc27
		Ambn
		Sult2a3
		Fam117b
		Cep44
		Sptb
		Tmem106a
		Efna4
		Mphosph10
		Ppp1r42
		Tom1l2
		Cdca7l
		Fcgr4
		Rilpl1
		Zc2hc1a
		Wdr1
		Klhl28
		Pyroxd2
		Zfp689

## Sheet: 1.WikiPath_essentialome
Term	Overlap	P-value	Adjusted P-value	Odds Ratio	Combined Score	Genes
mRNA processing	81/457	6.49609e-26	6.49609e-24	4.76101	276.119	LTV1;SRP19;DDX3X;EIF4A3;DDX41;RPL8;RPL7;EFTUD2;RPS14;LSM11;SNRPD2;SNRPD1;RBMX2;PAPOLG;RPL37;SNRPD3;TXNL4A;RPS11;RBM14;IMP3;NCBP2;RBM18;DDX56;NCL;SUPT5;CSDE1;PRPF3;XRN2;SNRPG;SRSF2;TUT1;PPIE;SNRPE;SNRPA1;NAA38;SNRPF;PABPC1;SRSF7;SLU7;RBM22;SF3B4;SF3B5;SF3B3;RBM8A;SFSWAP;CSTF3;SRSF1;DDX20;DDX21;U2AF1;RNPC3;PRPF8;NOP9;EXOSC4;POLR2A;EXOSC9;PPP1R8;CSTF1;SNRPB2;RPP14;SF3B1;RAE1;RPL19;RBM11;SF3A3;RBM39;…
Cytoplasmic Ribosomal Proteins	27/92	5.16037e-15	2.58018e-13	8.77292	288.61	RPL3;RPL31;RPL34;RPL8;RPL7;RPS15;RPL7A;RPS14;RPS16;RPL18A;RPS18;RPS3;RPLP2;RPL37;RPS2;RPS11;RPS10;RPL17;RPS12;RPL19;RPS8;RPS5;RPL13A;RPL24;RPS20;FAU;RPL29
Proteasome Degradation	20/52	5.27226e-14	1.75742e-12	13.1209	401.154	PSMD11;UBE2D3;UBE2D2A;PSMA7;PSMB6;PSMA6;PSMD6;PSMB4;PSMC5;PSMD7;PSMA4;PSMD4;PSMB2;PSMC3;PSMA2;PSMC4;PSMC1;PSMD3;PSMB1;PSMC2
DNA Replication	17/41	9.64955e-13	2.41239e-11	14.8275	410.228	RFC5;PCNA;RFC4;MCM7;RFC2;PRIM1;RPA1;RPA2;MCM10;CDC7;ORC5;POLD3;ORC4;POLD1;ORC3;RPA3;POLD2
Eukaryotic Transcription Initiation	17/43	2.45603e-12	4.91205e-11	13.6855	365.847	GTF2B;GTF2F2;GTF2E2;CDK7;POLR2A;POLR3B;POLR2B;POLR1A;POLR2C;POLR1B;POLR3E;POLR1C;POLR2E;POLR3H;TAF6;POLR2H;POLR2J
Translation Factors	16/50	4.45456e-10	7.42427e-09	9.83483	211.763	EIF2B5;EIF4A1;EIF2B3;EIF2B2;EEF2;EIF2S2;EIF2S1;EEF1A1;EIF5;EIF3I;EIF4EBP3;EIF3E;PABPC1;EIF1A;EIF3D;EIF3A
Purine metabolism	27/171	2.30772e-08	3.29674e-07	3.94354	69.3449	PRIM1;GMPS;PFAS;POLD3;POLR2A;POLR2B;PPAT;POLD1;POLR2C;POLD2;POLR2E;POLR2F;POLR2H;POLR2J;POLR2L;ADSL;PNPT1;RRM2;PAICS;POLR3A;POLR3B;POLR1A;POLR1B;IMPDH2;POLR1C;POLR3E;POLR3H
Electron Transport Chain	19/103	2.31086e-07	2.88857e-06	4.73032	72.2815	NDUFB9;NDUFB10;COX4I1;NDUFA3;COX17;ATP5A1;NDUFB3;NDUFA1;ATP5C1;NDUFC2;SDHD;ATP5O;COX5B;ATP5J2;NDUFS8;NDUFS7;ATP5D;NDUFV2;NDUFV1
Homologous recombination	7/13	6.03252e-07	6.7028e-06	24.1792	346.268	POLD3;RAD50;RAD51;POLD1;POLD2;RPA1;NBN
TNF-alpha NF-kB Signaling Pathway	25/187	1.89457e-06	1.89457e-05	3.23544	42.6318	DDX3X;MCM7;HDAC1;EIF4A3;RPL8;PSMD6;PSMD7;PSMD3;KPNA6;G3BP2;POLR2H;RPS11;SKP1A;UBE2I;ACTL6A;CD3EAP;SMARCA4;PSMC3;POLR1A;CDC37;POLR1B;PSMC1;POLR1C;PSMC2;PDCD2
G1 to S cell cycle control	13/61	3.47328e-06	3.15752e-05	5.63742	70.8647	PCNA;MCM7;PRIM1;RPA1;RPA2;ORC5;ORC4;CDK7;WEE1;ORC3;RPA3;CDK1;MDM2
Oxidative phosphorylation	13/62	4.21005e-06	3.50838e-05	5.52208	68.3525	NDUFB9;NDUFA11;NDUFB10;NDUFA3;ATP5A1;NDUFC2;ATP5O;ATP5J2;NDUFS8;NDUFS7;ATP5D;NDUFV2;NDUFV1
Estrogen signaling WP1244	14/77	1.05321e-05	8.10165e-05	4.62699	53.0303	HDAC1;GTF2B;GTF2F2;GTF2E2;CDK7;POLR2A;SIN3A;POLR2B;POLR2C;POLR2E;POLR2F;TAF6;POLR2H;POLR2J
Nucleotide Metabolism WP87	5/19	0.0014283	0.0102022	7.38263	48.3656	ADSL;RRM2;POLD1;OAZ1;POLG
Mismatch repair WP1257	3/9	0.00675666	0.0450444	10.3176	51.5596	PCNA;POLD1;RPA1
Mitochondrial Gene Expression WP1263	4/19	0.0101766	0.0636035	5.5061	25.2602	TFAM;NRF1;POLRMT;TFB1M
p53 signaling WP2902	7/67	0.0350617	0.206245	2.41107	8.07864	CCNB1;RRM2;CHEK1;CYCT;CDK1;MDM2;MDM4
Tryptophan metabolism WP79	5/44	0.0517139	0.287299	2.6467	7.8396	WARS;MAOB;MDM2;OGDH;HSD17B10
Amino Acid metabolism WP662	8/95	0.0735515	0.387113	1.89972	4.95782	LARS2;WARS;VARS;OGDH;SDHD;IARS;HIBCH;FARSB
Hedgehog Signaling Pathway WP116	3/22	0.0794061	0.39703	3.25598	8.24799	CCNB1;SIN3A;CDK1
Alanine and aspartate metabolism WP240	2/15	0.151476	0.688525	3.17006	5.98296	DARS;ADSL
Cholesterol Biosynthesis WP103	2/15	0.151476	0.688525	3.17006	5.98296	MVK;FDFT1
Delta-Notch Signaling Pathway WP265	6/83	0.186893	0.796034	1.60717	2.69558	SIN3A;HDAC1;CIR1;SKP1A;WDR12;EGFR
Cholesterol metabolism (includes both Bloch and Kandutsch-Russell pathways) WP4346	4/49	0.191048	0.796034	1.83248	3.03317	MVK;GGPS1;FADS1;FDFT1
Histone modifications WP300	1/5	0.211258	0.845034	5.14822	8.0038	HDAC1
Peptide GPCRs WP234	5/71	0.232358	0.893686	1.56174	2.27932	MC2R;GNRHR;CCR6;CCR1L1;BRS3
Non-homologous end joining WP1242	1/6	0.247826	0.917873	4.11836	5.74523	RAD50
MicroRNAs in Cardiomyocyte Hypertrophy WP1560	5/82	0.331222	0.998745	1.33786	1.47829	EIF2B5;CDK9;CDK7;PDPK1;RHOA
Dysregulated miRNA Targeting in Insulin/PI3K-AKT Signaling WP3855	2/26	0.340973	0.998745	1.71613	1.84647	EXOC7;FLOT2
Heme Biosynthesis WP18	1/9	0.347676	0.998745	2.57357	2.71894	CPOX
Mecp2 and Associated Rett Syndrome WP2910	3/47	0.372648	0.998745	1.40415	1.38606	SIN3A;PRPF3;TAF1
TCA Cycle WP434	2/31	0.424455	0.998745	1.41987	1.21676	OGDH;SDHD
Kennedy pathway WP1771	1/14	0.485541	0.998745	1.58332	1.14393	CEPT1
Osteoclast WP454	1/14	0.485541	0.998745	1.58332	1.14393	ATP6V1G1
PluriNetWork WP1763	14/292	0.487248	0.998745	1.0367	0.745371	SUZ12;UBE2I;HDAC1;WDR61;LIFR;POU5F1;ETV5;SMARCA4;RBBP4;PPP2R1A;SIN3A;NCL;MDM2;STK40
G13 Signaling Pathway WP298	2/39	0.545346	0.998745	1.1124	0.674489	PPP1CB;RHOA
Wnt Signaling Pathway NetPath WP539	5/108	0.565182	0.998745	0.998779	0.569911	CSNK1A1;RUVBL1;CDK1;SKP1A;RHOA
Leptin Insulin Overlap WP578	1/18	0.574557	0.998745	1.21052	0.670817	PDPK1
Serotonin and anxiety WP2141	1/18	0.574557	0.998745	1.21052	0.670817	EEF2
Oxidative Damage WP1496	2/42	0.585887	0.998745	1.02881	0.550031	PCNA;CYCT
Alpha6-Beta4 Integrin Signaling Pathway WP488	3/67	0.606081	0.998745	0.964336	0.482884	YES1;RHOA;EGFR
Kit Receptor Signaling Pathway WP407	3/67	0.606081	0.998745	0.964336	0.482884	YES1;CLTC;BTK
BMP Signaling Pathway in Eyelid Development WP3663	1/20	0.613116	0.998745	1.08298	0.529796	EGFR
Notch Signaling Pathway WP29	2/46	0.63568	0.998745	0.935086	0.42365	HDAC1;CIR1
GPCRs, Class B Secretin-like WP456	1/22	0.648184	0.998745	0.979739	0.424795	GLP2R
Signal Transduction of S1P Receptor WP57	1/22	0.648184	0.998745	0.979739	0.424795	RACGAP1
Wnt Signaling Pathway and Pluripotency WP723	4/97	0.66363	0.998745	0.884446	0.36265	RACGAP1;PPP2R1A;RHOA;POU5F1
Selenium Micronutrient Network WP1272	1/23	0.664509	0.998745	0.935156	0.382205	FADS1
Exercise-induced Circadian Regulation WP544	2/49	0.669855	0.998745	0.875262	0.350712	SF3A3;PSMA4
IL-6 signaling Pathway WP387	4/99	0.679252	0.998745	0.865735	0.334835	CDK9;PPP2R1A;HDAC1;BTK
Spinal Cord Injury WP2432	4/99	0.679252	0.998745	0.865735	0.334835	FKBP1A;NOS2;CDK1;RHOA
IL-9 Signaling Pathway WP10	1/24	0.680077	0.998745	0.89445	0.344855	VCP
Selenium metabolism/Selenoproteins WP108	2/50	0.680655	0.998745	0.856982	0.329681	SEPSECS;SARS
Alzheimers Disease WP2075	3/75	0.68179	0.998745	0.856827	0.328193	ATP2A2;NAE1;HSD17B10
Glycolysis and Gluconeogenesis WP157	2/51	0.691164	0.998745	0.839448	0.310074	TPI1;GAPDH
Id Signaling Pathway WP512	2/51	0.691164	0.998745	0.839448	0.310074	CD40LG;PSMD4
One carbon metabolism and related pathways WP1770	2/52	0.701386	0.998745	0.822616	0.291779	CEPT1;TYMS
Novel Jun-Dmp1 Pathway WP3654	1/26	0.709081	0.998745	0.822808	0.28287	MDM2
One Carbon Metabolism WP435	1/29	0.747737	0.998745	0.734534	0.213532	TYMS
Focal Adhesion WP85	7/185	0.759303	0.998745	0.807676	0.222397	PPP1R12A;PDPK1;PIK3R4;PELO;ACTB;RHOA;EGFR
Inflammatory Response Pathway WP458	1/30	0.759446	0.998745	0.709168	0.195139	CD40LG
Hypothetical Network for Drug Addiction WP1246	1/31	0.770612	0.998745	0.685493	0.178619	PPA1
Eicosanoid metabolism via Lipo Oxygenases (LOX) WP4348	1/32	0.781261	0.998745	0.663346	0.163744	CYSLTR2
Fatty Acid Beta Oxidation WP1269	1/34	0.801099	0.998745	0.623077	0.13818	TPI1
Glycogen Metabolism WP317	1/34	0.801099	0.998745	0.623077	0.13818	PPP2R1A
Type II interferon signaling (IFNG) WP1253	1/34	0.801099	0.998745	0.623077	0.13818	NOS2
ESC Pluripotency Pathways WP339	4/118	0.802324	0.998745	0.720724	0.158734	ACTR2;MDM2;LIFR;EGFR
Wnt Signaling in Kidney Disease WP3857	1/37	0.827538	0.998745	0.571064	0.108102	RHOA
IL-5 Signaling Pathway WP151	2/69	0.835787	0.998745	0.613344	0.110022	BTK;DNM2
EGFR1 Signaling Pathway WP572	6/178	0.838197	0.998745	0.715893	0.126356	EEF1A1;SNRPD2;SIN3A;HDAC1;HIST1H3G;EGFR
Regulation of Actin Cytoskeleton WP523	5/152	0.838534	0.998745	0.698201	0.122953	PPP1R12A;PIK3R4;ACTB;RHOA;EGFR
Oxidation by Cytochrome P450 WP1274	1/40	0.850466	0.998745	0.527053	0.0853672	CYB5R4
Splicing factor NOVA regulated synaptic proteins WP1983	1/42	0.864033	0.998745	0.501291	0.0732606	EFNA5
IL-7 Signaling Pathway WP297	1/44	0.876371	0.998745	0.477925	0.0630698	CLTC
Striated Muscle Contraction WP216	1/45	0.882113	0.998745	0.467038	0.0585827	TMOD1
ErbB signaling pathway WP1261	1/46	0.88759	0.998745	0.456635	0.0544518	EGFR
Apoptosis WP1254	2/81	0.894806	0.998745	0.519849	0.0577806	MDM2;BIRC5
TGF Beta Signaling Pathway WP113	1/52	0.915504	0.998745	0.402787	0.0355581	FKBP1A
TYROBP Causal Network WP3625	1/58	0.936492	0.998745	0.360274	0.023639	IL13RA1
Wnt Signaling Pathway WP403	1/60	0.942259	0.998745	0.348025	0.0206987	RHOA
Lung fibrosis WP3632	1/61	0.944944	0.998745	0.342207	0.0193792	CYSLTR2
SIDS Susceptibility Pathways WP1266	1/61	0.944944	0.998745	0.342207	0.0193792	HSPD1
IL-3 Signaling Pathway WP373	2/100	0.949479	0.998745	0.418643	0.0217032	CHEK1;BIRC5
Focal Adhesion-PI3K-Akt-mTOR-signaling pathway WP2841	9/324	0.967044	0.998745	0.583816	0.0195645	NOS2;PPP2R1A;PDPK1;CDC37;PIK3R4;MDM2;EFNA5;PELO;EGFR
Primary Focal Segmental Glomerulosclerosis FSGS WP2573	1/72	0.967392	0.998745	0.289021	0.00958161	PCNA
Calcium Regulation in the Cardiac Cell WP553	3/147	0.969154	0.998745	0.42679	0.013372	FKBP1A;ATP2A2;ATP1B3
IL-2 Signaling Pathway WP450	1/76	0.973049	0.998745	0.273549	0.0074737	CD53
Chemokine signaling pathway WP2292	4/190	0.97838	0.998745	0.440056	0.00961854	CCL1;CCR6;CCR1L1;RHOA
PPAR signaling pathway WP2316	1/81	0.978762	0.998745	0.256385	0.00550387	PDPK1
Insulin Signaling WP65	3/159	0.980054	0.998745	0.39371	0.00793212	PDPK1;PIK3R4;FLOT2
Non-odorant GPCRs WP1396	6/267	0.986123	0.998745	0.469555	0.00656144	MC2R;CYSLTR2;GLP2R;GNRHR;CCR6;CCR1L1
Adipogenesis genes WP447	2/134	0.9872	0.998745	0.310254	0.00399683	LIFR;LPIN2
G Protein Signaling Pathways WP232	1/92	0.987427	0.998745	0.225263	0.00285015	RHOA
Metapathway biotransformation WP1251	2/141	0.990421	0.998745	0.294521	0.0028349	SULT1C2;NAT10
Integrin-mediated Cell Adhesion WP6	1/100	0.991414	0.998745	0.206973	0.00178468	PDPK1
Neural Crest Differentiation WP2074	1/101	0.991814	0.998745	0.204892	0.00168413	HDAC1
Myometrial Relaxation and Contraction Pathways WP385	2/153	0.994198	0.998745	0.270943	0.00157669	ATP2A2;ACTB
GPCRs, Class A Rhodopsin-like WP189	4/228	0.994257	0.998745	0.364669	0.00210015	MC2R;CCR6;CCR1L1;BRS3
MAPK signaling pathway WP493	2/159	0.995493	0.998745	0.260506	0.00117681	MAPKAPK5;EGFR
Odorant GPCRs WP1397	2/189	0.998745	0.998745	0.218367	0.000274201	TAAR3;BRS3

## Sheet: 2.WikiPath_repressors_col_form
Term	Overlap	P-value	Adjusted P-value	Odds Ratio	Combined Score	Genes
Type II interferon signaling (IFNG) WP1253	5/34	0.00469976	0.57807	5.12361	27.4638	SPI1;IFNG;IRF4;PRKCD;IRF9
White fat cell differentiation WP2872	4/32	0.0198087	0.829869	4.23897	16.6237	EGR2;TCF7L1;IRF4;NR1H3
Hypertrophy Model WP202	3/20	0.0263214	0.829869	5.23132	19.0283	MYOG;IFNG;IL18
Ethanol metabolism resulting in production of ROS by CYP2E1 WP4265	2/10	0.0404829	0.829869	7.40314	23.7409	MAPK8;PRKCD
PPAR signaling pathway WP2316	6/81	0.0496436	0.829869	2.37535	7.1329	FABP5;CYP4A32;NR1H3;CYP4A14;ACSL4;PLTP
Keap1-Nrf2 WP1245	2/14	0.075144	0.829869	4.93441	12.772	NQO1;MAPK8
Exercise-induced Circadian Regulation WP544	4/49	0.0759907	0.829869	2.63526	6.79145	BTG1;ZFR;NR1D2;AZIN1
Insulin Signaling WP65	9/159	0.0782378	0.829869	1.78282	4.54262	MAP2K4;RAB4A;ARF1;MAPK8;PRKCD;ENPP1;PIK3R3;SOS1;VAMP2
Ovarian Infertility Genes WP273	3/31	0.0798777	0.829869	3.17435	8.02241	DAZL;LHCGR;INHA
Alanine and aspartate metabolism WP240	2/15	0.0848809	0.829869	4.5546	11.234	GAD2;ASPA
TGF Beta Signaling Pathway WP113	4/52	0.0901131	0.829869	2.47017	5.94494	SMAD4;IFNG;FST;SMAD6
Chemokine signaling pathway WP2292	10/190	0.0955335	0.829869	1.65073	3.87638	CDC42;CCL25;ADCY9;PRKCD;GNB4;CXCR5;PIK3R3;SOS1;CXCL2;PLCB2
Alzheimers Disease WP2075	5/75	0.0993035	0.829869	2.11813	4.89198	CASP12;LRP1;CALM4;PLCB2;GRIN2B
IL-6 signaling Pathway WP387	6/99	0.106329	0.829869	1.91381	4.28927	RB1;MAP2K4;MAPK8;PRKCD;SOS1;EIF2A
Purine metabolism WP2185	9/171	0.109865	0.829869	1.64972	3.64342	ADCY9;GMPR2;PDE2A;ENPP1;ENPP3;ADPRM;PDE7A;NME1;UOX
IL-1 Signaling Pathway WP37	3/37	0.119986	0.829869	2.61336	5.54131	MAPK8;CASP1;SIRPA
Wnt Signaling in Kidney Disease WP3857	3/37	0.119986	0.829869	2.61336	5.54131	MAPK8;FZD7;DVL2
Statin Pathway WP1	2/19	0.127048	0.829869	3.48221	7.18447	LRP1;PLTP
Blood Clotting Cascade WP460	2/20	0.138239	0.829869	3.28858	6.50734	SERPINB2;PLG
Wnt Signaling Pathway NetPath WP539	6/108	0.143469	0.829869	1.74413	3.38647	SMAD4;MAPK8;LRP1;FZD7;DVL2;CDC25C
Striated Muscle Contraction WP216	3/45	0.182207	0.829869	2.1147	3.60052	ACTC1;MYL2;TNNI3
Amino Acid metabolism WP662	5/95	0.200766	0.829869	1.64573	2.6424	OAT;PPM1L;ODC1;FTCD;OTC
Peptide GPCRs WP234	4/71	0.203202	0.829869	1.76793	2.8173	LHCGR;NPY6R;CXCR5;AGTR1B
Dysregulated miRNA Targeting in Insulin/PI3K-AKT Signaling WP3855	2/26	0.208838	0.829869	2.46567	3.86173	PIK3R3;SOS1
Novel Jun-Dmp1 Pathway WP3654	2/26	0.208838	0.829869	2.46567	3.86173	RB1;ARF1
Spinal Cord Injury WP2432	5/99	0.224285	0.829869	1.57537	2.35492	RB1;IFNG;PLXNA2;AQP4;CXCL2
Id Signaling Pathway WP512	3/51	0.233339	0.829869	1.84979	2.69193	RB1;MYOG;SMAD4
ApoE and miR-146 in inflammation and atherosclerosis WP3592	1/8	0.233893	0.829869	4.22412	6.13719	SPI1
Myometrial Relaxation and Contraction Pathways WP385	7/153	0.236359	0.829869	1.42052	2.04897	RYR2;ADCY9;ACTC1;MYL2;PRKCD;GNB4;RAMP1
Nuclear receptors in lipid metabolism and toxicity WP431	2/30	0.257646	0.829869	2.11299	2.86558	CYP27B1;NR1H3
ACE Inhibitor Pathway WP396	1/9	0.258993	0.829869	3.69591	4.99301	REN1
Methylation WP1247	1/9	0.258993	0.829869	3.69591	4.99301	NNMT
NLR Proteins WP1256	1/9	0.258993	0.829869	3.69591	4.99301	MAPK8
miR-127 in mesendoderm differentiation WP3991	1/9	0.258993	0.829869	3.69591	4.99301	SMAD4
MAPK signaling pathway WP493	7/159	0.266164	0.829869	1.36402	1.80548	CDC42;MAP2K4;PPM1A;MAPK8;PRKCD;NF1;CASP1
MicroRNAs in Cardiomyocyte Hypertrophy WP1560	4/82	0.281368	0.829869	1.51774	1.92464	MAP2K4;MAPK8;PIK3R3;PLCB2
TYROBP Causal Network WP3625	3/58	0.295609	0.829869	1.61378	1.96674	PYCARD;IL18;SLC1A5
Fatty Acid Beta Oxidation WP1269	2/34	0.306602	0.829869	1.84849	2.18529	GCDH;ACSL4
Signaling of Hepatocyte Growth Factor Receptor WP193	2/34	0.306602	0.829869	1.84849	2.18529	MAPK8;SOS1
SREBF and miR33 in cholesterol and lipid homeostasis WP2084	1/11	0.306756	0.829869	2.95642	3.49361	NR1H3
Wnt Signaling Pathway WP403	3/60	0.313638	0.829869	1.55699	1.80536	FZD7;PRKCD;DVL2
p38 MAPK Signaling Pathway WP350	2/36	0.330878	0.829869	1.73957	1.92398	CDC42;MAP2K4
Endochondral Ossification WP1270	3/62	0.33169	0.829869	1.50406	1.65981	CAB39;CST10;ENPP1
Oxidative phosphorylation WP1248	3/62	0.33169	0.829869	1.50406	1.65981	NDUFS5;NDUFS4;ATP5K
ESC Pluripotency Pathways WP339	5/118	0.344149	0.829869	1.30919	1.39649	SMAD4;FZD7;DVL2;SMAD6;SOS1
Calcium Regulation in the Cardiac Cell WP553	6/147	0.350777	0.829869	1.25915	1.3191	RYR2;ADCY9;PLN;PRKCD;GNB4;ATP1B1
Serotonin and anxiety-related events WP2140	1/13	0.351445	0.829869	2.46343	2.57601	NLGN1
Nuclear Receptors WP509	2/38	0.35491	0.829869	1.64276	1.70172	NR1H3;NR1D2
G Protein Signaling Pathways WP232	4/92	0.355697	0.829869	1.34457	1.38985	ADCY9;PRKCD;AKAP5;PDE7A
PluriNetWork WP1763	11/292	0.361104	0.829869	1.15882	1.18036	DAZL;TFAP2C;SMAD4;TCF7L1;IPO9;UHRF1;TRIM24;REL;SOS1;ZFP143;CABIN1
EGFR1 Signaling Pathway WP572	7/178	0.365709	0.829869	1.21127	1.21843	CDC42;RALBP1;MAPK8;ITCH;PIK3R3;SOS1;PLD2
Estrogen metabolism WP1264	1/14	0.372699	0.829869	2.27382	2.24422	NQO1
Alpha6-Beta4 Integrin Signaling Pathway WP488	3/67	0.376669	0.829869	1.38619	1.35346	PRKCD;CLCA2;PIK3R3
Oxidation by Cytochrome P450 WP1274	2/40	0.378627	0.829869	1.55614	1.51133	CYP27B1;CYP20A1
Wnt Signaling Pathway and Pluripotency WP723	4/97	0.393021	0.829869	1.27196	1.18787	TCF7L1;FZD7;PRKCD;DVL2
Biogenic Amine Synthesis WP522	1/15	0.393258	0.829869	2.11129	1.97045	GAD2
Oxidative Damage WP1496	2/42	0.401971	0.829869	1.47818	1.34717	CDC42;MAP2K4
Mitochondrial LC-Fatty Acid Beta-Oxidation WP401	1/16	0.413143	0.829869	1.97044	1.74179	ACSL4
IL-3 Signaling Pathway WP373	4/100	0.415271	0.829869	1.23201	1.08272	CDC42;MAPK8;SPI1;SOS1
Heart Development WP2067	2/44	0.424891	0.829869	1.40764	1.20483	SMAD4;TBX5
IL-7 Signaling Pathway WP297	2/44	0.424891	0.829869	1.40764	1.20483	RB1;SOS1
Complement Activation, Classical Pathway WP200	1/17	0.432378	0.829869	1.84719	1.54878	C7
ErbB signaling pathway WP1261	2/46	0.447345	0.829869	1.34352	1.08076	MAPK8;SOS1
Adipogenesis genes WP447	5/134	0.448077	0.829869	1.14586	0.919881	RB1;WWTR1;EGR2;SPOCK1;NR1H3
EDA Signalling in Hair Follicle Development WP3652	1/18	0.450984	0.829869	1.73844	1.38436	REL
Leptin Insulin Overlap WP578	1/18	0.450984	0.829869	1.73844	1.38436	PIK3R3
Mitochondrial Gene Expression WP1263	1/19	0.46898	0.829869	1.64178	1.24315	PPARGC1B
Nucleotide Metabolism WP87	1/19	0.46898	0.829869	1.64178	1.24315	POLB
Cholesterol metabolism (includes both Bloch and Kandutsch-Russell pathways) WP4346	2/49	0.480078	0.829869	1.25757	0.922813	NR1H3;ACSL4
BMP Signaling Pathway in Eyelid Development WP3663	1/20	0.486388	0.829869	1.55529	1.12097	SMAD4
Metapathway biotransformation WP1251	5/141	0.492407	0.829869	1.08648	0.769719	CYP27B1;NNMT;GSTCD;CHST10;CYP20A1
Apoptosis WP1254	3/81	0.497741	0.829869	1.13656	0.79295	MAP2K4;IRF4;CASP1
One carbon metabolism and related pathways WP1770	2/52	0.511591	0.829869	1.18193	0.792164	GPX6;GAD2
Proteasome Degradation WP519	2/52	0.511591	0.829869	1.18193	0.792164	IFNG;PSMD5
EBV LMP1 signaling WP1243	1/22	0.519512	0.829869	1.40702	0.921409	MAPK8
Fatty Acid Biosynthesis WP336	1/22	0.519512	0.829869	1.40702	0.921409	ACSL4
Hedgehog Signaling Pathway WP116	1/22	0.519512	0.829869	1.40702	0.921409	SUFU
Folic Acid Network WP1273	1/23	0.535265	0.833387	1.34299	0.839363	GPX6
Selenium Micronutrient Network WP1272	1/23	0.535265	0.833387	1.34299	0.839363	GPX6
Focal Adhesion WP85	6/185	0.567288	0.837204	0.989886	0.561154	CDC42;MAPK8;ITGB8;ARHGAP5;SOS1;PGF
EPO Receptor Signaling WP1249	1/26	0.579497	0.837204	1.18165	0.644702	SOS1
Cytokines and Inflammatory Response WP222	1/27	0.593287	0.837204	1.13614	0.593156	IFNG
SIDS Susceptibility Pathways WP1266	2/61	0.598291	0.837204	1.00117	0.514278	RYR2;PPARGC1B
MAPK Cascade WP251	1/28	0.606624	0.837204	1.09401	0.546835	MAP2K4
Oxidative Stress WP412	1/28	0.606624	0.837204	1.09401	0.546835	NQO1
Complement and Coagulation Cascades WP449	2/62	0.607178	0.837204	0.984431	0.491166	C7;PLG
Matrix Metalloproteinases WP441	1/29	0.619526	0.837204	1.05488	0.505079	MMP8
One Carbon Metabolism WP435	1/29	0.619526	0.837204	1.05488	0.505079	FTCD
Inflammatory Response Pathway WP458	1/30	0.632004	0.837204	1.01845	0.467327	IFNG
Integrin-mediated Cell Adhesion WP6	3/100	0.640475	0.837204	0.913035	0.406799	CDC42;ITGB8;SOS1
Hypothetical Network for Drug Addiction WP1246	1/31	0.644074	0.837204	0.984455	0.433103	GRIN2B
TCA Cycle WP434	1/31	0.644074	0.837204	0.984455	0.433103	IDH3G
Neural Crest Differentiation WP2074	3/101	0.647143	0.837204	0.903672	0.393267	TCF7L1;DVL2;HDAC8
p53 signaling WP2902	2/67	0.649367	0.837204	0.90847	0.392238	SESN3;SESN1
Non-odorant GPCRs WP1396	8/267	0.650352	0.837204	0.911173	0.392024	P2RY13;P2RY10;LHCGR;NPY6R;FZD7;CXCR5;ADRA2C;AGTR1B
Electron Transport Chain WP295	3/103	0.660214	0.837204	0.885506	0.367654	NDUFS5;NDUFS4;ATP5K
Monoamine GPCRs WP570	1/33	0.667041	0.837204	0.922831	0.373658	ADRA2C
Toll Like Receptor signaling WP88	1/33	0.667041	0.837204	0.922831	0.373658	RALBP1
IL-2 Signaling Pathway WP450	2/76	0.716125	0.858772	0.797608	0.266322	MAPK8;SOS1
Estrogen signaling WP1244	2/77	0.722843	0.858772	0.786932	0.25541	SOS1;HDAC8
G13 Signaling Pathway WP298	1/39	0.727437	0.858772	0.776879	0.247225	CDC42
Retinol metabolism WP1259	1/39	0.727437	0.858772	0.776879	0.247225	RPE65
Regulation of Actin Cytoskeleton WP523	4/152	0.73759	0.858772	0.796986	0.242576	VIL1;CDC42;PIK3R3;SOS1
Microglia Pathogen Phagocytosis Pathway WP3626	1/41	0.745032	0.858772	0.737959	0.217202	PIK3R3
Odorant GPCRs WP1397	5/189	0.745402	0.858772	0.801045	0.235372	TAS2R116;TAAR9;VMN1R53;MRGPRH;GPR135
GPCRs, Other WP41	4/155	0.751303	0.858772	0.78103	0.223333	VMN1R25;FZD7;VMN1R53;MRGPRH
Splicing factor NOVA regulated synaptic proteins WP1983	1/42	0.753399	0.858772	0.719922	0.203853	GRIN2B
Delta-Notch Signaling Pathway WP265	2/83	0.760377	0.858772	0.728414	0.199542	SMAD4;ITCH
GPCRs, Class A Rhodopsin-like WP189	6/228	0.761026	0.858772	0.79636	0.217477	P2RY13;LHCGR;NPY6R;CXCR5;ADRA2C;AGTR1B
Tryptophan metabolism WP79	1/44	0.76932	0.86024	0.686367	0.179998	GCDH
Notch Signaling Pathway WP29	1/46	0.784215	0.868995	0.655793	0.159405	DVL2
Mecp2 and Associated Rett Syndrome WP2910	1/47	0.791298	0.869015	0.641504	0.150164	NF1
Selenium metabolism/Selenoproteins WP108	1/50	0.811185	0.875226	0.602134	0.126002	GPX6
Translation Factors WP307	1/50	0.811185	0.875226	0.602134	0.126002	EIF2S3Y
G1 to S cell cycle control WP413	1/61	0.869227	0.92168	0.491463	0.0688792	RB1
Lung fibrosis WP3632	1/61	0.869227	0.92168	0.491463	0.0688792	CXCL2
Kit Receptor Signaling Pathway WP407	1/67	0.892978	0.938027	0.446645	0.0505571	SOS1
IL-5 Signaling Pathway WP151	1/69	0.899896	0.938027	0.433464	0.0457199	PRKCD
Primary Focal Segmental Glomerulosclerosis FSGS WP2573	1/72	0.909445	0.940015	0.415084	0.0394001	UTRN
mRNA processing WP310	10/457	0.934472	0.957834	0.655464	0.0444233	DAZL;CNOT4;DDX19B;RBFOX2;RBMXL1;DDX4;WBP4;RBM41;HNRNPC;PPARGC1B
Cytoplasmic Ribosomal Proteins WP163	1/92	0.953603	0.964365	0.323521	0.0153699	RPL18
Focal Adhesion-PI3K-Akt-mTOR-signaling pathway WP2841	6/324	0.956525	0.964365	0.553159	0.0245872	PFKFB2;CAB39;GNB4;ITGB8;SOS1;PGF
TNF-alpha NF-kB Signaling Pathway WP246	2/187	0.985817	0.985817	0.317205	0.00453126	REL;FKBP5

## Sheet: 3.WikiPath_drivers_early_pluri
Term	Overlap	P-value	Adjusted P-value	Odds Ratio	Combined Score	Genes
miR-127 in mesendoderm differentiation WP3991	5/9	0.000144784	0.0211385	17.1783	151.861	ACVR1;SMAD2;SMAD4;T;ACVR2A
Proteasome Degradation WP519	10/52	0.00235254	0.164623	3.27747	19.8361	PSMD8;PSMB7;PSMD12;PSMC5;PSMD7;IFNG;PSMB2;PSMD3;PSME1;UBE2D2A
Inflammatory Response Pathway WP458	7/30	0.00338266	0.164623	4.18445	23.8057	VTN;CD40;COL3A1;COL1A2;IFNG;CD80;LAMC2
PluriNetWork WP1763	31/292	0.00934538	0.341106	1.64122	7.66923	KDM5C;EHMT2;WDR61;ACVR1B;NR2C1;FGF4;SOX2;DNMT3L;T;SIN3A;NACC1;DVL1;MAPK1;RBBP7;CER1;ACVR1;SMAD2;SMARCC1;SMAD4;UBE2I;CAD;AXIN1;PTPN11;NR2F2;POU5F1;SMARCA4;AES;DAZL;BCAM;SOS1;KPNB1
TNF-alpha NF-kB Signaling Pathway WP246	21/187	0.0163684	0.477959	1.74399	7.17198	RPL4;SMARCC1;PSMD12;SMARCB1;UBE2I;ZFAND5;EIF4A3;PTPN11;TNFRSF11A;SMARCA4;PSMD7;POLR1A;PSMD3;POLR1C;PSMD1;CAPN3;BTRC;AZI2;MARK2;GTF2I;BIRC3
Eukaryotic Transcription Initiation WP567	7/43	0.0248569	0.540833	2.67153	9.87029	TAF13;POLR1A;TAF9;POLR3E;POLR1C;POLR3H;GTF2F2
Striated Muscle Contraction WP216	7/45	0.0311467	0.540833	2.53065	8.77894	MYH1;MYBPC1;SMPX;MYL1;MYH4;MYH6;TTN
EGFR1 Signaling Pathway WP572	19/178	0.0342807	0.540833	1.64553	5.55066	SMAD2;CEBPA;TNK2;RGS16;MCF2;CTNND1;PITPNA;PRKCA;PTPN11;SOCS3;SIN3A;MAPK1;SHOC2;RBBP7;SOS1;CRK;BCAR1;PLEC;SNCA
Mitochondrial Gene Expression WP1263	4/19	0.0363713	0.540833	3.65984	12.1286	GABPB2;TFAM;POLRMT;TFB1M
Kit Receptor Signaling Pathway WP407	9/67	0.0370433	0.540833	2.13259	7.0283	YES1;TEC;INPP5D;MAPK1;PRKCA;PTPN11;SOS1;SOCS6;CRK
Translation Factors WP307	7/50	0.0512815	0.648709	2.23579	6.64124	EIF4A1;EIF5;EIF3I;EIF2AK3;EIF3C;EIF3A;EIF4G1
Homologous recombination WP1258	3/13	0.0537962	0.648709	4.11539	12.0274	RAD50;MRE11A;RAD54B
Non-homologous end joining WP1242	2/6	0.0577618	0.648709	6.85614	19.5498	RAD50;MRE11A
Wnt Signaling Pathway NetPath WP539	12/108	0.0632673	0.659788	1.71822	4.74294	SMAD4;DVL1;AXIN1;MAPK1;PRKCA;BTRC;CDC25C;NLK;WNT1;WNT2;MARK2;HIPK2
Cholesterol Biosynthesis WP103	3/15	0.0774139	0.712591	3.42912	8.77372	MVK;SC5D;HMGCR
Type II interferon signaling (IFNG) WP1253	5/34	0.0780921	0.712591	2.36624	6.03359	SOCS3;IFNG;IL1B;PTPN11;REG1
Dysregulated miRNA Targeting in Insulin/PI3K-AKT Signaling WP3855	4/26	0.0967191	0.798053	2.49441	5.82679	COL3A1;COL1A2;FASN;SOS1
IL-1 Signaling Pathway WP37	5/37	0.10385	0.798053	2.14406	4.85587	IRAK2;IL1B;PELI1;MAPK1;PTPN11
Leptin Insulin Overlap WP578	3/18	0.119627	0.798053	2.74286	5.82411	SOCS3;PDPK1;IRS3
Heme Biosynthesis WP18	2/9	0.121144	0.798053	3.91717	8.26826	ALAD;ALAS2
Methylation WP1247	2/9	0.121144	0.798053	3.91717	8.26826	PNMT;MAT2A
Wnt Signaling Pathway and Pluripotency WP723	10/97	0.123293	0.798053	1.5784	3.30388	SOX2;RACGAP1;CTNND1;DVL1;AXIN1;PRKCA;NLK;WNT1;WNT2;POU5F1
Focal Adhesion WP85	17/185	0.127521	0.798053	1.39069	2.86409	LAMA2;PDPK1;TNK2;VEGFC;LAMC2;IGF1;PARVB;VTN;COL3A1;COL1A2;ITGB8;MAPK1;ITGA5;SOS1;CRK;BCAR1;BIRC3
One Carbon Metabolism WP435	4/29	0.131352	0.798053	2.19472	4.45501	MTHFD1;SHMT2;SHMT1;EHMT2
Alzheimers Disease WP2075	8/75	0.136653	0.798053	1.63899	3.2621	IL1B;PSEN2;EIF2AK3;MAPK1;CACNA1D;NAE1;HSD17B10;SNCA
DNA Replication WP150	5/41	0.143798	0.807483	1.90542	3.69526	ORC6;CDC45;RFC2;ORC2;MCM10
SREBF and miR33 in cholesterol and lipid homeostasis WP2084	2/11	0.16942	0.890285	3.04636	5.40843	HMGCR;SIRT1
ESC Pluripotency Pathways WP339	11/118	0.179417	0.890285	1.41123	2.42455	ACVR1;FGF7;SMAD4;DVL1;AXIN1;MAPK1;PTPN11;WNT1;SOS1;WNT2;FGF4
PPAR signaling pathway WP2316	8/81	0.184971	0.890285	1.50379	2.53773	CYP27A1;FABP1;CYP4A12B;ACADL;PDPK1;AQP7;SCD3;ACAA1A
Signal Transduction of S1P Receptor WP57	3/22	0.185686	0.890285	2.16495	3.64512	RACGAP1;MAPK1;GNAI1
Amino Acid metabolism WP662	9/95	0.197283	0.890285	1.43609	2.33094	PNMT;HAL;ARG1;RARS;CAD;SDHD;ACAA1A;IARS;ADH5
Signaling of Hepatocyte Growth Factor Receptor WP193	4/34	0.198184	0.890285	1.82845	2.95944	MAPK1;PTPN11;SOS1;CRK
Calcium Regulation in the Cardiac Cell WP553	13/147	0.201229	0.890285	1.3318	2.13529	RGS19;RGS16;ATP2B3;PRKCA;CACNA1D;ADRA1A;GNAI1;ADCY5;RGS5;GJB2;PKIA;GRK6;CALM3
IL-9 Signaling Pathway WP10	3/24	0.221626	0.905421	1.95855	2.95107	SOCS3;MAPK1;PTPN11
SIDS Susceptibility Pathways WP1266	6/61	0.233672	0.905421	1.4962	2.17523	C4B;ADCYAP1R1;CDCA7L;FEV;HES1;YBX1
Cholesterol metabolism (includes both Bloch and Kandutsch-Russell pathways) WP4346	5/49	0.239073	0.905421	1.55831	2.22992	CYP27A1;MVK;FASN;SC5D;HMGCR
Myometrial Relaxation and Contraction Pathways WP385	13/153	0.242476	0.905421	1.27431	1.80551	RGS19;GSTO1;RGS16;PRKCA;RXFP1;GUCA2A;ADCY5;RGS5;PKIA;IL1B;GRK6;ACKR3;CALM3
Glucocorticoid & Mineralcorticoid Metabolism WP495	2/14	0.246048	0.905421	2.2844	3.20325	AKR1C21;HSD3B3
Osteoclast WP454	2/14	0.246048	0.905421	2.2844	3.20325	TNFRSF11A;SLC9A1
Id Signaling Pathway WP512	5/51	0.2652	0.905421	1.4904	1.97816	CCNA2;SMAD4;HES1;IGF1;MSC
Electron Transport Chain WP295	9/103	0.267041	0.905421	1.3133	1.73402	NDUFB9;NDUFA6;NDUFB10;NDUFA12;COX17;NDUFA1;SDHD;SDHB;NDUFV1
Estrogen signaling WP1244	7/77	0.269188	0.905421	1.37142	1.79978	HDAC3;SIN3A;TAF13;TAF9;MAPK1;SOS1;GTF2F2
Biogenic Amine Synthesis WP522	2/15	0.271991	0.905421	2.10856	2.74532	PNMT;ACHE
G13 Signaling Pathway WP298	4/39	0.272866	0.905421	1.56682	2.03494	GNA13;MYL1;TNK2;PFN1
Histone modifications WP300	1/5	0.297013	0.925385	3.42555	4.15855	EHMT2
Eicosanoid metabolism via Cytochrome P450 Mono-Oxygenases (CYP) pathway WP4349	2/16	0.297898	0.925385	1.95785	2.37096	CYP4A12B;CYP2C29
Glucuronidation WP1241	2/16	0.297898	0.925385	1.95785	2.37096	UGT2B34;PGM3
Alpha6-Beta4 Integrin Signaling Pathway WP488	6/67	0.304293	0.925559	1.34859	1.60451	SMAD2;YES1;LAMA2;LAMC2;PRKCA;PLEC
Regulation of Actin Cytoskeleton WP523	12/152	0.339757	0.930802	1.17541	1.26888	VIL1;GNA13;FGF7;MYL1;ARHGEF4;MAPK1;PFN1;SOS1;CRK;BCAR1;FGF4;SLC9A1
Heart Development WP2067	4/44	0.351309	0.930802	1.3706	1.43377	SMAD4;MAPK1;VEGFC;PTPN11
Factors and pathways affecting insulin-like growth factor (IGF1)-Akt signaling WP3675	3/31	0.353909	0.930802	1.46836	1.52521	SMAD2;IGF1;ACVR2B
IL-6 signaling Pathway WP387	8/99	0.360566	0.930802	1.20517	1.22937	SOCS3;CD40;TEC;INPP5D;MAPK1;PTPN11;NLK;SOS1
IL-3 Signaling Pathway WP373	8/100	0.371052	0.930802	1.192	1.18177	SOCS3;TEC;INPP5D;MAPK1;PRKCA;PTPN11;SOS1;CRK
Integrin-mediated Cell Adhesion WP6	8/100	0.371052	0.930802	1.192	1.18177	PDPK1;CAPN3;ITGB8;MAPK1;ITGA5;SOS1;CRK;BCAR1
Eicosanoid metabolism via Lipo Oxygenases (LOX) WP4348	3/32	0.372906	0.930802	1.41765	1.39841	CYP4A12B;DPEP2;ACAA1A
White fat cell differentiation WP2872	3/32	0.372906	0.930802	1.41765	1.39841	CEBPA;MECOM;NR2F2
Statin Pathway WP1	2/19	0.374322	0.930802	1.61209	1.5841	APOA4;HMGCR
ErbB signaling pathway WP1261	4/46	0.382905	0.930802	1.30519	1.25294	MAPK1;PRKCA;SOS1;CRK
Wnt Signaling Pathway WP403	5/60	0.387879	0.930802	1.24591	1.17995	DVL1;AXIN1;PRKCA;WNT1;WNT2
Acetylcholine Synthesis WP175	1/7	0.389458	0.930802	2.28346	2.1533	ACHE
Mecp2 and Associated Rett Syndrome WP2910	4/47	0.398644	0.930802	1.27477	1.17239	SIN3A;YBX1;FGF4;TAF1
Hypertrophy Model WP202	2/20	0.399081	0.930802	1.52244	1.3985	WDR1;IFNG
Lung fibrosis WP3632	5/61	0.401648	0.930802	1.2236	1.11614	GREM1;FGF7;ELMOD2;IL1B;IGF1
IL-2 Signaling Pathway WP450	6/76	0.415198	0.937747	1.17463	1.0325	SOCS3;MAPK1;PTPN11;YBX1;SOS1;CRK
Fatty Acid Biosynthesis WP336	2/22	0.447137	0.937747	1.37005	1.10274	MECR;FASN
mRNA processing WP310	32/457	0.459737	0.937747	1.03191	0.801898	DDX5;EIF4A3;CSTF2;YBX1;ELAVL2;RBMX2;RAD21;SAFB2;CSTF1;HNRNPA0;ZRSR2;TIA1;CIZ1;RNGTT;PRMT1;PRPF40A;MRPL23;PUM1;PTBP3;PUM2;HNRNPL;DAZL;RBMXL2;PRPF18;DDX39B;SNRPE;MATR3;ERGIC2;SLU7;D1PAS1;SNRPB;RBM22
Wnt Signaling in Kidney Disease WP3857	3/37	0.465516	0.937747	1.20885	0.924297	DVL1;WNT1;WNT2
ACE Inhibitor Pathway WP396	1/9	0.469755	0.937747	1.71241	1.2938	REN1
Eicosanoid Lipid Synthesis Map WP4335	1/9	0.469755	0.937747	1.71241	1.2938	PGS1
NLR Proteins WP1256	1/9	0.469755	0.937747	1.71241	1.2938	CD40
TGF Beta Signaling Pathway WP113	4/52	0.475869	0.937747	1.14167	0.847822	SMAD2;SMAD4;IFNG;WNT1
p53 signaling WP2902	5/67	0.482989	0.937747	1.10483	0.80405	CCNB2;CYCT;MDM4;IGF1;RPRM
Purine metabolism WP2185	12/171	0.499196	0.937747	1.03389	0.718301	GUCY2C;NT5E;PNPT1;POLR1A;PDE6G;POLR1C;TAF9;POLE3;POLR3E;POLR3H;NT5C3;ADCY5
Irinotecan Pathway WP475	1/10	0.505854	0.937747	1.52206	1.03729	ABCC2
Neural Crest Differentiation WP2074	7/101	0.536204	0.937747	1.01995	0.635673	HDAC3;DVL1;ZIC1;AXIN1;HOXA1;HES1;WNT1
Focal Adhesion-PI3K-Akt-mTOR-signaling pathway WP2841	22/324	0.536279	0.937747	0.997616	0.621616	IFNA4;PRKAA2;CAB39;LAMA2;PDPK1;VEGFC;LAMC2;IGF1;PRL;IRS3;EFNA4;FGF4;VTN;COL3A1;FGF7;COL1A2;EFNA2;ITGB8;MAPK1;ITGA5;SOS1;EPHA2
EPO Receptor Signaling WP1249	2/26	0.536289	0.937747	1.14146	0.711225	MAPK1;SOS1
Gene regulatory network modelling somitogenesis WP2852	1/11	0.539497	0.937747	1.36978	0.845315	HES1
Ptf1a related regulatory pathway WP201	1/11	0.539497	0.937747	1.36978	0.845315	HES1
Oxidative Damage WP1496	3/42	0.55158	0.937747	1.05359	0.62685	C4B;TNK2;CYCT
Cytokines and Inflammatory Response WP222	2/27	0.556979	0.937747	1.09575	0.641261	IFNG;IL1B
Nucleotide GPCRs WP207	1/12	0.570852	0.937747	1.24519	0.698084	P2RY6
IL-7 Signaling Pathway WP297	3/44	0.583625	0.937747	1.00208	0.539618	CCNA2;MAPK1;SOS1
Tryptophan metabolism WP79	3/44	0.583625	0.937747	1.00208	0.539618	PRMT1;AFMID;HSD17B10
Matrix Metalloproteinases WP441	2/29	0.596355	0.937747	1.01447	0.524399	MMP23;MMP8
Serotonin and anxiety-related events WP2140	1/13	0.600073	0.937747	1.14136	0.582898	NLGN1
Notch Signaling Pathway WP29	3/46	0.614173	0.937747	0.955372	0.465724	DVL1;PSEN2;HES1
Dopaminergic Neurogenesis WP1498	2/30	0.615035	0.937747	0.978188	0.475474	SOX2;WNT1
Nuclear receptors in lipid metabolism and toxicity WP431	2/30	0.615035	0.937747	0.978188	0.475474	RARG;ABCC2
Complement and Coagulation Cascades WP449	4/62	0.616396	0.937747	0.944324	0.456926	C4B;C4BP;SERPIND1;SERPINC1
Oxidative phosphorylation WP1248	4/62	0.616396	0.937747	0.944324	0.456926	NDUFB9;NDUFA6;NDUFB10;NDUFV1
Keap1-Nrf2 WP1245	1/14	0.627305	0.937747	1.05351	0.491273	PRKCA
Steroid Biosynthesis WP55	1/14	0.627305	0.937747	1.05351	0.491273	HSD3B3
Eicosanoid metabolism via Cyclo Oxygenases (COX) WP4347	2/31	0.633043	0.937747	0.944406	0.431798	CYP4A12B;ACAA1A
Glutathione and one carbon metabolism WP730	2/31	0.633043	0.937747	0.944406	0.431798	SHMT2;SHMT1
Hypothetical Network for Drug Addiction WP1246	2/31	0.633043	0.937747	0.944406	0.431798	PPA1;MAPK1
Ovarian Infertility Genes WP273	2/31	0.633043	0.937747	0.944406	0.431798	DAZL;INHA
TCA Cycle WP434	2/31	0.633043	0.937747	0.944406	0.431798	SDHD;SDHB
Insulin Signaling WP65	10/159	0.647665	0.937747	0.918534	0.398995	SOCS3;PRKAA2;PDPK1;MAPK1;PRKCA;PTPN11;IRS3;SOS1;STX4A;CRK
GPCRs, Class C Metabotropic glutamate, pheromone WP327	1/15	0.652685	0.937747	0.978204	0.417361	GRM4
Delta-Notch Signaling Pathway WP265	5/83	0.674298	0.937747	0.877439	0.345784	SMAD4;SIN3A;PSEN2;MAPK1;HES1
Mitochondrial LC-Fatty Acid Beta-Oxidation WP401	1/16	0.676337	0.937747	0.912941	0.357018	ACADL
Fatty Acid Beta Oxidation WP1269	2/34	0.683103	0.937747	0.85573	0.326127	ACADL;PNPLA2
Glycogen Metabolism WP317	2/34	0.683103	0.937747	0.85573	0.326127	PYGM;CALM3
One carbon metabolism and related pathways WP1770	3/52	0.69644	0.937747	0.838117	0.303208	MAT2A;SHMT2;SHMT1
Complement Activation, Classical Pathway WP200	1/17	0.69838	0.937747	0.855836	0.307238	C4B
EDA Signalling in Hair Follicle Development WP3652	1/18	0.718923	0.937747	0.80545	0.2658	SOSTDC1
Serotonin and anxiety WP2141	1/18	0.718923	0.937747	0.80545	0.2658	ADRA1A
Small Ligand GPCRs WP353	1/18	0.718923	0.937747	0.80545	0.2658	MTNR1B
Primary Focal Segmental Glomerulosclerosis FSGS WP2573	4/72	0.730848	0.937747	0.80502	0.252413	SMARCAL1;VTN;WT1;CD80
Nucleotide Metabolism WP87	1/19	0.738067	0.937747	0.760662	0.231029	POLB
Orphan GPCRs WP1398	1/19	0.738067	0.937747	0.760662	0.231029	GPR155
Nuclear Receptors WP509	2/38	0.740985	0.937747	0.760486	0.227974	RARG;NR2F2
Chemokine signaling pathway WP2292	11/190	0.752448	0.937747	0.840306	0.239003	ITK;CXCL12;GRK6;ELMO1;MAPK1;CXCR6;SOS1;CRK;GNAI1;BCAR1;ADCY5
Parkinsons Disease Pathway WP3638	2/39	0.753964	0.937747	0.739892	0.208954	LRRK2;SNCA
Retinol metabolism WP1259	2/39	0.753964	0.937747	0.739892	0.208954	ALDH1A3;RARG
BMP Signaling Pathway in Eyelid Development WP3663	1/20	0.755909	0.937747	0.720588	0.201646	SMAD4
G Protein Signaling Pathways WP232	5/92	0.758657	0.937747	0.786288	0.217177	GNA13;PRKCA;GNAI1;ADCY5;SLC9A1
TYROBP Causal Network WP3625	3/58	0.764693	0.937747	0.746445	0.200257	ADAP2;FKBP15;TMEM106A
EBV LMP1 signaling WP1243	1/22	0.788031	0.937747	0.651891	0.155292	MAPK1
GPCRs, Class B Secretin-like WP456	1/22	0.788031	0.937747	0.651891	0.155292	ADCYAP1R1
Hedgehog Signaling Pathway WP116	1/22	0.788031	0.937747	0.651891	0.155292	SIN3A
G1 to S cell cycle control WP413	3/61	0.793843	0.937747	0.707722	0.163392	ORC6;CDC45;ORC2
Triacylglyceride Synthesis WP386	1/23	0.802471	0.937747	0.622226	0.136927	PNPLA2
Endochondral Ossification WP1270	3/62	0.802866	0.937747	0.695689	0.152751	ADAMTS4;CAB39;IGF1
Spinal Cord Injury WP2432	5/99	0.812059	0.939946	0.72746	0.151444	IFNG;ARG1;IL1B;MAPK1;PRKCA
MicroRNAs in Cardiomyocyte Hypertrophy WP1560	4/82	0.817624	0.939946	0.701434	0.141236	PDPK1;DVL1;MAPK1;IGF1
Novel Jun-Dmp1 Pathway WP3654	1/26	0.840156	0.958303	0.547471	0.0953514	MAPK1
MAPK Cascade WP251	1/28	0.861198	0.969302	0.506863	0.0757412	MAPK1
Selenium metabolism/Selenoproteins WP108	2/50	0.863186	0.969302	0.569996	0.0838605	FABP1;SARS2
Glycolysis and Gluconeogenesis WP157	2/51	0.870512	0.969302	0.558334	0.0774264	ENO1;ALDOB
Prostaglandin Synthesis and Regulation WP374	1/31	0.887685	0.969302	0.456103	0.0543394	PRL
Adipogenesis genes WP447	6/134	0.90029	0.969302	0.640371	0.0672632	SOCS3;CEBPA;DVL1;IRS3;IGF1;WNT1
Monoamine GPCRs WP570	1/33	0.902473	0.969302	0.427551	0.0438737	ADRA1A
Toll Like Receptor signaling WP88	1/33	0.902473	0.969302	0.427551	0.0438737	IRAK2
Odorant GPCRs WP1397	9/189	0.902911	0.969302	0.682655	0.0697205	GPR173;TAS2R107;GPR21;VMN1R54;VMN2R1;TAAR3;GPR155;LGR5;TAS2R104
Apoptosis WP1254	3/81	0.920169	0.976657	0.525688	0.0437359	HRK;IGF1;BIRC3
Non-odorant GPCRs WP1396	13/267	0.923142	0.976657	0.698045	0.0558244	P2RY13;ADCYAP1R1;GPR65;RXFP4;TAS2R110;CXCR6;RXFP1;ADRA1A;P2RY6;GRM4;MTNR1B;FFAR3;ACKR3
Oxidation by Cytochrome P450 WP1274	1/40	0.940505	0.987869	0.350679	0.0215099	CYP27A1
IL-5 Signaling Pathway WP151	2/69	0.953589	0.994297	0.407938	0.0193863	MAPK1;PTPN11
MAPK signaling pathway WP493	6/159	0.963628	0.994297	0.535012	0.0198219	IL1B;MAPK1;NLK;ACVR1B;CRK;FGF4
Metapathway biotransformation WP1251	5/141	0.967056	0.994297	0.501665	0.0168053	CYP27A1;GSTO1;FMO1;HS6ST3;CHST3
Cytoplasmic Ribosomal Proteins WP163	2/92	0.988335	0.999595	0.303311	0.00355904	RPL4;RPS10
Peptide GPCRs WP234	1/71	0.993346	0.999595	0.195053	0.00130221	CXCR6
GPCRs, Other WP41	3/155	0.998667	0.999595	0.268686	0.000358322	VMN2R107;MTNR1B;VMN1R54
GPCRs, Class A Rhodopsin-like WP189	5/228	0.999595	0.999595	0.304509	0.000123459	P2RY13;P2RY6;GPR65;ACKR3;ADRA1A

## Sheet: 4.WikiPath_repressors_early_plu
Term	Overlap	P-value	Adjusted P-value	Odds Ratio	Combined Score	Genes
p53 signaling WP2902	8/67	0.00214579	0.261786	3.81007	23.41	CCNB3;GADD45A;CASP3;SESN1;SIAH1A;ATM;SIAH1B;DDB2
Toll Like Receptor signaling WP88	5/33	0.00522557	0.282225	5.00389	26.2914	RALBP1;TICAM2;CASP3;MAL;TLR4
Spinal Cord Injury WP2432	9/99	0.00740184	0.282225	2.8095	13.7835	SEMA6A;GADD45A;CASP3;TNFSF13;SLIT3;SOX9;VIM;TLR4;MAPK3
EGFR1 Signaling Pathway WP572	13/178	0.00925329	0.282225	2.21788	10.3858	RALBP1;JUND;DUSP1;ASAP1;CDC42;NRAS;RPS6KA2;HAT1;SPRY2;KRAS;RALGDS;EPS15;MAPK3
Novel Jun-Dmp1 Pathway WP3654	4/26	0.0116445	0.284127	5.08906	22.6612	NRAS;KRAS;ETS1;MAPK3
Mitochondrial LC-Fatty Acid Beta-Oxidation WP401	3/16	0.0165591	0.336702	6.45284	26.4619	ACSL4;ACADM;SLC25A20
MAPK signaling pathway WP493	11/159	0.0228011	0.39739	2.08795	7.89442	CDC42;NRAS;JUND;HSPA5;GADD45A;DUSP1;CASP3;KRAS;MAPK6;STK3;MAPK3
Wnt Signaling Pathway NetPath WP539	8/108	0.0340867	0.497737	2.24315	7.57927	SOX1;DLG2;JUP;EP300;PIN1;CSNK1D;SOX9;MAPK3
Heme Biosynthesis WP18	2/9	0.0367183	0.497737	7.98015	26.3703	UROD;PPOX
Oxidative Damage WP1496	4/42	0.0566838	0.663831	2.94385	8.44965	CDC42;C1RA;GADD45A;CASP3
G1 to S cell cycle control WP413	5/61	0.0598536	0.663831	2.49831	7.03488	CDK7;GADD45A;MCM4;ATM;MNAT1
MAPK Cascade WP251	3/28	0.0714877	0.726791	3.35339	8.84702	NRAS;KRAS;MAPK3
Id Signaling Pathway WP512	4/51	0.0997826	0.727131	2.37903	5.48309	MYOG;BMP2;KDR;MYF6
Primary Focal Segmental Glomerulosclerosis FSGS WP2573	5/72	0.104196	0.727131	2.08695	4.7196	INF2;NPHS1;FAT1;VIM;TLR4
TGF Beta Signaling Pathway WP113	4/52	0.105302	0.727131	2.32934	5.24316	ZFYVE9;EP300;INHBA;MAPK3
Amino Acid metabolism WP662	6/95	0.112004	0.727131	1.88587	4.1286	LDHA;HIBADH;MDH1;ACADM;ALDH18A1;GLS
Fatty Acid Beta Oxidation WP1269	3/34	0.112491	0.727131	2.70351	5.90683	ACSL4;ACADM;SLC25A20
Complement Activation, Classical Pathway WP200	2/17	0.115801	0.727131	3.72253	8.02534	C1RA;CD55
IL-2 Signaling Pathway WP450	5/76	0.123454	0.727131	1.96896	4.11885	SYK;MKNK1;KRAS;ETS1;MAPK3
Estrogen signaling WP1244	5/77	0.12851	0.727131	1.94152	3.98351	CDK7;EP300;TAF5;HDAC8;MNAT1
Mitochondrial Gene Expression WP1263	2/19	0.139277	0.727131	3.28424	6.4742	PPARGC1B;GABPA
BMP Signaling Pathway in Eyelid Development WP3663	2/20	0.15137	0.727131	3.10162	5.85595	FOXC1;MAPK3
Blood Clotting Cascade WP460	2/20	0.15137	0.727131	3.10162	5.85595	FGA;F9
Hypertrophy Model WP202	2/20	0.15137	0.727131	3.10162	5.85595	MYOG;JUND
G13 Signaling Pathway WP298	3/39	0.151953	0.727131	2.32742	4.38529	CDC42;IQGAP2;SH3RF1
Regulation of Actin Cytoskeleton WP523	8/152	0.158352	0.727131	1.55418	2.86424	ENAH;CDC42;NRAS;KRAS;MAPK6;BAIAP2;WASF2;MAPK3
Histone modifications WP300	1/5	0.161667	0.727131	6.97363	12.7074	HAT1
mRNA processing WP310	20/457	0.170081	0.727131	1.28323	2.27322	SF3A2;RNMT;FUS;LSM1;DDX20;MSI1;HNRNPAB;BICC1;TTC39A;ALKBH8;EXOSC7;NUDT21;ILF3;PABPN1;G3BP1;EXOSC8;RBPMS2;RBM12;SLC25A4;PPARGC1B
Signal Transduction of S1P Receptor WP57	2/22	0.176117	0.727131	2.79117	4.84716	MAPK6;MAPK3
Eukaryotic Transcription Initiation WP567	3/43	0.186182	0.727131	2.09424	3.52048	CDK7;TAF5;MNAT1
Robo4 and VEGF Signaling Pathways Crosstalk WP3864	1/6	0.190723	0.727131	5.57861	9.2434	KDR
mir-193a and MVP in colon cancer metastasis WP3979	1/6	0.190723	0.727131	5.57861	9.2434	G3BP1
IL-9 Signaling Pathway WP10	2/24	0.201434	0.744694	2.53717	4.06529	IL9R;MAPK3
G Protein Signaling Pathways WP232	5/92	0.214281	0.75546	1.60552	2.47325	GNAO1;NRAS;AKAP8;KRAS;PDE7A
IL-5 Signaling Pathway WP151	4/69	0.216846	0.75546	1.71861	2.62702	SYK;RAPGEF1;KRAS;MAPK3
Cytokines and Inflammatory Response WP222	2/27	0.240061	0.75546	2.23236	3.18527	CD4;CSF1
Exercise-induced Circadian Regulation WP544	3/49	0.240647	0.75546	1.82051	2.59318	BTG1;MYF6;PIGF
ApoE and miR-146 in inflammation and atherosclerosis WP3592	1/8	0.245852	0.75546	3.98431	5.5901	TLR4
Oxidative Stress WP412	2/28	0.253028	0.75546	2.14639	2.94968	CYBA;MT1
Alzheimers Disease WP2075	4/75	0.261966	0.75546	1.57289	2.10694	CASP3;CHP1;CALM4;MAPK3
IL-3 Signaling Pathway WP373	5/100	0.26588	0.75546	1.46971	1.94693	CDC42;SYK;RAPGEF1;KRAS;MAPK3
Integrin-mediated Cell Adhesion WP6	5/100	0.26588	0.75546	1.46971	1.94693	CDC42;ITGAD;RAPGEF1;ITGA7;MAPK6
ACE Inhibitor Pathway WP396	1/9	0.271993	0.75546	3.48609	4.53881	AGTR2
Hypothetical Network for Drug Addiction WP1246	2/31	0.291954	0.75546	1.92405	2.36881	KRIT1;MAPK3
Prostaglandin Synthesis and Regulation WP374	2/31	0.291954	0.75546	1.92405	2.36881	EDNRA;PTGER3
TCA Cycle WP434	2/31	0.291954	0.75546	1.92405	2.36881	MDH1;SDHC
Fatty acid oxidation WP2318	1/10	0.29723	0.75546	3.09859	3.75936	ACADM
Osteoblast WP238	1/10	0.29723	0.75546	3.09859	3.75936	PTH
SREBF and miR33 in cholesterol and lipid homeostasis WP2084	1/11	0.321593	0.784109	2.78858	3.16356	MED15
Delta-Notch Signaling Pathway WP265	4/83	0.324406	0.784109	1.41302	1.59072	HES6;EP300;RBX1;MAPK3
Signaling of Hepatocyte Growth Factor Receptor WP193	2/34	0.330604	0.784109	1.7434	1.92965	RAPGEF1;MAPK3
SIDS Susceptibility Pathways WP1266	3/61	0.354604	0.784109	1.44295	1.49599	EP300;EN1;PPARGC1B
p38 MAPK Signaling Pathway WP350	2/36	0.356048	0.784109	1.64067	1.69431	CDC42;MKNK1
Complement and Coagulation Cascades WP449	3/62	0.364125	0.784109	1.41842	1.43297	C1RA;F9;CD55
Homologous recombination WP1258	1/13	0.367818	0.784109	2.32358	2.32397	ATM
Purine metabolism WP2185	7/171	0.381367	0.784109	1.19108	1.14819	RRM1;POLR2D;PDE6D;POLR3F;GMPR;ENPP3;PDE7A
Glucocorticoid & Mineralcorticoid Metabolism WP495	1/14	0.389738	0.784109	2.14473	2.02094	CYP17A1
Steroid Biosynthesis WP55	1/14	0.389738	0.784109	2.14473	2.02094	CYP17A1
Parkinsons Disease Pathway WP3638	2/39	0.393524	0.784109	1.50741	1.40583	CASP3;SNCAIP
Alanine and aspartate metabolism WP240	1/15	0.410898	0.784109	1.99143	1.7712	GAD2
Biogenic Amine Synthesis WP522	1/15	0.410898	0.784109	1.99143	1.7712	GAD2
Microglia Pathogen Phagocytosis Pathway WP3626	2/41	0.417951	0.784109	1.42996	1.24748	SYK;CYBA
Eicosanoid metabolism via Cytochrome P450 Mono-Oxygenases (CYP) pathway WP4349	1/16	0.431326	0.784109	1.85857	1.56286	CYP4F14
Glucuronidation WP1241	1/16	0.431326	0.784109	1.85857	1.56286	UGT2A1
Peptide GPCRs WP234	3/71	0.448215	0.784109	1.23012	0.987147	EDNRA;AGTR2;AGTR1B
IL-6 signaling Pathway WP387	4/99	0.450129	0.784109	1.17406	0.937159	RPS6KA2;CASP3;EP300;MAPK3
Apoptosis Modulation by HSP70 WP166	1/17	0.451046	0.784109	1.74232	1.38721	CASP3
Heart Development WP2067	2/44	0.453623	0.784109	1.32761	1.04946	FOXC1;BMP2
Tryptophan metabolism WP79	2/44	0.453623	0.784109	1.32761	1.04946	UBE3A;CYP4F14
Striated Muscle Contraction WP216	2/45	0.465234	0.784109	1.29667	0.992233	TCAP;VIM
EDA Signalling in Hair Follicle Development WP3652	1/18	0.470083	0.784109	1.63975	1.23776	DKK4
Small Ligand GPCRs WP353	1/18	0.470083	0.784109	1.63975	1.23776	PTGER3
Insulin Signaling WP65	6/159	0.474547	0.784109	1.09336	0.814984	CYTH3;MAP4K2;RPS6KA2;RAPGEF1;MAPK6;MAPK3
Mecp2 and Associated Rett Syndrome WP2910	2/47	0.48801	0.784109	1.23891	0.888821	GPRIN1;POU4F1
Nucleotide Metabolism WP87	1/19	0.488461	0.784109	1.54857	1.10954	RRM1
Statin Pathway WP1	1/19	0.488461	0.784109	1.54857	1.10954	APOC1
Adipogenesis genes WP447	5/134	0.497326	0.787971	1.08043	0.754688	BMP2;GADD45A;AHR;NSG1;HIF1A
Glycolysis and Gluconeogenesis WP157	2/51	0.531689	0.817206	1.13754	0.718581	LDHA;MDH1
Apoptosis WP1254	3/81	0.535895	0.817206	1.07185	0.668638	CRADD;CASP3;BCL2L2
Fatty Acid Biosynthesis WP336	1/22	0.539864	0.817206	1.32714	0.818099	ACSL4
Metapathway biotransformation WP1251	5/141	0.542571	0.817206	1.02444	0.626381	NAT8;HS3ST5;HS3ST6;NAT8L;CYP17A1
PluriNetWork WP1763	10/292	0.560162	0.833411	0.987768	0.572441	HIRA;GADD45A;CASP3;MPL;EP300;PIN1;ARID3B;HIF1A;ZFP143;MAPK3
Focal Adhesion-PI3K-Akt-mTOR-signaling pathway WP2841	11/324	0.570554	0.838646	0.978769	0.549234	NRAS;EFNA3;ANGPT2;CSF1;ITGAD;KDR;ITGA7;KRAS;HIF1A;PGF;MAPK3
Non-odorant GPCRs WP1396	9/267	0.580887	0.843669	0.971491	0.527713	NPSR1;EDNRA;PROKR2;GPR143;PTGER3;HRH4;AGTR2;AGTR1B;TAS2R137
Dysregulated miRNA Targeting in Insulin/PI3K-AKT Signaling WP3855	1/26	0.600467	0.851826	1.11457	0.568481	MAPK3
EPO Receptor Signaling WP1249	1/26	0.600467	0.851826	1.11457	0.568481	MAPK3
Focal Adhesion WP85	6/185	0.622438	0.852346	0.933278	0.442478	CDC42;ITGAD;RAPGEF1;ITGA7;MAPK6;PGF
Cytoplasmic Ribosomal Proteins WP163	3/92	0.622504	0.852346	0.938837	0.445014	RPS6KA2;FAU;RPS21
TNF-alpha NF-kB Signaling Pathway WP246	6/187	0.632803	0.852346	0.922869	0.422301	CRADD;NKIRAS2;CASP3;AKAP8;IQGAP2;FKBP5
Endochondral Ossification WP1270	2/62	0.638161	0.852346	0.928461	0.417032	PTH;SOX9
Matrix Metalloproteinases WP441	1/29	0.640629	0.852346	0.994994	0.443076	MMP19
Chemokine signaling pathway WP2292	6/190	0.648036	0.852346	0.90768	0.39376	GRK1;CDC42;NRAS;KRAS;CX3CL1;MAPK3
Dopaminergic Neurogenesis WP1498	1/30	0.653099	0.852346	0.960634	0.409256	EN1
Eicosanoid metabolism via Cyclo Oxygenases (COX) WP4347	1/31	0.665137	0.852346	0.928565	0.378634	CYP4F14
Ovarian Infertility Genes WP273	1/31	0.665137	0.852346	0.928565	0.378634	ATM
Eicosanoid metabolism via Lipo Oxygenases (LOX) WP4348	1/32	0.676758	0.852346	0.898564	0.350837	CYP4F14
Alpha6-Beta4 Integrin Signaling Pathway WP488	2/67	0.679883	0.852346	0.856818	0.33059	CASP3;VIM
Neural Crest Differentiation WP2074	3/101	0.684672	0.852346	0.852218	0.322834	SOX9;HDAC8;ETS1
Electron Transport Chain WP295	3/103	0.697399	0.852543	0.835087	0.300963	ATP5C1;SDHC;SLC25A4
Type II interferon signaling (IFNG) WP1253	1/34	0.698806	0.852543	0.844018	0.302481	GBP2B
IL-1 Signaling Pathway WP37	1/37	0.729093	0.872053	0.773563	0.24441	MAPK3
Wnt Signaling in Kidney Disease WP3857	1/37	0.729093	0.872053	0.773563	0.24441	WNT9B
Oxidation by Cytochrome P450 WP1274	1/40	0.75634	0.890666	0.713947	0.19938	CYP17A1
DNA Replication WP150	1/41	0.764799	0.890666	0.696062	0.186643	MCM4
Splicing factor NOVA regulated synaptic proteins WP1983	1/42	0.772966	0.890666	0.67905	0.174869	ANK3
PPAR signaling pathway WP2316	2/81	0.776041	0.890666	0.704464	0.178617	ACSL4;ACADM
MicroRNAs in Cardiomyocyte Hypertrophy WP1560	2/82	0.781836	0.890666	0.695622	0.1712	CDK7;MAPK3
IL-7 Signaling Pathway WP297	1/44	0.788459	0.890666	0.647399	0.153871	MAPK3
Cholesterol metabolism (includes both Bloch and Kandutsch-Russell pathways) WP4346	1/49	0.822728	0.915618	0.579811	0.113138	ACSL4
Translation Factors WP307	1/50	0.828886	0.915618	0.567949	0.106589	EIF3F
One carbon metabolism and related pathways WP1770	1/52	0.840567	0.915618	0.545619	0.0947623	GAD2
Proteasome Degradation WP519	1/52	0.840567	0.915618	0.545619	0.0947623	UCHL4
Wnt Signaling Pathway and Pluripotency WP723	2/97	0.854147	0.922177	0.58533	0.0922782	WNT9B;EP300
TYROBP Causal Network WP3625	1/58	0.871047	0.932173	0.488034	0.0673777	CD4
Lung fibrosis WP3632	1/61	0.884029	0.934137	0.46356	0.0571408	ATP11A
Calcium Regulation in the Cardiac Cell WP553	3/147	0.888196	0.934137	0.578593	0.0685997	GNAO1;GJA3;ATP2B2
Kit Receptor Signaling Pathway WP407	1/67	0.906209	0.938876	0.421287	0.0414905	EP300
GPCRs, Other WP41	3/155	0.908094	0.938876	0.547912	0.052823	EDNRA;GPR143;VMN1R51
ESC Pluripotency Pathways WP339	2/118	0.918996	0.942164	0.478841	0.0404494	WNT9B;MAPK6
Odorant GPCRs WP1397	3/189	0.961534	0.97756	0.446961	0.0175322	GPR25;VMN1R51;TAS2R134
Myometrial Relaxation and Contraction Pathways WP385	2/153	0.970962	0.978987	0.367181	0.01082	GUCA2B;GABPA
GPCRs, Class A Rhodopsin-like WP189	3/228	0.986663	0.986663	0.368734	0.00495107	PTGER3;AGTR2;AGTR1B

## Sheet: 5.WikiPath_drivers_late_pluri
Term	Overlap	P-value	Adjusted P-value	Odds Ratio	Combined Score	Genes
mRNA processing WP310	46/457	0.00260371	0.18891	1.61443	9.60721	EIF4A2;DDX6;ZFP346;RBM25;RPL32;RBM8A;CELF1;POLDIP3;CELF5;AKAP17B;RPL7;RDM1;SBNO1;PTBP1;SYNCRIP;NXF1;EXOSC5;PCBP3;ZMAT2;SNRPD1;ZFP385A;PCBP1;ZMAT4;EIF4H;PAPOLB;SNRPD3;PPARGC1A;RAE1;SRSF11;SRSF12;DDX39;PABPC6;CPSF3;NONO;RPL22;RBM19;GATC;ADAT1;TARBP2;DAZL;CPEB1;SLTM;COL4A3;GRSF1;SRSF9;EIF3B
Translation Factors WP307	9/50	0.0047912	0.18891	3.13882	16.7644	EIF4A2;EIF6;EEF1D;EIF4H;EIF3H;EIF3F;EEF2;EIF4B;EIF3B
Non-homologous end joining WP1242	3/6	0.00485725	0.18891	14.2626	75.9809	XRCC6;XRCC4;XRCC5
Spinal Cord Injury WP2432	14/99	0.00517563	0.18891	2.35863	12.4153	SEMA6A;KLK8;IL2;TNFSF13B;GJA1;COL2A1;CCND1;TRP53;CASP3;CDK2;SLIT1;NOS1;CD47;E2F5
Cholesterol metabolism (includes both Bloch and Kandutsch-Russell pathways) WP4346	8/49	0.0137191	0.400598	2.78793	11.9573	SREBF1;HMGCS1;PMVK;ACOT1;ACSL4;ACSL3;LSS;SREBF2
Heme Biosynthesis WP18	3/9	0.0175766	0.40191	7.13015	28.8143	FECH;UROD;UROS
Proteasome Degradation WP519	8/52	0.0192696	0.40191	2.59742	10.2578	PSMA6;PSMC6;RPN2;PSMA2;PSMD13;H2AFX;RPN1;UBE2D1
EDA Signalling in Hair Follicle Development WP3652	4/18	0.0269723	0.492245	4.07574	14.7254	DKK4;GLI1;RELA;WNT3
SREBF and miR33 in cholesterol and lipid homeostasis WP2084	3/11	0.03129	0.507593	5.34704	18.5246	SREBF1;PPARGC1A;SREBF2
Focal Adhesion-PI3K-Akt-mTOR-signaling pathway WP2841	29/324	0.0558528	0.648174	1.40812	4.06248	PFKFB2;CRTC2;CSF3R;ITGB4;COL11A2;PTEN;LPAR2;PIK3CB;GHR;STK11;PPP2R1B;PDGFC;NOS1;PELO;PPARGC1A;EIF4B;JAK1;SREBF1;PDGFRA;ITGA3;TSC1;IL2;EFNA3;COL2A1;ITGAD;COL5A2;GM5741;RAF1;FGF11
IL-2 Signaling Pathway WP450	9/76	0.0604488	0.648174	1.91809	5.38209	STAT1;BCL2;PIK3CB;NR3C1;RAF1;RELA;IL2;JAK1;EIF3B
Focal Adhesion WP85	18/185	0.0611915	0.648174	1.54144	4.3064	MYLK2;PDGFRA;ITGB4;ITGA3;COL11A2;ARAF;PTEN;PIK3CB;ACTB;PAK1;COL2A1;CCND1;ITGAD;PDGFC;COL5A2;BCL2;RAF1;PELO
Fatty Acid Beta Oxidation WP1269	5/34	0.06913	0.648174	2.4594	6.57094	HADHB;TPI1;ACSL5;ACSL4;ACSL3
Type II interferon signaling (IFNG) WP1253	5/34	0.06913	0.648174	2.4594	6.57094	SPI1;STAT1;IFNGR2;IRF2;JAK1
PluriNetWork WP1763	26/292	0.0705677	0.648174	1.39903	3.70908	BMPR2;PTEN;RELA;RNF2;IPO9;CCND1;CASP3;EP300;MYBL2;JAK1;PRKCG;FOXD3;CREBBP;PBRM1;PHC1;EED;TFEB;NME2;DAZL;NR5A2;TRP53;CDK2;NANOG;IL6ST;RAF1;GRSF1
Cholesterol Biosynthesis WP103	3/15	0.0710327	0.648174	3.56393	9.42522	HMGCS1;PMVK;LSS
Novel Jun-Dmp1 Pathway WP3654	4/26	0.0873631	0.721218	2.59254	6.31979	CCND1;TRP53;ARAF;RAF1
ApoE and miR-146 in inflammation and atherosclerosis WP3592	2/8	0.092593	0.721218	4.74981	11.3024	SPI1;RELA
Primary Focal Segmental Glomerulosclerosis FSGS WP2573	8/72	0.0988468	0.721218	1.78381	4.12807	SMARCAL1;ITGB4;ITGA3;COL4A3;PLCE1;CLDN1;CDK5RAP2;LIMS1
G1 to S cell cycle control WP413	7/61	0.103683	0.721218	1.84946	4.19163	CCNA1;ORC4;CCND1;TRP53;CDK2;ATM;E2F5
Wnt Signaling Pathway and Pluripotency WP723	10/97	0.103737	0.721218	1.64078	3.71783	PRKCG;FOXD3;CREBBP;PRKCH;CCND1;PPP2R1B;TRP53;EP300;NANOG;WNT3
Id Signaling Pathway WP512	6/51	0.115698	0.767812	1.90176	4.10167	MYOG;SREBF1;BMPR2;CDK2;MYF6;RELA
Ovarian Infertility Genes WP273	4/31	0.142938	0.906291	2.11188	4.10833	DAZL;VDR;GJA4;ATM
p53 signaling WP2902	7/67	0.148979	0.906291	1.66397	3.16812	CCND1;CASP3;TRP53;SESN2;CDK2;PTEN;ATM
Adipogenesis genes WP447	12/134	0.170028	0.92193	1.40359	2.48686	SREBF1;PTGIS;CELF1;STAT1;NAMPT;PNPLA3;SPOCK1;RORA;NR3C1;IL6ST;PPARGC1A;PCK2
Fatty Acid Biosynthesis WP336	3/22	0.172374	0.92193	2.25006	3.95581	ACSL5;ACSL4;ACSL3
TYROBP Causal Network WP3625	6/58	0.179165	0.92193	1.64514	2.82872	IGSF6;IL10RA;RNASE6;HCLS1;CD37;CXCL16
Homologous recombination WP1258	2/13	0.208504	0.92193	2.59011	4.06076	RAD52;ATM
Selenium metabolism/Selenoproteins WP108	5/50	0.229466	0.92193	1.58359	2.33104	FABP1;CREM;SCLY;SEPHS1;RELA
Kennedy pathway WP1771	2/14	0.233315	0.92193	2.37414	3.45524	PTDSS1;ETNK2
Nuclear Receptors WP509	4/38	0.237349	0.92193	1.67645	2.41111	NR5A2;VDR;RORA;NR3C1
Estrogen signaling WP1244	7/77	0.240733	0.92193	1.4255	2.03	CREBBP;CCND1;POLR2C;BCL2;EP300;TAF5;GTF2H4
EPO Receptor Signaling WP1249	3/26	0.24174	0.92193	1.85835	2.63865	STAT1;RAF1;PDK1
Parkinsons Disease Pathway WP3638	4/39	0.25191	0.92193	1.62846	2.24514	CASP3;CASP2;UBE2J2;SNCAIP
Retinol metabolism WP1259	4/39	0.25191	0.92193	1.62846	2.24514	SULT2B1;ADH4;ABCG8;RBP7
TGF Beta Signaling Pathway WP113	5/52	0.254371	0.92193	1.51604	2.0754	CREBBP;STAT1;BAMBI;EP300;JAK1
Biogenic Amine Synthesis WP522	2/15	0.258282	0.92193	2.1914	2.96651	MAOA;DBH
GPCRs, Class C Metabotropic glutamate, pheromone WP327	2/15	0.258282	0.92193	2.1914	2.96651	GRM5;GPRC5B
Alpha6-Beta4 Integrin Signaling Pathway WP488	6/67	0.276073	0.92193	1.40173	1.80416	PAK1;EIF6;ITGB4;CASP3;CLCA2;PIK3CB
MAPK Cascade WP251	3/28	0.277968	0.92193	1.7095	2.18858	MAP2;ARAF;RAF1
Wnt Signaling Pathway NetPath WP539	9/108	0.278184	0.92193	1.29587	1.65803	CCND1;CSNK2B;EP300;CRYBB2;TAX1BP3;CDC25C;RAF1;CXXC4;WNT3
PPAR signaling pathway WP2316	7/81	0.281647	0.92193	1.34815	1.70825	FABP1;FABP7;ACSL5;ACSL4;ACSL3;SLC27A4;PCK2
Mitochondrial LC-Fatty Acid Beta-Oxidation WP401	2/16	0.283277	0.92193	2.03476	2.56651	ACSL4;ACSL3
Matrix Metalloproteinases WP441	3/29	0.29628	0.92193	1.64366	1.99943	MMP28;MMP3;MMP20
Apoptosis Modulation by HSP70 WP166	2/17	0.308189	0.92193	1.89901	2.23521	CASP3;CASP2
IL-6 signaling Pathway WP387	8/99	0.324345	0.92193	1.25273	1.41051	CREBBP;PPP2R1B;STAT1;CASP3;EP300;IL6ST;RAF1;JAK1
IL-7 Signaling Pathway WP297	4/44	0.326832	0.92193	1.42452	1.59306	STAT1;CDK2;RAF1;JAK1
Eicosanoid metabolism via Cyclo Oxygenases (COX) WP4347	3/31	0.333055	0.92193	1.52609	1.67785	FAM213B;PTGIS;PLA2G4B
Factors and pathways affecting insulin-like growth factor (IGF1)-Akt signaling WP3675	3/31	0.333055	0.92193	1.52609	1.67785	PTEN;PPARGC1A;PDK1
Hypothetical Network for Drug Addiction WP1246	3/31	0.333055	0.92193	1.52609	1.67785	GRM5;GRIN2A;GRIA3
Prostaglandin Synthesis and Regulation WP374	3/31	0.333055	0.92193	1.52609	1.67785	EDNRA;PTGIS;ANXA8
TCA Cycle WP434	3/31	0.333055	0.92193	1.52609	1.67785	SUCLG2;ACO2;PDK1
mir-193a and MVP in colon cancer metastasis WP3979	1/6	0.334673	0.92193	2.84787	3.11728	CCND1
White fat cell differentiation WP2872	3/32	0.351433	0.928578	1.47339	1.54078	SREBF1;RORA;NR3C1
Nucleotide Metabolism WP87	2/19	0.357392	0.928578	1.67542	1.72387	POLB;NME2
ESC Pluripotency Pathways WP339	9/118	0.370735	0.928578	1.17635	1.16726	PDGFRA;BMPR2;ARAF;PTEN;IL6ST;RAF1;WNT3;FGF11;JAK1
SIDS Susceptibility Pathways WP1266	5/61	0.372008	0.928578	1.27178	1.25758	MAOA;EP300;RORA;NR3C1;PPARGC1A
Fatty Acid Omega Oxidation WP33	1/7	0.378365	0.928578	2.37309	2.3064	ADH4
Pentose Phosphate Pathway WP63	1/7	0.378365	0.928578	2.37309	2.3064	TALDO1
Endochondral Ossification WP1270	5/62	0.385295	0.928578	1.2494	1.19161	GHR;COL2A1;HMGCS1;KIF3A;STAT1
Signaling of Hepatocyte Growth Factor Receptor WP193	3/34	0.387968	0.928578	1.37818	1.30491	PAK1;PTEN;RAF1
Hedgehog Signaling Pathway WP116	2/22	0.428552	0.953911	1.42387	1.20651	CREBBP;GLI1
Amino Acid metabolism WP662	7/95	0.43298	0.953911	1.13282	0.948243	ADH4;OAT;MAOA;GOT2;PYCR1;DBH;ACO2
Apoptosis WP1254	6/81	0.441528	0.953911	1.13922	0.931327	CASP3;TRP53;IRF2;BCL2;CASP2;RELA
Triacylglyceride Synthesis WP386	2/23	0.451349	0.953911	1.356	1.07872	DGAT1;AGPAT1
Eicosanoid Lipid Synthesis Map WP4335	1/9	0.457335	0.953911	1.77963	1.39227	PLA2G4B
Mismatch repair WP1257	1/9	0.457335	0.953911	1.77963	1.39227	EXO1
NLR Proteins WP1256	1/9	0.457335	0.953911	1.77963	1.39227	RELA
IL-9 Signaling Pathway WP10	2/24	0.473618	0.953911	1.29429	0.967294	STAT1;JAK1
Chemokine signaling pathway WP2292	13/190	0.48006	0.953911	1.04576	0.767427	SHC4;XCR1;STAT1;PIK3CB;CXCL5;RELA;CXCL16;GRK1;PAK1;GM5741;RAF1;CCR4;PLCB2
Integrin-mediated Cell Adhesion WP6	7/100	0.486885	0.953911	1.07163	0.77128	MYLK2;PAK1;ITGAD;ITGB4;ITGA3;ARAF;RAF1
Fatty acid oxidation WP2318	1/10	0.492977	0.953911	1.58181	1.1188	SLC25A29
Leptin and adiponectin WP683	1/10	0.492977	0.953911	1.58181	1.1188	ADIPOR1
Osteoblast WP238	1/10	0.492977	0.953911	1.58181	1.1188	PDGFRA
Oxidation by Cytochrome P450 WP1274	3/40	0.493523	0.953911	1.15432	0.815167	CYB5R2;CYP26C1;CYP2F2
Calcium Regulation in the Cardiac Cell WP553	10/147	0.500792	0.953911	1.03915	0.71864	PRKCG;GNAO1;RGS17;GJA1;RGS2;PRKCH;GJB4;GJA4;ATP1B2;CDK5RAP2
DNA Replication WP150	3/41	0.510258	0.953911	1.12389	0.756193	ORC4;DBF4;CDK2
Dysregulated miRNA Targeting in Insulin/PI3K-AKT Signaling WP3855	2/26	0.516463	0.953911	1.18631	0.783855	BCL2;RAF1
Gene regulatory network modelling somitogenesis WP2852	1/11	0.52628	0.953911	1.42355	0.91381	HES7
Eukaryotic Transcription Initiation WP567	3/43	0.542825	0.953911	1.06758	0.652255	POLR2C;TAF5;GTF2H4
Alzheimers Disease WP2075	5/75	0.551925	0.953911	1.01666	0.604242	GRIN2A;CASP3;TRP53;NOS1;PLCB2
Myometrial Relaxation and Contraction Pathways WP385	10/153	0.55254	0.953911	0.995229	0.590399	PRKCG;MYLK2;RGS17;GJA1;RGS2;PRKCH;PLCG2;NOS1;ACTB;CDK5RAP2
Nucleotide GPCRs WP207	1/12	0.557396	0.953911	1.29407	0.756356	ADORA2A
Wnt Signaling Pathway WP403	4/60	0.56113	0.953911	1.01664	0.587419	PRKCG;PRKCH;CCND1;WNT3
Purine metabolism WP2185	11/171	0.572302	0.953911	0.978288	0.545972	CANT1;PDE10A;NME6;GUK1;POLR2C;URAD;NME2;NUDT2;NT5M;PDE7A;GART
Striated Muscle Contraction WP216	3/45	0.5741	0.953911	1.01663	0.564181	SMPX;TPM3;TCAP
TNF-alpha NF-kB Signaling Pathway WP246	12/187	0.575154	0.953911	0.975707	0.539681	CREBBP;PSMD13;STAT1;TNIP2;NKIRAS2;CASP3;CSNK2B;NFKBIZ;CASP2;IKBKE;RELA;FKBP5
Metapathway biotransformation WP1251	9/141	0.58368	0.953911	0.970179	0.522346	SULT2B1;NDST1;CYP26C1;GSTA3;GSTP1;CYP2F2;BAAT;NAT8L;CHST2
Complement and Coagulation Cascades WP449	4/62	0.587444	0.953911	0.981481	0.522124	CFH;C7;PLG;KLKB1
Non-odorant GPCRs WP1396	17/267	0.588028	0.953911	0.967373	0.513657	NPFFR2;NPSR1;XCR1;LPAR2;GPR50;CELSR1;SSTR5;EDNRA;GPRC5B;GRM5;TAS2R119;ADORA2A;FFAR4;ACKR2;RGR;CCR4;F2RL2
Insulin Signaling WP65	10/159	0.602083	0.960005	0.954843	0.48445	RPS6KA4;MAP4K2;PRKCH;MYO1C;KIF3A;PTEN;TSC1;PIK3CB;RAF1;RHOQ
MicroRNAs in Cardiomyocyte Hypertrophy WP1560	5/82	0.632032	0.960005	0.923885	0.423893	PIK3CB;IL6ST;RAF1;IKBKE;PLCB2
Alanine and aspartate metabolism WP240	1/15	0.639019	0.960005	1.0166	0.455257	GOT2
Delta-Notch Signaling Pathway WP265	5/83	0.642735	0.960005	0.911991	0.403121	HES6;TRP53;CDK2;EP300;RELA
Toll Like Receptor signaling WP88	2/33	0.647227	0.960005	0.918088	0.399422	CASP3;IKBKE
IL-3 Signaling Pathway WP373	6/100	0.648525	0.960005	0.908024	0.393223	PAK1;SPI1;STAT1;BCL2;RAF1;JAK1
Kit Receptor Signaling Pathway WP407	4/67	0.648997	0.960005	0.903343	0.390539	STAT1;PLCE1;EP300;RAF1
Glycolysis and Gluconeogenesis WP157	3/51	0.659504	0.960005	0.889265	0.370172	TPI1;MPC1;GOT2
Glycogen Metabolism WP317	2/34	0.66343	0.960005	0.88935	0.364928	PPP2R1B;AGL
IL-5 Signaling Pathway WP151	4/69	0.671836	0.960005	0.875454	0.348204	STAT1;HCLS1;RAF1;JAK1
One carbon metabolism and related pathways WP1770	3/52	0.672465	0.960005	0.87107	0.345645	ETNK2;BHMT2;BAAT
Complement Activation, Classical Pathway WP200	1/17	0.684894	0.960005	0.889434	0.336643	C7
Odorant GPCRs WP1397	11/189	0.703134	0.960005	0.878506	0.309417	TAS2R107;GPR25;OPN1SW;GPR12;SLC52A2;GPR183;TAS2R120;MRGPRE;LGR4;GPR157;GPR146
Eicosanoid Synthesis WP318	1/18	0.705598	0.960005	0.83707	0.291894	PTGIS
Serotonin and anxiety WP2141	1/18	0.705598	0.960005	0.83707	0.291894	EEF2
MAPK signaling pathway WP493	9/159	0.723805	0.960005	0.852929	0.275695	PRKCG;DUSP4;PPM1A;PAK1;PRKCH;TRP53;CASP3;CASP2;RAF1
Mitochondrial Gene Expression WP1263	1/19	0.724943	0.960005	0.790523	0.254281	PPARGC1A
Orphan GPCRs WP1398	1/19	0.724943	0.960005	0.790523	0.254281	SLC52A2
Statin Pathway WP1	1/19	0.724943	0.960005	0.790523	0.254281	DGAT1
G13 Signaling Pathway WP298	2/39	0.735581	0.960005	0.768961	0.236144	MYBPH;PIK3CB
Blood Clotting Cascade WP460	1/20	0.743018	0.960005	0.748877	0.222443	PLG
Glutathione metabolism WP164	1/20	0.743018	0.960005	0.748877	0.222443	GGT5
Hypertrophy Model WP202	1/20	0.743018	0.960005	0.748877	0.222443	MYOG
Microglia Pathogen Phagocytosis Pathway WP3626	2/41	0.76053	0.965658	0.729449	0.19968	PLCG2;PIK3CB
Oxidative Damage WP1496	2/42	0.772221	0.965658	0.711175	0.183828	CASP3;BCL2
EBV LMP1 signaling WP1243	1/22	0.775684	0.965658	0.677483	0.172087	RELA
Folic Acid Network WP1273	1/23	0.790426	0.965658	0.646653	0.152082	PTGIS
Selenium Micronutrient Network WP1272	1/23	0.790426	0.965658	0.646653	0.152082	PTGIS
Neural Crest Differentiation WP2074	5/101	0.800704	0.965658	0.740276	0.164537	FOXD3;COL2A1;COL11A2;PMP22;CDH7
Electron Transport Chain WP295	5/103	0.814253	0.965658	0.72509	0.148995	UQCRB;COX15;NDUFA4;NDUFV2;SLC25A5
EGFR1 Signaling Pathway WP572	9/178	0.833473	0.965658	0.756262	0.137756	GJA1;PAK1;STAT1;SH2D3C;ARAF;PLCG2;PIK3CB;RAF1;JAK1
Cytokines and Inflammatory Response WP222	1/27	0.840329	0.965658	0.547051	0.095166	IL2
Exercise-induced Circadian Regulation WP544	2/49	0.840887	0.965658	0.605028	0.10485	MYF6;ETV6
Oxidative Stress WP412	1/28	0.850825	0.965658	0.526762	0.0850974	MAOA
Peptide GPCRs WP234	3/71	0.853375	0.965658	0.627043	0.0994214	EDNRA;CCR4;SSTR5
One Carbon Metabolism WP435	1/29	0.860632	0.965658	0.507921	0.0762328	GART
G Protein Signaling Pathways WP232	4/92	0.86181	0.965658	0.645843	0.0960499	PRKCG;GNAO1;PRKCH;PDE7A
Dopaminergic Neurogenesis WP1498	1/30	0.869795	0.965658	0.490381	0.068407	GLI1
Inflammatory Response Pathway WP458	1/30	0.869795	0.965658	0.490381	0.068407	IL2
Nuclear receptors in lipid metabolism and toxicity WP431	1/30	0.869795	0.965658	0.490381	0.068407	VDR
Glutathione and one carbon metabolism WP730	1/31	0.878356	0.965658	0.474009	0.0614807	GGT5
Eicosanoid metabolism via Lipo Oxygenases (LOX) WP4348	1/32	0.886354	0.965658	0.458694	0.0553363	GGT5
p38 MAPK Signaling Pathway WP350	1/36	0.913425	0.965658	0.406185	0.0367814	STAT1
Lung fibrosis WP3632	2/61	0.916332	0.965658	0.481661	0.0420858	PTX3;SFTPA1
IL-1 Signaling Pathway WP37	1/37	0.919119	0.965658	0.394881	0.033304	RELA
Wnt Signaling in Kidney Disease WP3857	1/37	0.919119	0.965658	0.394881	0.033304	WNT3
Oxidative phosphorylation WP1248	2/62	0.920799	0.965658	0.473608	0.0390793	NDUFA4;NDUFV2
GPCRs, Class A Rhodopsin-like WP189	10/228	0.936644	0.965658	0.650193	0.0425563	OPN1SW;GPR12;ADORA2A;GPR50;ACKR2;RGR;FPR-RS3;CCR4;F2RL2;SSTR5
Regulation of Actin Cytoskeleton WP523	6/152	0.939069	0.965658	0.582983	0.0366501	PDGFRA;PAK1;PIK3CB;RAF1;ACTB;FGF11
Cytoplasmic Ribosomal Proteins WP163	3/92	0.945924	0.965658	0.478549	0.026604	RPL32;RPL22;RPL7
Heart Development WP2067	1/44	0.949767	0.965658	0.330474	0.0170322	BMPR2
Tryptophan metabolism WP79	1/44	0.949767	0.965658	0.330474	0.0170322	CYP2F2
ErbB signaling pathway WP1261	1/46	0.956159	0.965658	0.315752	0.0141554	ARAF
Notch Signaling Pathway WP29	1/46	0.956159	0.965658	0.315752	0.0141554	CREBBP
Mecp2 and Associated Rett Syndrome WP2910	1/47	0.959044	0.965658	0.308871	0.0129165	FUT8
GPCRs, Other WP41	5/155	0.977661	0.977661	0.472401	0.0106727	EDNRA;XCR1;CELSR1;SSTR5;GPR146

## Sheet: 6.WikiPath_repressors_late_plur
Term	Overlap	P-value	Adjusted P-value	Odds Ratio	Combined Score	Genes
TNF-alpha NF-kB Signaling Pathway WP246	20/187	0.000120546	0.0151888	2.77745	25.0622	PSMD12;SMARCB1;UBE2I;RNF25;CAV1;ZFAND5;EIF4A3;GAB1;PEBP1;CD3EAP;TRAF2;PTPN11;TNFRSF11A;PSMD7;POLR1C;PSMC2;RIPK1;POLR2H;MAP2K5;YWHAG
Eukaryotic Transcription Initiation WP567	7/43	0.00191942	0.110509	4.46965	27.9609	TBP;TAF9;POLR1C;POLR2H;GTF2H2;POLR2I;GTF2F2
Signaling of Hepatocyte Growth Factor Receptor WP193	6/34	0.00263116	0.110509	4.92188	29.2376	GAB1;PTPN11;GRB2;FOS;CRK;CRKL
p38 MAPK Signaling Pathway WP350	6/36	0.00354939	0.111806	4.59328	25.9106	ATF2;TGFB2;DDIT3;RIPK1;TRAF2;GRB2
Mismatch repair WP1257	3/9	0.00510998	0.128771	11.4563	60.4501	RFC1;POLD1;RPA1
Estrogen signaling WP1244	8/77	0.015233	0.261652	2.66374	11.1458	TBP;TAF9;GRB2;FOS;POLR2H;GTF2H2;POLR2I;GTF2F2
Homologous recombination WP1258	3/13	0.0153491	0.261652	6.87237	28.7038	POLD1;RPA1;BRCA2
MAPK signaling pathway WP493	13/159	0.0166128	0.261652	2.04978	8.39913	ATF2;TGFB2;TRAF2;FOS;MAPK12;CRKL;PPP3R2;DDIT3;STMN1;RASA2;GRB2;CRK;MAP2K5
One carbon metabolism and related pathways WP1770	6/52	0.0211227	0.281418	2.99311	11.5456	DMGDH;MAT2A;GSS;GPX7;MTR;TYMS
Robo4 and VEGF Signaling Pathways Crosstalk WP3864	2/6	0.0235592	0.281418	11.4438	42.8943	ROBO4;VEGFA
Integrin-mediated Cell Adhesion WP6	9/100	0.0245682	0.281418	2.27234	8.42199	CAV3;PDPK1;ACTN1;CAV1;ITGA10;GRB2;CRK;MAP2K5;MAPK12
Eicosanoid Synthesis WP318	3/18	0.0375052	0.381623	4.58038	15.0387	ALOX8;ALOX5AP;GGT1
Glutathione and one carbon metabolism WP730	4/31	0.0393738	0.381623	3.39481	10.981	GSS;MTR;MAT2B;GGT1
White fat cell differentiation WP2872	4/32	0.0435581	0.392023	3.2734	10.2577	TCF7L1;DDIT3;CTNNA1;NR1H3
Focal Adhesion WP85	13/185	0.0483361	0.406024	1.73755	5.26404	CAV3;LAMB3;PDPK1;ACTN1;CAV1;IGF1;MAPK12;CRKL;VEGFA;ITGA10;GRB2;CRK;MAP2K5
Methylation WP1247	2/9	0.0520204	0.409661	6.53832	19.328	MAT2A;MAT2B
Electron Transport Chain WP295	8/103	0.0678091	0.473882	1.93208	5.19934	NDUFB10;COX4I1;NDUFA2;UCP1;COX7A2;ATP5F1;COX5A;ATP5J2
Insulin Signaling WP65	11/159	0.0716253	0.473882	1.70668	4.49932	PDPK1;KIF5B;GAB1;FLOT2;GRB2;PTPN11;FOS;CRK;MAP2K5;PTPRF;MAPK12
EGFR1 Signaling Pathway WP572	12/178	0.0720841	0.473882	1.66038	4.36666	CAV1;GAB1;PEBP1;RIPK1;GRB2;PTPN11;FOS;PTPN12;CRK;MAP2K5;CRKL;REPS1
Gene regulatory network modelling somitogenesis WP2852	2/11	0.0752194	0.473882	5.08483	13.1562	MESP2;HES1
DNA Replication WP150	4/41	0.0917749	0.550649	2.476	5.91372	RFC1;POLD1;RPA1;MCM10
Striated Muscle Contraction WP216	4/45	0.11888	0.603803	2.23397	4.75755	MYBPC3;MYH1;TNNT3;MYH4
One Carbon Metabolism WP435	3/29	0.120227	0.603803	2.64101	5.59466	MTR;MAT2B;TYMS
Apoptosis WP1254	6/81	0.124399	0.603803	1.83299	3.82043	HELLS;DFFA;TNFSF10;TRAF2;RIPK1;IGF1
PPAR signaling pathway WP2316	6/81	0.124399	0.603803	1.83299	3.82043	RXRB;PDPK1;UCP1;APOA1;NR1H3;ACOX3
Ovarian Infertility Genes WP273	3/31	0.139321	0.603803	2.45211	4.83305	TBP;FSHR;INHA
Glucuronidation WP1241	2/16	0.143285	0.603803	3.26796	6.3494	UGP2;PGM5
Eicosanoid metabolism via Lipo Oxygenases (LOX) WP4348	3/32	0.149227	0.603803	2.36743	4.50353	ALOX8;ACOX3;GGT1
Alpha6-Beta4 Integrin Signaling Pathway WP488	5/67	0.149614	0.603803	1.84681	3.50839	COL17A1;CD151;YES1;LAMB3;GRB2
Kit Receptor Signaling Pathway WP407	5/67	0.149614	0.603803	1.84681	3.50839	YES1;PTPN11;GRB2;CRK;CRKL
p53 signaling WP2902	5/67	0.149614	0.603803	1.84681	3.50839	CCNB1;CDKN2A;CYCT;MDM4;IGF1
mRNA processing WP310	24/457	0.153347	0.603803	1.27367	2.3882	BARD1;ZRSR2;RBM28;RPS9;DDX5;RNPEPL1;PRMT1;SECISBP2;EIF4A3;TDRD7;CNOT4;HNRNPK;EXOSC4;GGCX;PUF60;ANKAR;HNRNPA2B1;CSTF1;DHX16;IGF2BP3;NAA38;SNRNP35;RBM7;EIF4G2
IL-5 Signaling Pathway WP151	5/69	0.163121	0.611612	1.78891	3.24377	ATF2;ALOX5AP;PTPN11;GRB2;CRKL
Id Signaling Pathway WP512	4/51	0.165038	0.611612	1.94817	3.50978	PAX8;HES1;IGF1;VEGFA
Proteasome Degradation WP519	4/52	0.173285	0.623825	1.90749	3.34348	PSMA5;PSMD12;PSMD7;PSMC2
Aflatoxin B1 metabolism WP1262	1/5	0.192892	0.675122	5.7151	9.4049	GSTM1
Glutathione metabolism WP164	2/20	0.203921	0.676159	2.54122	4.0406	GSS;GGT1
Hypertrophy Model WP202	2/20	0.203921	0.676159	2.54122	4.0406	IL18;VEGFA
ESC Pluripotency Pathways WP339	7/118	0.226769	0.73264	1.44393	2.14254	ACTR2;GAB1;GRB2;PTPN11;FOS;MAP2K5;MAPK12
IL-3 Signaling Pathway WP373	6/100	0.242816	0.763824	1.46104	2.06802	ATF2;GAB1;GRB2;PTPN11;CRK;CRKL
Lung fibrosis WP3632	4/61	0.25283	0.763824	1.60555	2.20769	CCL11;PARN;IGF1;CXCL15
Endochondral Ossification WP1270	4/62	0.262122	0.763824	1.57778	2.11256	ADAMTS4;TGFB2;IGF1;VEGFA
Oxidative phosphorylation WP1248	4/62	0.262122	0.763824	1.57778	2.11256	NDUFB10;NDUFA2;ATP5F1;ATP5J2
IL-9 Signaling Pathway WP10	2/24	0.266732	0.763824	2.07874	2.74708	PTPN11;GRB2
Heart Development WP2067	3/44	0.280669	0.765607	1.67347	2.12628	TBX20;PTPN11;VEGFA
Tryptophan metabolism WP79	3/44	0.280669	0.765607	1.67347	2.12628	RNF25;PRMT1;AFMID
Purine metabolism WP2185	9/171	0.29087	0.765607	1.27169	1.57038	GUCY2C;GUCY1A2;PNPT1;PPAT;POLD1;POLR1C;TAF9;POLR2H;POLR2I
Dysregulated miRNA Targeting in Insulin/PI3K-AKT Signaling WP3855	2/26	0.298244	0.765607	1.90532	2.30514	FLOT2;CRKL
Novel Jun-Dmp1 Pathway WP3654	2/26	0.298244	0.765607	1.90532	2.30514	CDKN2A;FOS
ErbB signaling pathway WP1261	3/46	0.303812	0.765607	1.59547	1.90076	GAB1;GRB2;CRK
Cytokines and Inflammatory Response WP222	2/27	0.313927	0.775585	1.82901	2.11908	IL15;CXCL3
Exercise-induced Circadian Regulation WP544	3/49	0.338644	0.816723	1.49118	1.61466	UGP2;CLOCK;EIF4G2
Peptide GPCRs WP234	4/71	0.347774	0.816723	1.3652	1.44193	FSHR;TACR3;FPR3;CXCR6
Translation Factors WP307	3/50	0.350243	0.816723	1.45938	1.53108	EEF1B2;EIF3I;EIF4G2
Primary Focal Segmental Glomerulosclerosis FSGS WP2573	4/72	0.357393	0.816723	1.34505	1.38395	TRPC6;CD151;MME;COL4A5
TCA Cycle WP434	2/31	0.375668	0.816723	1.5764	1.54337	IDH2;IDH3B
Ptf1a related regulatory pathway WP201	1/11	0.375952	0.816723	2.28532	2.23572	HES1
SREBF and miR33 in cholesterol and lipid homeostasis WP2084	1/11	0.375952	0.816723	2.28532	2.23572	NR1H3
IL-2 Signaling Pathway WP450	4/76	0.39579	0.843582	1.27006	1.17718	PTPN11;GRB2;CRK;CRKL
IL-6 signaling Pathway WP387	5/99	0.401706	0.843582	1.21607	1.1091	GAB1;PPP2R2A;GRB2;PTPN11;FOS
Glycogen Metabolism WP317	2/34	0.420445	0.849508	1.42839	1.23762	UGP2;PPP2R2A
Serotonin and anxiety-related events WP2140	1/13	0.42724	0.849508	1.90424	1.61938	FOS
Estrogen metabolism WP1264	1/14	0.451283	0.849508	1.75766	1.3985	GSTM1
Osteoclast WP454	1/14	0.451283	0.849508	1.75766	1.3985	TNFRSF11A
IL-1 Signaling Pathway WP37	2/37	0.463519	0.849508	1.30575	1.004	IRAK2;PTPN11
GPCRs, Class C Metabotropic glutamate, pheromone WP327	1/15	0.474318	0.849508	1.63203	1.2173	GRM3
SIDS Susceptibility Pathways WP1266	3/61	0.474451	0.849508	1.18192	0.881236	CHRNB2;CAV3;HES1
Nuclear Receptors WP509	2/38	0.477454	0.849508	1.26941	0.938463	RXRB;NR1H3
Eicosanoid metabolism via Cytochrome P450 Mono-Oxygenases (CYP) pathway WP4349	1/16	0.496387	0.849508	1.52315	1.06681	CYP2C54
Apoptosis Modulation by HSP70 WP166	1/17	0.51753	0.849508	1.42788	0.940526	RIPK1
Oxidative Damage WP1496	2/42	0.530906	0.849508	1.14223	0.723229	CYCT;TRAF2
Splicing factor NOVA regulated synaptic proteins WP1983	2/42	0.530906	0.849508	1.14223	0.723229	KCNJ6;CADM3
Leptin Insulin Overlap WP578	1/18	0.537787	0.849508	1.34382	0.833559	PDPK1
Serotonin and anxiety WP2141	1/18	0.537787	0.849508	1.34382	0.833559	FOS
Small Ligand GPCRs WP353	1/18	0.537787	0.849508	1.34382	0.833559	LPAR1
Metapathway biotransformation WP1251	6/141	0.544276	0.849508	1.01513	0.6175	SULT1B1;CYP4X1;GSTM1;GSTA4;GSS;NAT9
Mitochondrial Gene Expression WP1263	1/19	0.557194	0.849508	1.26909	0.742218	GABPB2
Nucleotide Metabolism WP87	1/19	0.557194	0.849508	1.26909	0.742218	POLD1
Statin Pathway WP1	1/19	0.557194	0.849508	1.26909	0.742218	APOA1
Amino Acid metabolism WP662	4/95	0.568239	0.849508	1.00388	0.567408	GSTA4;RARS;GSS;IARS
PluriNetWork WP1763	12/292	0.570626	0.849508	0.978459	0.548937	ATF2;HELLS;DFFA;TCF7L1;UBE2I;CDKN2A;SALL3;GAB1;GRB2;PTPN11;FOS;CDC73
Blood Clotting Cascade WP460	1/20	0.575787	0.849508	1.20224	0.663654	FGG
Mecp2 and Associated Rett Syndrome WP2910	2/47	0.592288	0.849508	1.01505	0.531647	SST;TAF1
Spinal Cord Injury WP2432	4/99	0.601016	0.849508	0.961412	0.489487	EFNB2;OMG;NOX4;FOS
Fatty Acid Biosynthesis WP336	1/22	0.610667	0.849508	1.08762	0.536419	ECHDC2
GPCRs, Class B Secretin-like WP456	1/22	0.610667	0.849508	1.08762	0.536419	PTH2R
Hedgehog Signaling Pathway WP116	1/22	0.610667	0.849508	1.08762	0.536419	CCNB1
Signal Transduction of S1P Receptor WP57	1/22	0.610667	0.849508	1.08762	0.536419	MAPK12
Alzheimers Disease WP2075	3/75	0.614449	0.849508	0.951406	0.463362	PSENEN;PPP3R2;MME
Myometrial Relaxation and Contraction Pathways WP385	6/153	0.624288	0.849508	0.931671	0.438951	ATF2;CNN1;LPAR1;FOS;YWHAG;CORIN
Selenium metabolism/Selenoproteins WP108	2/50	0.626141	0.849508	0.951464	0.445456	SECISBP2;FOS
Folic Acid Network WP1273	1/23	0.627018	0.849508	1.03813	0.48458	MTR
Selenium Micronutrient Network WP1272	1/23	0.627018	0.849508	1.03813	0.48458	MTR
Glycolysis and Gluconeogenesis WP157	2/51	0.636929	0.853756	0.931997	0.420421	ALDOA;HK2
Adipogenesis genes WP447	5/134	0.66712	0.875894	0.884502	0.358034	BSCL2;DDIT3;UCP1;NR1H3;IGF1
EPO Receptor Signaling WP1249	1/26	0.672068	0.875894	0.913413	0.362987	GRB2
MicroRNAs in Cardiomyocyte Hypertrophy WP1560	3/82	0.674299	0.875894	0.866786	0.341584	PDPK1;IGF1;MAP2K5
Delta-Notch Signaling Pathway WP265	3/83	0.682265	0.877198	0.855906	0.327244	PSENEN;POFUT1;HES1
MAPK Cascade WP251	1/28	0.699039	0.880789	0.845664	0.302789	MAPK12
Oxidative Stress WP412	1/28	0.699039	0.880789	0.845664	0.302789	FOS
Matrix Metalloproteinases WP441	1/29	0.711682	0.882478	0.815419	0.277344	MMP23
Nuclear receptors in lipid metabolism and toxicity WP431	1/30	0.723794	0.882478	0.78726	0.25448	NR1H3
G1 to S cell cycle control WP413	2/61	0.731643	0.882478	0.773627	0.241729	CDKN2A;RPA1
Eicosanoid metabolism via Cyclo Oxygenases (COX) WP4347	1/31	0.735398	0.882478	0.760979	0.233881	ACOX3
Factors and pathways affecting insulin-like growth factor (IGF1)-Akt signaling WP3675	1/31	0.735398	0.882478	0.760979	0.233881	IGF1
Toll Like Receptor signaling WP88	1/33	0.757166	0.900028	0.713343	0.198432	IRAK2
Type II interferon signaling (IFNG) WP1253	1/34	0.76737	0.903632	0.69169	0.18315	PTPN11
Non-odorant GPCRs WP1396	9/267	0.792885	0.906538	0.794466	0.184378	GRM3;FSHR;LPAR1;TACR3;NMUR2;PTH2R;TAS2R110;TAS2R144;CXCR6
Neural Crest Differentiation WP2074	3/101	0.80151	0.906538	0.69804	0.154447	TCF7L1;ZIC1;HES1
Odorant GPCRs WP1397	6/189	0.809305	0.906538	0.746974	0.158044	TAS2R116;GPR63;GPR85;TAAR3;TAS2R113;GPR158
Parkinsons Disease Pathway WP3638	1/39	0.812312	0.906538	0.600521	0.124831	MAPK12
Retinol metabolism WP1259	1/39	0.812312	0.906538	0.600521	0.124831	RXRB
Chemokine signaling pathway WP2292	6/190	0.813216	0.906538	0.742875	0.153596	CCL11;GRB2;CXCR6;CRK;CXCL15;CRKL
Oxidation by Cytochrome P450 WP1274	1/40	0.820201	0.906538	0.585093	0.115969	CYP4X1
Wnt Signaling Pathway NetPath WP539	3/108	0.836529	0.916544	0.651265	0.116247	SOX1;TBP;FHL2
IL-7 Signaling Pathway WP297	1/44	0.84858	0.921734	0.530554	0.087112	GRB2
Notch Signaling Pathway WP29	1/46	0.861045	0.927279	0.506921	0.0758398	HES1
Cholesterol metabolism (includes both Bloch and Kandutsch-Russell pathways) WP4346	1/49	0.877847	0.937362	0.475164	0.061906	NR1H3
TGF Beta Signaling Pathway WP113	1/52	0.892619	0.945126	0.447143	0.0507934	FOS
TYROBP Causal Network WP3625	1/58	0.917025	0.956304	0.39995	0.0346439	IL18
Wnt Signaling Pathway and Pluripotency WP723	2/97	0.918356	0.956304	0.479557	0.0408441	TCF7L1;PPP2R2A
Regulation of Actin Cytoskeleton WP523	3/152	0.956581	0.980077	0.457885	0.0203253	ACTN1;CRK;FGD1
GPCRs, Other WP41	3/155	0.960545	0.980077	0.448777	0.0180653	VMN2R107;TACR3;PTH2R
Focal Adhesion-PI3K-Akt-mTOR-signaling pathway WP2841	8/324	0.96452	0.980077	0.574114	0.0207395	ATF2;LAMB3;PDPK1;ITGA10;LPAR1;GRB2;IGF1;VEGFA
Calcium Regulation in the Cardiac Cell WP553	2/147	0.986568	0.99446	0.313369	0.00423775	CAMK1;YWHAG
GPCRs, Class A Rhodopsin-like WP189	3/228	0.996662	0.996662	0.30201	0.00100977	FSHR;GPR63;FPR3
