# Supplementary material for: The interferon γ pathway enhances pluripotency and X-chromosome reactivation in iPSC reprogramming
Source: Sci Adv. 2024 Aug 7;10(32):eadj8862. doi: 10.1126/sciadv.adj8862 (PMC11305397; doi:10.1126/sciadv.adj8862)
Supplement: Supplementary file 2 — Tables S1 to S6 [file sciadv.adj8862_tables_s1_to_s6.zip › sciadv.adj8862_table_s3.xlsx]

## Sheet: DESeq2_Day2_IFNg_vs_control
ensembl_gene_id	baseMean	log2FoldChange	lfcSE	stat	pvalue	padj	chromosome_name	external_gene_name	gene_biotype	signif
ENSMUSG00000054072	5725.76	6.18504	0.104488	58.9951	0	0	18	Iigp1	protein_coding	TRUE
ENSMUSG00000079363	2952.21	6.50461	0.148882	43.2582	0	0	5	Gbp4	protein_coding	TRUE
ENSMUSG00000074151	3527.5	6.02424	0.129858	46.1535	0	0	8	Nlrc5	protein_coding	TRUE
ENSMUSG00000040253	5331.11	3.99392	0.0874404	45.6465	0	0	3	Gbp7	protein_coding	TRUE
ENSMUSG00000037321	3897.78	4.09485	0.104737	39.0596	0	0	17	Tap1	protein_coding	TRUE
ENSMUSG00000024338	2557.37	5.40829	0.120608	44.6488	0	0	17	Psmb8	protein_coding	TRUE
ENSMUSG00000073411	9690.03	4.31274	0.0773064	55.7647	0	0	17	H2-D1	protein_coding	TRUE
ENSMUSG00000035929	2536.45	4.85615	0.110763	43.7096	0	0	17	H2-Q4	protein_coding	TRUE
ENSMUSG00000078920	1928.27	5.75889	0.143924	39.7167	0	0	11	Ifi47	protein_coding	TRUE
ENSMUSG00000018899	2783.15	4.32529	0.10904	39.6093	0	0	11	Irf1	protein_coding	TRUE
ENSMUSG00000082292	2308.97	7.28572	0.180578	39.2183	0	0	11	Gm12250	processed_pseudogene	TRUE
ENSMUSG00000078853	5254.17	5.58805	0.0994512	56.065	0	0	11	Igtp	protein_coding	TRUE
ENSMUSG00000069874	2662.63	4.31344	0.105316	40.8877	0	0	11	Irgm2	protein_coding	TRUE
ENSMUSG00000079362	2568.66	3.94768	0.117416	33.5878	2.52886e-247	2.63814e-244	5	Gm43302	protein_coding	TRUE
ENSMUSG00000096727	1204.99	6.28801	0.18969	32.3954	3.18364e-230	3.0998e-227	17	Psmb9	protein_coding	TRUE
ENSMUSG00000073555	1233.87	6.56576	0.198715	32.2276	7.23961e-228	6.60841e-225	18	Gm4951	protein_coding	TRUE
ENSMUSG00000021266	7507.33	2.40965	0.076498	31.4936	1.06361e-217	9.13764e-215	12	Wars	protein_coding	TRUE
ENSMUSG00000026104	8088.24	2.31727	0.0759719	30.4972	2.83646e-204	2.30148e-201	1	Stat1	protein_coding	TRUE
ENSMUSG00000041515	1043.48	6.57636	0.216076	29.2836	1.67703e-188	1.28911e-185	8	Irf8	protein_coding	TRUE
ENSMUSG00000060802	12231.4	2.11803	0.0729379	29.0376	2.20761e-185	1.6121e-182	2	B2m	protein_coding	TRUE
ENSMUSG00000028269	7035.09	6.08789	0.209507	29.0167	4.05228e-185	2.81827e-182	NA	NA	NA	TRUE
ENSMUSG00000023224	2147.35	3.06484	0.110238	27.7839	6.79752e-170	4.51263e-167	2	Serping1	protein_coding	TRUE
ENSMUSG00000056116	1272.62	3.359	0.125145	26.7961	3.59103e-158	2.2803e-155	17	H2-T22	protein_coding	TRUE
ENSMUSG00000029298	1359.49	3.11749	0.119948	25.9587	1.44908e-148	8.81823e-146	5	Gbp9	protein_coding	TRUE
ENSMUSG00000028270	6812.43	5.34427	0.210767	25.341	1.12932e-141	6.59752e-139	3	Gbp2	protein_coding	TRUE
ENSMUSG00000031897	2164.88	2.66191	0.107852	24.6682	2.34507e-134	1.3173e-131	8	Psmb10	protein_coding	TRUE
ENSMUSG00000060550	1001.44	7.43763	0.274692	24.6591	2.9389e-134	1.58973e-131	17	H2-Q7	protein_coding	TRUE
ENSMUSG00000034422	1758.12	2.78516	0.113349	24.546	4.77365e-133	2.48997e-130	16	Parp14	protein_coding	TRUE
ENSMUSG00000054588	514.367	6.01607	0.2575	22.4226	2.36695e-111	1.19205e-108	NA	NA	NA	TRUE
ENSMUSG00000078922	530.754	6.30955	0.275596	21.7759	3.92964e-105	1.91308e-102	11	Tgtp1	protein_coding	TRUE
ENSMUSG00000022216	2490.88	2.13747	0.0982814	21.7478	7.25213e-105	3.41669e-102	14	Psme1	protein_coding	TRUE
ENSMUSG00000046805	485.734	4.04925	0.191835	20.9397	2.33028e-97	1.06356e-94	19	Mpeg1	protein_coding	TRUE
ENSMUSG00000079197	1802.95	2.13812	0.103398	20.6719	6.198e-95	2.74308e-92	14	Psme2	protein_coding	TRUE
ENSMUSG00000024339	571.204	3.47808	0.168257	20.5851	3.73383e-94	1.6039e-91	17	Tap2	protein_coding	TRUE
ENSMUSG00000034438	612.758	7.04846	0.304952	20.4851	2.92162e-93	1.21915e-90	5	Gbp8	protein_coding	TRUE
ENSMUSG00000024308	2654.97	1.78794	0.0926563	19.2915	6.32558e-83	2.56625e-80	17	Tapbp	protein_coding	TRUE
ENSMUSG00000024610	611.579	7.53144	0.344773	18.6198	2.2224e-77	8.77247e-75	18	Cd74	protein_coding	TRUE
ENSMUSG00000027078	1119.17	2.22097	0.121699	18.2353	2.70909e-74	1.04122e-71	2	Ube2l6	protein_coding	TRUE
ENSMUSG00000021583	2749.14	1.6893	0.0938785	17.9921	2.24801e-72	8.41849e-70	13	Erap1	protein_coding	TRUE
ENSMUSG00000070427	465.523	3.2766	0.181718	17.9641	3.7239e-72	1.35969e-69	7	Il18bp	protein_coding	TRUE
ENSMUSG00000022587	1709.59	1.83056	0.102058	17.93	6.87966e-72	2.45067e-69	15	Ly6e	protein_coding	TRUE
ENSMUSG00000027639	3486.07	1.54086	0.0876581	17.5749	3.83361e-69	1.33309e-66	2	Samhd1	protein_coding	TRUE
ENSMUSG00000060586	343.572	6.45021	0.34064	16.796	2.60891e-63	8.86121e-61	17	H2-Eb1	protein_coding	TRUE
ENSMUSG00000075602	1904.31	1.88205	0.115244	16.3454	4.69222e-60	1.5575e-57	15	Ly6a	protein_coding	TRUE
ENSMUSG00000040033	1524.79	1.75892	0.10915	16.1111	2.13061e-58	6.91503e-56	10	Stat2	protein_coding	TRUE
ENSMUSG00000061232	11936.1	4.6598	0.303798	15.2922	8.61384e-53	2.73489e-50	17	H2-K1	protein_coding	TRUE
ENSMUSG00000025887	448.519	2.98008	0.19657	15.181	4.72468e-52	1.46817e-49	9	Casp12	protein_coding	TRUE
ENSMUSG00000038213	243.224	4.14649	0.270602	15.0474	3.5925e-51	1.09309e-48	6	Tapbpl	protein_coding	TRUE
ENSMUSG00000032596	467.659	2.95302	0.196354	15.0153	5.83179e-51	1.73823e-48	9	Uba7	protein_coding	TRUE
ENSMUSG00000060675	300.764	3.46439	0.23683	14.5124	1.0113e-47	2.95401e-45	19	Plaat3	protein_coding	TRUE
ENSMUSG00000063268	667.653	2.16416	0.149725	14.4505	2.48786e-47	7.12455e-45	15	Parp10	protein_coding	TRUE
ENSMUSG00000037736	1535.12	1.53927	0.110501	13.9329	3.99872e-44	1.1231e-41	5	Limch1	protein_coding	TRUE
ENSMUSG00000069892	170.983	4.19445	0.310034	13.1616	1.45968e-39	4.02239e-37	11	9930111J21Rik2	protein_coding	TRUE
ENSMUSG00000026980	460.03	2.28036	0.174171	13.0666	5.11115e-39	1.38238e-36	2	Ly75	protein_coding	TRUE
ENSMUSG00000023186	1833.17	1.29301	0.101489	12.7436	3.38574e-37	8.99069e-35	9	Vwa5a	protein_coding	TRUE
ENSMUSG00000073409	212.264	6.46409	0.417381	12.7167	4.77472e-37	1.24526e-34	17	H2-Q6	protein_coding	TRUE
ENSMUSG00000037997	1216.76	1.52796	0.121019	12.6228	1.58121e-36	4.05149e-34	6	Parp11	protein_coding	TRUE
ENSMUSG00000042726	1265.47	1.60513	0.127294	12.6076	1.91717e-36	4.82762e-34	5	Trafd1	protein_coding	TRUE
ENSMUSG00000068606	156.287	5.51171	0.404803	12.3353	5.85068e-35	1.44829e-32	18	Gm4841	protein_coding	TRUE
ENSMUSG00000046879	6493.52	2.62516	0.214019	12.2413	1.87128e-34	4.555e-32	11	Irgm1	protein_coding	TRUE
ENSMUSG00000022575	430.372	2.14111	0.177736	12.0206	2.76892e-33	6.62952e-31	15	Gsdmd	protein_coding	TRUE
ENSMUSG00000048852	363.518	6.04469	0.469003	11.9049	1.11661e-32	2.63033e-30	11	Gm12185	protein_coding	TRUE
ENSMUSG00000066363	170.007	3.78126	0.313114	11.8279	2.79936e-32	6.48964e-30	12	Serpina3f	protein_coding	TRUE
ENSMUSG00000055172	463.949	2.03994	0.17422	11.6858	1.50624e-31	3.43728e-29	6	C1ra	protein_coding	TRUE
ENSMUSG00000016496	182.844	3.49719	0.297757	11.5747	5.53685e-31	1.24409e-28	19	Cd274	protein_coding	TRUE
ENSMUSG00000067212	1850.04	3.17338	0.273233	11.572	5.7144e-31	1.26453e-28	17	H2-T23	protein_coding	TRUE
ENSMUSG00000038037	234.659	2.6969	0.232073	11.5582	6.70723e-31	1.46208e-28	16	Socs1	protein_coding	TRUE
ENSMUSG00000027070	1236.85	1.42784	0.12464	11.4539	2.24843e-30	4.82918e-28	2	Lrp2	protein_coding	TRUE
ENSMUSG00000039899	302.611	2.34692	0.204453	11.4454	2.48094e-30	5.25132e-28	5	Fgl2	protein_coding	TRUE
ENSMUSG00000037405	640.39	1.80466	0.158594	11.4149	3.52447e-30	7.35356e-28	9	Icam1	protein_coding	TRUE
ENSMUSG00000060183	126.804	5.44477	0.422715	11.3617	6.49052e-30	1.33513e-27	5	Cxcl11	polymorphic_pseudogene	TRUE
ENSMUSG00000079018	417.508	2.24384	0.198006	11.3196	1.04905e-29	2.12798e-27	15	Ly6c1	protein_coding	TRUE
ENSMUSG00000031990	2173.44	1.10787	0.0989227	11.2032	3.93208e-29	7.86685e-27	9	Jam3	protein_coding	TRUE
ENSMUSG00000005360	1694.96	1.21945	0.108985	11.194	4.36108e-29	8.60723e-27	15	Slc1a3	protein_coding	TRUE
ENSMUSG00000022912	1747.92	1.11484	0.0997678	11.1715	5.61935e-29	1.09427e-26	16	Pros1	protein_coding	TRUE
ENSMUSG00000031557	874.234	1.45726	0.131163	11.1086	1.13919e-28	2.18919e-26	8	Plekha2	protein_coding	TRUE
ENSMUSG00000029798	280.362	2.32674	0.213192	10.8598	1.79097e-27	3.39703e-25	6	Herc6	protein_coding	TRUE
ENSMUSG00000001119	1678.35	-1.32231	0.123732	-10.6543	1.66493e-26	3.11747e-24	10	Col6a1	protein_coding	TRUE
ENSMUSG00000027239	2390.89	1.25326	0.118067	10.6196	2.41545e-26	4.46553e-24	2	Mdk	protein_coding	TRUE
ENSMUSG00000090942	119.884	4.17216	0.378091	10.5752	3.88477e-26	7.09214e-24	18	F830016B08Rik	protein_coding	TRUE
ENSMUSG00000048126	1467.82	-1.44244	0.137312	-10.4579	1.3477e-25	2.43002e-23	1	Col6a3	protein_coding	TRUE
ENSMUSG00000029661	9205.81	-0.981752	0.0949271	-10.3081	6.47785e-25	1.15377e-22	6	Col1a2	protein_coding	TRUE
ENSMUSG00000017756	1686.11	1.07714	0.104872	10.272	9.42488e-25	1.65844e-22	13	Slc12a7	protein_coding	TRUE
ENSMUSG00000063388	101.406	4.21996	0.392498	10.2232	1.56046e-24	2.71316e-22	18	BC023105	processed_pseudogene	TRUE
ENSMUSG00000038507	2853.33	0.907864	0.0938845	9.67469	3.86267e-22	6.63698e-20	6	Parp12	protein_coding	TRUE
ENSMUSG00000078153	222.606	2.16828	0.230923	9.36172	7.84479e-21	1.33225e-18	11	Psme2b	protein_coding	TRUE
ENSMUSG00000057137	159.592	2.93596	0.312691	9.31458	1.22435e-20	2.05537e-18	6	Tmem140	protein_coding	TRUE
ENSMUSG00000041323	92.7407	3.56039	0.373284	9.24557	2.33988e-20	3.88341e-18	12	Ak7	protein_coding	TRUE
ENSMUSG00000039699	108.032	6.06029	0.487391	9.2253	2.82781e-20	4.64047e-18	19	Batf2	protein_coding	TRUE
ENSMUSG00000039982	2317.6	0.884824	0.09654	9.17333	4.58649e-20	7.44285e-18	19	Dtx4	protein_coding	TRUE
ENSMUSG00000000791	123.553	2.91161	0.315204	9.0955	9.41545e-20	1.51113e-17	8	Il12rb1	protein_coding	TRUE
ENSMUSG00000025492	2950.72	0.900967	0.099255	9.08049	1.0809e-19	1.71593e-17	7	Ifitm3	protein_coding	TRUE
ENSMUSG00000032690	620.561	-1.35087	0.148593	-9.07493	1.13746e-19	1.7863e-17	5	Oas2	protein_coding	TRUE
ENSMUSG00000049313	1396.26	0.967716	0.106943	9.04766	1.4606e-19	2.26936e-17	9	Sorl1	protein_coding	TRUE
ENSMUSG00000027750	1247.58	-1.09884	0.12156	-9.04163	1.54359e-19	2.37307e-17	3	Postn	protein_coding	TRUE
ENSMUSG00000029322	174.83	2.71712	0.298679	9.00624	2.13251e-19	3.2443e-17	5	Plac8	protein_coding	TRUE
ENSMUSG00000012519	104.965	3.14966	0.343325	8.97854	2.74389e-19	4.13139e-17	8	Mlkl	protein_coding	TRUE
ENSMUSG00000037649	182.772	2.26833	0.252184	8.94889	3.5909e-19	5.29749e-17	17	H2-DMa	protein_coding	TRUE
ENSMUSG00000040328	84.8665	5.57542	0.494816	8.94929	3.57788e-19	5.29749e-17	11	Olfr56	protein_coding	TRUE
ENSMUSG00000030107	894.577	-1.15427	0.129489	-8.91587	4.84022e-19	7.06914e-17	6	Usp18	protein_coding	TRUE
ENSMUSG00000040264	217.616	7.46474	0.488997	8.89686	5.74497e-19	8.30746e-17	3	Gbp2b	protein_coding	TRUE
ENSMUSG00000016206	85.6062	3.6625	0.398249	8.87922	6.73299e-19	9.64072e-17	17	H2-M3	protein_coding	TRUE
ENSMUSG00000050002	408.025	1.52507	0.174258	8.74377	2.25466e-18	3.19701e-16	13	Idnk	protein_coding	TRUE
ENSMUSG00000001506	5834.02	-0.923798	0.105586	-8.70957	3.05035e-18	4.28368e-16	11	Col1a1	protein_coding	TRUE
ENSMUSG00000024778	462.665	1.4395	0.165463	8.68669	3.73162e-18	5.1905e-16	19	Fas	protein_coding	TRUE
ENSMUSG00000031548	3094.57	0.797154	0.0919542	8.6685	4.37867e-18	6.00531e-16	8	Sfrp1	protein_coding	TRUE
ENSMUSG00000007872	3944.04	0.782123	0.090206	8.66795	4.39965e-18	6.00531e-16	4	Id3	protein_coding	TRUE
ENSMUSG00000078921	7099.95	5.51826	0.593068	8.65667	4.85751e-18	6.56888e-16	11	Tgtp2	protein_coding	TRUE
ENSMUSG00000064080	2923.43	-1.00025	0.115686	-8.63368	5.94114e-18	7.96058e-16	6	Fbln2	protein_coding	TRUE
ENSMUSG00000020241	577.019	-1.63555	0.188411	-8.63161	6.04957e-18	8.03218e-16	10	Col6a2	protein_coding	TRUE
ENSMUSG00000039304	86.9661	3.33588	0.375638	8.62019	6.68442e-18	8.79514e-16	3	Tnfsf10	protein_coding	TRUE
ENSMUSG00000030281	209.314	2.11116	0.244516	8.57632	9.7956e-18	1.27736e-15	6	Il17rc	protein_coding	TRUE
ENSMUSG00000038301	1585.98	0.920831	0.107406	8.57367	1.00235e-17	1.29551e-15	6	Snx10	protein_coding	TRUE
ENSMUSG00000009585	461.396	1.44204	0.168279	8.56699	1.06222e-17	1.36085e-15	15	Apobec3	protein_coding	TRUE
ENSMUSG00000025888	68.7223	4.93401	0.493373	8.54	1.34224e-17	1.70465e-15	9	Casp1	protein_coding	TRUE
ENSMUSG00000045932	992.543	1.07209	0.126161	8.49866	1.91795e-17	2.41479e-15	19	Ifit2	protein_coding	TRUE
ENSMUSG00000031538	4484.08	0.774713	0.0913359	8.48082	2.23607e-17	2.79127e-15	8	Plat	protein_coding	TRUE
ENSMUSG00000021281	263.338	2.01104	0.238143	8.44955	2.92435e-17	3.6195e-15	12	Tnfaip2	protein_coding	TRUE
ENSMUSG00000073489	218.408	1.98407	0.235511	8.39644	4.60219e-17	5.64831e-15	1	Ifi204	protein_coding	TRUE
ENSMUSG00000046743	2730.71	0.907672	0.109104	8.33213	7.94005e-17	9.66371e-15	3	Fat4	protein_coding	TRUE
ENSMUSG00000016763	1338.12	1.04944	0.126672	8.29751	1.06312e-16	1.28321e-14	15	Scube1	protein_coding	TRUE
ENSMUSG00000045827	259.472	1.73805	0.210885	8.212	2.1753e-16	2.60412e-14	13	Serpinb9	protein_coding	TRUE
ENSMUSG00000039682	7500.65	0.605608	0.0739108	8.19332	2.54128e-16	3.00853e-14	5	Lap3	protein_coding	TRUE
ENSMUSG00000009628	619.22	-1.34926	0.165291	-8.1927	2.55432e-16	3.00853e-14	8	Tex15	protein_coding	TRUE
ENSMUSG00000026042	5910.33	-0.626829	0.0767435	-8.165	3.21429e-16	3.75558e-14	1	Col5a2	protein_coding	TRUE
ENSMUSG00000085977	70.3649	5.43697	0.516678	8.10544	5.25552e-16	6.09182e-14	18	Gm5970	processed_pseudogene	TRUE
ENSMUSG00000037622	1133.19	0.930922	0.115359	8.06928	7.07138e-16	8.13209e-14	4	Wdtc1	protein_coding	TRUE
ENSMUSG00000000278	1992.24	0.782459	0.0970847	8.06199	7.50646e-16	8.56499e-14	11	Scpep1	protein_coding	TRUE
ENSMUSG00000026043	20310.7	-0.852017	0.107214	-7.93531	2.09973e-15	2.37726e-13	1	Col3a1	protein_coding	TRUE
ENSMUSG00000034855	339.247	3.95882	0.483061	7.87558	3.39177e-15	3.81052e-13	5	Cxcl10	protein_coding	TRUE
ENSMUSG00000030966	570.03	1.16814	0.149197	7.82484	5.08323e-15	5.66722e-13	7	Trim21	protein_coding	TRUE
ENSMUSG00000014599	1712.3	0.850888	0.10936	7.77556	7.51131e-15	8.3108e-13	3	Csf1	protein_coding	TRUE
ENSMUSG00000042333	76.6861	3.23935	0.409259	7.70307	1.32831e-14	1.45864e-12	4	Tnfrsf14	protein_coding	TRUE
ENSMUSG00000026837	5331.78	-0.736371	0.0958514	-7.68057	1.58387e-14	1.7263e-12	2	Col5a1	protein_coding	TRUE
ENSMUSG00000020572	3631.14	0.692488	0.0902167	7.67377	1.67016e-14	1.80687e-12	12	Nampt	protein_coding	TRUE
ENSMUSG00000092021	211.258	5.12778	0.599886	7.6407	2.16048e-14	2.32013e-12	5	Gbp11	polymorphic_pseudogene	TRUE
ENSMUSG00000048699	347.879	-1.44432	0.188536	-7.62602	2.42119e-14	2.57946e-12	15	Krt90	protein_coding	TRUE
ENSMUSG00000004040	4348.23	0.60566	0.0794222	7.62516	2.43728e-14	2.57946e-12	11	Stat3	protein_coding	TRUE
ENSMUSG00000022656	3208.9	0.651834	0.0858151	7.59739	3.02162e-14	3.17487e-12	16	Nectin3	protein_coding	TRUE
ENSMUSG00000069893	58.8929	3.5922	0.450696	7.5078	6.01281e-14	6.27265e-12	11	9930111J21Rik1	protein_coding	TRUE
ENSMUSG00000022500	1224.68	0.867772	0.116046	7.48473	7.16962e-14	7.42641e-12	16	Litaf	protein_coding	TRUE
ENSMUSG00000050014	51.6439	4.54964	0.518042	7.46836	8.12004e-14	8.35163e-12	15	Apol10b	protein_coding	TRUE
ENSMUSG00000025491	406.147	1.47093	0.198244	7.45566	8.94164e-14	9.13235e-12	7	Ifitm1	protein_coding	TRUE
ENSMUSG00000070031	51.5392	4.05511	0.495522	7.44418	9.75482e-14	9.89369e-12	1	Sp140	protein_coding	TRUE
ENSMUSG00000036712	1272.35	0.83575	0.112649	7.4192	1.17831e-13	1.18684e-11	8	Cyld	protein_coding	TRUE
ENSMUSG00000022636	1890.07	0.829945	0.111721	7.41026	1.26055e-13	1.26098e-11	16	Alcam	protein_coding	TRUE
ENSMUSG00000003617	565.919	1.14117	0.154288	7.40816	1.28068e-13	1.27241e-11	3	Cp	protein_coding	TRUE
ENSMUSG00000022906	3434.2	0.780635	0.105694	7.38543	1.51966e-13	1.49963e-11	16	Parp9	protein_coding	TRUE
ENSMUSG00000024164	231.681	1.94023	0.264307	7.33296	2.25118e-13	2.20661e-11	17	C3	protein_coding	TRUE
ENSMUSG00000024066	145.439	2.18412	0.294488	7.29615	2.96121e-13	2.88323e-11	17	Xdh	protein_coding	TRUE
ENSMUSG00000023249	645.546	1.06086	0.146925	7.22512	5.00669e-13	4.84256e-11	9	Parp3	protein_coding	TRUE
ENSMUSG00000039385	741.148	1.11978	0.155639	7.21866	5.25038e-13	5.04486e-11	15	Cdh6	protein_coding	TRUE
ENSMUSG00000028793	1238.2	0.864395	0.119795	7.21427	5.42261e-13	5.17629e-11	4	Rnf19b	protein_coding	TRUE
ENSMUSG00000045573	302.764	-1.78303	0.254399	-7.11162	1.14689e-12	1.08768e-10	4	Penk	protein_coding	TRUE
ENSMUSG00000073421	359.14	4.32159	0.600172	7.05091	1.77749e-12	1.67486e-10	17	H2-Ab1	protein_coding	TRUE
ENSMUSG00000042607	268.502	1.52189	0.215589	7.04017	1.91999e-12	1.79753e-10	6	Asb4	protein_coding	TRUE
ENSMUSG00000079547	45.4578	4.55024	0.536704	7.01003	2.38261e-12	2.21643e-10	17	H2-DMb1	protein_coding	TRUE
ENSMUSG00000052316	312.712	-1.34609	0.193322	-6.94882	3.68354e-12	3.40494e-10	16	Lrrc15	protein_coding	TRUE
ENSMUSG00000053931	7416.58	0.505463	0.073391	6.88736	5.68391e-12	5.22098e-10	3	Cnn3	protein_coding	TRUE
ENSMUSG00000000708	1216.91	0.790442	0.114801	6.88619	5.73047e-12	5.23085e-10	17	Kat2b	protein_coding	TRUE
ENSMUSG00000073418	93.6643	2.39037	0.342741	6.85868	6.95019e-12	6.30481e-10	17	C4b	protein_coding	TRUE
ENSMUSG00000038156	3883.9	0.798952	0.117797	6.84515	7.63945e-12	6.88729e-10	7	Spon1	protein_coding	TRUE
ENSMUSG00000021280	76.2047	2.60659	0.377268	6.80765	9.92031e-12	8.88872e-10	12	Exoc3l4	protein_coding	TRUE
ENSMUSG00000024981	2630.28	0.661091	0.0974671	6.78501	1.16075e-11	1.0337e-09	19	Acsl5	protein_coding	TRUE
ENSMUSG00000034614	808.208	0.897646	0.132764	6.76295	1.3521e-11	1.19682e-09	11	Pik3ip1	protein_coding	TRUE
ENSMUSG00000038521	1148.32	1.94833	0.287664	6.74645	1.51511e-11	1.33302e-09	6	C1s1	protein_coding	TRUE
ENSMUSG00000041143	209.002	1.75506	0.260026	6.71901	1.82961e-11	1.60009e-09	4	Tmco4	protein_coding	TRUE
ENSMUSG00000046808	1282.58	0.749257	0.111868	6.70165	2.0608e-11	1.79154e-09	5	Atp10d	polymorphic_pseudogene	TRUE
ENSMUSG00000002847	56.294	3.03857	0.437339	6.69639	2.13634e-11	1.84623e-09	16	Pla1a	protein_coding	TRUE
ENSMUSG00000050908	208.542	1.5935	0.239504	6.6213	3.56052e-11	3.0589e-09	16	Tvp23a	protein_coding	TRUE
ENSMUSG00000039328	1259.32	0.842322	0.127279	6.61635	3.68172e-11	3.14453e-09	8	Rnf122	protein_coding	TRUE
ENSMUSG00000026923	5218.55	0.575311	0.0869839	6.61232	3.78354e-11	3.21271e-09	2	Notch1	protein_coding	TRUE
ENSMUSG00000068794	103.299	2.16871	0.326359	6.57083	5.0036e-11	4.22414e-09	6	Col28a1	protein_coding	TRUE
ENSMUSG00000023484	413.007	1.12411	0.172236	6.52785	6.67221e-11	5.60044e-09	15	Prph	protein_coding	TRUE
ENSMUSG00000030681	432.567	1.25528	0.194083	6.49525	8.2894e-11	6.87879e-09	7	Mvp	protein_coding	TRUE
ENSMUSG00000054263	1680.83	0.902635	0.13891	6.49589	8.2543e-11	6.87879e-09	15	Lifr	protein_coding	TRUE
ENSMUSG00000054675	299.418	-1.326	0.204151	-6.49343	8.39045e-11	6.92331e-09	5	Tmem119	protein_coding	TRUE
ENSMUSG00000040026	328.354	1.43006	0.218232	6.47604	9.4164e-11	7.72621e-09	7	Saa3	protein_coding	TRUE
ENSMUSG00000057346	300.707	1.29856	0.200514	6.44907	1.12535e-10	9.18197e-09	15	Apol9a	protein_coding	TRUE
ENSMUSG00000021095	44.5499	3.25861	0.477709	6.44096	1.18719e-10	9.6327e-09	12	Gsc	protein_coding	TRUE
ENSMUSG00000025076	345.546	1.28528	0.199897	6.42194	1.34551e-10	1.0857e-08	19	Casp7	protein_coding	TRUE
ENSMUSG00000024112	3248.2	0.605277	0.0941871	6.41647	1.39474e-10	1.11924e-08	17	Cacna1h	protein_coding	TRUE
ENSMUSG00000070730	1428.88	0.71111	0.110875	6.41422	1.41543e-10	1.12964e-08	2	Rmdn3	protein_coding	TRUE
ENSMUSG00000043531	763.07	0.990865	0.154855	6.41244	1.43211e-10	1.13674e-08	19	Sorcs1	protein_coding	TRUE
ENSMUSG00000008540	735.785	0.897815	0.140089	6.40775	1.47683e-10	1.1659e-08	6	Mgst1	protein_coding	TRUE
ENSMUSG00000053113	2630.23	0.654445	0.102391	6.39172	1.64034e-10	1.28802e-08	11	Socs3	protein_coding	TRUE
ENSMUSG00000005973	5434.1	0.517928	0.0810213	6.39	1.65886e-10	1.29559e-08	2	Rcn1	protein_coding	TRUE
ENSMUSG00000019960	3295.39	0.614647	0.0963285	6.37705	1.80534e-10	1.4025e-08	10	Dusp6	protein_coding	TRUE
ENSMUSG00000031825	192.552	1.63314	0.256339	6.36202	1.99123e-10	1.53872e-08	8	Crispld2	protein_coding	TRUE
ENSMUSG00000038370	733.542	1.11137	0.175372	6.33889	2.31422e-10	1.7789e-08	1	Pcp4l1	protein_coding	TRUE
ENSMUSG00000019851	2377.65	-0.602155	0.0952345	-6.32967	2.45683e-10	1.87864e-08	10	Perp	protein_coding	TRUE
ENSMUSG00000035547	411.617	1.10543	0.174719	6.3201	2.61401e-10	1.98841e-08	7	Capn5	protein_coding	TRUE
ENSMUSG00000016494	239.446	-1.37631	0.218714	-6.27864	3.41555e-10	2.58467e-08	1	Cd34	protein_coding	TRUE
ENSMUSG00000061436	1974.29	0.688887	0.109838	6.26814	3.65383e-10	2.75073e-08	6	Hipk2	protein_coding	TRUE
ENSMUSG00000022867	1935.79	0.638896	0.102068	6.26083	3.82936e-10	2.86809e-08	16	Usp25	protein_coding	TRUE
ENSMUSG00000024349	109.845	1.96188	0.310926	6.25889	3.87716e-10	2.87624e-08	18	Sting1	protein_coding	TRUE
ENSMUSG00000068748	1050.86	0.854215	0.135741	6.2588	3.87962e-10	2.87624e-08	6	Ptprz1	protein_coding	TRUE
ENSMUSG00000022686	1729.64	0.726055	0.116534	6.2536	4.01104e-10	2.95865e-08	16	B3gnt5	protein_coding	TRUE
ENSMUSG00000024678	44.3477	3.26619	0.494592	6.24727	4.17701e-10	3.06559e-08	19	Ms4a4d	protein_coding	TRUE
ENSMUSG00000022504	165.544	5.36078	0.626316	6.24432	4.25659e-10	3.10837e-08	16	Ciita	protein_coding	TRUE
ENSMUSG00000025612	2482.44	0.587361	0.0941122	6.24288	4.29579e-10	3.11009e-08	16	Bach1	protein_coding	TRUE
ENSMUSG00000020826	98.3021	2.33419	0.363206	6.24267	4.30153e-10	3.11009e-08	11	Nos2	protein_coding	TRUE
ENSMUSG00000028078	2339.88	0.664084	0.106711	6.23094	4.63631e-10	3.33563e-08	3	Dclk2	protein_coding	TRUE
ENSMUSG00000035783	3052.56	0.609989	0.0983824	6.22218	4.9028e-10	3.51007e-08	19	Acta2	protein_coding	TRUE
ENSMUSG00000022055	2204.75	-0.618003	0.0995605	-6.20857	5.34679e-10	3.80926e-08	14	Nefl	protein_coding	TRUE
ENSMUSG00000022577	301.212	1.32237	0.215665	6.14176	8.16141e-10	5.78628e-08	15	Ly6h	protein_coding	TRUE
ENSMUSG00000026235	2255.58	0.616537	0.100531	6.13026	8.77377e-10	6.19038e-08	1	Epha4	protein_coding	TRUE
ENSMUSG00000034220	2708.87	-0.545343	0.0891749	-6.11551	9.62492e-10	6.75827e-08	1	Gpc1	protein_coding	TRUE
ENSMUSG00000009185	50.9116	2.8614	0.449989	6.10805	1.00855e-09	7.04776e-08	11	Ccl8	protein_coding	TRUE
ENSMUSG00000028268	4262.35	2.48311	0.399397	6.09901	1.06726e-09	7.42252e-08	3	Gbp3	protein_coding	TRUE
ENSMUSG00000032661	119.223	1.97262	0.318361	6.09432	1.09904e-09	7.60732e-08	5	Oas3	protein_coding	TRUE
ENSMUSG00000023206	243.862	1.3508	0.220776	6.08777	1.14493e-09	7.8876e-08	2	Il15ra	protein_coding	TRUE
ENSMUSG00000001300	1997.57	0.671865	0.110505	6.074	1.2476e-09	8.55453e-08	8	Efnb2	protein_coding	TRUE
ENSMUSG00000006418	2172.38	0.64149	0.105715	6.07007	1.27856e-09	8.72587e-08	2	Rnf114	protein_coding	TRUE
ENSMUSG00000032812	3755.52	-0.505934	0.0833564	-6.06868	1.28968e-09	8.76085e-08	7	Arap1	protein_coding	TRUE
ENSMUSG00000026879	4159.83	-0.523236	0.0864939	-6.0494	1.45388e-09	9.83052e-08	2	Gsn	protein_coding	TRUE
ENSMUSG00000024140	277.403	1.26505	0.209093	6.03789	1.5614e-09	1.05088e-07	17	Epas1	protein_coding	TRUE
ENSMUSG00000078429	2453.29	0.548649	0.0915039	5.99592	2.02333e-09	1.35554e-07	10	Ctdsp2	protein_coding	TRUE
ENSMUSG00000029781	3199.65	-0.549099	0.0921932	-5.95593	2.586e-09	1.72459e-07	6	Fkbp9	protein_coding	TRUE
ENSMUSG00000021388	72.1045	-2.2839	0.375772	-5.92618	3.10058e-09	2.05836e-07	13	Aspn	protein_coding	TRUE
ENSMUSG00000022108	5673.03	0.461747	0.0779814	5.92073	3.20507e-09	2.1181e-07	14	Itm2b	protein_coding	TRUE
ENSMUSG00000022836	288.354	1.36956	0.22985	5.90727	3.47815e-09	2.28822e-07	16	Mylk	protein_coding	TRUE
ENSMUSG00000075254	3868.08	0.596747	0.101029	5.90508	3.52469e-09	2.30844e-07	16	Heg1	protein_coding	TRUE
ENSMUSG00000093661	157.734	1.60489	0.272954	5.87372	4.26117e-09	2.77832e-07	6	Eif4e3	protein_coding	TRUE
ENSMUSG00000017057	405.227	1.13444	0.194357	5.86438	4.50817e-09	2.92631e-07	X	Il13ra1	protein_coding	TRUE
ENSMUSG00000036006	622.077	1.05855	0.181138	5.84521	5.05915e-09	3.26942e-07	13	Ripor2	protein_coding	TRUE
ENSMUSG00000046280	68.5641	2.40613	0.409247	5.82353	5.76189e-09	3.70715e-07	3	She	protein_coding	TRUE
ENSMUSG00000032911	383.301	-1.03274	0.177677	-5.82249	5.79777e-09	3.71388e-07	9	Cspg4	protein_coding	TRUE
ENSMUSG00000027366	2316.23	0.540218	0.0936643	5.76659	8.08908e-09	5.159e-07	2	Sppl2a	protein_coding	TRUE
ENSMUSG00000034218	3051.24	0.513398	0.0893967	5.74241	9.33401e-09	5.92709e-07	9	Atm	protein_coding	TRUE
ENSMUSG00000067786	11953.4	0.48713	0.0849707	5.74019	9.45678e-09	5.97906e-07	2	Nnat	protein_coding	TRUE
ENSMUSG00000061928	165.736	-1.54786	0.273749	-5.73452	9.77864e-09	6.15591e-07	18	Dsg1b	protein_coding	TRUE
ENSMUSG00000050957	34.717	3.18477	0.519895	5.73299	9.86726e-09	6.18504e-07	19	Insl6	protein_coding	TRUE
ENSMUSG00000025321	1616.42	0.666675	0.116659	5.72962	1.00655e-08	6.28232e-07	12	Itgb8	protein_coding	TRUE
ENSMUSG00000040998	1166.28	0.661965	0.115877	5.71049	1.12649e-08	7.00101e-07	3	Npnt	protein_coding	TRUE
ENSMUSG00000054728	277.516	1.17411	0.206922	5.70142	1.18816e-08	7.35298e-07	13	Phactr1	protein_coding	TRUE
ENSMUSG00000028644	492.334	-0.972447	0.169387	-5.68852	1.28146e-08	7.89694e-07	4	Ermap	protein_coding	TRUE
ENSMUSG00000070034	30.0644	3.61047	0.563035	5.68592	1.30111e-08	7.98433e-07	1	Sp110	protein_coding	TRUE
ENSMUSG00000036995	244.67	1.25131	0.220391	5.66818	1.44324e-08	8.81948e-07	4	Asap3	protein_coding	TRUE
ENSMUSG00000034573	4050.56	0.477619	0.0843946	5.65954	1.51779e-08	9.23641e-07	5	Ptpn13	protein_coding	TRUE
ENSMUSG00000030669	597.032	-0.886321	0.156798	-5.65497	1.55873e-08	9.44615e-07	7	Calca	protein_coding	TRUE
ENSMUSG00000038058	132.873	1.69436	0.300756	5.62298	1.87691e-08	1.13274e-06	6	Nod1	protein_coding	TRUE
ENSMUSG00000015484	210.825	1.33579	0.238895	5.58303	2.3636e-08	1.42059e-06	1	Fam163a	protein_coding	TRUE
ENSMUSG00000091747	1954.51	0.578945	0.104321	5.5495	2.86493e-08	1.71485e-06	NA	NA	NA	TRUE
ENSMUSG00000037679	834.029	0.716824	0.129432	5.53503	3.11181e-08	1.85502e-06	12	Inf2	protein_coding	TRUE
ENSMUSG00000023952	1129.86	0.653292	0.118333	5.52243	3.34351e-08	1.98504e-06	17	Gtpbp2	protein_coding	TRUE
ENSMUSG00000027962	523.506	1.01502	0.185476	5.52101	3.37052e-08	1.99297e-06	3	Vcam1	protein_coding	TRUE
ENSMUSG00000029832	493.393	-0.883526	0.16008	-5.51967	3.39628e-08	2.00011e-06	6	Nfe2l3	protein_coding	TRUE
ENSMUSG00000078606	39.2024	2.91293	0.498629	5.51028	3.5826e-08	2.10136e-06	7	Gm4070	protein_coding	TRUE
ENSMUSG00000053819	995.611	0.701259	0.127193	5.50884	3.61199e-08	2.11012e-06	3	Camk2d	protein_coding	TRUE
ENSMUSG00000048249	536.673	0.858114	0.156034	5.49768	3.84814e-08	2.23913e-06	17	Crebrf	protein_coding	TRUE
ENSMUSG00000036422	1372.93	-0.682847	0.12393	-5.49054	4.00717e-08	2.31719e-06	14	Pcdh8	protein_coding	TRUE
ENSMUSG00000021268	12978.6	0.427408	0.0778558	5.49023	4.01402e-08	2.31719e-06	12	Meg3	lincRNA	TRUE
ENSMUSG00000010277	9470.46	0.390793	0.0714176	5.47176	4.45577e-08	2.56207e-06	11	2610507B11Rik	protein_coding	TRUE
ENSMUSG00000031502	11333.8	-0.536893	0.0981908	-5.47101	4.47467e-08	2.56285e-06	8	Col4a1	protein_coding	TRUE
ENSMUSG00000031520	264.392	1.16602	0.213467	5.44988	5.04028e-08	2.87552e-06	8	Vegfc	protein_coding	TRUE
ENSMUSG00000001750	655.389	0.78138	0.143543	5.44431	5.20069e-08	2.95549e-06	19	Tcirg1	protein_coding	TRUE
ENSMUSG00000028373	161.713	1.48863	0.273752	5.43786	5.39236e-08	3.05253e-06	4	Astn2	protein_coding	TRUE
ENSMUSG00000063286	27.7769	3.86541	0.590893	5.42756	5.71307e-08	3.2216e-06	7	Gm8995	transcribed_unprocessed_pseudogene	TRUE
ENSMUSG00000034330	911.875	-0.682831	0.126025	-5.41614	6.08977e-08	3.42081e-06	8	Plcg2	protein_coding	TRUE
ENSMUSG00000046718	572.056	0.81953	0.151148	5.41204	6.23114e-08	3.48681e-06	8	Bst2	protein_coding	TRUE
ENSMUSG00000031700	1886.42	-0.526745	0.09753	-5.40333	6.54167e-08	3.6466e-06	8	Gpt2	protein_coding	TRUE
ENSMUSG00000019850	273.86	1.12117	0.208039	5.40051	6.64525e-08	3.69026e-06	10	Tnfaip3	protein_coding	TRUE
ENSMUSG00000043279	932.169	0.679423	0.125929	5.39316	6.92291e-08	3.82989e-06	5	Trim56	protein_coding	TRUE
ENSMUSG00000026797	829.34	0.864191	0.1604	5.38959	7.06182e-08	3.892e-06	2	Stxbp1	protein_coding	TRUE
ENSMUSG00000036446	812.455	-0.794395	0.146593	-5.38859	7.10124e-08	3.89901e-06	10	Lum	protein_coding	TRUE
ENSMUSG00000037411	191.854	-1.39994	0.268928	-5.38288	7.33029e-08	4.0097e-06	5	Serpine1	protein_coding	TRUE
ENSMUSG00000025498	184.854	1.37909	0.253251	5.3771	7.56935e-08	4.12501e-06	7	Irf7	protein_coding	TRUE
ENSMUSG00000024538	2096.65	-0.504202	0.093861	-5.37123	7.82002e-08	4.23005e-06	18	Ppic	protein_coding	TRUE
ENSMUSG00000029361	589.62	0.805026	0.150375	5.37164	7.80255e-08	4.23005e-06	5	Nos1	protein_coding	TRUE
ENSMUSG00000024331	1807.08	-0.549768	0.102623	-5.36515	8.08835e-08	4.35905e-06	18	Dsc2	protein_coding	TRUE
ENSMUSG00000081769	27.4917	3.28359	0.55756	5.34313	9.13562e-08	4.90536e-06	11	Gm12216	protein_coding	TRUE
ENSMUSG00000054256	3684.68	0.557603	0.104893	5.33855	9.36934e-08	5.01242e-06	5	Msi1	protein_coding	TRUE
ENSMUSG00000028128	296.642	1.07102	0.200854	5.32304	1.02046e-07	5.43934e-06	3	F3	protein_coding	TRUE
ENSMUSG00000079505	30.1625	3.04164	0.539236	5.30718	1.11333e-07	5.91277e-06	17	Gm11131	antisense	TRUE
ENSMUSG00000031626	2116.66	0.59696	0.112794	5.28933	1.22766e-07	6.49637e-06	8	Sorbs2	protein_coding	TRUE
ENSMUSG00000021701	4327.97	-0.443147	0.0840398	-5.27399	1.33488e-07	7.03826e-06	13	Plk2	protein_coding	TRUE
ENSMUSG00000020914	27422.5	0.371469	0.0706036	5.26392	1.41013e-07	7.40824e-06	11	Top2a	protein_coding	TRUE
ENSMUSG00000024014	751.529	0.739613	0.140619	5.26244	1.4216e-07	7.44173e-06	17	Pim1	protein_coding	TRUE
ENSMUSG00000015053	621.668	0.802586	0.152527	5.2607	1.43509e-07	7.48552e-06	6	Gata2	protein_coding	TRUE
ENSMUSG00000025020	2109.72	-0.542759	0.103739	-5.22811	1.71254e-07	8.90093e-06	19	Slit1	protein_coding	TRUE
ENSMUSG00000026413	767.779	-0.726777	0.139698	-5.22411	1.74997e-07	9.06322e-06	1	Pkp1	protein_coding	TRUE
ENSMUSG00000031838	734.196	-0.723832	0.138955	-5.21843	1.80446e-07	9.31243e-06	8	Ifi30	processed_transcript	TRUE
ENSMUSG00000024238	1911.83	0.55209	0.105946	5.21581	1.83015e-07	9.41174e-06	18	Zeb1	protein_coding	TRUE
ENSMUSG00000040407	4329.47	0.503041	0.0965263	5.20965	1.89194e-07	9.69536e-06	5	Akap9	protein_coding	TRUE
ENSMUSG00000017670	2394.44	0.484497	0.0930931	5.20467	1.94344e-07	9.92446e-06	2	Elmo2	protein_coding	TRUE
ENSMUSG00000027350	1572.59	0.728969	0.140722	5.20077	1.98467e-07	1.00997e-05	2	Chgb	protein_coding	TRUE
ENSMUSG00000036510	269.827	-1.19691	0.230498	-5.19866	2.00734e-07	1.01796e-05	8	Cdh8	protein_coding	TRUE
ENSMUSG00000025558	1023.62	-0.621977	0.119686	-5.19608	2.0353e-07	1.02856e-05	14	Dock9	protein_coding	TRUE
ENSMUSG00000026478	14406.9	-0.375273	0.0722319	-5.19537	2.04317e-07	1.02898e-05	1	Lamc1	protein_coding	TRUE
ENSMUSG00000032374	3209.09	-0.460866	0.0892476	-5.17045	2.33531e-07	1.17207e-05	9	Plod2	protein_coding	TRUE
ENSMUSG00000071862	83.5021	1.9104	0.372709	5.14794	2.63368e-07	1.31729e-05	18	Lrrtm2	protein_coding	TRUE
ENSMUSG00000055980	4178.55	0.47217	0.0924845	5.10957	3.22901e-07	1.60955e-05	1	Irs1	protein_coding	TRUE
ENSMUSG00000026305	2502.14	-0.481426	0.0942176	-5.10863	3.24511e-07	1.61207e-05	1	Lrrfip1	protein_coding	TRUE
ENSMUSG00000035403	1661.74	0.552499	0.108585	5.10342	3.33562e-07	1.65142e-05	2	Crb2	protein_coding	TRUE
ENSMUSG00000026222	116.878	1.56021	0.303472	5.09695	3.45177e-07	1.70314e-05	1	Sp100	protein_coding	TRUE
ENSMUSG00000001555	2347.15	-0.478531	0.0939721	-5.09523	3.4832e-07	1.71287e-05	11	Fkbp10	protein_coding	TRUE
ENSMUSG00000035517	1068.58	-0.59613	0.117077	-5.09041	3.57298e-07	1.75112e-05	4	Tdrd7	protein_coding	TRUE
ENSMUSG00000029313	819.401	0.657974	0.129772	5.067	4.04139e-07	1.97406e-05	5	Aff1	protein_coding	TRUE
ENSMUSG00000022126	31.1684	2.9612	0.536184	5.06188	4.15149e-07	2.02108e-05	14	Acod1	protein_coding	TRUE
ENSMUSG00000035834	1353.77	-0.561674	0.111025	-5.0571	4.25671e-07	2.06542e-05	13	Polr3g	protein_coding	TRUE
ENSMUSG00000023341	436.735	-1.00576	0.200902	-5.00657	5.54098e-07	2.67967e-05	16	Mx2	polymorphic_pseudogene	TRUE
ENSMUSG00000043496	1495.54	-0.573607	0.114814	-4.99798	5.79333e-07	2.79246e-05	6	Tril	protein_coding	TRUE
ENSMUSG00000050199	3962.33	0.407007	0.0814677	4.99668	5.83262e-07	2.80215e-05	2	Lgr4	protein_coding	TRUE
ENSMUSG00000041688	1382.68	0.721646	0.143942	4.99548	5.86892e-07	2.81035e-05	X	Amot	protein_coding	TRUE
ENSMUSG00000027111	5446.39	-0.497766	0.0999854	-4.97987	6.36276e-07	3.03687e-05	2	Itga6	protein_coding	TRUE
ENSMUSG00000093460	774.248	0.765783	0.154856	4.97671	6.46755e-07	3.07683e-05	17	Six3os1	processed_transcript	TRUE
ENSMUSG00000042359	493.26	-0.814265	0.164403	-4.95314	7.30257e-07	3.46279e-05	2	Osbpl6	protein_coding	TRUE
ENSMUSG00000026641	1514.12	0.527345	0.106691	4.94383	7.66011e-07	3.62058e-05	1	Usf1	protein_coding	TRUE
ENSMUSG00000023067	3254.63	-0.454051	0.0919631	-4.93403	8.05521e-07	3.79504e-05	17	Cdkn1a	protein_coding	TRUE
ENSMUSG00000020029	4072.98	0.448823	0.0908401	4.93087	8.18653e-07	3.84451e-05	10	Nudt4	protein_coding	TRUE
ENSMUSG00000033576	451.29	3.25557	0.645324	4.92907	8.26209e-07	3.86756e-05	15	Apol6	protein_coding	TRUE
ENSMUSG00000055409	262.575	1.13351	0.230621	4.91952	8.67582e-07	4.04825e-05	7	Nell1	protein_coding	TRUE
ENSMUSG00000023010	4459.29	0.401046	0.0815325	4.91843	8.72412e-07	4.0493e-05	15	Tmbim6	protein_coding	TRUE
ENSMUSG00000079491	43.577	2.55692	0.49927	4.91822	8.73351e-07	4.0493e-05	17	H2-T10	polymorphic_pseudogene	TRUE
ENSMUSG00000027864	6733.81	-0.368222	0.0750609	-4.90505	9.3405e-07	4.31703e-05	3	Ptgfrn	protein_coding	TRUE
ENSMUSG00000029436	430.467	0.853403	0.174019	4.9022	9.47669e-07	4.35841e-05	5	Mmp17	protein_coding	TRUE
ENSMUSG00000024098	3681.91	0.470324	0.0959669	4.90193	9.48973e-07	4.35841e-05	17	Twsg1	protein_coding	TRUE
ENSMUSG00000020326	15879.5	-0.431456	0.0883188	-4.88806	1.01835e-06	4.66239e-05	11	Ccng1	protein_coding	TRUE
ENSMUSG00000073557	861.57	0.667021	0.13634	4.88432	1.03788e-06	4.73696e-05	1	Ppp1r12b	protein_coding	TRUE
ENSMUSG00000025572	1098.69	-0.584251	0.119659	-4.8804	1.05872e-06	4.81703e-05	11	Tmc6	protein_coding	TRUE
ENSMUSG00000003283	494.368	-0.773831	0.159205	-4.85219	1.22107e-06	5.53842e-05	2	Hck	protein_coding	TRUE
ENSMUSG00000070327	10843.7	0.990402	0.203714	4.85137	1.22612e-06	5.54411e-05	11	Rnf213	protein_coding	TRUE
ENSMUSG00000026827	1848.9	0.479363	0.0991335	4.83555	1.32775e-06	5.98514e-05	2	Gpd2	protein_coding	TRUE
ENSMUSG00000062300	860.714	0.666218	0.138265	4.82122	1.42681e-06	6.39219e-05	7	Nectin2	protein_coding	TRUE
ENSMUSG00000054889	4267.58	-0.494518	0.102991	-4.82131	1.42617e-06	6.39219e-05	13	Dsp	protein_coding	TRUE
ENSMUSG00000022203	1018.19	0.605563	0.125768	4.81576	1.46643e-06	6.54961e-05	14	Efs	protein_coding	TRUE
ENSMUSG00000095139	1265.91	0.699372	0.146533	4.81052	1.50536e-06	6.70298e-05	4	Pou3f2	protein_coding	TRUE
ENSMUSG00000035673	1487.61	0.531237	0.110583	4.80857	1.52014e-06	6.7482e-05	10	Sbno2	protein_coding	TRUE
ENSMUSG00000020032	1336.97	0.525449	0.109479	4.79487	1.62784e-06	7.20441e-05	10	Nuak1	protein_coding	TRUE
ENSMUSG00000025938	988.282	0.637358	0.133788	4.76949	1.84692e-06	8.14932e-05	1	Slco5a1	protein_coding	TRUE
ENSMUSG00000032011	255.796	-1.08524	0.226882	-4.7667	1.87269e-06	8.23814e-05	9	Thy1	protein_coding	TRUE
ENSMUSG00000026399	1039.28	-0.573992	0.120931	-4.76509	1.88772e-06	8.27932e-05	1	Cd55	protein_coding	TRUE
ENSMUSG00000028599	158.527	1.32764	0.277855	4.76334	1.90413e-06	8.32631e-05	4	Tnfrsf1b	protein_coding	TRUE
ENSMUSG00000034485	1267.69	0.525015	0.110432	4.75297	2.00446e-06	8.73886e-05	9	Uaca	protein_coding	TRUE
ENSMUSG00000024593	1135.21	0.632676	0.134007	4.74382	2.09721e-06	9.10922e-05	18	Megf10	protein_coding	TRUE
ENSMUSG00000024754	5471.93	0.419054	0.0883843	4.74337	2.10189e-06	9.10922e-05	19	Cemip2	protein_coding	TRUE
ENSMUSG00000020585	6424.56	0.365664	0.0772909	4.73262	2.2164e-06	9.57707e-05	12	Laptm4a	protein_coding	TRUE
ENSMUSG00000021806	3059.25	-0.414785	0.0876634	-4.72839	2.26305e-06	9.74979e-05	14	Nid2	protein_coding	TRUE
ENSMUSG00000034324	1766.9	0.678532	0.143044	4.71979	2.36083e-06	0.000101363	5	Tmem132c	protein_coding	TRUE
ENSMUSG00000047003	2126.23	0.481864	0.10229	4.7193	2.36663e-06	0.000101363	15	Zfp41	protein_coding	TRUE
ENSMUSG00000045991	330.339	0.944273	0.199736	4.70857	2.49467e-06	0.000106534	18	Onecut2	protein_coding	TRUE
ENSMUSG00000033880	1109.07	0.620823	0.132381	4.70055	2.59458e-06	0.000110478	11	Lgals3bp	protein_coding	TRUE
ENSMUSG00000000142	1211.79	0.587562	0.124568	4.69867	2.61858e-06	0.000111176	11	Axin2	protein_coding	TRUE
ENSMUSG00000042793	1035.95	-0.568538	0.121622	-4.67267	2.97316e-06	0.000125864	1	Lgr6	protein_coding	TRUE
ENSMUSG00000035385	595.565	0.897327	0.191334	4.66877	3.03006e-06	0.000127902	11	Ccl2	protein_coding	TRUE
ENSMUSG00000026605	4598.95	0.38148	0.0817498	4.66672	3.06044e-06	0.000128812	1	Cenpf	protein_coding	TRUE
ENSMUSG00000052942	541.254	0.796493	0.170859	4.6616	3.13767e-06	0.000131683	19	Glis3	protein_coding	TRUE
ENSMUSG00000001663	60.785	1.8483	0.392	4.6608	3.14986e-06	0.000131816	10	Gstt1	protein_coding	TRUE
ENSMUSG00000021613	502.111	-0.766161	0.166791	-4.6582	3.18986e-06	0.000133108	13	Hapln1	protein_coding	TRUE
ENSMUSG00000013629	6609.26	-0.360966	0.0775452	-4.65494	3.24069e-06	0.000134844	5	Cad	protein_coding	TRUE
ENSMUSG00000038894	1757.6	0.468433	0.100692	4.65269	3.27634e-06	0.00013594	8	Irs2	protein_coding	TRUE
ENSMUSG00000047986	221.943	-1.02947	0.221604	-4.643	3.43389e-06	0.000142073	8	Palm3	protein_coding	TRUE
ENSMUSG00000059142	1518.97	0.571996	0.123458	4.63771	3.5229e-06	0.000145344	17	Zfp945	protein_coding	TRUE
ENSMUSG00000054404	104.072	1.51675	0.324067	4.63062	3.64571e-06	0.000149988	11	Slfn5	protein_coding	TRUE
ENSMUSG00000024227	172.835	1.24552	0.269372	4.62997	3.65716e-06	0.000150036	17	Pdzph1	protein_coding	TRUE
ENSMUSG00000036046	3760.4	-0.379558	0.0820217	-4.62737	3.7034e-06	0.000151507	15	5031439G07Rik	protein_coding	TRUE
ENSMUSG00000064128	589.032	0.702006	0.151863	4.62421	3.76034e-06	0.000153407	14	Cenpj	protein_coding	TRUE
ENSMUSG00000027641	1634.47	0.488046	0.105671	4.61945	3.8476e-06	0.00015653	2	Rbl1	protein_coding	TRUE
ENSMUSG00000028039	223.552	-1.03254	0.222553	-4.61388	3.95222e-06	0.00016034	3	Efna3	protein_coding	TRUE
ENSMUSG00000021725	560.587	0.744345	0.161347	4.6128	3.97273e-06	0.000160725	13	Parp8	protein_coding	TRUE
ENSMUSG00000031111	540.103	-0.899116	0.199139	-4.59707	4.28482e-06	0.000172872	X	Igsf1	protein_coding	TRUE
ENSMUSG00000062373	2988.34	-0.4051	0.0881113	-4.59411	4.34606e-06	0.00017486	15	Tmem65	protein_coding	TRUE
ENSMUSG00000021585	1605.9	-0.483018	0.105164	-4.59213	4.38735e-06	0.000176036	13	Cast	protein_coding	TRUE
ENSMUSG00000070643	773.316	0.668963	0.145772	4.58919	4.4498e-06	0.000178053	1	Sox13	protein_coding	TRUE
ENSMUSG00000073420	22.0271	2.97998	0.585765	4.58129	4.62124e-06	0.000184408	17	Btnl5-ps	transcribed_unprocessed_pseudogene	TRUE
ENSMUSG00000045934	448.408	-0.754401	0.165151	-4.56958	4.88695e-06	0.000194479	3	Mtmr11	protein_coding	TRUE
ENSMUSG00000021567	425.084	-0.83078	0.182512	-4.56096	5.09193e-06	0.000202086	13	Nkd2	protein_coding	TRUE
ENSMUSG00000020611	3639.15	0.415582	0.0911408	4.55977	5.12097e-06	0.000202688	11	Gna13	protein_coding	TRUE
ENSMUSG00000079254	723.628	0.645701	0.141852	4.55902	5.13935e-06	0.000202865	NA	NA	NA	TRUE
ENSMUSG00000034993	4021.58	-0.367881	0.0807249	-4.55715	5.18512e-06	0.00020412	11	Vat1	protein_coding	TRUE
ENSMUSG00000022797	15227.5	-0.315968	0.0693701	-4.55481	5.24323e-06	0.000205853	16	Tfrc	protein_coding	TRUE
ENSMUSG00000079481	1010.47	0.683038	0.149329	4.55236	5.30465e-06	0.000207706	X	Nhsl2	protein_coding	TRUE
ENSMUSG00000026822	57.9745	2.02729	0.428775	4.54473	5.50066e-06	0.000214805	2	Lcn2	protein_coding	TRUE
ENSMUSG00000055413	51.2544	3.08058	0.64565	4.54185	5.57619e-06	0.000217174	17	H2-Q5	polymorphic_pseudogene	TRUE
ENSMUSG00000024074	2341.23	0.427012	0.0939513	4.54036	5.61587e-06	0.000218138	17	Crim1	protein_coding	TRUE
ENSMUSG00000036273	616.319	0.710001	0.157148	4.53576	5.7397e-06	0.000222356	15	Lrrk2	protein_coding	TRUE
ENSMUSG00000019794	1314.7	0.495	0.109209	4.533	5.81519e-06	0.000224685	10	Katna1	protein_coding	TRUE
ENSMUSG00000037991	215.708	1.0714	0.23631	4.52199	6.12605e-06	0.000236071	16	Rmi2	protein_coding	TRUE
ENSMUSG00000028970	1090.54	-0.54075	0.119683	-4.51865	6.22346e-06	0.000239068	5	Abcb1b	protein_coding	TRUE
ENSMUSG00000029101	2234.5	0.483564	0.107172	4.51821	6.23656e-06	0.000239068	5	Rgs12	protein_coding	TRUE
ENSMUSG00000028339	227.297	-1.11926	0.248184	-4.512	6.42206e-06	0.000245534	4	Col15a1	protein_coding	TRUE
ENSMUSG00000049401	3149.17	0.40521	0.089913	4.50903	6.51257e-06	0.000248345	2	Ogfr	protein_coding	TRUE
ENSMUSG00000047497	831.794	-0.603049	0.133855	-4.50564	6.61742e-06	0.000251686	15	Adamts12	protein_coding	TRUE
ENSMUSG00000019894	658.236	-0.687914	0.15245	-4.50272	6.70896e-06	0.000254505	10	Slc6a15	protein_coding	TRUE
ENSMUSG00000001870	2620.13	-0.457587	0.101625	-4.49294	7.02453e-06	0.000265786	17	Ltbp1	protein_coding	TRUE
ENSMUSG00000038305	1239.86	0.521138	0.115997	4.48604	7.25597e-06	0.000273833	1	Spats2l	protein_coding	TRUE
ENSMUSG00000034459	1163.33	-0.639301	0.142866	-4.48474	7.3004e-06	0.000274093	19	Ifit1	protein_coding	TRUE
ENSMUSG00000041362	617.953	-0.65561	0.146367	-4.48494	7.29353e-06	0.000274093	19	Shtn1	protein_coding	TRUE
ENSMUSG00000025085	1680.89	0.465932	0.104628	4.45622	8.34185e-06	0.000312391	19	Ablim1	protein_coding	TRUE
ENSMUSG00000038884	301.521	0.88627	0.199299	4.45448	8.40979e-06	0.000314131	9	Shfl	protein_coding	TRUE
ENSMUSG00000039477	2265.96	0.432411	0.0974057	4.43795	9.08211e-06	0.000337517	5	Tnrc18	protein_coding	TRUE
ENSMUSG00000043668	1459.48	0.486387	0.109878	4.43848	9.05977e-06	0.000337517	8	Tox3	protein_coding	TRUE
ENSMUSG00000028698	2993.11	-0.454884	0.102622	-4.43641	9.14701e-06	0.000339066	4	Pik3r3	protein_coding	TRUE
ENSMUSG00000057614	1094.12	-0.542073	0.122443	-4.43124	9.36939e-06	0.00034643	5	Gnai1	protein_coding	TRUE
ENSMUSG00000030306	335.263	0.998099	0.225425	4.42303	9.73243e-06	0.000358889	6	Tmtc1	protein_coding	TRUE
ENSMUSG00000037169	697.884	0.687829	0.155667	4.42252	9.75549e-06	0.000358889	12	Mycn	protein_coding	TRUE
ENSMUSG00000025915	734.044	-0.595816	0.134862	-4.41714	1.00014e-05	0.000367011	1	Sgk3	protein_coding	TRUE
ENSMUSG00000006958	240.078	0.976072	0.222352	4.39791	1.09299e-05	0.000400077	16	Chrd	protein_coding	TRUE
ENSMUSG00000068740	3578.82	0.413428	0.0941825	4.38832	1.1423e-05	0.000417081	3	Celsr2	protein_coding	TRUE
ENSMUSG00000074968	861.016	-0.594613	0.135333	-4.38745	1.14689e-05	0.000417714	2	Ano3	protein_coding	TRUE
ENSMUSG00000062327	1695.01	0.545458	0.122084	4.37781	1.1988e-05	0.000435535	17	T	protein_coding	TRUE
ENSMUSG00000034610	2506.88	0.404808	0.0925367	4.37624	1.20745e-05	0.000437587	4	Tut4	protein_coding	TRUE
ENSMUSG00000025854	850.241	-0.583433	0.13356	-4.36573	1.267e-05	0.000458032	5	Fam20c	protein_coding	TRUE
ENSMUSG00000040274	740.225	0.633733	0.145863	4.34252	1.40857e-05	0.000507956	5	Cdk6	protein_coding	TRUE
ENSMUSG00000023951	944.97	0.61814	0.142319	4.33574	1.45273e-05	0.00052259	17	Vegfa	protein_coding	TRUE
ENSMUSG00000055523	24.502	2.65533	0.578203	4.33417	1.46313e-05	0.000525037	19	Gucy2g	protein_coding	TRUE
ENSMUSG00000043613	178.366	-1.25092	0.279775	-4.33332	1.46879e-05	0.000525778	9	Mmp3	protein_coding	TRUE
ENSMUSG00000022817	2794.9	-0.42349	0.0978721	-4.32652	1.51484e-05	0.000540935	16	Itgb5	protein_coding	TRUE
ENSMUSG00000079037	1062.2	0.532619	0.123241	4.32564	1.52086e-05	0.000541761	2	Prnp	protein_coding	TRUE
ENSMUSG00000036249	293.378	0.863871	0.199793	4.31458	1.5991e-05	0.000568245	2	Rbm43	protein_coding	TRUE
ENSMUSG00000019989	386.627	-0.752777	0.174602	-4.30838	1.64452e-05	0.000582965	10	Enpp3	protein_coding	TRUE
ENSMUSG00000031561	10335.7	-0.337779	0.078481	-4.30386	1.6785e-05	0.000593572	8	Tenm3	protein_coding	TRUE
ENSMUSG00000026833	652.611	0.67831	0.157852	4.29865	1.7184e-05	0.000606212	2	Olfm1	protein_coding	TRUE
ENSMUSG00000037465	1933.25	-0.443191	0.103551	-4.2831	1.84305e-05	0.000648621	15	Klf10	protein_coding	TRUE
ENSMUSG00000026796	3390.5	-0.366036	0.0855309	-4.28211	1.8513e-05	0.000649958	2	Fam129b	protein_coding	TRUE
ENSMUSG00000050192	1082.51	-0.536116	0.124842	-4.27993	1.86952e-05	0.000654782	3	Eif5a2	protein_coding	TRUE
ENSMUSG00000064215	766.986	0.597518	0.139576	4.27712	1.89327e-05	0.000661512	12	Ifi27	protein_coding	TRUE
ENSMUSG00000032741	1959.01	-0.424911	0.099362	-4.27558	1.90641e-05	0.000662931	5	Tpcn1	protein_coding	TRUE
ENSMUSG00000031981	839.549	-0.57527	0.135349	-4.2761	1.90198e-05	0.000662931	8	Capn9	protein_coding	TRUE
ENSMUSG00000033781	962.325	0.533118	0.124785	4.27153	1.94134e-05	0.000671879	13	Asb13	protein_coding	TRUE
ENSMUSG00000003032	4099.85	-0.353116	0.0826571	-4.27158	1.94096e-05	0.000671879	4	Klf4	protein_coding	TRUE
ENSMUSG00000000544	148.95	1.14175	0.272094	4.27017	1.95324e-05	0.000674398	1	Gpa33	protein_coding	TRUE
ENSMUSG00000073987	1503.63	-0.447958	0.10488	-4.26864	1.96672e-05	0.000677452	4	Ggh	protein_coding	TRUE
ENSMUSG00000048218	160.702	1.16717	0.274177	4.25957	2.04819e-05	0.000703853	15	Amigo2	protein_coding	TRUE
ENSMUSG00000031576	63.9053	1.71095	0.392787	4.25865	2.05666e-05	0.000705108	8	Kcnu1	protein_coding	TRUE
ENSMUSG00000018340	8580.09	-0.351647	0.0826203	-4.2563	2.07841e-05	0.000710894	11	Anxa6	protein_coding	TRUE
ENSMUSG00000028517	1556.73	0.493523	0.116043	4.25172	2.12139e-05	0.000723898	4	Plpp3	protein_coding	TRUE
ENSMUSG00000052516	1443.05	-0.556186	0.13088	-4.24992	2.13844e-05	0.000728017	16	Robo2	protein_coding	TRUE
ENSMUSG00000021614	13846	-0.308575	0.0727235	-4.2442	2.19372e-05	0.000745099	13	Vcan	protein_coding	TRUE
ENSMUSG00000036594	319.669	1.82206	0.592182	4.23796	2.2556e-05	0.000764339	17	H2-Aa	protein_coding	TRUE
ENSMUSG00000037235	2075.74	-0.471315	0.111361	-4.23605	2.27486e-05	0.000769081	5	Mxd4	protein_coding	TRUE
ENSMUSG00000020541	1009.22	-0.501605	0.118414	-4.23539	2.2816e-05	0.000769578	11	Tom1l1	protein_coding	TRUE
ENSMUSG00000030341	565.739	0.688062	0.162954	4.23244	2.31171e-05	0.000777938	6	Tnfrsf1a	protein_coding	TRUE
ENSMUSG00000061126	801.003	-0.634935	0.150113	-4.22239	2.41728e-05	0.000811596	17	Cyp4f39	protein_coding	TRUE
ENSMUSG00000010830	634.357	-0.698312	0.165453	-4.21907	2.45317e-05	0.000821757	15	Kdelr3	protein_coding	TRUE
ENSMUSG00000050896	150.836	1.14911	0.271735	4.21546	2.49275e-05	0.000833102	2	Rtn4rl2	protein_coding	TRUE
ENSMUSG00000020176	334.073	-0.804276	0.191824	-4.19471	2.73217e-05	0.000911034	11	Grb10	protein_coding	TRUE
ENSMUSG00000027309	1294.07	0.480397	0.114656	4.19029	2.78595e-05	0.000926851	2	4930402H24Rik	protein_coding	TRUE
ENSMUSG00000021950	1569.73	-0.474469	0.113478	-4.1855	2.84533e-05	0.000944457	14	Anxa8	protein_coding	TRUE
ENSMUSG00000022122	1342.11	0.562229	0.135061	4.18285	2.87876e-05	0.000953385	14	Ednrb	protein_coding	TRUE
ENSMUSG00000030835	2646.29	-0.370895	0.0887201	-4.18064	2.90689e-05	0.000960522	7	Nomo1	protein_coding	TRUE
ENSMUSG00000045817	1362.84	0.477905	0.114635	4.16517	3.11118e-05	0.00102571	17	Zfp36l2	protein_coding	TRUE
ENSMUSG00000022106	2548.04	0.406006	0.097564	4.1629	3.14231e-05	0.00103363	14	Rcbtb2	protein_coding	TRUE
ENSMUSG00000039831	2768.35	0.400655	0.0964262	4.15587	3.24057e-05	0.00106356	3	Arhgap29	protein_coding	TRUE
ENSMUSG00000020105	1015.17	0.516969	0.124796	4.15047	3.31787e-05	0.00108649	10	Lrig3	protein_coding	TRUE
ENSMUSG00000006360	293.482	-0.831358	0.199577	-4.14936	3.334e-05	0.00108933	12	Crip1	protein_coding	TRUE
ENSMUSG00000022899	287.151	0.837777	0.202041	4.14802	3.35356e-05	0.00109328	16	Slc15a2	protein_coding	TRUE
ENSMUSG00000031378	486.182	0.688777	0.166054	4.14537	3.39268e-05	0.00110111	X	Abcd1	protein_coding	TRUE
ENSMUSG00000039126	542.118	0.669228	0.161258	4.14571	3.38767e-05	0.00110111	19	Prune2	protein_coding	TRUE
ENSMUSG00000060206	3658.59	0.433237	0.104558	4.14242	3.43656e-05	0.00111288	4	Zfp462	protein_coding	TRUE
ENSMUSG00000036880	1471.22	-0.43449	0.104924	-4.14068	3.4628e-05	0.0011189	18	Acaa2	protein_coding	TRUE
ENSMUSG00000028954	2843.65	0.364314	0.088013	4.13917	3.48567e-05	0.0011238	5	Nub1	protein_coding	TRUE
ENSMUSG00000023959	158.075	1.23472	0.294017	4.13796	3.50415e-05	0.00112727	17	Clic5	protein_coding	TRUE
ENSMUSG00000028717	113.834	1.29276	0.309379	4.13737	3.51303e-05	0.00112764	4	Tal1	protein_coding	TRUE
ENSMUSG00000007989	3702.12	0.379284	0.0920491	4.12335	3.73406e-05	0.00119597	14	Fzd3	protein_coding	TRUE
ENSMUSG00000041782	697.647	-0.583652	0.142089	-4.11612	3.8531e-05	0.00123139	1	Lad1	protein_coding	TRUE
ENSMUSG00000004665	2713.83	0.454722	0.110854	4.10876	3.97791e-05	0.0012685	10	Cnn2	protein_coding	TRUE
ENSMUSG00000051855	21678.3	0.307773	0.0750624	4.10201	4.0958e-05	0.00130325	6	Mest	protein_coding	TRUE
ENSMUSG00000029007	588.975	0.622633	0.151753	4.09891	4.15107e-05	0.00131796	4	Agtrap	protein_coding	TRUE
ENSMUSG00000030067	3414.7	0.347718	0.0848752	4.09738	4.17844e-05	0.00132378	6	Foxp1	protein_coding	TRUE
ENSMUSG00000032531	4245.76	0.359297	0.0879752	4.08533	4.40139e-05	0.00139139	9	Amotl2	protein_coding	TRUE
ENSMUSG00000009394	98.2069	1.35876	0.334222	4.08179	4.46898e-05	0.00140804	6	Syn2	protein_coding	TRUE
ENSMUSG00000036528	343.245	0.872568	0.213909	4.08156	4.47353e-05	0.00140804	7	Ppfibp2	protein_coding	TRUE
ENSMUSG00000050010	588.795	-0.653165	0.160099	-4.08057	4.4926e-05	0.00140804	5	Shisa3	protein_coding	TRUE
ENSMUSG00000026536	54.3155	1.78091	0.423933	4.08063	4.49139e-05	0.00140804	1	Ifi211	protein_coding	TRUE
ENSMUSG00000020592	3261.73	-0.383638	0.094075	-4.07762	4.54983e-05	0.00142292	12	Sdc1	protein_coding	TRUE
ENSMUSG00000058163	47.5298	1.84799	0.440039	4.07291	4.64285e-05	0.00144891	11	Gm5431	protein_coding	TRUE
ENSMUSG00000055471	61.3664	1.73658	0.426079	4.0692	4.71756e-05	0.00146908	17	Alk	protein_coding	TRUE
ENSMUSG00000057143	317.189	0.778879	0.191813	4.06046	4.89763e-05	0.00152191	7	Trim12c	protein_coding	TRUE
ENSMUSG00000025401	265.2	-0.879813	0.216685	-4.05963	4.91497e-05	0.00152406	10	Myo1a	protein_coding	TRUE
ENSMUSG00000063659	1312.53	0.494582	0.121928	4.05863	4.93612e-05	0.00152737	1	Zbtb18	protein_coding	TRUE
ENSMUSG00000048058	2211.73	-0.387006	0.0955895	-4.04826	5.15989e-05	0.00159324	2	Ldlrad3	protein_coding	TRUE
ENSMUSG00000024472	3685.18	0.347161	0.085801	4.04716	5.18435e-05	0.00159405	18	Dcp2	protein_coding	TRUE
ENSMUSG00000030621	139.406	1.10263	0.271579	4.04747	5.17739e-05	0.00159405	7	Me3	protein_coding	TRUE
ENSMUSG00000025813	1163.37	-0.457123	0.112945	-4.04596	5.21087e-05	0.00159884	7	Homer2	protein_coding	TRUE
ENSMUSG00000026103	6314.54	-0.303755	0.0751709	-4.04084	5.32612e-05	0.00163078	1	Gls	protein_coding	TRUE
ENSMUSG00000031451	1152.94	-0.507787	0.125871	-4.03285	5.51056e-05	0.00168372	8	Gas6	protein_coding	TRUE
ENSMUSG00000028766	506.983	0.62407	0.154726	4.03113	5.55089e-05	0.0016925	4	Alpl	protein_coding	TRUE
ENSMUSG00000019866	138.405	1.25385	0.309665	4.03064	5.56257e-05	0.00169253	10	Crybg1	protein_coding	TRUE
ENSMUSG00000033538	40.8437	1.92847	0.463776	4.0219	5.77304e-05	0.00175291	9	Casp4	protein_coding	TRUE
ENSMUSG00000070348	12076.6	0.295619	0.073584	4.01684	5.89841e-05	0.00178727	7	Ccnd1	protein_coding	TRUE
ENSMUSG00000041649	1642.34	-0.433764	0.10799	-4.01029	6.06447e-05	0.00183378	X	Klf8	protein_coding	TRUE
ENSMUSG00000055435	621.177	0.676836	0.169258	4.00391	6.23045e-05	0.00188008	8	Maf	protein_coding	TRUE
ENSMUSG00000057789	1712.53	0.426157	0.106561	3.99908	6.35885e-05	0.00191487	17	Bak1	protein_coding	TRUE
ENSMUSG00000034275	794.342	0.605761	0.150967	3.99724	6.40844e-05	0.00192583	9	Igsf9b	protein_coding	TRUE
ENSMUSG00000052684	2125.07	0.377073	0.0943704	3.99528	6.46166e-05	0.00193784	4	Jun	protein_coding	TRUE
ENSMUSG00000026946	180.333	0.977684	0.245534	3.99336	6.51425e-05	0.0019496	2	Nmi	protein_coding	TRUE
ENSMUSG00000030088	108.009	1.29713	0.322127	3.9881	6.66057e-05	0.00198604	6	Aldh1l1	protein_coding	TRUE
ENSMUSG00000026259	928.669	-0.596023	0.149308	-3.988	6.66321e-05	0.00198604	1	Ngef	protein_coding	TRUE
ENSMUSG00000032271	117.369	1.26226	0.31414	3.98243	6.82143e-05	0.00202906	9	Nnmt	protein_coding	TRUE
ENSMUSG00000010175	1007.67	0.486459	0.12234	3.97797	6.95047e-05	0.00206324	1	Prox1	protein_coding	TRUE
ENSMUSG00000027955	236.509	-0.877603	0.219935	-3.97668	6.98834e-05	0.00207028	3	Gask1b	protein_coding	TRUE
ENSMUSG00000029403	302.302	-0.780721	0.196803	-3.97352	7.08188e-05	0.00209374	5	Cdkl2	protein_coding	TRUE
ENSMUSG00000056972	379.626	0.842876	0.217321	3.97292	7.09961e-05	0.00209474	7	Magel2	protein_coding	TRUE
ENSMUSG00000030208	9714.3	-0.286186	0.072135	-3.96736	7.26739e-05	0.00213992	6	Emp1	protein_coding	TRUE
ENSMUSG00000043639	360.443	-0.720073	0.181488	-3.96643	7.29586e-05	0.00214398	19	Rbm20	protein_coding	TRUE
ENSMUSG00000030607	148.377	-1.06743	0.267461	-3.96395	7.37194e-05	0.00216171	7	Acan	protein_coding	TRUE
ENSMUSG00000002799	627.055	-0.616773	0.155982	-3.9635	7.38579e-05	0.00216171	12	Jag2	protein_coding	TRUE
ENSMUSG00000089617	5134.43	0.381903	0.0964688	3.96181	7.43846e-05	0.00217278	6	Scarna10	snoRNA	TRUE
ENSMUSG00000002265	36167.9	0.291665	0.0736515	3.9608	7.47003e-05	0.00217764	7	Peg3	protein_coding	TRUE
ENSMUSG00000028125	117.964	1.23084	0.310884	3.95916	7.52126e-05	0.00218821	3	Abca4	protein_coding	TRUE
ENSMUSG00000052353	1082.37	-0.522716	0.131181	-3.9554	7.64074e-05	0.00221855	7	Cemip	protein_coding	TRUE
ENSMUSG00000031539	875.189	0.508425	0.128836	3.9549	7.65682e-05	0.00221881	8	Ap3m2	protein_coding	TRUE
ENSMUSG00000031562	1137.18	-0.451493	0.114199	-3.95327	7.70899e-05	0.0022295	8	Dctd	protein_coding	TRUE
ENSMUSG00000045679	331.481	-0.775939	0.196047	-3.95121	7.77559e-05	0.00224432	12	Pqlc3	protein_coding	TRUE
ENSMUSG00000027347	251.308	-0.844978	0.214973	-3.94834	7.8695e-05	0.00226694	2	Rasgrp1	protein_coding	TRUE
ENSMUSG00000020160	2800.25	0.361577	0.0916445	3.94648	7.9309e-05	0.00228013	11	Meis1	protein_coding	TRUE
ENSMUSG00000060477	86.4441	1.3436	0.343095	3.94569	7.95706e-05	0.00228316	6	Irak2	protein_coding	TRUE
ENSMUSG00000060716	1589.7	-0.400399	0.101716	-3.93592	8.28778e-05	0.00237339	12	Plekhh1	protein_coding	TRUE
ENSMUSG00000027381	780.598	0.540663	0.137628	3.92979	8.5021e-05	0.00243	2	Bcl2l11	protein_coding	TRUE
ENSMUSG00000058624	62.056	1.61927	0.401252	3.92561	8.65109e-05	0.00246014	19	Gda	protein_coding	TRUE
ENSMUSG00000041817	491.537	-0.638918	0.162553	-3.92544	8.65708e-05	0.00246014	13	Fam169a	protein_coding	TRUE
ENSMUSG00000038086	59.0323	1.61506	0.409937	3.92541	8.65808e-05	0.00246014	9	Hspb2	protein_coding	TRUE
ENSMUSG00000042350	2146.32	0.377165	0.0961599	3.92294	8.74766e-05	0.00248077	12	Arel1	protein_coding	TRUE
ENSMUSG00000027298	2205.52	-0.407523	0.103949	-3.91936	8.87842e-05	0.00251297	2	Tyro3	protein_coding	TRUE
ENSMUSG00000020435	152.044	-1.02838	0.262415	-3.91332	9.10348e-05	0.00257169	11	Osbp2	protein_coding	TRUE
ENSMUSG00000030111	583.425	1.42736	0.364596	3.90798	9.30695e-05	0.00261904	6	A2m	protein_coding	TRUE
ENSMUSG00000026587	992.089	0.59167	0.152426	3.90835	9.29291e-05	0.00261904	1	Astn1	protein_coding	TRUE
ENSMUSG00000062209	321.408	0.902941	0.232595	3.90164	9.55415e-05	0.00268343	1	Erbb4	protein_coding	TRUE
ENSMUSG00000079014	58.7384	1.60712	0.403603	3.90015	9.61312e-05	0.00269481	12	Serpina3i	protein_coding	TRUE
ENSMUSG00000043811	193.046	-0.91928	0.235204	-3.89953	9.63799e-05	0.00269661	16	Rtn4r	protein_coding	TRUE
ENSMUSG00000064345	4596.44	-0.33889	0.0870394	-3.89314	9.8954e-05	0.00276333	MT	mt-Nd2	protein_coding	TRUE
ENSMUSG00000024827	3980.56	-0.325167	0.0835537	-3.88895	0.000100678	0.0028061	19	Gldc	protein_coding	TRUE
ENSMUSG00000035493	839.932	0.580649	0.150397	3.87412	0.000107012	0.00297696	13	Tgfbi	protein_coding	TRUE
ENSMUSG00000046688	64.5943	1.58116	0.409692	3.87351	0.000107281	0.00297878	3	Tifa	protein_coding	TRUE
ENSMUSG00000044041	714.512	-0.534735	0.13901	-3.84946	0.000118376	0.00328062	11	Krt13	protein_coding	TRUE
ENSMUSG00000056413	1157.65	-0.453015	0.117659	-3.84896	0.000118619	0.00328113	5	Adap1	protein_coding	TRUE
ENSMUSG00000032252	1375.05	-0.435799	0.113701	-3.84047	0.000122801	0.00339038	9	Glce	protein_coding	TRUE
ENSMUSG00000023809	1481.58	-0.407798	0.106301	-3.83284	0.000126672	0.00349066	17	Rps6ka2	protein_coding	TRUE
ENSMUSG00000066885	195.349	-0.929303	0.24009	-3.82907	0.000128627	0.00353785	NA	NA	NA	TRUE
ENSMUSG00000048376	3493.38	0.343976	0.0900846	3.82585	0.00013032	0.00357767	13	F2r	protein_coding	TRUE
ENSMUSG00000000031	41992.4	0.245847	0.0643321	3.82359	0.000131523	0.00360393	7	H19	lincRNA	TRUE
ENSMUSG00000053025	415.979	-0.734887	0.190107	-3.82298	0.000131851	0.00360615	7	Sv2b	protein_coding	TRUE
ENSMUSG00000041439	1852.77	-0.373026	0.0975611	-3.8222	0.000132269	0.00361082	1	Mfsd6	protein_coding	TRUE
ENSMUSG00000058355	13403.8	-0.295775	0.077425	-3.81904	0.000133972	0.0036505	8	Abce1	protein_coding	TRUE
ENSMUSG00000038146	2176.23	0.410259	0.107508	3.81803	0.00013452	0.0036586	17	Notch3	protein_coding	TRUE
ENSMUSG00000006641	545.688	-0.573789	0.150477	-3.81297	0.000137304	0.00372737	5	Slc5a6	protein_coding	TRUE
ENSMUSG00000020297	892.342	0.576167	0.15195	3.81147	0.000138145	0.00374323	11	Nsg2	protein_coding	TRUE
ENSMUSG00000047098	845.745	0.502373	0.13182	3.81044	0.000138721	0.00375189	14	Rnf31	protein_coding	TRUE
ENSMUSG00000084128	321.019	-0.730844	0.191366	-3.80787	0.000140171	0.00378409	8	Esrp2	protein_coding	TRUE
ENSMUSG00000043067	3652.61	-0.357014	0.0939359	-3.79978	0.000144823	0.00390248	9	Dpy19l1	protein_coding	TRUE
ENSMUSG00000055407	1915.43	-0.380393	0.0998884	-3.79923	0.000145146	0.00390397	7	Map6	protein_coding	TRUE
ENSMUSG00000041992	385.578	-0.766119	0.202089	-3.79605	0.000147022	0.00394716	12	Rapgef5	protein_coding	TRUE
ENSMUSG00000026674	1840.26	0.43949	0.116644	3.79428	0.000148075	0.00396813	1	Ddr2	protein_coding	TRUE
ENSMUSG00000018654	162.306	-1.00611	0.266584	-3.79357	0.000148496	0.00397214	11	Ikzf1	protein_coding	TRUE
ENSMUSG00000040010	3402.42	-0.329195	0.0868361	-3.78603	0.000153074	0.00408711	8	Slc7a5	protein_coding	TRUE
ENSMUSG00000053175	184.92	0.926664	0.24366	3.78556	0.000153365	0.00408739	7	Bcl3	protein_coding	TRUE
ENSMUSG00000000120	575.998	-0.559533	0.14822	-3.78482	0.00015382	0.00409206	11	Ngfr	protein_coding	TRUE
ENSMUSG00000038299	3673.42	-0.327879	0.0866272	-3.78326	0.000154786	0.00411028	18	Wdr36	protein_coding	TRUE
ENSMUSG00000028837	3257.55	0.353778	0.0936671	3.77552	0.000159677	0.00423244	4	Psmb2	protein_coding	TRUE
ENSMUSG00000032508	215.901	0.856856	0.226574	3.77346	0.000160998	0.00425974	9	Myd88	protein_coding	TRUE
ENSMUSG00000024998	1535.48	0.415561	0.110501	3.75987	0.000170002	0.00448983	19	Plce1	protein_coding	TRUE
ENSMUSG00000029381	2744.03	0.339941	0.0905487	3.75115	0.000176025	0.00464052	5	Shroom3	protein_coding	TRUE
ENSMUSG00000041438	3304.12	-0.330208	0.0881504	-3.7465	0.000179316	0.00471876	8	Utp4	protein_coding	TRUE
ENSMUSG00000027737	161.512	1.02654	0.274794	3.74203	0.000182538	0.0047949	3	Slc7a11	protein_coding	TRUE
ENSMUSG00000053093	60.81	1.48476	0.396881	3.74127	0.000183093	0.00480086	14	Myh7	protein_coding	TRUE
ENSMUSG00000068246	102.384	1.22904	0.324798	3.74062	0.000183566	0.00480462	15	Apol9b	protein_coding	TRUE
ENSMUSG00000041842	338.183	-0.72578	0.194019	-3.74003	0.000184002	0.00480742	3	Fhdc1	protein_coding	TRUE
ENSMUSG00000031482	1337.93	-0.41257	0.110344	-3.7383	0.000185271	0.00483194	8	Slc25a15	protein_coding	TRUE
ENSMUSG00000050390	851.721	-0.497054	0.133329	-3.73728	0.000186025	0.00484295	4	C77080	protein_coding	TRUE
ENSMUSG00000027559	392.384	1.54569	0.404499	3.73652	0.000186583	0.00484885	3	Car3	protein_coding	TRUE
ENSMUSG00000069808	1058.91	-0.455737	0.122088	-3.73207	0.000189914	0.00492663	11	Fam57a	protein_coding	TRUE
ENSMUSG00000043614	184.146	0.944257	0.253587	3.72746	0.000193417	0.00499973	5	Vps37d	protein_coding	TRUE
ENSMUSG00000074793	451.026	-0.609947	0.163591	-3.7278	0.000193157	0.00499973	2	Hspa12b	protein_coding	TRUE
ENSMUSG00000059049	1683.73	-0.466638	0.124931	-3.72314	0.000196762	0.00507721	4	Frem1	protein_coding	TRUE
ENSMUSG00000034707	2347.46	0.351134	0.094413	3.72073	0.000198647	0.00511682	10	Gns	protein_coding	TRUE
ENSMUSG00000058297	769.99	-0.555254	0.149139	-3.71995	0.000199259	0.00512356	10	Spock2	protein_coding	TRUE
ENSMUSG00000031657	3795.89	-0.323038	0.0868083	-3.7187	0.000200254	0.0051401	8	Heatr3	protein_coding	TRUE
ENSMUSG00000022037	910.134	0.585912	0.159683	3.71461	0.000203516	0.00521465	14	Clu	protein_coding	TRUE
ENSMUSG00000034424	2737.23	-0.376387	0.101338	-3.71356	0.000204367	0.00522728	8	Gcsh	protein_coding	TRUE
ENSMUSG00000029005	241.855	0.907779	0.246317	3.71074	0.000206655	0.00527657	4	Draxin	protein_coding	TRUE
ENSMUSG00000060600	469.346	-0.606183	0.1634	-3.70869	0.000208333	0.00531013	11	Eno3	protein_coding	TRUE
ENSMUSG00000047414	4745.77	-0.322259	0.0868145	-3.70771	0.00020914	0.0053214	12	Flrt2	protein_coding	TRUE
ENSMUSG00000028402	3638.31	0.315302	0.0850685	3.70654	0.000210108	0.00532915	4	Mpdz	protein_coding	TRUE
ENSMUSG00000016024	608.425	0.547619	0.147675	3.70646	0.000210174	0.00532915	2	Lbp	protein_coding	TRUE
ENSMUSG00000030352	850.104	0.494167	0.133684	3.70541	0.000211052	0.00534214	6	Tspan9	protein_coding	TRUE
ENSMUSG00000027514	928.743	1.63273	0.430331	3.70256	0.000213432	0.00539304	2	Zbp1	protein_coding	TRUE
ENSMUSG00000027646	1430.82	0.408862	0.110621	3.6965	0.000218593	0.00551391	2	Src	protein_coding	TRUE
ENSMUSG00000033306	2314.68	0.381338	0.103448	3.69605	0.000218981	0.00551417	16	Lpp	protein_coding	TRUE
ENSMUSG00000029161	558.477	-0.555339	0.150547	-3.69258	0.000221989	0.00558029	5	Cgref1	protein_coding	TRUE
ENSMUSG00000078954	63.4172	1.46386	0.395801	3.68973	0.00022449	0.00563345	15	Arhgap8	protein_coding	TRUE
ENSMUSG00000054509	161.829	1.02423	0.277082	3.689	0.000225138	0.00564004	14	Parp4	protein_coding	TRUE
ENSMUSG00000044548	604.439	0.678507	0.185264	3.67837	0.000234727	0.00587018	12	Dact1	protein_coding	TRUE
ENSMUSG00000036862	4396.54	0.310985	0.0845642	3.6776	0.000235442	0.00587799	7	Dchs1	protein_coding	TRUE
ENSMUSG00000046709	404.934	0.835115	0.22998	3.67333	0.00023941	0.00596686	5	Mapk10	protein_coding	TRUE
ENSMUSG00000037447	180.03	0.927069	0.251187	3.67226	0.000240418	0.00597161	1	Arid5a	protein_coding	TRUE
ENSMUSG00000031725	35.344	-1.90282	0.489241	-3.67233	0.000240348	0.00597161	8	Ces1f	protein_coding	TRUE
ENSMUSG00000030513	778.168	-0.495688	0.135244	-3.66303	0.000249245	0.00618034	7	Pcsk6	protein_coding	TRUE
ENSMUSG00000096753	118.547	1.19895	0.327965	3.65989	0.000252325	0.00624611	12	Fam181a	protein_coding	TRUE
ENSMUSG00000038633	2339.43	-0.343219	0.093774	-3.65887	0.000253325	0.00626026	1	Degs1	protein_coding	TRUE
ENSMUSG00000029811	48.2976	1.63578	0.434543	3.6559	0.000256278	0.00632253	6	Aoc1	protein_coding	TRUE
ENSMUSG00000033105	4173.23	0.355212	0.0971907	3.654	0.000258189	0.00635893	10	Lss	protein_coding	TRUE
ENSMUSG00000031616	658.868	-0.586406	0.16098	-3.64654	0.000265799	0.00653533	8	Ednra	protein_coding	TRUE
ENSMUSG00000020952	1951.86	0.377293	0.103868	3.63249	0.000280701	0.00689015	12	Scfd1	protein_coding	TRUE
ENSMUSG00000033066	415.361	-0.620955	0.170975	-3.63073	0.00028262	0.00692561	11	Gas7	protein_coding	TRUE
ENSMUSG00000022475	629.901	0.536813	0.147916	3.62959	0.000283872	0.00694464	15	Hdac7	protein_coding	TRUE
ENSMUSG00000048616	361.494	0.754855	0.206244	3.6246	0.000289404	0.00706813	11	Nog	protein_coding	TRUE
ENSMUSG00000020111	2401.92	-0.33429	0.0923619	-3.61848	0.000296344	0.00721349	10	Micu1	protein_coding	TRUE
ENSMUSG00000053965	2293.68	0.394639	0.109042	3.61865	0.000296138	0.00721349	3	Pde5a	protein_coding	TRUE
ENSMUSG00000075304	294.612	0.967394	0.267681	3.6146	0.000300817	0.00731021	2	Sp5	protein_coding	TRUE
ENSMUSG00000020674	7704.22	-0.271523	0.0751929	-3.61203	0.000303813	0.00737076	12	Pxdn	protein_coding	TRUE
ENSMUSG00000031558	6824.95	0.346391	0.0958302	3.60926	0.000307072	0.00743745	5	Slit2	protein_coding	TRUE
ENSMUSG00000069793	48.098	1.55498	0.424218	3.60716	0.000309569	0.00747441	11	Slfn9	protein_coding	TRUE
ENSMUSG00000046447	678.405	0.537875	0.14932	3.60711	0.000309621	0.00747441	4	Camk2n1	protein_coding	TRUE
ENSMUSG00000039318	3030.54	-0.308874	0.0857435	-3.60192	0.000315882	0.00761296	1	Rab3gap2	protein_coding	TRUE
ENSMUSG00000021556	6927.5	-0.279565	0.0775789	-3.59985	0.000318404	0.0076611	13	Golm1	protein_coding	TRUE
ENSMUSG00000030747	408.36	-0.66936	0.18587	-3.59911	0.000319303	0.00767011	7	Dgat2	protein_coding	TRUE
ENSMUSG00000001507	507.03	0.556663	0.154612	3.5982	0.000320429	0.0076845	11	Itga3	protein_coding	TRUE
ENSMUSG00000000093	435.117	-0.750328	0.20987	-3.59657	0.000322444	0.00772017	11	Tbx2	protein_coding	TRUE
ENSMUSG00000040339	2564.92	-0.384685	0.106789	-3.5937	0.00032601	0.00779277	3	Fam102b	protein_coding	TRUE
ENSMUSG00000064181	906.835	0.452327	0.125972	3.59068	0.000329815	0.00787082	10	Rab3ip	protein_coding	TRUE
ENSMUSG00000023931	144.815	0.975228	0.270776	3.58697	0.000334538	0.00797052	17	Efhb	protein_coding	TRUE
ENSMUSG00000039115	1084.01	-0.450763	0.12573	-3.58579	0.000336061	0.00798235	9	Itga9	protein_coding	TRUE
ENSMUSG00000024011	711.913	-0.516029	0.143629	-3.58574	0.000336128	0.00798235	17	Pi16	protein_coding	TRUE
ENSMUSG00000037509	1038.28	0.468563	0.131477	3.58379	0.000338639	0.00801591	1	Arhgef4	protein_coding	TRUE
ENSMUSG00000028862	687.101	-0.5454	0.152086	-3.5838	0.000338628	0.00801591	4	Map3k6	protein_coding	TRUE
ENSMUSG00000020773	976.493	-0.512426	0.142952	-3.58237	0.000340487	0.00804663	11	Trim47	protein_coding	TRUE
ENSMUSG00000045954	443.192	0.670093	0.187915	3.57876	0.000345229	0.00814552	1	Cavin2	protein_coding	TRUE
ENSMUSG00000055675	802.726	0.57707	0.161276	3.57813	0.000346066	0.00815208	8	Kbtbd11	protein_coding	TRUE
ENSMUSG00000028184	2221.64	0.351455	0.0984101	3.57336	0.000352428	0.00827527	3	Adgrl2	protein_coding	TRUE
ENSMUSG00000034329	940.453	0.451267	0.126398	3.57371	0.000351957	0.00827527	11	Brip1	protein_coding	TRUE
ENSMUSG00000028883	805.107	0.605942	0.16834	3.57286	0.000353106	0.00827787	5	Sema3a	protein_coding	TRUE
ENSMUSG00000035275	556.394	-0.582462	0.16332	-3.56215	0.000367834	0.00859746	4	Raver2	protein_coding	TRUE
ENSMUSG00000057110	2323.16	0.339692	0.0954108	3.56209	0.000367916	0.00859746	2	Cntrl	protein_coding	TRUE
ENSMUSG00000033658	2000.75	-0.340945	0.0956995	-3.5616	0.000368608	0.00859987	8	Ddx19b	protein_coding	TRUE
ENSMUSG00000074505	2936.71	0.42056	0.118448	3.55788	0.000373854	0.00870834	9	Fat3	protein_coding	TRUE
ENSMUSG00000040483	2930.01	0.376897	0.105993	3.55417	0.000379178	0.0088183	11	Xaf1	protein_coding	TRUE
ENSMUSG00000000001	8198.46	-0.288052	0.0810468	-3.55253	0.000381548	0.0088593	3	Gnai3	protein_coding	TRUE
ENSMUSG00000092837	89933.1	-0.233439	0.0657507	-3.55099	0.000383778	0.00889695	14	Rpph1	ribozyme	TRUE
ENSMUSG00000067203	26.2399	1.93036	0.525893	3.5476	0.000388751	0.00899795	17	H2-K2	transcribed_unprocessed_pseudogene	TRUE
ENSMUSG00000020108	1251.74	-0.398958	0.112539	-3.5452	0.00039232	0.00906619	10	Ddit4	protein_coding	TRUE
ENSMUSG00000029417	208.891	1.0867	0.518123	3.54391	0.000394243	0.00909625	5	Cxcl9	protein_coding	TRUE
ENSMUSG00000001151	4004.79	0.291972	0.0824203	3.54295	0.000395679	0.00911496	10	Pcnt	protein_coding	TRUE
ENSMUSG00000027035	2539.52	0.358442	0.101208	3.54055	0.000399301	0.00918392	2	Cers6	protein_coding	TRUE
ENSMUSG00000032348	885.099	-0.47543	0.13425	-3.53797	0.000403223	0.00925954	9	Gsta4	protein_coding	TRUE
ENSMUSG00000020476	2590.5	0.318946	0.0901997	3.53595	0.00040631	0.00931579	11	Dbnl	protein_coding	TRUE
ENSMUSG00000031285	2336.76	0.449313	0.127464	3.53218	0.000412142	0.00941992	X	Dcx	protein_coding	TRUE
ENSMUSG00000044674	1634.73	0.44208	0.125098	3.53229	0.000411978	0.00941992	5	Fzd1	protein_coding	TRUE
ENSMUSG00000027999	498.731	-0.560385	0.159048	-3.52914	0.000416919	0.00951421	3	Pla2g12a	protein_coding	TRUE
ENSMUSG00000042104	943.504	-0.437901	0.124253	-3.52413	0.000424868	0.00968049	14	Uggt2	protein_coding	TRUE
ENSMUSG00000032332	2942.54	-0.912452	0.258313	-3.52365	0.000425641	0.00968299	9	Col12a1	protein_coding	TRUE
ENSMUSG00000007653	232.789	-0.86713	0.246042	-3.52067	0.000430452	0.00976205	11	Gabrb2	protein_coding	TRUE
ENSMUSG00000041135	309.24	0.744371	0.211821	3.52074	0.000430343	0.00976205	4	Ripk2	protein_coding	TRUE
ENSMUSG00000046312	1175.6	-0.431488	0.122943	-3.5128	0.000443414	0.0100354	4	Myorg	protein_coding	TRUE
ENSMUSG00000027452	266.47	-0.782554	0.223063	-3.51252	0.000443879	0.0100354	2	Acss1	protein_coding	TRUE
ENSMUSG00000003031	2001.85	0.357526	0.101994	3.5062	0.000454552	0.0102608	6	Cdkn1b	protein_coding	TRUE
ENSMUSG00000000386	321.307	-0.818451	0.234912	-3.50166	0.000462365	0.0104211	16	Mx1	polymorphic_pseudogene	TRUE
ENSMUSG00000042246	510.783	-0.591318	0.169172	-3.49849	0.000467906	0.0105079	7	Tmc7	protein_coding	TRUE
ENSMUSG00000022894	335.418	-0.678063	0.193108	-3.49832	0.000468195	0.0105079	16	Adamts5	protein_coding	TRUE
ENSMUSG00000041126	1731.72	0.395583	0.113143	3.49822	0.000468376	0.0105079	11	H2az2	protein_coding	TRUE
ENSMUSG00000028121	402.577	0.634421	0.181658	3.49321	0.000477256	0.0106907	3	Bcar3	protein_coding	TRUE
ENSMUSG00000030319	871.39	0.484427	0.138998	3.48947	0.000483987	0.0108235	6	Cand2	protein_coding	TRUE
ENSMUSG00000031068	4110.35	-0.294717	0.0844552	-3.48909	0.000484668	0.0108235	7	Glrx3	protein_coding	TRUE
ENSMUSG00000044646	816.709	-0.515328	0.14777	-3.48813	0.000486403	0.0108457	18	Zbtb7c	protein_coding	TRUE
ENSMUSG00000019874	5430.63	0.279419	0.08039	3.47977	0.000501839	0.0111558	10	Fabp7	protein_coding	TRUE
ENSMUSG00000004929	3474.73	-0.297324	0.0854459	-3.48005	0.000501325	0.0111558	10	Thop1	protein_coding	TRUE
ENSMUSG00000024211	77.7227	1.33055	0.383341	3.47853	0.000504166	0.0111735	6	Grm8	protein_coding	TRUE
ENSMUSG00000049556	218.499	-0.834283	0.239314	-3.47856	0.000504114	0.0111735	9	Lingo1	protein_coding	TRUE
ENSMUSG00000024975	1778.07	-0.360667	0.103828	-3.47776	0.000505621	0.0111888	19	Pdcd4	protein_coding	TRUE
ENSMUSG00000031583	916.966	0.447217	0.1287	3.47321	0.000514271	0.011363	8	Wrn	protein_coding	TRUE
ENSMUSG00000022564	1266.18	0.393522	0.113452	3.47246	0.000515712	0.0113776	15	Grina	protein_coding	TRUE
ENSMUSG00000034156	296.914	0.773879	0.224708	3.46743	0.000525463	0.0115752	11	Tspoap1	protein_coding	TRUE
ENSMUSG00000020695	2333.03	-0.325548	0.0939297	-3.4665	0.000527285	0.0115979	11	Mrc2	protein_coding	TRUE
ENSMUSG00000037370	161.881	-0.89795	0.26108	-3.46537	0.000529511	0.0116293	10	Enpp1	protein_coding	TRUE
ENSMUSG00000019929	1830.11	-0.462776	0.132426	-3.46436	0.000531503	0.0116556	10	Dcn	protein_coding	TRUE
ENSMUSG00000024381	1410.97	-0.383503	0.110856	-3.46089	0.000538397	0.011789	18	Bin1	protein_coding	TRUE
ENSMUSG00000045613	95.5906	1.2263	0.351043	3.46044	0.000539297	0.0117911	6	Chrm2	protein_coding	TRUE
ENSMUSG00000038244	1241.01	-0.413229	0.119845	-3.44774	0.000565288	0.0123408	7	Mical2	protein_coding	TRUE
ENSMUSG00000001098	3021.37	0.310603	0.0901063	3.44676	0.00056735	0.0123674	5	Kctd10	protein_coding	TRUE
ENSMUSG00000024371	26.9234	1.83299	0.522254	3.44633	0.000568257	0.0123687	17	C2	protein_coding	TRUE
ENSMUSG00000042942	534.725	0.548381	0.15915	3.44587	0.000569216	0.0123711	18	Greb1l	protein_coding	TRUE
ENSMUSG00000037580	357.7	-0.632981	0.183859	-3.44258	0.000576199	0.0125043	14	Gch1	protein_coding	TRUE
ENSMUSG00000031004	19236.9	0.229478	0.0667974	3.43665	0.000588952	0.0127432	7	Mki67	protein_coding	TRUE
ENSMUSG00000031480	243.408	-0.732898	0.214956	-3.43703	0.000588127	0.0127432	8	Thsd1	protein_coding	TRUE
ENSMUSG00000030189	7703.2	-0.296445	0.0862845	-3.43379	0.000595204	0.0128594	6	Ybx3	protein_coding	TRUE
ENSMUSG00000032860	214.167	-0.778133	0.226001	-3.43237	0.000598339	0.01289	7	P2ry2	protein_coding	TRUE
ENSMUSG00000060441	39.9045	1.60868	0.458979	3.43235	0.000598385	0.01289	7	Trim5	protein_coding	TRUE
ENSMUSG00000038034	1721.22	-0.366026	0.106527	-3.43091	0.000601565	0.0129394	1	Igsf8	protein_coding	TRUE
ENSMUSG00000021194	544.996	0.555102	0.162102	3.42747	0.00060924	0.0130852	12	Chga	protein_coding	TRUE
ENSMUSG00000067889	1332.48	0.412444	0.120661	3.42264	0.000620159	0.0132612	19	Sptbn2	protein_coding	TRUE
ENSMUSG00000035248	2095.16	0.324055	0.094664	3.42339	0.000618443	0.0132612	13	Tut7	protein_coding	TRUE
ENSMUSG00000032012	1902.03	-0.332565	0.0971554	-3.42294	0.000619474	0.0132612	9	Nectin1	protein_coding	TRUE
ENSMUSG00000062901	2459.75	0.321659	0.0939502	3.42174	0.000622227	0.013286	16	Klhl24	protein_coding	TRUE
ENSMUSG00000039046	1582.91	0.364516	0.106618	3.419	0.00062852	0.0134008	2	Usp6nl	protein_coding	TRUE
ENSMUSG00000034227	845.151	0.436249	0.128624	3.41706	0.000633003	0.0134767	11	Foxj1	protein_coding	TRUE
ENSMUSG00000021318	1649.79	0.388871	0.113979	3.41603	0.000635424	0.0135085	13	Gli3	protein_coding	TRUE
ENSMUSG00000052852	1237.01	-0.411786	0.120598	-3.4144	0.000639215	0.0135509	6	Reep1	protein_coding	TRUE
ENSMUSG00000023088	1435.96	-0.396948	0.116195	-3.41438	0.000639274	0.0135509	16	Abcc1	protein_coding	TRUE
ENSMUSG00000029505	4378.67	0.303892	0.0889288	3.41235	0.000644049	0.0136209	5	Ep400	protein_coding	TRUE
ENSMUSG00000074785	382.449	0.665448	0.194332	3.41219	0.000644442	0.0136209	10	Plxnc1	protein_coding	TRUE
ENSMUSG00000027950	376.978	0.641956	0.188248	3.41143	0.00064623	0.013639	3	Chrnb2	protein_coding	TRUE
ENSMUSG00000032515	294.418	0.69	0.202135	3.40988	0.000649919	0.0136971	9	Csrnp1	protein_coding	TRUE
ENSMUSG00000039987	1087.15	-0.431212	0.126626	-3.40846	0.000653313	0.0137488	5	Phtf2	protein_coding	TRUE
ENSMUSG00000039934	69.0451	1.34148	0.392603	3.4012	0.000670915	0.0140989	5	Gsap	protein_coding	TRUE
ENSMUSG00000030157	72.3911	1.3003	0.379124	3.39134	0.000695529	0.0145951	6	Clec2d	protein_coding	TRUE
ENSMUSG00000015354	1052.4	-0.424232	0.125052	-3.38868	0.000702287	0.0147158	9	Pcolce2	protein_coding	TRUE
ENSMUSG00000071637	197.792	0.803303	0.23678	3.38384	0.000714795	0.0149564	16	Cebpd	protein_coding	TRUE
ENSMUSG00000027276	2792.85	-0.302248	0.0896223	-3.37415	0.000740452	0.0154711	2	Jag1	protein_coding	TRUE
ENSMUSG00000002578	101.973	1.06932	0.319233	3.36785	0.000757563	0.015806	10	Ikzf4	protein_coding	TRUE
ENSMUSG00000040488	1316.47	-0.437916	0.129931	-3.36627	0.000761917	0.0158742	7	Ltbp4	protein_coding	TRUE
ENSMUSG00000060961	403.116	0.610433	0.181525	3.36432	0.000767319	0.015934	5	Slc4a4	protein_coding	TRUE
ENSMUSG00000022346	4001.77	-0.301838	0.0897248	-3.3641	0.000767945	0.015934	15	Myc	protein_coding	TRUE
ENSMUSG00000014852	176.819	-0.844054	0.249868	-3.36405	0.000768063	0.015934	2	Adamts13	protein_coding	TRUE
ENSMUSG00000028082	2067.06	-0.32007	0.0951266	-3.36332	0.000770118	0.015954	3	Sh3d19	protein_coding	TRUE
ENSMUSG00000020741	4678.46	-0.331471	0.0984898	-3.36198	0.00077385	0.0160086	11	Cluh	protein_coding	TRUE
ENSMUSG00000025478	1732.33	0.394761	0.11769	3.36153	0.000775109	0.016012	7	Dpysl4	protein_coding	TRUE
ENSMUSG00000053647	171.225	-0.909824	0.274497	-3.35883	0.000782742	0.0161468	5	Gper1	protein_coding	TRUE
ENSMUSG00000026004	487.548	0.56611	0.169592	3.35673	0.000788699	0.0162011	1	Kansl1l	protein_coding	TRUE
ENSMUSG00000021676	1572.69	0.36437	0.108594	3.35704	0.000787807	0.0162011	13	Iqgap2	protein_coding	TRUE
ENSMUSG00000061186	495.199	0.536447	0.15958	3.35739	0.000786827	0.0162011	2	Sfmbt2	protein_coding	TRUE
ENSMUSG00000006930	2224.25	0.32329	0.0965924	3.35226	0.000801555	0.016442	11	Hap1	protein_coding	TRUE
ENSMUSG00000061603	994.364	0.558871	0.168091	3.3497	0.000808987	0.0165712	12	Akap6	protein_coding	TRUE
ENSMUSG00000016382	2343.66	-0.316649	0.094671	-3.3461	0.000819576	0.0167646	X	Pls3	protein_coding	TRUE
ENSMUSG00000020486	50.3815	1.47435	0.438473	3.34553	0.000821265	0.0167756	11	Septin4	protein_coding	TRUE
ENSMUSG00000020808	1341.7	0.375465	0.112215	3.34458	0.000824086	0.0168097	11	Pimreg	protein_coding	TRUE
ENSMUSG00000024529	1204.57	-0.501287	0.149979	-3.34318	0.000828244	0.0168475	18	Lox	protein_coding	TRUE
ENSMUSG00000004098	97.6456	-1.15	0.35235	-3.34353	0.000827204	0.0168475	9	Col5a3	protein_coding	TRUE
ENSMUSG00000029070	653.939	0.501603	0.150998	3.338	0.000843839	0.0171408	4	Mxra8	protein_coding	TRUE
ENSMUSG00000020387	397.441	0.577725	0.173282	3.337	0.000846876	0.0171786	11	Jade2	protein_coding	TRUE
ENSMUSG00000079343	39.2589	1.59063	0.463911	3.33464	0.000854102	0.0172533	6	C1s2	protein_coding	TRUE
ENSMUSG00000074274	134.813	0.948218	0.286887	3.33496	0.000853118	0.0172533	7	D930028M14Rik	lincRNA	TRUE
ENSMUSG00000021876	486.5	-0.528037	0.15836	-3.33493	0.000853213	0.0172533	14	Rnase4	protein_coding	TRUE
ENSMUSG00000031791	447.503	-0.55136	0.165427	-3.33295	0.000859315	0.0172831	8	Tmem38a	protein_coding	TRUE
ENSMUSG00000071984	195.757	-0.826703	0.24729	-3.33298	0.000859208	0.0172831	17	Fndc1	protein_coding	TRUE
ENSMUSG00000020866	1018.26	-0.433576	0.129793	-3.3337	0.000856994	0.0172831	11	Cacna1g	protein_coding	TRUE
ENSMUSG00000037139	110.796	-1.01443	0.30281	-3.33262	0.000860308	0.0172831	4	Myom3	protein_coding	TRUE
ENSMUSG00000028378	464.742	-0.534011	0.160715	-3.32618	0.000880452	0.0176635	4	Ptgr1	protein_coding	TRUE
ENSMUSG00000033355	644.474	0.488566	0.147025	3.3202	0.000899537	0.0180216	16	Rtp4	protein_coding	TRUE
ENSMUSG00000032902	3301.33	-0.293637	0.0884413	-3.31877	0.00090415	0.0180892	3	Slc16a1	protein_coding	TRUE
ENSMUSG00000029033	1662.79	-0.346521	0.104429	-3.31747	0.000908352	0.0181484	4	Acap3	protein_coding	TRUE
ENSMUSG00000047747	776.354	-0.45276	0.136615	-3.31526	0.000915578	0.0182678	8	Rnf150	protein_coding	TRUE
ENSMUSG00000021338	565.297	0.505726	0.152655	3.3136	0.000921045	0.0183518	13	Carmil1	protein_coding	TRUE
ENSMUSG00000023942	1326.6	-0.365261	0.110343	-3.30788	0.000940038	0.0187047	17	Slc29a1	protein_coding	TRUE
ENSMUSG00000024789	2321.01	0.319477	0.0967158	3.30483	0.000950338	0.0188839	19	Jak2	protein_coding	TRUE
ENSMUSG00000034205	1082.45	-0.419452	0.127087	-3.30334	0.000955394	0.0189586	14	Loxl2	protein_coding	TRUE
ENSMUSG00000015981	42.8595	1.5653	0.47964	3.30182	0.000960608	0.0190362	7	Stk32c	protein_coding	TRUE
ENSMUSG00000075010	1683.29	1.50936	0.445304	3.29679	0.000977974	0.0193279	19	AW112010	lincRNA	TRUE
ENSMUSG00000067430	690.17	0.497101	0.151102	3.2968	0.000977914	0.0193279	17	Zfp763	protein_coding	TRUE
ENSMUSG00000003123	181.95	0.82409	0.249276	3.29424	0.000986892	0.0194515	7	Lipe	protein_coding	TRUE
ENSMUSG00000032492	610.136	0.492364	0.149286	3.29458	0.000985705	0.0194515	9	Pth1r	protein_coding	TRUE
ENSMUSG00000024036	112.443	0.99582	0.301358	3.29336	0.000989983	0.0194861	17	Slc37a1	protein_coding	TRUE
ENSMUSG00000030231	1587.46	0.354945	0.108003	3.2868	0.00101334	0.019919	6	Plekha5	protein_coding	TRUE
ENSMUSG00000032913	1347.3	0.366189	0.111718	3.28141	0.00103289	0.020276	3	Lrig2	protein_coding	TRUE
ENSMUSG00000024501	13363	-0.270258	0.0823176	-3.27942	0.00104019	0.0203919	18	Dpysl3	protein_coding	TRUE
ENSMUSG00000025789	474.079	0.546854	0.166965	3.2786	0.00104323	0.0204242	7	St8sia2	protein_coding	TRUE
ENSMUSG00000028796	3443.08	0.285781	0.0873155	3.27472	0.00105768	0.0206792	4	Phc2	protein_coding	TRUE
ENSMUSG00000050910	1244.63	-0.381452	0.116642	-3.27056	0.00107336	0.0209577	11	Cdr2l	protein_coding	TRUE
ENSMUSG00000000489	483.775	-0.572034	0.174738	-3.26813	0.0010826	0.0211099	15	Pdgfb	protein_coding	TRUE
ENSMUSG00000005124	548.17	-0.567048	0.172985	-3.26618	0.00109008	0.0212275	15	Ccn4	protein_coding	TRUE
ENSMUSG00000047878	697.991	-0.476534	0.146228	-3.26532	0.00109341	0.0212639	15	A4galt	protein_coding	TRUE
ENSMUSG00000068154	844.805	0.551143	0.170058	3.26416	0.0010979	0.0213229	2	Insm1	protein_coding	TRUE
ENSMUSG00000038497	2195.71	-0.340591	0.104394	-3.26291	0.00110273	0.0213883	8	Tmco3	protein_coding	TRUE
ENSMUSG00000049382	6148.51	-0.279498	0.0861864	-3.25986	0.00111466	0.021591	15	Krt8	protein_coding	TRUE
ENSMUSG00000042745	1506.32	0.363358	0.111055	3.25662	0.00112746	0.02181	2	Id1	protein_coding	TRUE
ENSMUSG00000059430	190.456	-0.95881	0.285176	-3.25576	0.00113088	0.0218184	6	Actg2	protein_coding	TRUE
ENSMUSG00000050212	454.464	-0.553863	0.170241	-3.25593	0.0011302	0.0218184	4	Eva1b	protein_coding	TRUE
ENSMUSG00000053797	245.926	-0.718731	0.218474	-3.25508	0.0011336	0.0218421	11	Krt16	protein_coding	TRUE
ENSMUSG00000045328	4683.04	0.270709	0.083238	3.25455	0.00113574	0.0218543	3	Cenpe	protein_coding	TRUE
ENSMUSG00000029334	327.538	-0.81364	0.250289	-3.25388	0.0011384	0.0218768	5	Prkg2	protein_coding	TRUE
ENSMUSG00000041703	246.396	0.753956	0.227614	3.25323	0.001141	0.0218789	14	Zic5	protein_coding	TRUE
ENSMUSG00000032020	886.484	-0.409615	0.12592	-3.25311	0.00114151	0.0218789	9	Ubash3b	protein_coding	TRUE
ENSMUSG00000042129	153.363	0.946027	0.290615	3.24963	0.00115555	0.022119	6	Rassf4	protein_coding	TRUE
ENSMUSG00000024299	1908.78	-0.335511	0.103284	-3.2487	0.00115932	0.0221622	17	Adamts10	protein_coding	TRUE
ENSMUSG00000019970	415.619	0.586283	0.18024	3.24673	0.00116741	0.0222876	10	Sgk1	protein_coding	TRUE
ENSMUSG00000022075	1117.34	0.398734	0.122895	3.2461	0.00116999	0.0223077	14	Rhobtb2	protein_coding	TRUE
ENSMUSG00000030110	260.243	-0.702331	0.213362	-3.2454	0.00117286	0.0223333	6	Ret	protein_coding	TRUE
ENSMUSG00000020644	2153.84	0.315088	0.0971097	3.24097	0.00119124	0.0226538	12	Id2	protein_coding	TRUE
ENSMUSG00000026574	62.27	-1.36419	0.414961	-3.24039	0.00119367	0.0226703	1	Dpt	protein_coding	TRUE
ENSMUSG00000031785	1522.75	0.440982	0.136697	3.23139	0.00123188	0.0233657	8	Adgrg1	protein_coding	TRUE
ENSMUSG00000032262	674.796	-0.45627	0.141272	-3.22583	0.00125606	0.0237935	9	Elovl4	protein_coding	TRUE
ENSMUSG00000040596	2275.78	0.310892	0.0965336	3.22209	0.00127259	0.0240753	1	Pogk	protein_coding	TRUE
ENSMUSG00000048583	2145.64	-0.327802	0.101237	-3.21854	0.00128847	0.0243442	7	Igf2	protein_coding	TRUE
ENSMUSG00000049598	74.4869	-1.19417	0.366221	-3.21764	0.00129248	0.0243885	1	Vsig8	protein_coding	TRUE
ENSMUSG00000016495	472.776	0.519747	0.161576	3.21615	0.00129922	0.0244839	19	Plgrkt	protein_coding	TRUE
ENSMUSG00000027508	822.47	-0.423897	0.131863	-3.2145	0.00130674	0.0245939	3	Pag1	protein_coding	TRUE
ENSMUSG00000020272	343.255	-0.603876	0.187358	-3.21362	0.00131074	0.0246375	11	Stk10	protein_coding	TRUE
ENSMUSG00000022790	132.296	0.974688	0.304193	3.21081	0.00132363	0.0248479	16	Igsf11	protein_coding	TRUE
ENSMUSG00000060227	1965.46	-0.323468	0.100691	-3.20868	0.00133348	0.0250005	2	Casc4	protein_coding	TRUE
ENSMUSG00000031788	1015.57	-0.38593	0.120151	-3.20719	0.0013404	0.025098	8	Kifc3	protein_coding	TRUE
ENSMUSG00000021835	472.368	0.559637	0.173779	3.20658	0.00134325	0.0251193	14	Bmp4	protein_coding	TRUE
ENSMUSG00000032060	902.537	0.464199	0.148038	3.20203	0.00136461	0.0254862	9	Cryab	protein_coding	TRUE
ENSMUSG00000033004	4387.94	0.318427	0.0994316	3.20025	0.00137307	0.0255786	14	Mycbp2	protein_coding	TRUE
ENSMUSG00000032540	762.852	-0.433995	0.135476	-3.19989	0.00137482	0.0255786	9	Abhd5	protein_coding	TRUE
ENSMUSG00000034297	3945.5	0.263901	0.0824524	3.20022	0.00137323	0.0255786	11	Med13	protein_coding	TRUE
ENSMUSG00000025980	16349.5	-0.235714	0.0736805	-3.19829	0.00138247	0.0256883	1	Hspd1	protein_coding	TRUE
ENSMUSG00000030729	1155	-0.401025	0.125468	-3.19606	0.0013932	0.0258548	7	Pgm2l1	protein_coding	TRUE
ENSMUSG00000049295	1784.44	0.333166	0.104366	3.19385	0.00140388	0.0260199	14	Zfp219	protein_coding	TRUE
ENSMUSG00000051343	1714.75	-0.350579	0.109933	-3.19154	0.00141519	0.0261962	6	Rab11fip5	protein_coding	TRUE
ENSMUSG00000042515	414.418	-0.582569	0.182647	-3.18789	0.00143317	0.026462	X	Pwwp3b	protein_coding	TRUE
ENSMUSG00000004951	362.462	-0.571573	0.179995	-3.1879	0.00143312	0.026462	5	Hspb1	protein_coding	TRUE
ENSMUSG00000088025	2430.03	-0.303903	0.0953482	-3.18746	0.0014353	0.026468	8	Rprl3	ribozyme	TRUE
ENSMUSG00000015133	664.56	0.478078	0.151348	3.18466	0.00144924	0.0266912	7	Lrrk1	protein_coding	TRUE
ENSMUSG00000022483	10142.8	-0.286386	0.0902529	-3.18049	0.00147025	0.0270442	15	Col2a1	protein_coding	TRUE
ENSMUSG00000028207	1891.09	-0.339519	0.107091	-3.17673	0.00148947	0.0273631	4	Asph	protein_coding	TRUE
ENSMUSG00000031596	382.496	0.586457	0.184542	3.17633	0.0014915	0.027366	8	Slc7a2	protein_coding	TRUE
ENSMUSG00000032026	2166.32	-0.307619	0.0970048	-3.17175	0.00151524	0.0277493	9	Rexo2	protein_coding	TRUE
ENSMUSG00000064367	3604.12	-0.266578	0.0840166	-3.17157	0.00151619	0.0277493	MT	mt-Nd5	protein_coding	TRUE
ENSMUSG00000052727	24520.1	0.220433	0.0695219	3.16897	0.00152979	0.0279631	13	Map1b	protein_coding	TRUE
ENSMUSG00000030471	1004.02	-0.387256	0.122145	-3.16827	0.00153348	0.0279956	7	Zdhhc13	protein_coding	TRUE
ENSMUSG00000032122	668.346	-0.457522	0.144317	-3.16788	0.00153556	0.0279985	9	Slc37a2	protein_coding	TRUE
ENSMUSG00000001785	2829.84	-0.296901	0.0937415	-3.16722	0.00153901	0.0280266	10	Pwp1	protein_coding	TRUE
ENSMUSG00000032202	1130.84	-0.378883	0.119575	-3.16577	0.00154675	0.0281323	9	Rab27a	protein_coding	TRUE
ENSMUSG00000027108	2624.06	-0.289657	0.091525	-3.16489	0.00155143	0.0281823	2	Ola1	protein_coding	TRUE
ENSMUSG00000037188	523.959	0.49249	0.155559	3.16405	0.00155592	0.0282288	4	Grhl3	protein_coding	TRUE
ENSMUSG00000031467	1980.69	-0.307757	0.0973433	-3.16259	0.00156371	0.028335	8	Agpat5	protein_coding	TRUE
ENSMUSG00000021710	2109.84	-0.307727	0.0972323	-3.16212	0.00156623	0.0283455	13	Nln	protein_coding	TRUE
ENSMUSG00000026643	3455.86	-0.279327	0.0881938	-3.16032	0.00157595	0.028486	2	Nmt2	protein_coding	TRUE
ENSMUSG00000019849	3624.83	-0.284989	0.0902703	-3.15452	0.0016076	0.0289705	10	Prep	protein_coding	TRUE
ENSMUSG00000038170	1998.79	-0.303851	0.0963533	-3.15432	0.0016087	0.0289705	3	Pde4dip	protein_coding	TRUE
ENSMUSG00000000753	374.117	-0.633062	0.199936	-3.15477	0.00160625	0.0289705	11	Serpinf1	protein_coding	TRUE
ENSMUSG00000031925	672.048	0.463925	0.14699	3.15243	0.00161918	0.0291233	9	Maml2	protein_coding	TRUE
ENSMUSG00000032418	926.325	-0.404258	0.128201	-3.15147	0.00162449	0.029183	9	Me1	protein_coding	TRUE
ENSMUSG00000021756	4273.87	0.351006	0.111556	3.14805	0.00164363	0.0294904	13	Il6st	protein_coding	TRUE
ENSMUSG00000036564	998.721	-0.385561	0.122527	-3.1462	0.00165406	0.0296411	8	Ndrg4	protein_coding	TRUE
ENSMUSG00000031837	415.622	-0.580735	0.184328	-3.14429	0.00166488	0.0297985	8	Necab2	protein_coding	TRUE
ENSMUSG00000039470	788.254	-0.428605	0.135765	-3.14304	0.001672	0.0298894	8	Zdhhc2	protein_coding	TRUE
ENSMUSG00000079620	55.7908	1.36945	0.423812	3.14068	0.00168557	0.0300814	16	Muc4	protein_coding	TRUE
ENSMUSG00000037681	422.913	-0.524265	0.166809	-3.14045	0.00168686	0.0300814	9	Esyt3	protein_coding	TRUE
ENSMUSG00000024502	592.456	0.591881	0.191606	3.13961	0.0016917	0.0300942	18	Jakmip2	protein_coding	TRUE
ENSMUSG00000042901	1914.22	0.307136	0.0978692	3.13981	0.00169057	0.0300942	1	Aida	protein_coding	TRUE
ENSMUSG00000025949	2421.38	0.288747	0.0919812	3.13907	0.00169485	0.0301134	1	Pikfyve	protein_coding	TRUE
ENSMUSG00000015468	1163.03	-0.390668	0.124477	-3.13726	0.00170537	0.0302636	17	Notch4	protein_coding	TRUE
ENSMUSG00000032875	2791.98	0.294311	0.093858	3.13649	0.00170982	0.0302691	7	Arhgef17	protein_coding	TRUE
ENSMUSG00000058056	476.4	0.517905	0.165171	3.13669	0.00170868	0.0302691	8	Palld	protein_coding	TRUE
ENSMUSG00000026347	682.1	0.434253	0.138898	3.13482	0.0017196	0.0304052	1	Tmem163	protein_coding	TRUE
ENSMUSG00000029648	173.047	-0.776625	0.246604	-3.1299	0.00174867	0.0308446	5	Flt1	protein_coding	TRUE
ENSMUSG00000024659	6087.86	-0.246761	0.0788328	-3.1302	0.0017469	0.0308446	19	Anxa1	protein_coding	TRUE
ENSMUSG00000047821	808.042	-0.446651	0.142555	-3.12919	0.00175287	0.0308814	11	Trim16	protein_coding	TRUE
ENSMUSG00000032776	322.999	-0.606417	0.194679	-3.12424	0.00178266	0.0313685	7	Mctp2	protein_coding	TRUE
ENSMUSG00000036466	299.848	0.609917	0.195409	3.11995	0.0018088	0.03179	9	Megf11	protein_coding	TRUE
ENSMUSG00000034377	3386.32	0.272022	0.0872813	3.11649	0.00183015	0.0321266	17	Tulp4	protein_coding	TRUE
ENSMUSG00000046410	183.121	-0.751137	0.243725	-3.11603	0.00183305	0.0321389	7	Kcnk6	protein_coding	TRUE
ENSMUSG00000020547	4211.2	-0.254522	0.0816984	-3.1153	0.00183756	0.0321794	12	Bzw2	protein_coding	TRUE
ENSMUSG00000018707	23838.7	0.225747	0.0724234	3.11398	0.00184579	0.0322848	12	Dync1h1	protein_coding	TRUE
ENSMUSG00000027168	538.343	0.59682	0.191255	3.11356	0.00184843	0.0322922	2	Pax6	protein_coding	TRUE
ENSMUSG00000035246	862.093	-0.444407	0.142514	-3.1121	0.00185765	0.0323489	X	Pcyt1b	protein_coding	TRUE
ENSMUSG00000028487	364.087	-0.555498	0.178505	-3.11199	0.00185832	0.0323489	4	Bnc2	protein_coding	TRUE
ENSMUSG00000039911	267.705	0.635204	0.204043	3.1126	0.00185448	0.0323489	4	Spsb1	protein_coding	TRUE
ENSMUSG00000028643	676.833	-0.444804	0.14381	-3.10674	0.00189163	0.0328896	4	Svbp	protein_coding	TRUE
ENSMUSG00000052534	2392.49	0.309398	0.0996291	3.10593	0.00189681	0.0329405	1	Pbx1	protein_coding	TRUE
ENSMUSG00000071424	48.1445	1.45357	0.484108	3.09928	0.00193993	0.0334506	6	Grid2	protein_coding	TRUE
ENSMUSG00000030223	843.389	-0.425598	0.136207	-3.10039	0.00193265	0.0334506	6	Ptpro	protein_coding	TRUE
ENSMUSG00000022325	1223.44	-0.350277	0.11301	-3.10015	0.00193421	0.0334506	15	Pop1	protein_coding	TRUE
ENSMUSG00000021595	7346.39	-0.22977	0.0740797	-3.10085	0.00192967	0.0334506	13	Nsun2	protein_coding	TRUE
ENSMUSG00000027952	937.804	0.400188	0.129165	3.09951	0.00193842	0.0334506	3	Pmvk	protein_coding	TRUE
ENSMUSG00000027434	206.567	0.822797	0.262541	3.09942	0.001939	0.0334506	2	Nkx2-2	protein_coding	TRUE
ENSMUSG00000006270	48.4477	1.47305	0.47916	3.09753	0.00195143	0.0336092	19	Vax1	protein_coding	TRUE
ENSMUSG00000031904	3579.81	-0.26089	0.0842229	-3.09703	0.0019547	0.0336258	8	Slc7a6	protein_coding	TRUE
ENSMUSG00000029030	1720.78	-0.324036	0.104675	-3.0956	0.00196413	0.0337484	4	Tprgl	protein_coding	TRUE
ENSMUSG00000052981	334.82	0.63381	0.205079	3.09097	0.00199505	0.0342395	13	Ube2ql1	protein_coding	TRUE
ENSMUSG00000039997	170.056	0.796978	0.263362	3.08864	0.00201078	0.0344346	1	Ifi203	protein_coding	TRUE
ENSMUSG00000020183	469.99	-0.548549	0.177565	-3.08858	0.00201114	0.0344346	10	Cpm	protein_coding	TRUE
ENSMUSG00000029086	4035.78	0.26914	0.0875791	3.08741	0.0020191	0.0345304	5	Prom1	protein_coding	TRUE
ENSMUSG00000032925	59.9089	-1.21234	0.407996	-3.08665	0.00202425	0.034578	14	Itgbl1	protein_coding	TRUE
ENSMUSG00000001416	16820.6	-0.216741	0.0702311	-3.08584	0.00202981	0.0346324	3	Cct3	protein_coding	TRUE
ENSMUSG00000034021	2590.04	0.284914	0.0924406	3.0831	0.00204855	0.0349114	5	Pds5b	protein_coding	TRUE
ENSMUSG00000036617	2212.49	-0.298031	0.096451	-3.08173	0.00205805	0.0350324	2	Etl4	protein_coding	TRUE
ENSMUSG00000030247	94.0878	1.27969	0.422553	3.07984	0.00207115	0.0352143	6	Kcnj8	protein_coding	TRUE
ENSMUSG00000024556	3146.18	-0.290317	0.0943942	-3.07665	0.00209339	0.0355098	18	Me2	protein_coding	TRUE
ENSMUSG00000035557	158.17	-0.857133	0.283062	-3.07693	0.00209144	0.0355098	11	Krt17	protein_coding	TRUE
ENSMUSG00000041773	1886.05	0.320161	0.103937	3.07553	0.00210128	0.0356022	13	Enc1	protein_coding	TRUE
ENSMUSG00000018171	2152.81	0.289385	0.0941402	3.07327	0.0021173	0.0358322	11	Vmp1	protein_coding	TRUE
ENSMUSG00000022390	4485.55	0.261164	0.0850708	3.0718	0.00212769	0.0359663	15	Zc3h7b	protein_coding	TRUE
ENSMUSG00000071226	675.425	0.474977	0.155749	3.05797	0.00222843	0.0375823	6	Cecr2	protein_coding	TRUE
ENSMUSG00000020422	2599.54	0.290738	0.0952897	3.05802	0.00222801	0.0375823	11	Tns3	protein_coding	TRUE
ENSMUSG00000050092	91.348	-1.06819	0.336766	-3.05669	0.00223794	0.0376991	3	Sprr2b	protein_coding	TRUE
ENSMUSG00000024900	655.699	-0.47202	0.154557	-3.05435	0.00225548	0.0379508	19	Cpt1a	protein_coding	TRUE
ENSMUSG00000005220	1245.48	0.34306	0.112862	3.05363	0.00226092	0.0379549	5	Corin	protein_coding	TRUE
ENSMUSG00000050447	566.349	-0.468411	0.153455	-3.0539	0.00225885	0.0379549	2	Lypd6	protein_coding	TRUE
ENSMUSG00000023055	887.811	0.394459	0.128977	3.05276	0.00226745	0.0379791	15	Calcoco1	protein_coding	TRUE
ENSMUSG00000001588	171.15	-0.769601	0.250102	-3.05275	0.00226756	0.0379791	11	Acap1	protein_coding	TRUE
ENSMUSG00000026639	116.745	-0.89615	0.308565	-3.05154	0.00227668	0.0380573	1	Lamb3	protein_coding	TRUE
ENSMUSG00000022514	1632.25	-0.33047	0.108384	-3.05144	0.00227745	0.0380573	16	Il1rap	protein_coding	TRUE
ENSMUSG00000035105	408.899	0.52383	0.171805	3.05065	0.00228348	0.0381146	12	Egln3	protein_coding	TRUE
ENSMUSG00000025608	8015.67	-0.238805	0.0783236	-3.04549	0.00232304	0.0387305	6	Podxl	protein_coding	TRUE
ENSMUSG00000025082	130.548	-0.848945	0.278628	-3.04318	0.00234094	0.0389845	19	Vwa2	protein_coding	TRUE
ENSMUSG00000043456	759.277	0.482957	0.15837	3.04274	0.00234433	0.0389965	7	Zfp536	protein_coding	TRUE
ENSMUSG00000037855	967.066	-0.379218	0.124683	-3.0421	0.00234935	0.0390355	10	Zfp365	protein_coding	TRUE
ENSMUSG00000075590	634.617	0.508955	0.167189	3.04091	0.00235862	0.0391451	15	Nrbp2	protein_coding	TRUE
ENSMUSG00000011257	3091.36	-0.260152	0.0856803	-3.03588	0.00239836	0.0397594	4	Pabpc4	protein_coding	TRUE
ENSMUSG00000023800	405.892	-0.606178	0.199935	-3.03277	0.00242317	0.0401252	17	Tiam2	protein_coding	TRUE
ENSMUSG00000029189	341.194	0.568161	0.187964	3.03217	0.00242806	0.0401568	5	Sel1l3	protein_coding	TRUE
ENSMUSG00000032420	698.236	-0.418209	0.137856	-3.03117	0.00243608	0.0401568	9	Nt5e	protein_coding	TRUE
ENSMUSG00000023473	913.222	0.495665	0.163088	3.03127	0.00243524	0.0401568	9	Celsr3	protein_coding	TRUE
ENSMUSG00000053646	5162.77	0.24196	0.0798252	3.03165	0.00243221	0.0401568	9	Plxnb1	protein_coding	TRUE
ENSMUSG00000025764	1845.74	-0.300487	0.099255	-3.02481	0.00248787	0.0409643	3	Jade1	protein_coding	TRUE
ENSMUSG00000022026	51.6039	-1.27812	0.423587	-3.02416	0.00249322	0.0410061	14	Olfm4	protein_coding	TRUE
ENSMUSG00000028137	357.516	0.636172	0.210065	3.0213	0.00251691	0.0413493	3	Celf3	protein_coding	TRUE
ENSMUSG00000028277	2121.26	-0.284236	0.0941753	-3.01736	0.00254983	0.041843	4	Ube2j1	protein_coding	TRUE
ENSMUSG00000001131	1162.91	-0.372325	0.12311	-3.01447	0.00257428	0.0419614	X	Timp1	protein_coding	TRUE
ENSMUSG00000030655	6375.25	0.247972	0.0821355	3.01499	0.00256991	0.0419614	7	Smg1	protein_coding	TRUE
ENSMUSG00000026031	883.914	0.389479	0.129186	3.01454	0.00257368	0.0419614	1	Cflar	protein_coding	TRUE
ENSMUSG00000007097	401.582	-0.686521	0.242243	-3.01505	0.00256935	0.0419614	1	Atp1a2	protein_coding	TRUE
ENSMUSG00000009097	54.3596	1.21747	0.400956	3.01601	0.00256121	0.0419614	16	Tbx1	protein_coding	TRUE
ENSMUSG00000042363	968.969	-0.377324	0.125118	-3.01543	0.00256613	0.0419614	11	Lgalsl	protein_coding	TRUE
ENSMUSG00000000078	2633.99	0.309381	0.102555	3.0132	0.00258506	0.0420901	13	Klf6	protein_coding	TRUE
ENSMUSG00000024665	3334.04	0.267971	0.0889515	3.01217	0.00259388	0.0421866	19	Fads2	protein_coding	TRUE
ENSMUSG00000028995	2311.94	-0.288387	0.0957554	-3.01106	0.00260339	0.0422943	5	Fam126a	protein_coding	TRUE
ENSMUSG00000032841	313.443	0.590332	0.196254	3.00976	0.00261454	0.0424281	2	Prr5l	protein_coding	TRUE
ENSMUSG00000029260	25.6571	1.6857	0.536015	3.00881	0.00262272	0.0424665	5	Ugt2b34	protein_coding	TRUE
ENSMUSG00000020393	2212.28	-0.279021	0.0927301	-3.00898	0.00262129	0.0424665	11	Kremen1	protein_coding	TRUE
ENSMUSG00000019947	1366.8	0.341184	0.113446	3.00639	0.00264368	0.0427586	10	Arid5b	protein_coding	TRUE
ENSMUSG00000053279	553.007	-0.455792	0.151896	-3.00225	0.00267996	0.0432974	19	Aldh1a1	protein_coding	TRUE
ENSMUSG00000003500	976.64	-0.369978	0.123351	-2.99938	0.00270529	0.0436582	6	Impdh1	protein_coding	TRUE
ENSMUSG00000059447	934.757	-0.368609	0.122937	-2.99892	0.00270943	0.0436768	5	Hadhb	protein_coding	TRUE
ENSMUSG00000026836	829.557	-0.391828	0.130775	-2.99703	0.0027262	0.0438988	2	Acvr1	protein_coding	TRUE
ENSMUSG00000034807	3674.58	-0.266027	0.0888235	-2.99548	0.00274016	0.0440265	8	Colgalt1	protein_coding	TRUE
ENSMUSG00000022871	3159.01	-0.266092	0.0887393	-2.99556	0.00273943	0.0440265	16	Fetub	protein_coding	TRUE
ENSMUSG00000021732	109.582	1.06786	0.355214	2.99503	0.0027442	0.0440429	13	Fgf10	protein_coding	TRUE
ENSMUSG00000070644	122.322	-0.868343	0.296626	-2.99458	0.00274819	0.0440461	1	Etnk2	protein_coding	TRUE
ENSMUSG00000028614	3542.59	-0.261727	0.087367	-2.99434	0.00275043	0.0440461	4	Ndc1	protein_coding	TRUE
ENSMUSG00000035064	2846.2	-0.261964	0.0875021	-2.99357	0.00275731	0.0440596	7	Eef2k	protein_coding	TRUE
ENSMUSG00000020882	568.982	-0.457053	0.152648	-2.99377	0.00275558	0.0440596	11	Cacnb1	protein_coding	TRUE
ENSMUSG00000047907	292.675	0.605077	0.202171	2.99172	0.0027741	0.0442795	2	Tshz2	protein_coding	TRUE
ENSMUSG00000025369	3748.49	0.256253	0.0857597	2.98969	0.00279262	0.0445264	10	Smarcc2	protein_coding	TRUE
ENSMUSG00000032243	115.255	-1.0842	0.358076	-2.98926	0.00279658	0.044541	9	Itga11	protein_coding	TRUE
ENSMUSG00000002257	290.685	-0.587766	0.20032	-2.98746	0.00281306	0.0447059	17	Def6	protein_coding	TRUE
ENSMUSG00000020919	697.427	0.424125	0.141915	2.9875	0.00281268	0.0447059	11	Stat5b	protein_coding	TRUE
ENSMUSG00000050335	471.355	0.485796	0.163333	2.98704	0.00281695	0.0447191	14	Lgals3	protein_coding	TRUE
ENSMUSG00000022464	6736.91	-0.283343	0.0950464	-2.98494	0.00283633	0.0449778	15	Slc38a4	protein_coding	TRUE
ENSMUSG00000022964	441.668	0.504333	0.169179	2.98217	0.00286209	0.0453371	16	Tmem50b	protein_coding	TRUE
ENSMUSG00000003992	1317.44	0.33609	0.112747	2.98153	0.00286807	0.0453827	13	Ssbp2	protein_coding	TRUE
ENSMUSG00000026981	61.7935	-1.29301	0.430349	-2.98115	0.00287167	0.0453904	2	Il1rn	protein_coding	TRUE
ENSMUSG00000040212	813.069	-0.406504	0.13623	-2.97997	0.00288274	0.0455161	7	Emp3	protein_coding	TRUE
ENSMUSG00000022658	845.34	0.400588	0.135095	2.97917	0.00289028	0.0455859	16	Tagln3	protein_coding	TRUE
ENSMUSG00000003033	2116.53	0.288133	0.0967005	2.97833	0.00289819	0.0456614	8	Ap1m1	protein_coding	TRUE
ENSMUSG00000058254	1375.65	-0.329652	0.110742	-2.97712	0.00290972	0.0457937	X	Tspan7	protein_coding	TRUE
ENSMUSG00000072568	732.774	0.466372	0.156473	2.97663	0.00291432	0.0458166	15	Lratd2	protein_coding	TRUE
ENSMUSG00000044288	397.386	0.624091	0.209978	2.97498	0.00293006	0.0460146	4	Cnr1	protein_coding	TRUE
ENSMUSG00000049532	2347.39	0.306282	0.103254	2.974	0.00293943	0.0460626	14	Sall2	protein_coding	TRUE
ENSMUSG00000063450	8353.6	0.281791	0.0946647	2.97419	0.00293765	0.0460626	12	Syne2	protein_coding	TRUE
ENSMUSG00000062661	2364.22	-0.28919	0.0972264	-2.97162	0.00296232	0.0463716	2	Ncs1	protein_coding	TRUE
ENSMUSG00000034453	2103.09	-0.28323	0.0953176	-2.97007	0.00297731	0.0465563	10	Polr3b	protein_coding	TRUE
ENSMUSG00000039774	209.537	-0.692452	0.233233	-2.96961	0.00298174	0.0465757	4	Galnt12	protein_coding	TRUE
ENSMUSG00000054252	1072.54	0.397837	0.13562	2.96911	0.00298663	0.0466023	5	Fgfr3	protein_coding	TRUE
ENSMUSG00000030087	53.4063	1.22059	0.411418	2.96812	0.00299627	0.0467028	6	Klf15	protein_coding	TRUE
ENSMUSG00000040550	1881.56	-0.295219	0.0994588	-2.96776	0.00299982	0.0467083	4	Otud6b	protein_coding	TRUE
ENSMUSG00000021591	161.823	0.767514	0.258942	2.96645	0.0030126	0.0468573	13	Glrx	protein_coding	TRUE
ENSMUSG00000029103	4655.97	-0.240664	0.0811579	-2.96565	0.00302046	0.0469296	5	Lrpap1	protein_coding	TRUE
ENSMUSG00000033952	5273.71	0.231612	0.0781763	2.96376	0.00303908	0.0471688	1	Aspm	protein_coding	TRUE
ENSMUSG00000032336	2970.23	-0.260159	0.0877844	-2.96329	0.00304365	0.0471896	9	Nptn	protein_coding	TRUE
ENSMUSG00000032338	105.731	0.9945	0.333608	2.96196	0.00305684	0.0473438	9	Hcn4	protein_coding	TRUE
ENSMUSG00000048142	636.724	-0.421432	0.141958	-2.96143	0.00306213	0.0473755	5	Nat8l	protein_coding	TRUE
ENSMUSG00000002413	1998.3	0.297045	0.100365	2.9607	0.00306936	0.0474371	6	Braf	protein_coding	TRUE
ENSMUSG00000028159	109.905	0.885195	0.299615	2.9602	0.00307442	0.047465	3	Dapp1	protein_coding	TRUE
ENSMUSG00000019338	1477.52	0.328508	0.111215	2.95765	0.00309989	0.0478077	3	Zfp687	protein_coding	TRUE
ENSMUSG00000031176	1002.85	-0.357985	0.121095	-2.95692	0.00310727	0.0478205	X	Dynlt3	protein_coding	TRUE
ENSMUSG00000074486	59.8602	-1.18491	0.394	-2.95703	0.00310617	0.0478205	3	Bglap2	protein_coding	TRUE
ENSMUSG00000045071	1524.64	0.319902	0.108267	2.95628	0.00311379	0.0478704	4	E130308A19Rik	protein_coding	TRUE
ENSMUSG00000060601	1049.67	0.355051	0.120148	2.95338	0.00314313	0.0481788	7	Nr1h2	protein_coding	TRUE
ENSMUSG00000021149	4138.51	-0.25333	0.0857242	-2.95369	0.00314	0.0481788	13	Gtpbp4	protein_coding	TRUE
ENSMUSG00000021285	278.542	-0.638955	0.219432	-2.95332	0.00314375	0.0481788	12	Ppp1r13b	protein_coding	TRUE
ENSMUSG00000024359	15329.4	-0.211153	0.07154	-2.95076	0.00316992	0.0485291	18	Hspa9	protein_coding	TRUE
ENSMUSG00000014813	263.262	0.69319	0.235011	2.95026	0.00317507	0.0485569	14	Stc1	protein_coding	TRUE
ENSMUSG00000080316	853.903	0.397632	0.13485	2.94958	0.00318205	0.0486128	17	Spaca6	protein_coding	TRUE
ENSMUSG00000029810	1863.8	0.30353	0.103028	2.94915	0.00318646	0.0486293	6	Tmem176b	protein_coding	TRUE
ENSMUSG00000000957	1355.56	-0.319867	0.108523	-2.94691	0.00320968	0.0489326	14	Mmp14	protein_coding	TRUE
ENSMUSG00000002489	1409.98	-0.366617	0.124408	-2.94651	0.00321379	0.0489441	16	Tiam1	protein_coding	TRUE
ENSMUSG00000026307	312.562	0.580821	0.197068	2.94441	0.00323566	0.0492259	1	Scly	protein_coding	TRUE
ENSMUSG00000020986	3790.95	-0.247595	0.0841471	-2.94287	0.0032518	0.0494199	12	Sec23a	protein_coding	TRUE
ENSMUSG00000031074	176.745	-0.76257	0.26265	-2.94253	0.00325545	0.0494239	7	Fgf3	protein_coding	TRUE
ENSMUSG00000028518	812.305	-0.400921	0.136462	-2.94063	0.00327541	0.0496754	4	Prkaa2	protein_coding	TRUE
ENSMUSG00000031965	79.7345	1.05822	0.363336	2.93052	0.00338392	0.0512677	9	Tbx20	protein_coding	TRUE
ENSMUSG00000016534	4957.12	0.24299	0.0829254	2.92976	0.00339226	0.0512877	X	Lamp2	protein_coding	TRUE
ENSMUSG00000026655	1375.64	0.320605	0.109443	2.9299	0.00339075	0.0512877	2	Fam107b	protein_coding	TRUE
ENSMUSG00000021099	142.581	0.964968	0.318654	2.9289	0.00340161	0.051376	12	Six6	protein_coding	TRUE
ENSMUSG00000026502	2117.36	-0.291007	0.0994184	-2.92747	0.00341734	0.051507	1	Desi2	protein_coding	TRUE
ENSMUSG00000034667	4806.2	-0.229345	0.0783314	-2.92771	0.00341466	0.051507	10	Xpot	protein_coding	TRUE
ENSMUSG00000049191	569.329	0.467144	0.160073	2.92669	0.00342596	0.0515836	X	Rtl5	protein_coding	TRUE
ENSMUSG00000040990	1310.1	-0.33617	0.114996	-2.92526	0.00344172	0.0517675	X	Sh3kbp1	protein_coding	TRUE
ENSMUSG00000029767	11546.7	-0.210609	0.0720335	-2.9241	0.0034545	0.0518385	6	Calu	protein_coding	TRUE
ENSMUSG00000042249	329.238	0.642665	0.219915	2.92443	0.00345084	0.0518385	5	Grk3	protein_coding	TRUE
ENSMUSG00000024043	1084.21	0.358803	0.122942	2.92387	0.00345709	0.0518385	17	Arhgap28	protein_coding	TRUE
ENSMUSG00000041481	278.367	1.75745	0.569155	2.92341	0.00346217	0.0518616	12	Serpina3g	protein_coding	TRUE
ENSMUSG00000037706	5147.05	-0.271705	0.0928782	-2.92276	0.0034694	0.0519006	7	Cd81	protein_coding	TRUE
ENSMUSG00000029201	795.017	0.390992	0.133843	2.92254	0.00347188	0.0519006	5	Ugdh	protein_coding	TRUE
ENSMUSG00000020333	433.209	0.586399	0.201228	2.91839	0.0035184	0.0525422	11	Acsl6	protein_coding	TRUE
ENSMUSG00000049866	1471.07	0.320365	0.110001	2.91323	0.00357716	0.0533651	1	Arl4c	protein_coding	TRUE
ENSMUSG00000078695	372.033	-0.537648	0.182569	-2.91253	0.00358512	0.0534292	11	Cisd3	protein_coding	TRUE
ENSMUSG00000042506	8216.18	-0.21589	0.0740903	-2.91108	0.00360182	0.0536235	11	Usp22	protein_coding	TRUE
ENSMUSG00000067942	889.881	0.367448	0.126377	2.90744	0.00364401	0.0541962	17	Zfp160	protein_coding	TRUE
ENSMUSG00000039883	160.637	-0.777332	0.277228	-2.90527	0.0036694	0.0544677	5	Lrrc17	protein_coding	TRUE
ENSMUSG00000006575	744.158	0.41896	0.144005	2.90524	0.00366972	0.0544677	11	Rundc3a	protein_coding	TRUE
ENSMUSG00000023019	100.253	-0.956399	0.328414	-2.90402	0.00368406	0.0546251	15	Gpd1	protein_coding	TRUE
ENSMUSG00000015804	1403.9	0.331769	0.11427	2.9032	0.00369366	0.0547119	5	Med28	protein_coding	TRUE
ENSMUSG00000020154	31.4689	-1.44263	0.503794	-2.9022	0.00370551	0.0548318	10	Ptprb	protein_coding	TRUE
ENSMUSG00000000409	84.9579	0.979107	0.338069	2.89977	0.00373436	0.0552027	4	Lck	protein_coding	TRUE
ENSMUSG00000021994	2039.5	0.351943	0.121545	2.89871	0.00374706	0.0553346	14	Wnt5a	protein_coding	TRUE
ENSMUSG00000039081	1573.91	0.324851	0.112077	2.89786	0.0037572	0.0554281	14	Zfp503	protein_coding	TRUE
ENSMUSG00000029003	342.37	0.568293	0.195979	2.89727	0.00376428	0.0554766	4	Mad2l2	protein_coding	TRUE
ENSMUSG00000047085	811.018	0.456747	0.158986	2.89557	0.00378465	0.0557206	7	Lrrc4b	protein_coding	TRUE
ENSMUSG00000038028	807.291	-0.379334	0.131172	-2.89514	0.00378989	0.0557416	6	Tigar	protein_coding	TRUE
ENSMUSG00000033174	368.779	-0.564181	0.194777	-2.8898	0.00385491	0.0565839	6	Mgll	protein_coding	TRUE
ENSMUSG00000026344	259.918	-0.706056	0.244976	-2.89	0.00385244	0.0565839	1	Lypd1	protein_coding	TRUE
ENSMUSG00000039202	4989.74	0.226032	0.0782332	2.88906	0.00386391	0.0566591	7	Abhd2	protein_coding	TRUE
ENSMUSG00000026535	667.237	1.1769	0.407219	2.88868	0.00386857	0.0566705	1	Ifi202b	protein_coding	TRUE
ENSMUSG00000019699	2548.43	0.276693	0.0959894	2.885	0.00391412	0.0571086	1	Akt3	protein_coding	TRUE
ENSMUSG00000032939	4920.42	-0.225274	0.0780567	-2.88573	0.00390502	0.0571086	8	Nup93	protein_coding	TRUE
ENSMUSG00000020431	1876.39	-0.287762	0.0997287	-2.885	0.00391409	0.0571086	11	Adcy1	protein_coding	TRUE
ENSMUSG00000017144	6309.46	0.229823	0.0796165	2.88502	0.00391389	0.0571086	2	Rnd3	protein_coding	TRUE
ENSMUSG00000031778	446.381	0.546615	0.191119	2.88186	0.00395338	0.0576238	8	Cx3cl1	protein_coding	TRUE
ENSMUSG00000038056	2907.22	0.280731	0.097343	2.88049	0.00397051	0.0577859	5	Kmt2c	protein_coding	TRUE
ENSMUSG00000042662	63.6549	-1.17503	0.409381	-2.88034	0.00397241	0.0577859	2	Dusp15	protein_coding	TRUE
ENSMUSG00000049001	255.021	0.638791	0.22213	2.87774	0.00400541	0.0582079	6	Ndnf	protein_coding	TRUE
ENSMUSG00000020182	660.294	-0.474046	0.1651	-2.8774	0.00400965	0.0582117	11	Ddc	protein_coding	TRUE
ENSMUSG00000031639	284.883	0.571832	0.198626	2.87704	0.00401425	0.0582205	8	Tlr3	protein_coding	TRUE
ENSMUSG00000051375	274.902	-0.646821	0.225049	-2.87582	0.00402975	0.0583762	18	Pcdh1	protein_coding	TRUE
ENSMUSG00000026377	2376.35	-0.278989	0.0970645	-2.87526	0.00403697	0.0583762	1	Nifk	protein_coding	TRUE
ENSMUSG00000028266	1231.86	0.327071	0.113732	2.87541	0.004035	0.0583762	3	Lmo4	protein_coding	TRUE
ENSMUSG00000073405	50.0729	1.25793	0.448757	2.87438	0.00404827	0.0584817	17	H2-T-ps	unprocessed_pseudogene	TRUE
ENSMUSG00000023021	1942.28	-0.292357	0.10175	-2.87369	0.00405708	0.058551	15	Cers5	protein_coding	TRUE
ENSMUSG00000009687	87.3824	-0.981731	0.337647	-2.86944	0.00411203	0.0592464	7	Fxyd5	protein_coding	TRUE
ENSMUSG00000035095	152.459	0.801708	0.279436	2.86902	0.00411743	0.0592464	14	Fam167a	protein_coding	TRUE
ENSMUSG00000039262	6522.45	0.231499	0.0806476	2.86928	0.0041141	0.0592464	2	Prrc2b	protein_coding	TRUE
ENSMUSG00000022407	2880.93	-0.27321	0.0953048	-2.86645	0.00415104	0.0596712	15	Adsl	protein_coding	TRUE
ENSMUSG00000038239	72.6677	-1.04266	0.362604	-2.86593	0.0041578	0.0597096	7	Hrc	protein_coding	TRUE
ENSMUSG00000022074	526.937	-0.476007	0.166141	-2.86554	0.00416299	0.0597253	14	Tnfrsf10b	protein_coding	TRUE
ENSMUSG00000040428	110.921	-0.852271	0.296934	-2.862	0.00420973	0.0603366	7	Plekha4	protein_coding	TRUE
ENSMUSG00000036030	693.223	0.427893	0.149774	2.86069	0.00422723	0.0605281	9	Prtg	protein_coding	TRUE
ENSMUSG00000051111	176.568	-0.695547	0.242655	-2.85969	0.0042406	0.0606601	13	Sv2c	protein_coding	TRUE
ENSMUSG00000031540	5042.93	0.231617	0.081004	2.85855	0.00425586	0.0607917	8	Kat6a	protein_coding	TRUE
ENSMUSG00000052151	208.23	-0.657568	0.231321	-2.85838	0.00425812	0.0607917	10	Plpp2	protein_coding	TRUE
ENSMUSG00000023945	33.6155	-1.57923	0.571415	-2.85695	0.00427738	0.0610069	17	Slc5a7	protein_coding	TRUE
ENSMUSG00000029344	893.988	-0.357371	0.125104	-2.85644	0.00428424	0.0610452	5	Tpst2	protein_coding	TRUE
ENSMUSG00000007739	13947.5	-0.205247	0.0718741	-2.85519	0.00430109	0.0612255	11	Cct4	protein_coding	TRUE
ENSMUSG00000025940	945.399	-0.35147	0.123017	-2.85379	0.00432011	0.0614365	1	Tmem70	protein_coding	TRUE
ENSMUSG00000002028	2594.54	0.324298	0.113602	2.85283	0.00433324	0.0615632	9	Kmt2a	protein_coding	TRUE
ENSMUSG00000020846	611.34	-0.435035	0.151834	-2.85154	0.00435086	0.0617534	11	Rflnb	protein_coding	TRUE
ENSMUSG00000040260	323.83	0.551007	0.192842	2.84848	0.00439287	0.0622892	17	Daam2	protein_coding	TRUE
ENSMUSG00000058665	781.245	-0.432849	0.152369	-2.84797	0.00439991	0.0623285	1	En1	protein_coding	TRUE
ENSMUSG00000021610	3152.42	-0.241516	0.0848197	-2.84733	0.00440874	0.0623931	13	Clptm1l	protein_coding	TRUE
ENSMUSG00000027074	84.6412	0.978519	0.344731	2.84668	0.00441779	0.0624606	2	Slc43a3	protein_coding	TRUE
ENSMUSG00000029649	2467.28	0.267982	0.0942376	2.84351	0.00446198	0.0630244	5	Pomp	protein_coding	TRUE
ENSMUSG00000001496	127.416	0.870825	0.306999	2.84307	0.00446806	0.0630493	12	Nkx2-1	protein_coding	TRUE
ENSMUSG00000036412	1236.1	-0.376253	0.132412	-2.84211	0.00448159	0.0630575	18	Arsi	protein_coding	TRUE
ENSMUSG00000006301	1426.64	-0.344986	0.121393	-2.84221	0.00448022	0.0630575	1	Tmbim1	protein_coding	TRUE
ENSMUSG00000071711	615.502	0.410852	0.144522	2.8424	0.00447751	0.0630575	15	Mpst	protein_coding	TRUE
ENSMUSG00000021366	1031.58	0.387004	0.136189	2.84169	0.0044875	0.0630798	13	Hivep1	protein_coding	TRUE
ENSMUSG00000067276	1072.55	0.335555	0.118339	2.84093	0.00449822	0.0631697	X	Capn6	protein_coding	TRUE
ENSMUSG00000029697	247.387	0.683006	0.243339	2.83924	0.00452206	0.0634422	6	Fezf1	protein_coding	TRUE
ENSMUSG00000029371	558.452	-0.529268	0.194202	-2.83894	0.00452631	0.0634422	5	Cxcl5	protein_coding	TRUE
ENSMUSG00000033022	483.385	0.505723	0.179296	2.83344	0.00460497	0.0644211	18	Cdo1	protein_coding	TRUE
ENSMUSG00000039239	1088.41	0.354973	0.124477	2.83354	0.00460362	0.0644211	1	Tgfb2	protein_coding	TRUE
ENSMUSG00000039396	458.08	0.47851	0.169049	2.83299	0.00461148	0.0644292	8	Neil3	protein_coding	TRUE
ENSMUSG00000063564	196.497	0.735607	0.261013	2.83279	0.00461438	0.0644292	11	Col23a1	protein_coding	TRUE
ENSMUSG00000054693	2895.39	0.24659	0.0871072	2.83153	0.00463254	0.0646211	9	Adam10	protein_coding	TRUE
ENSMUSG00000025007	3236.2	-0.242983	0.0858166	-2.83027	0.00465083	0.0648144	19	Aldh18a1	protein_coding	TRUE
ENSMUSG00000029375	460.517	0.672529	0.237384	2.82749	0.00469141	0.0653175	5	Cxcl15	protein_coding	TRUE
ENSMUSG00000061080	552.611	0.61789	0.220971	2.82666	0.00470361	0.065425	16	Lsamp	protein_coding	TRUE
ENSMUSG00000061758	313.694	0.556329	0.198338	2.8216	0.00477845	0.0664028	6	Akr1b10	protein_coding	TRUE
ENSMUSG00000057113	40260.3	-0.194223	0.0688433	-2.82124	0.00478382	0.0664141	11	Npm1	protein_coding	TRUE
ENSMUSG00000026110	628.159	0.40577	0.144004	2.82058	0.00479364	0.0664455	1	Mgat4a	protein_coding	TRUE
ENSMUSG00000022687	858.862	0.402192	0.14268	2.82048	0.00479518	0.0664455	16	Boc	protein_coding	TRUE
ENSMUSG00000032038	858.185	-0.355087	0.125896	-2.81951	0.0048097	0.0665836	9	St3gal4	protein_coding	TRUE
ENSMUSG00000078713	1156.44	-0.341843	0.121336	-2.81758	0.00483869	0.0669215	4	Tomm5	protein_coding	TRUE
ENSMUSG00000015112	1711.62	-0.283341	0.100587	-2.81613	0.00486054	0.06716	6	Slc25a13	protein_coding	TRUE
ENSMUSG00000062937	2288.68	-0.260121	0.0923978	-2.81476	0.00488133	0.0673836	4	Mtap	protein_coding	TRUE
ENSMUSG00000056073	286.743	0.581361	0.207392	2.8142	0.00488989	0.067438	10	Grik2	protein_coding	TRUE
ENSMUSG00000014444	4558.87	-0.271624	0.0965243	-2.81345	0.00490129	0.0675314	8	Piezo1	protein_coding	TRUE
ENSMUSG00000020594	5648.1	0.215641	0.076667	2.81268	0.00491298	0.0676287	12	Pum2	protein_coding	TRUE
ENSMUSG00000028729	3704.75	-0.239502	0.0853071	-2.80702	0.0050002	0.0687645	4	Ebna1bp2	protein_coding	TRUE
ENSMUSG00000022054	227.664	0.835847	0.301636	2.80525	0.00502779	0.069079	14	Nefm	protein_coding	TRUE
ENSMUSG00000059743	4190.12	0.269379	0.0960645	2.80444	0.00504035	0.0691863	3	Fdps	protein_coding	TRUE
ENSMUSG00000024565	796.799	0.410737	0.14741	2.80226	0.00507452	0.0695247	18	Sall3	protein_coding	TRUE
ENSMUSG00000038916	1226.46	0.361067	0.129289	2.80247	0.00507132	0.0695247	10	Soga3	protein_coding	TRUE
ENSMUSG00000040624	1680.1	0.297744	0.1063	2.8008	0.00509769	0.0697767	10	Plekhg1	protein_coding	TRUE
ENSMUSG00000030592	208.75	-0.671464	0.238738	-2.79997	0.00511066	0.0698888	7	Ryr1	protein_coding	TRUE
ENSMUSG00000009566	725.717	-0.40791	0.145918	-2.79725	0.00515391	0.0703815	2	Fpgs	protein_coding	TRUE
ENSMUSG00000040152	9281.54	0.281965	0.100766	2.7971	0.00515633	0.0703815	2	Thbs1	protein_coding	TRUE
ENSMUSG00000000958	100.353	-0.898986	0.323991	-2.79679	0.00516136	0.0703844	14	Slc7a7	protein_coding	TRUE
ENSMUSG00000004451	1953.7	-0.271599	0.0971709	-2.79456	0.00519697	0.0707379	1	Ralb	protein_coding	TRUE
ENSMUSG00000042364	3026.94	-0.280837	0.10053	-2.79464	0.00519569	0.0707379	13	Snx18	protein_coding	TRUE
ENSMUSG00000053702	253.835	0.602958	0.217526	2.78938	0.00528091	0.0718135	2	Nebl	protein_coding	TRUE
ENSMUSG00000021198	417.31	0.496467	0.1774	2.78682	0.00532286	0.0723166	12	Unc79	protein_coding	TRUE
ENSMUSG00000029757	97.939	-0.877944	0.314169	-2.7832	0.00538262	0.0728048	6	Dync1i1	protein_coding	TRUE
ENSMUSG00000057541	2015.79	-0.270085	0.0968795	-2.78419	0.00536614	0.0728048	5	Pus7	protein_coding	TRUE
ENSMUSG00000055322	2028.18	-0.290314	0.104064	-2.78332	0.00538053	0.0728048	1	Tns1	protein_coding	TRUE
ENSMUSG00000018012	410.206	-0.475379	0.170398	-2.784	0.00536923	0.0728048	11	Rac3	protein_coding	TRUE
ENSMUSG00000029001	160.149	0.75655	0.274461	2.78313	0.00538372	0.0728048	4	Fbxo44	protein_coding	TRUE
ENSMUSG00000028444	332.731	0.663406	0.237454	2.78258	0.00539287	0.0728611	4	Cntfr	protein_coding	TRUE
ENSMUSG00000037940	174.773	0.732344	0.263614	2.78118	0.00541614	0.0730807	8	Inpp4b	protein_coding	TRUE
ENSMUSG00000039809	33.4481	1.40976	0.493861	2.781	0.00541913	0.0730807	4	Gabbr2	protein_coding	TRUE
ENSMUSG00000034354	3270.46	0.236242	0.0850398	2.77826	0.00546511	0.0736327	11	Mtmr3	protein_coding	TRUE
ENSMUSG00000063146	1639.71	0.294242	0.106076	2.77753	0.00547744	0.073663	5	Clip2	protein_coding	TRUE
ENSMUSG00000032327	253.792	-0.722541	0.258425	-2.77757	0.00547672	0.073663	9	Stra6	protein_coding	TRUE
ENSMUSG00000015134	59.9199	1.135	0.423144	2.7767	0.00549138	0.0737333	7	Aldh1a3	protein_coding	TRUE
ENSMUSG00000041774	347.473	-0.54125	0.194782	-2.77662	0.00549277	0.0737333	16	Ydjc	protein_coding	TRUE
ENSMUSG00000035954	921.303	0.363598	0.131065	2.77513	0.00551789	0.0739015	12	Dock4	protein_coding	TRUE
ENSMUSG00000004789	4584.79	-0.230291	0.082971	-2.77508	0.00551885	0.0739015	12	Dlst	protein_coding	TRUE
ENSMUSG00000020357	94.2063	0.902433	0.329945	2.77498	0.00552047	0.0739015	11	Flt4	protein_coding	TRUE
ENSMUSG00000035049	1542.84	-0.29141	0.104997	-2.77391	0.00553874	0.0740781	19	Rrp12	protein_coding	TRUE
ENSMUSG00000020444	1331.42	-0.307745	0.111001	-2.77314	0.00555187	0.0741857	11	Guk1	protein_coding	TRUE
ENSMUSG00000047221	761.739	-0.3831	0.138177	-2.77197	0.0055719	0.0743853	5	Fam185a	protein_coding	TRUE
ENSMUSG00000046668	972.145	0.373404	0.134996	2.76913	0.00562064	0.0749462	18	Cxxc5	protein_coding	TRUE
ENSMUSG00000032253	7129.93	0.206618	0.0746221	2.76892	0.00562417	0.0749462	9	Phip	protein_coding	TRUE
ENSMUSG00000042712	3020.46	0.244422	0.0883726	2.76658	0.00566482	0.075419	X	Tceal9	protein_coding	TRUE
ENSMUSG00000026701	3448.17	-0.254257	0.0918776	-2.76627	0.0056701	0.0754206	1	Prdx6	protein_coding	TRUE
ENSMUSG00000031434	747.511	-0.368571	0.133265	-2.76547	0.00568404	0.0754686	X	Morc4	protein_coding	TRUE
ENSMUSG00000024462	1558.28	0.350332	0.126706	2.76562	0.00568144	0.0754686	17	Gabbr1	protein_coding	TRUE
ENSMUSG00000032410	1227.84	0.333442	0.120625	2.76406	0.00570865	0.0757264	9	Xrn1	protein_coding	TRUE
ENSMUSG00000030641	1504.91	-0.346233	0.125817	-2.76343	0.00571968	0.075804	7	Ddias	protein_coding	TRUE
ENSMUSG00000049502	2476.22	0.905445	0.324882	2.76224	0.0057406	0.0759433	16	Dtx3l	protein_coding	TRUE
ENSMUSG00000040964	1015.43	0.335479	0.121515	2.76241	0.00573766	0.0759433	4	Arhgef10l	protein_coding	TRUE
ENSMUSG00000064797	1443.24	-0.309255	0.11199	-2.7614	0.00575534	0.0760186	9	Gm24357	snoRNA	TRUE
ENSMUSG00000066705	862.725	0.389597	0.141218	2.76133	0.0057567	0.0760186	9	Fxyd6	protein_coding	TRUE
ENSMUSG00000017754	1427.52	0.331644	0.12015	2.75992	0.00578151	0.0762773	2	Pltp	protein_coding	TRUE
ENSMUSG00000045294	3018.84	0.288656	0.104618	2.75669	0.00583903	0.0768973	5	Insig1	protein_coding	TRUE
ENSMUSG00000031503	4932.83	-0.312708	0.11323	-2.7569	0.00583514	0.0768973	8	Col4a2	protein_coding	TRUE
ENSMUSG00000028358	1432.91	0.317086	0.11509	2.75632	0.00584563	0.0769147	4	Zfp618	protein_coding	TRUE
ENSMUSG00000046056	347.598	-0.547406	0.196051	-2.75549	0.00586044	0.0770402	7	Sbsn	protein_coding	TRUE
ENSMUSG00000073988	83.7193	-0.952796	0.346029	-2.75312	0.00590303	0.0775303	4	Ttpa	protein_coding	TRUE
ENSMUSG00000033487	2704.44	0.278962	0.101354	2.75235	0.00591685	0.0776064	14	Fndc3a	protein_coding	TRUE
ENSMUSG00000003528	1374.03	0.309452	0.11251	2.75221	0.00591945	0.0776064	16	Slc25a1	protein_coding	TRUE
ENSMUSG00000032334	551.401	0.419309	0.153888	2.75166	0.00592938	0.0776669	9	Loxl1	protein_coding	TRUE
ENSMUSG00000029279	32.5758	1.37607	0.501038	2.74816	0.00599306	0.0784306	5	Brdt	protein_coding	TRUE
ENSMUSG00000027009	203.048	-0.692697	0.252543	-2.74657	0.00602213	0.0787406	2	Itga4	protein_coding	TRUE
ENSMUSG00000025026	2891.66	-0.268281	0.0978596	-2.74574	0.00603753	0.0788654	19	Add3	protein_coding	TRUE
ENSMUSG00000043155	119.091	-0.808627	0.29255	-2.74547	0.00604247	0.0788654	4	Hpdl	protein_coding	TRUE
ENSMUSG00000066652	155.508	-0.739586	0.269988	-2.74442	0.00606183	0.0789768	1	Lefty2	protein_coding	TRUE
ENSMUSG00000038766	2469.17	0.249536	0.0909186	2.74461	0.00605834	0.0789768	3	Gabpb2	protein_coding	TRUE
ENSMUSG00000032368	1511.18	0.365794	0.131108	2.74312	0.00608575	0.0791473	9	Zic1	protein_coding	TRUE
ENSMUSG00000023991	1727.81	-0.278307	0.101382	-2.7433	0.0060825	0.0791473	17	Foxp4	protein_coding	TRUE
ENSMUSG00000030199	1407.96	0.300713	0.109705	2.741	0.00612528	0.0795198	6	Etv6	protein_coding	TRUE
ENSMUSG00000029063	3073.87	-0.241196	0.0880035	-2.74109	0.00612366	0.0795198	4	Nadk	protein_coding	TRUE
ENSMUSG00000005251	213.28	-0.622894	0.230846	-2.74048	0.00613492	0.0795741	16	Ripk4	protein_coding	TRUE
ENSMUSG00000009772	1482.03	0.291131	0.106509	2.7387	0.00616824	0.0798334	1	Nuak2	protein_coding	TRUE
ENSMUSG00000035914	861.185	0.351354	0.128237	2.73872	0.00616791	0.0798334	9	Cd276	protein_coding	TRUE
ENSMUSG00000090828	322.543	0.605196	0.221468	2.73854	0.0061713	0.0798334	NA	NA	NA	TRUE
ENSMUSG00000039485	1316.92	0.309013	0.113215	2.73687	0.00620265	0.0801076	10	Tspyl4	protein_coding	TRUE
ENSMUSG00000022306	162.451	0.709161	0.258926	2.73656	0.00620859	0.0801076	15	Zfpm2	protein_coding	TRUE
ENSMUSG00000059713	593.896	-0.402795	0.147266	-2.73654	0.00620896	0.0801076	4	Rcan3	protein_coding	TRUE
ENSMUSG00000027331	2317.47	0.260949	0.095602	2.7352	0.00623425	0.0803629	2	Knstrn	protein_coding	TRUE
ENSMUSG00000027993	5194.7	-0.230696	0.0843519	-2.73479	0.00624192	0.0803909	3	Trim2	protein_coding	TRUE
ENSMUSG00000038055	230.323	0.614988	0.224652	2.73269	0.00628193	0.0808348	16	Dexi	protein_coding	TRUE
ENSMUSG00000000028	1401.09	0.29444	0.107777	2.73214	0.00629235	0.0808977	16	Cdc45	protein_coding	TRUE
ENSMUSG00000032549	628.228	-0.437105	0.160223	-2.72956	0.00634188	0.0813912	9	Rab6b	protein_coding	TRUE
ENSMUSG00000053580	1101.28	-0.320286	0.117487	-2.72974	0.00633834	0.0813912	11	Tanc2	protein_coding	TRUE
ENSMUSG00000026987	3025.77	0.269984	0.0988933	2.72924	0.00634799	0.081398	2	Baz2b	protein_coding	TRUE
ENSMUSG00000035199	1483.94	0.300012	0.1101	2.72885	0.00635561	0.0814243	6	Arl6ip5	protein_coding	TRUE
ENSMUSG00000027185	2401.29	-0.255146	0.0935267	-2.72662	0.00639862	0.0819035	2	Nat10	protein_coding	TRUE
ENSMUSG00000021608	2031.5	0.271729	0.0998435	2.7252	0.00642625	0.0821852	13	Lpcat1	protein_coding	TRUE
ENSMUSG00000024286	3274.6	-0.237937	0.0873358	-2.72393	0.00645094	0.0824286	18	Ccny	protein_coding	TRUE
ENSMUSG00000032423	6244.61	-0.214873	0.0788026	-2.72273	0.00647445	0.0826568	9	Syncrip	protein_coding	TRUE
ENSMUSG00000031144	495.612	0.483967	0.177739	2.722	0.00648887	0.0827685	X	Syp	protein_coding	TRUE
ENSMUSG00000020598	1854.06	0.283508	0.104617	2.72045	0.00651929	0.0830839	12	Nrcam	protein_coding	TRUE
ENSMUSG00000025232	593.906	0.402127	0.147821	2.71973	0.00653361	0.0831938	9	Hexa	protein_coding	TRUE
ENSMUSG00000027966	2060.18	-0.279335	0.103498	-2.71882	0.00655147	0.0833486	3	Col11a1	protein_coding	TRUE
ENSMUSG00000031099	916.824	0.393606	0.145139	2.71632	0.00660112	0.0835387	X	Smarca1	protein_coding	TRUE
ENSMUSG00000024548	2377.54	0.255149	0.0940065	2.71742	0.00657934	0.0835387	18	Setbp1	protein_coding	TRUE
ENSMUSG00000030168	5083.23	-0.214604	0.0790388	-2.71642	0.0065992	0.0835387	6	Adipor2	protein_coding	TRUE
ENSMUSG00000015944	269.598	0.610987	0.225701	2.71491	0.00662933	0.0835387	5	Castor2	protein_coding	TRUE
ENSMUSG00000029675	38.0418	-1.31285	0.474628	-2.71713	0.00658513	0.0835387	5	Eln	protein_coding	TRUE
ENSMUSG00000020037	1453.08	0.300983	0.111328	2.71502	0.00662714	0.0835387	10	Rfx4	protein_coding	TRUE
ENSMUSG00000021474	3145.52	-0.236941	0.0871877	-2.71686	0.00659037	0.0835387	13	Sfxn1	protein_coding	TRUE
ENSMUSG00000022641	2921.65	0.290889	0.107094	2.7155	0.00661763	0.0835387	16	Bbx	protein_coding	TRUE
ENSMUSG00000020647	459.539	0.467436	0.172238	2.71604	0.00660675	0.0835387	12	Ncoa1	protein_coding	TRUE
ENSMUSG00000042734	268.808	-0.556493	0.20476	-2.7169	0.00658964	0.0835387	12	Ttc9	protein_coding	TRUE
ENSMUSG00000085208	1802.08	0.277101	0.102052	2.715	0.00662762	0.0835387	11	Brip1os	antisense	TRUE
ENSMUSG00000030401	546.698	0.41916	0.154361	2.71382	0.00665131	0.0837435	7	Rtn2	protein_coding	TRUE
ENSMUSG00000022865	6304.33	-0.248927	0.0918269	-2.71353	0.00665715	0.0837448	16	Cxadr	protein_coding	TRUE
ENSMUSG00000020827	1790.42	-0.274291	0.101075	-2.71225	0.00668286	0.0839237	11	Mink1	protein_coding	TRUE
ENSMUSG00000047181	723.88	0.409548	0.151415	2.71229	0.00668209	0.0839237	11	Samd14	protein_coding	TRUE
ENSMUSG00000024534	221.38	0.786408	0.28997	2.71125	0.00670292	0.0841032	18	Sncaip	protein_coding	TRUE
ENSMUSG00000046876	544.164	0.430214	0.158965	2.70965	0.00673542	0.0844385	13	Atxn1	protein_coding	TRUE
ENSMUSG00000072620	49.1227	1.18009	0.427603	2.70782	0.00677265	0.0848323	11	Slfn2	protein_coding	TRUE
ENSMUSG00000005397	3193.91	-0.27442	0.101367	-2.70701	0.00678922	0.0849671	13	Nid1	protein_coding	TRUE
ENSMUSG00000056380	247.434	-0.768168	0.279604	-2.70657	0.00679813	0.0850057	X	Gpr50	protein_coding	TRUE
ENSMUSG00000029840	6741.69	-0.233702	0.0863171	-2.70471	0.00683645	0.0854117	6	Mtpn	protein_coding	TRUE
ENSMUSG00000030257	1698.21	0.328889	0.121553	2.70329	0.00686577	0.0854858	6	Srgap3	protein_coding	TRUE
ENSMUSG00000030849	2863.44	0.24337	0.0902961	2.703	0.00687164	0.0854858	7	Fgfr2	protein_coding	TRUE
ENSMUSG00000031805	722.863	0.365535	0.135134	2.70384	0.00685427	0.0854858	8	Jak3	protein_coding	TRUE
ENSMUSG00000022682	4933.88	-0.228997	0.0846371	-2.70326	0.00686633	0.0854858	16	Rrn3	protein_coding	TRUE
ENSMUSG00000041119	829.381	0.365801	0.135661	2.70361	0.00685898	0.0854858	17	Pde9a	protein_coding	TRUE
ENSMUSG00000001260	81.5501	-1.03301	0.395361	-2.69843	0.00696684	0.0865964	5	Gabrg1	protein_coding	TRUE
ENSMUSG00000039218	10559.8	0.213657	0.0791265	2.69804	0.00697494	0.0866233	17	Srrm2	protein_coding	TRUE
ENSMUSG00000021518	2244.51	-0.254289	0.094335	-2.69687	0.00699951	0.0868546	13	Ptdss1	protein_coding	TRUE
ENSMUSG00000024410	668.087	-0.383938	0.142605	-2.695	0.00703888	0.087269	18	Rmc1	protein_coding	TRUE
ENSMUSG00000028911	1202.28	0.361898	0.134223	2.69397	0.00706075	0.0874659	4	Srsf4	protein_coding	TRUE
ENSMUSG00000006527	574.005	0.424888	0.157773	2.69035	0.00713766	0.0881196	14	Sfmbt1	protein_coding	TRUE
ENSMUSG00000021193	3907.78	-0.225808	0.083928	-2.69038	0.00713713	0.0881196	13	Pitrm1	protein_coding	TRUE
ENSMUSG00000032511	333.493	-0.496893	0.184494	-2.69077	0.00712878	0.0881196	9	Scn5a	protein_coding	TRUE
ENSMUSG00000034187	1725.3	-0.270151	0.100385	-2.69064	0.0071314	0.0881196	11	Nsf	protein_coding	TRUE
ENSMUSG00000060424	312.517	0.60793	0.227926	2.68991	0.00714712	0.0881619	1	Pantr1	lincRNA	TRUE
ENSMUSG00000001482	1405.28	-0.288659	0.107372	-2.68804	0.00718729	0.0885826	8	Def8	protein_coding	TRUE
ENSMUSG00000033009	1215.15	-0.32546	0.12113	-2.68679	0.00721415	0.0888387	8	Ogfod1	protein_coding	TRUE
ENSMUSG00000001228	5398.72	0.218523	0.0814446	2.68366	0.00728206	0.0895904	17	Uhrf1	protein_coding	TRUE
ENSMUSG00000021116	5691.65	-0.208178	0.0775664	-2.68341	0.00728747	0.0895904	12	Eif2s1	protein_coding	TRUE
ENSMUSG00000002881	1212.69	-0.319549	0.119312	-2.68227	0.00731238	0.0898211	1	Nab1	protein_coding	TRUE
ENSMUSG00000071537	208.37	-0.622609	0.233573	-2.68041	0.00735329	0.0901719	6	Klrg2	protein_coding	TRUE
ENSMUSG00000030660	5888.87	-0.20268	0.075619	-2.68043	0.00735266	0.0901719	7	Pik3c2a	protein_coding	TRUE
ENSMUSG00000022218	158.761	0.706094	0.258803	2.67843	0.00739689	0.0906305	14	Tgm1	protein_coding	TRUE
ENSMUSG00000007659	1960.86	0.272909	0.101774	2.67719	0.00742425	0.0908894	2	Bcl2l1	protein_coding	TRUE
ENSMUSG00000034258	72.5529	-0.978105	0.364846	-2.67658	0.00743773	0.0909783	12	Flvcr2	protein_coding	TRUE
ENSMUSG00000030116	79.6016	-1.08858	0.397184	-2.67373	0.00750134	0.0916029	6	Mfap5	protein_coding	TRUE
ENSMUSG00000040675	2510.8	-0.2728	0.101953	-2.6738	0.00749966	0.0916029	10	Mthfd1l	protein_coding	TRUE
ENSMUSG00000049971	399.009	-0.462791	0.17264	-2.67232	0.00753298	0.0919124	5	Glt1d1	protein_coding	TRUE
ENSMUSG00000040651	2012.75	0.297982	0.111521	2.67	0.00758506	0.0923935	14	Tasor	protein_coding	TRUE
ENSMUSG00000022800	4202.09	-0.222608	0.0833823	-2.67021	0.00758049	0.0923935	16	Fyttd1	protein_coding	TRUE
ENSMUSG00000042410	5241.63	-0.220098	0.0823914	-2.66885	0.00761112	0.0926337	2	Agps	protein_coding	TRUE
ENSMUSG00000020654	223.656	-0.58592	0.219438	-2.66574	0.00768196	0.0934179	12	Adcy3	protein_coding	TRUE
ENSMUSG00000027082	668.964	-0.428669	0.160663	-2.6645	0.00771022	0.0936836	2	Tfpi	protein_coding	TRUE
ENSMUSG00000025997	380.695	0.475208	0.178415	2.66079	0.0077958	0.0946447	1	Ikzf2	protein_coding	TRUE
ENSMUSG00000038209	25.7739	-1.52946	0.614383	-2.66029	0.00780728	0.0947054	1	Itln1	protein_coding	TRUE
ENSMUSG00000028199	1000.6	-0.316948	0.119211	-2.65975	0.00781989	0.0947797	3	Cryz	protein_coding	TRUE
ENSMUSG00000035967	1190.32	0.317305	0.119441	2.65801	0.00786045	0.0951923	X	Ints6l	protein_coding	TRUE
ENSMUSG00000031603	47.1777	-1.16389	0.431936	-2.65713	0.00788088	0.0952817	8	Fgf20	protein_coding	TRUE
ENSMUSG00000021087	1431.07	0.347698	0.133123	2.65734	0.00787597	0.0952817	12	Rtn1	protein_coding	TRUE
ENSMUSG00000034171	229.904	-0.573356	0.215669	-2.65576	0.00791297	0.0955905	4	Faah	protein_coding	TRUE
ENSMUSG00000033207	328.963	0.535029	0.202068	2.65461	0.00793994	0.0957658	19	Mamdc2	protein_coding	TRUE
ENSMUSG00000020000	424.475	-0.567775	0.214615	-2.65459	0.00794059	0.0957658	10	Moxd1	protein_coding	TRUE
ENSMUSG00000034687	2184.99	0.275503	0.103688	2.65413	0.00795133	0.0958161	5	Fras1	protein_coding	TRUE
ENSMUSG00000037946	791.291	0.35591	0.135536	2.65125	0.00801941	0.0965569	13	Fgd3	protein_coding	TRUE
ENSMUSG00000029998	2779.4	-0.247144	0.0932233	-2.65046	0.00803819	0.0967033	6	Pcyox1	protein_coding	TRUE
ENSMUSG00000035150	2470.89	-0.245542	0.0927164	-2.648	0.00809701	0.0973308	X	Eif2s3x	protein_coding	TRUE
ENSMUSG00000041309	109.558	0.869745	0.330561	2.64608	0.00814312	0.0977076	7	Nkx6-2	protein_coding	TRUE
ENSMUSG00000025935	3639.95	-0.225851	0.0853954	-2.64586	0.00814844	0.0977076	1	Tram1	protein_coding	TRUE
ENSMUSG00000017167	166.188	-0.685146	0.258099	-2.6461	0.00814246	0.0977076	11	Cntnap1	protein_coding	TRUE
ENSMUSG00000024247	869.627	0.375973	0.142099	2.64558	0.00815515	0.0977079	17	Pkdcc	protein_coding	TRUE
ENSMUSG00000034780	81.9965	0.942092	0.36597	2.64293	0.00821921	0.0983947	2	B3galt1	protein_coding	TRUE
ENSMUSG00000031299	5171.72	-0.210651	0.0797564	-2.64211	0.00823907	0.098471	X	Pdha1	protein_coding	TRUE
ENSMUSG00000015766	818.854	-0.376107	0.142307	-2.64237	0.0082328	0.098471	6	Eps8	protein_coding	TRUE
ENSMUSG00000028944	619.564	-0.378397	0.143388	-2.64173	0.00824843	0.0985024	5	Prkag2	protein_coding	TRUE
ENSMUSG00000031349	1667.34	0.299966	0.113652	2.63928	0.00830814	0.0991343	X	Nsdhl	protein_coding	TRUE
ENSMUSG00000052609	834.657	-0.340362	0.129242	-2.63869	0.00832282	0.0992284	12	Plekhg3	protein_coding	TRUE
ENSMUSG00000028111	74.0936	-0.974086	0.366648	-2.63569	0.00839653	0.100026	3	Ctsk	protein_coding	FALSE
ENSMUSG00000068735	3280.24	0.261288	0.0992564	2.63469	0.00842151	0.100241	2	Trp53i11	protein_coding	FALSE
ENSMUSG00000022094	1596.57	-0.270223	0.102523	-2.63365	0.0084473	0.100466	14	Slc39a14	protein_coding	FALSE
ENSMUSG00000030559	293.18	0.568018	0.210518	2.63203	0.00848759	0.100864	7	Rab38	protein_coding	FALSE
ENSMUSG00000033955	3590.66	-0.224268	0.0853526	-2.63063	0.00852264	0.101198	2	Tnks1bp1	protein_coding	FALSE
ENSMUSG00000036295	462	0.528451	0.201907	2.62972	0.00854548	0.101387	12	Lrrn3	protein_coding	FALSE
ENSMUSG00000029603	187.631	-0.65114	0.247541	-2.62899	0.0085638	0.101521	5	Dtx1	protein_coding	FALSE
ENSMUSG00000029053	434.596	-0.433099	0.16452	-2.62783	0.00859306	0.101786	4	Prkcz	protein_coding	FALSE
ENSMUSG00000028522	1793.85	0.263514	0.10025	2.62701	0.00861378	0.101948	4	Mier1	protein_coding	FALSE
ENSMUSG00000029093	861.076	-0.354264	0.135535	-2.62646	0.00862787	0.102032	5	Sorcs2	protein_coding	FALSE
ENSMUSG00000019461	1060.35	0.316112	0.120359	2.62573	0.00864634	0.102168	11	Plscr3	protein_coding	FALSE
ENSMUSG00000038764	371.995	-0.480357	0.184445	-2.62543	0.00865406	0.102177	4	Ptpn3	protein_coding	FALSE
ENSMUSG00000030275	2548.14	0.240282	0.0915262	2.62514	0.00866128	0.102179	6	Etnk1	protein_coding	FALSE
ENSMUSG00000055447	775.067	0.355946	0.135611	2.62356	0.0087016	0.102572	16	Cd47	protein_coding	FALSE
ENSMUSG00000032218	1720.63	0.266147	0.101479	2.62291	0.00871818	0.102685	9	Ccnb2	protein_coding	FALSE
ENSMUSG00000024661	1428.22	0.312432	0.119607	2.62028	0.00878563	0.103396	19	Fth1	protein_coding	FALSE
ENSMUSG00000028773	219.804	-0.583494	0.223654	-2.61883	0.0088233	0.103756	4	Fabp3	protein_coding	FALSE
ENSMUSG00000025037	1692.78	-0.268539	0.102648	-2.61824	0.00883835	0.103849	X	Maoa	protein_coding	FALSE
ENSMUSG00000030224	6792.11	-0.20289	0.0775012	-2.61707	0.00886883	0.104123	6	Strap	protein_coding	FALSE
ENSMUSG00000031627	249.824	0.555243	0.212314	2.61622	0.00889083	0.104132	8	Irf2	protein_coding	FALSE
ENSMUSG00000021670	9890.43	0.216559	0.0826593	2.61622	0.00889096	0.104132	13	Hmgcr	protein_coding	FALSE
ENSMUSG00000005846	7226.6	-0.210071	0.0802637	-2.61665	0.00887978	0.104132	16	Rsl1d1	protein_coding	FALSE
ENSMUSG00000093930	16540.8	0.233501	0.0892253	2.60948	0.00906798	0.106035	13	Hmgcs1	protein_coding	FALSE
ENSMUSG00000046314	1108.59	0.308529	0.118408	2.60961	0.00906454	0.106035	12	Stxbp6	protein_coding	FALSE
ENSMUSG00000037643	3052.8	0.240199	0.092048	2.60883	0.00908536	0.106153	3	Prkci	protein_coding	FALSE
ENSMUSG00000068245	66.344	0.99917	0.379891	2.60831	0.009099	0.106228	14	Phf11d	protein_coding	FALSE
ENSMUSG00000022425	352.446	0.672686	0.257598	2.60724	0.00912747	0.106475	15	Enpp2	protein_coding	FALSE
ENSMUSG00000031976	3936.07	-0.221522	0.0848779	-2.60591	0.00916306	0.106745	8	Urb2	protein_coding	FALSE
ENSMUSG00000033047	9717.17	-0.196527	0.0754193	-2.60583	0.00916519	0.106745	15	Eif3l	protein_coding	FALSE
ENSMUSG00000032224	485.563	-0.440106	0.170257	-2.60422	0.00920827	0.107161	9	Fam81a	protein_coding	FALSE
ENSMUSG00000036585	59.6279	-1.03448	0.404339	-2.60294	0.00924292	0.107393	18	Fgf1	protein_coding	FALSE
ENSMUSG00000048388	1046.81	0.367144	0.14346	2.60314	0.00923738	0.107393	2	Fam171b	protein_coding	FALSE
ENSMUSG00000049115	42.1762	1.18307	0.449756	2.60154	0.00928057	0.107745	13	Agtr1a	protein_coding	FALSE
ENSMUSG00000042564	144.32	0.740491	0.285584	2.60097	0.0092961	0.107839	15	Fam227a	protein_coding	FALSE
ENSMUSG00000063063	1016.45	0.404554	0.155903	2.59905	0.00934809	0.10827	6	Ctnna2	protein_coding	FALSE
ENSMUSG00000074896	671.49	0.380029	0.14593	2.59923	0.0093432	0.10827	19	Ifit3	protein_coding	FALSE
ENSMUSG00000061981	1082.1	0.308108	0.118539	2.59797	0.00937755	0.108525	11	Flot2	protein_coding	FALSE
ENSMUSG00000039037	105.329	0.82645	0.319787	2.59704	0.00940298	0.108734	3	St6galnac5	protein_coding	FALSE
ENSMUSG00000044768	607.334	-0.413593	0.158486	-2.59615	0.00942739	0.108835	1	D1Ertd622e	protein_coding	FALSE
ENSMUSG00000005583	163.456	-0.667565	0.257954	-2.59597	0.00943236	0.108835	13	Mef2c	protein_coding	FALSE
ENSMUSG00000042208	2144.98	-0.265941	0.102083	-2.59591	0.00943414	0.108835	11	0610010F05Rik	protein_coding	FALSE
ENSMUSG00000021385	1040.13	-0.324572	0.12501	-2.59504	0.00945804	0.109025	13	Ippk	protein_coding	FALSE
ENSMUSG00000026456	635.914	-0.377168	0.145039	-2.59442	0.00947493	0.109134	1	Cyb5r1	protein_coding	FALSE
ENSMUSG00000028937	1647.44	-0.271603	0.104766	-2.59393	0.00948845	0.109203	4	Acot7	protein_coding	FALSE
ENSMUSG00000025613	14494.2	-0.183254	0.0706475	-2.59311	0.00951131	0.10938	16	Cct8	protein_coding	FALSE
ENSMUSG00000028789	154.609	0.698614	0.270573	2.59099	0.00956991	0.109967	4	Azin2	protein_coding	FALSE
ENSMUSG00000034059	106.178	0.820296	0.316559	2.59023	0.00959125	0.110126	2	Ypel4	protein_coding	FALSE
ENSMUSG00000000531	404.249	-0.445656	0.171959	-2.58926	0.00961819	0.110348	15	Grasp	protein_coding	FALSE
ENSMUSG00000026638	219.314	-0.68782	0.271551	-2.58745	0.00966889	0.110843	1	Irf6	protein_coding	FALSE
ENSMUSG00000064326	839.741	0.388595	0.149791	2.58601	0.00970938	0.11122	12	Siva1	protein_coding	FALSE
ENSMUSG00000054545	157.513	-0.764877	0.294096	-2.58413	0.00976245	0.11174	1	Ugt1a6a	protein_coding	FALSE
ENSMUSG00000063889	169.831	0.669986	0.259268	2.58367	0.00977555	0.111803	18	Crem	protein_coding	FALSE
ENSMUSG00000037315	1320.72	-0.309649	0.1199	-2.58249	0.00980895	0.112	X	Jade3	protein_coding	FALSE
ENSMUSG00000038871	1395.28	-0.279005	0.108034	-2.58225	0.00981586	0.112	6	Bpgm	protein_coding	FALSE
ENSMUSG00000052698	2367.2	-0.24292	0.0939789	-2.58229	0.00981462	0.112	9	Tln2	protein_coding	FALSE
ENSMUSG00000070733	3206.85	0.242747	0.0939595	2.58086	0.00985553	0.112365	5	Fryl	protein_coding	FALSE
ENSMUSG00000031393	1944.67	0.258026	0.100042	2.57958	0.00989193	0.112517	X	Mecp2	protein_coding	FALSE
ENSMUSG00000037972	1852.55	0.275318	0.106893	2.5798	0.00988568	0.112517	16	Snn	protein_coding	FALSE
ENSMUSG00000028832	2794.82	0.235598	0.0913284	2.57964	0.00989043	0.112517	4	Stmn1	protein_coding	FALSE
ENSMUSG00000022141	3711.73	0.247345	0.0959119	2.57866	0.00991844	0.112731	15	Nipbl	protein_coding	FALSE
ENSMUSG00000030852	2568.9	-0.237565	0.092244	-2.57626	0.00998754	0.113252	7	Tacc2	protein_coding	FALSE
ENSMUSG00000007817	1872.18	0.300311	0.116541	2.57662	0.00997727	0.113252	14	Zmiz1	protein_coding	FALSE
ENSMUSG00000028318	901.854	-0.321344	0.124646	-2.57648	0.00998121	0.113252	4	Polr1e	protein_coding	FALSE
ENSMUSG00000027931	109.487	-0.797482	0.309368	-2.57435	0.0100428	0.11379	3	Npr1	protein_coding	FALSE
ENSMUSG00000036908	43.4789	1.13738	0.435695	2.57378	0.0100595	0.113891	19	Unc93b1	protein_coding	FALSE
ENSMUSG00000030876	2219.94	0.246409	0.0957762	2.57311	0.0100788	0.114021	7	Mettl9	protein_coding	FALSE
ENSMUSG00000001864	1505.67	-0.281267	0.109279	-2.57194	0.0101129	0.114318	2	Aif1l	protein_coding	FALSE
ENSMUSG00000060534	740.6	0.452901	0.176695	2.57051	0.0101549	0.114704	18	Dcc	protein_coding	FALSE
ENSMUSG00000042622	250.895	0.563588	0.218334	2.5699	0.0101729	0.114819	15	Maff	protein_coding	FALSE
ENSMUSG00000029219	154.865	-0.705485	0.274928	-2.56914	0.0101951	0.114892	5	Slc10a4	protein_coding	FALSE
ENSMUSG00000037697	1197.4	-0.287169	0.111733	-2.56933	0.0101895	0.114892	14	Ddhd1	protein_coding	FALSE
ENSMUSG00000045639	1993.47	0.259244	0.101056	2.56769	0.0102378	0.115231	7	Zfp629	protein_coding	FALSE
ENSMUSG00000022837	598.726	0.403168	0.157078	2.56749	0.0102438	0.115231	16	Iqcb1	protein_coding	FALSE
ENSMUSG00000007880	3439.29	0.223506	0.0869956	2.56732	0.0102489	0.115231	4	Arid1a	protein_coding	FALSE
ENSMUSG00000075707	133.54	-0.846793	0.328528	-2.56173	0.0104152	0.11701	12	Dio3	protein_coding	FALSE
ENSMUSG00000033578	1775.09	-0.276329	0.108347	-2.56061	0.0104488	0.117208	X	Tmem35a	protein_coding	FALSE
ENSMUSG00000019814	1525.39	-0.276849	0.108106	-2.56062	0.0104487	0.117208	10	Ltv1	protein_coding	FALSE
ENSMUSG00000039058	168.133	-0.672117	0.261443	-2.55825	0.01052	0.117916	3	Ak5	protein_coding	FALSE
ENSMUSG00000040387	181.834	0.742302	0.283826	2.55783	0.0105327	0.117968	4	Klhl32	protein_coding	FALSE
ENSMUSG00000006599	2278.33	-0.243528	0.0952406	-2.55694	0.0105597	0.11818	7	Gtf2h1	protein_coding	FALSE
ENSMUSG00000057967	269.588	-0.561513	0.219821	-2.55586	0.0105925	0.118456	11	Fgf18	protein_coding	FALSE
ENSMUSG00000000184	6947.07	-0.229654	0.0898658	-2.55544	0.0106054	0.118509	6	Ccnd2	protein_coding	FALSE
ENSMUSG00000026192	4597.6	-0.220902	0.0865	-2.55422	0.0106427	0.118835	1	Atic	protein_coding	FALSE
ENSMUSG00000040584	40.1475	-1.22643	0.467282	-2.55372	0.010658	0.118904	5	Abcb1a	protein_coding	FALSE
ENSMUSG00000044250	60.4587	0.987004	0.385419	2.55348	0.0106652	0.118904	15	Pced1b	protein_coding	FALSE
ENSMUSG00000045664	112.482	-0.831572	0.323866	-2.55179	0.0107171	0.119188	19	Cdc42ep2	protein_coding	FALSE
ENSMUSG00000045994	139.996	0.773942	0.305389	2.55129	0.0107324	0.119188	9	B3gat1	protein_coding	FALSE
ENSMUSG00000049507	97.6556	-0.837863	0.327551	-2.55106	0.0107396	0.119188	NA	NA	NA	FALSE
ENSMUSG00000027395	2364.38	-0.256121	0.100322	-2.55156	0.0107243	0.119188	2	Polr1b	protein_coding	FALSE
ENSMUSG00000086141	412.162	0.445123	0.178032	2.55202	0.0107102	0.119188	2	9030622O22Rik	lincRNA	FALSE
ENSMUSG00000064341	32836.2	-0.173045	0.0678015	-2.55221	0.0107043	0.119188	MT	mt-Nd1	protein_coding	FALSE
ENSMUSG00000076441	740.863	-0.359385	0.140534	-2.55055	0.0107554	0.119274	2	Ass1	protein_coding	FALSE
ENSMUSG00000029338	1316.66	-0.282907	0.111128	-2.54626	0.0108884	0.120564	5	Antxr2	protein_coding	FALSE
ENSMUSG00000042066	881.715	0.358156	0.141699	2.54639	0.0108842	0.120564	1	Tmcc2	protein_coding	FALSE
ENSMUSG00000029447	12972.1	-0.198311	0.0778065	-2.54591	0.0108992	0.120593	5	Cct6a	protein_coding	FALSE
ENSMUSG00000021794	8160.36	-0.201365	0.0791476	-2.54347	0.0109758	0.121349	14	Glud1	protein_coding	FALSE
ENSMUSG00000026185	10878.4	-0.206831	0.0815239	-2.54194	0.0110238	0.121787	1	Igfbp5	protein_coding	FALSE
ENSMUSG00000022752	8325.28	-0.202621	0.0796245	-2.54165	0.011033	0.121797	16	Tomm70a	protein_coding	FALSE
ENSMUSG00000025422	273.13	0.601825	0.23886	2.54063	0.0110653	0.122061	10	Agap2	protein_coding	FALSE
ENSMUSG00000027133	1326.71	-0.313722	0.123692	-2.54023	0.011078	0.122109	2	Nop10	protein_coding	FALSE
ENSMUSG00000048107	2740.94	-0.259268	0.103287	-2.53965	0.0110962	0.122217	NA	NA	NA	FALSE
ENSMUSG00000062961	250.722	0.710904	0.283721	2.53888	0.0111207	0.122395	12	Ccdc177	protein_coding	FALSE
ENSMUSG00000049630	53.5342	-1.07049	0.417778	-2.53796	0.01115	0.122625	2	C1ql3	protein_coding	FALSE
ENSMUSG00000042595	1774.31	-0.265483	0.104401	-2.53763	0.0111607	0.12265	X	Fam199x	protein_coding	FALSE
ENSMUSG00000034457	2509.77	-0.284038	0.112047	-2.53483	0.0112503	0.123542	X	Eda2r	protein_coding	FALSE
ENSMUSG00000024143	1462.16	-0.272177	0.107502	-2.53435	0.0112656	0.123617	17	Rhoq	protein_coding	FALSE
ENSMUSG00000039953	4068.48	-0.213309	0.0842118	-2.53283	0.0113144	0.12406	4	Clstn1	protein_coding	FALSE
ENSMUSG00000073130	28.3232	-1.31476	0.516738	-2.5314	0.0113609	0.124197	X	Gm1141	protein_coding	FALSE
ENSMUSG00000022377	1656.47	0.270036	0.106662	2.53184	0.0113465	0.124197	15	Asap1	protein_coding	FALSE
ENSMUSG00000027782	5007.2	-0.222688	0.0879652	-2.53212	0.0113376	0.124197	3	Kpna4	protein_coding	FALSE
ENSMUSG00000025137	1356.54	0.289418	0.114464	2.53146	0.0113589	0.124197	11	Pcyt2	protein_coding	FALSE
ENSMUSG00000026276	11736.3	-0.198825	0.0785702	-2.52917	0.0114333	0.12473	1	Septin2	protein_coding	FALSE
ENSMUSG00000033760	481.381	0.434375	0.171923	2.52911	0.0114354	0.12473	19	Rbm4b	protein_coding	FALSE
ENSMUSG00000075595	1700.65	0.266165	0.105281	2.52913	0.0114346	0.12473	11	Zfp652	protein_coding	FALSE
ENSMUSG00000033737	1792.95	-0.302598	0.119341	-2.52777	0.0114791	0.125113	X	Fndc3c1	protein_coding	FALSE
ENSMUSG00000020716	3930.72	0.25009	0.098897	2.52689	0.0115079	0.125334	11	Nf1	protein_coding	FALSE
ENSMUSG00000031447	13596.2	-0.201517	0.0797644	-2.52642	0.0115232	0.125407	8	Lamp1	protein_coding	FALSE
ENSMUSG00000033671	2193.48	0.243017	0.096224	2.52607	0.0115345	0.125437	1	Cep350	protein_coding	FALSE
ENSMUSG00000075703	2795.78	-0.221784	0.087856	-2.52421	0.0115958	0.126009	5	Selenoi	protein_coding	FALSE
ENSMUSG00000020649	5800.3	0.19679	0.078032	2.52291	0.0116387	0.126381	12	Rrm2	protein_coding	FALSE
ENSMUSG00000003410	1054.5	0.351889	0.140301	2.52188	0.0116729	0.126659	9	Elavl3	protein_coding	FALSE
ENSMUSG00000025959	632.617	0.376361	0.149524	2.52033	0.0117244	0.127029	1	Klf7	protein_coding	FALSE
ENSMUSG00000020776	1902.11	0.252109	0.10004	2.5205	0.011719	0.127029	11	Fbf1	protein_coding	FALSE
ENSMUSG00000031748	685.871	0.412195	0.163858	2.51875	0.0117773	0.127413	8	Gnao1	protein_coding	FALSE
ENSMUSG00000090290	593.656	-0.367924	0.146057	-2.51883	0.0117745	0.127413	8	Tarbp1	protein_coding	FALSE
ENSMUSG00000021559	2755.69	-0.25079	0.0996165	-2.51654	0.0118513	0.128118	13	Dapk1	protein_coding	FALSE
ENSMUSG00000048450	233.553	0.634801	0.252069	2.51496	0.0119044	0.128598	5	Msx1	protein_coding	FALSE
ENSMUSG00000037316	1936.08	-0.255753	0.101683	-2.51427	0.0119279	0.128756	8	Bag4	protein_coding	FALSE
ENSMUSG00000066306	7039.89	0.188329	0.0749131	2.51381	0.0119436	0.128779	7	Numa1	protein_coding	FALSE
ENSMUSG00000032058	2665.36	-0.226831	0.0901519	-2.51369	0.0119476	0.128779	9	Ppp2r1b	protein_coding	FALSE
ENSMUSG00000037296	1076.69	-0.315491	0.125524	-2.51221	0.0119979	0.129225	8	Lsm1	protein_coding	FALSE
ENSMUSG00000078532	1706.35	-0.267066	0.106267	-2.51115	0.012034	0.129518	4	Nkain1	protein_coding	FALSE
ENSMUSG00000051306	765.425	0.340351	0.135723	2.50852	0.0121239	0.13039	5	Usp42	protein_coding	FALSE
ENSMUSG00000038225	327.887	0.486583	0.194169	2.50671	0.0121862	0.130889	8	Primpol	protein_coding	FALSE
ENSMUSG00000041235	4189.15	0.255291	0.101816	2.50665	0.0121882	0.130889	4	Chd7	protein_coding	FALSE
ENSMUSG00000084691	2230.48	0.237637	0.094925	2.50603	0.0122094	0.13102	12	Gm24895	snoRNA	FALSE
ENSMUSG00000035620	1619.31	0.259654	0.103647	2.50543	0.0122302	0.131147	10	Ric8b	protein_coding	FALSE
ENSMUSG00000041801	1571.92	-0.350257	0.139376	-2.50227	0.0123401	0.132131	1	Phlda3	protein_coding	FALSE
ENSMUSG00000027710	1691.56	-0.259345	0.103629	-2.50247	0.0123332	0.132131	3	Acad9	protein_coding	FALSE
ENSMUSG00000035936	674.364	0.363494	0.145826	2.50198	0.0123502	0.132143	13	Aldh5a1	protein_coding	FALSE
ENSMUSG00000029777	10082.3	-0.177295	0.0708627	-2.50131	0.0123735	0.132207	6	Gars	protein_coding	FALSE
ENSMUSG00000051747	299.317	0.465963	0.203891	2.50129	0.0123743	0.132207	2	Ttn	protein_coding	FALSE
ENSMUSG00000005225	2126.31	-0.242216	0.0970558	-2.49754	0.0125059	0.133515	6	Plekha8	protein_coding	FALSE
ENSMUSG00000042529	77.5245	-0.902786	0.357178	-2.49568	0.0125715	0.134118	11	Kcnj12	protein_coding	FALSE
ENSMUSG00000032220	2902.54	-0.237023	0.0950362	-2.49303	0.0126658	0.134926	9	Myo1e	protein_coding	FALSE
ENSMUSG00000042367	406.808	0.455767	0.182849	2.49324	0.0126582	0.134926	4	Gjb3	protein_coding	FALSE
ENSMUSG00000044252	1441.8	0.266444	0.106972	2.49107	0.012736	0.135576	18	Osbpl1a	protein_coding	FALSE
ENSMUSG00000036371	16459	-0.180788	0.0725788	-2.49079	0.012746	0.135583	6	Serbp1	protein_coding	FALSE
ENSMUSG00000093126	363.964	-0.491087	0.198151	-2.49048	0.012757	0.135601	NA	NA	NA	FALSE
ENSMUSG00000023972	4957.39	-0.201884	0.0810943	-2.48966	0.0127865	0.135816	17	Ptk7	protein_coding	FALSE
ENSMUSG00000027520	2314.14	0.252146	0.101268	2.48775	0.0128555	0.136276	1	Zdbf2	protein_coding	FALSE
ENSMUSG00000019916	2161.54	-0.293142	0.117311	-2.48768	0.0128578	0.136276	10	P4ha1	protein_coding	FALSE
ENSMUSG00000020132	895.423	0.315432	0.126676	2.48807	0.012844	0.136276	10	Rab21	protein_coding	FALSE
ENSMUSG00000022297	1390.48	-0.359907	0.14577	-2.48617	0.0129128	0.136759	15	Fzd6	protein_coding	FALSE
ENSMUSG00000005442	2911.07	0.217525	0.0875904	2.48286	0.0130334	0.137937	7	Cic	protein_coding	FALSE
ENSMUSG00000028035	887.457	-0.31848	0.128573	-2.481	0.0131015	0.138557	3	Dnajb4	protein_coding	FALSE
ENSMUSG00000030605	1584.17	0.261535	0.105513	2.47996	0.0131396	0.138724	7	Mfge8	protein_coding	FALSE
ENSMUSG00000030930	871.489	0.332075	0.133695	2.47988	0.0131425	0.138724	7	Chst15	protein_coding	FALSE
ENSMUSG00000024085	1722.18	-0.291659	0.117604	-2.4798	0.0131457	0.138724	17	Man2a1	protein_coding	FALSE
ENSMUSG00000000811	948.549	-0.323628	0.13015	-2.47898	0.0131759	0.138742	6	Txnrd3	protein_coding	FALSE
ENSMUSG00000049657	1657	0.260384	0.104982	2.47911	0.013171	0.138742	4	Zbtb5	protein_coding	FALSE
ENSMUSG00000047945	10445.6	0.188774	0.0761498	2.47911	0.013171	0.138742	4	Marcksl1	protein_coding	FALSE
ENSMUSG00000073433	134.089	-0.680552	0.273931	-2.47739	0.0132348	0.139261	17	Arhgdig	protein_coding	FALSE
ENSMUSG00000057715	49.2284	1.1548	0.474867	2.47477	0.0133323	0.139783	1	A830018L16Rik	protein_coding	FALSE
ENSMUSG00000025964	845.673	-0.320002	0.129382	-2.47498	0.0133243	0.139783	1	Adam23	protein_coding	FALSE
ENSMUSG00000025364	10450.5	-0.190487	0.0769701	-2.4748	0.0133311	0.139783	10	Pa2g4	protein_coding	FALSE
ENSMUSG00000052459	4581.66	-0.210169	0.0849307	-2.47493	0.0133261	0.139783	16	Atp6v1a	protein_coding	FALSE
ENSMUSG00000004085	2181.82	-0.233966	0.0945156	-2.47544	0.0133071	0.139783	2	Map3k20	protein_coding	FALSE
ENSMUSG00000061046	813.255	0.341953	0.138245	2.47372	0.0133714	0.140093	17	Haghl	protein_coding	FALSE
ENSMUSG00000025509	302.306	0.476178	0.192494	2.47279	0.0134063	0.140358	7	Pnpla2	protein_coding	FALSE
ENSMUSG00000028465	6428.98	0.192252	0.0777927	2.47209	0.0134326	0.140532	4	Tln1	protein_coding	FALSE
ENSMUSG00000032827	2120.3	0.263277	0.106727	2.47124	0.0134647	0.140666	6	Ppp1r9a	protein_coding	FALSE
ENSMUSG00000055401	381.233	0.435259	0.176228	2.47142	0.0134579	0.140666	4	Fbxo6	protein_coding	FALSE
ENSMUSG00000035356	465.062	0.428119	0.17448	2.46979	0.0135191	0.141134	16	Nfkbiz	protein_coding	FALSE
ENSMUSG00000061576	594.125	0.46529	0.188597	2.4685	0.0135681	0.141545	5	Dpp6	protein_coding	FALSE
ENSMUSG00000051041	82.0552	0.975264	0.397531	2.46728	0.0136146	0.141688	7	Olfml1	protein_coding	FALSE
ENSMUSG00000081683	395.819	-0.525612	0.214409	-2.46778	0.0135952	0.141688	5	Fzd10	protein_coding	FALSE
ENSMUSG00000027748	66.2572	-1.02017	0.414058	-2.46711	0.0136207	0.141688	3	Trpc4	protein_coding	FALSE
ENSMUSG00000028759	5007.38	0.204353	0.0829172	2.46755	0.0136043	0.141688	4	Hp1bp3	protein_coding	FALSE
ENSMUSG00000064325	232.121	0.589466	0.240077	2.46604	0.0136617	0.142008	8	Hhip	protein_coding	FALSE
ENSMUSG00000068749	2193.72	0.246653	0.100075	2.4658	0.0136709	0.142008	3	Psma5	protein_coding	FALSE
ENSMUSG00000002980	208.348	0.58003	0.237326	2.4653	0.0136898	0.142104	7	Bcam	protein_coding	FALSE
ENSMUSG00000026620	1003.74	0.338289	0.137641	2.46453	0.0137194	0.142108	1	Mark1	protein_coding	FALSE
ENSMUSG00000055065	14884.9	0.169805	0.0688833	2.46475	0.013711	0.142108	15	Ddx17	protein_coding	FALSE
ENSMUSG00000023832	3582.55	0.216491	0.0878068	2.46463	0.0137157	0.142108	17	Acat2	protein_coding	FALSE
ENSMUSG00000051098	284.509	-0.511772	0.207663	-2.46323	0.013769	0.14252	13	Mblac2	protein_coding	FALSE
ENSMUSG00000004508	635.613	0.369372	0.150566	2.4625	0.0137971	0.14271	7	Gab2	protein_coding	FALSE
ENSMUSG00000050382	942.062	-0.326993	0.132476	-2.45961	0.0139088	0.143763	7	Kif7	protein_coding	FALSE
ENSMUSG00000021720	53.5152	1.09327	0.451991	2.45813	0.0139662	0.144255	13	Rnf180	protein_coding	FALSE
ENSMUSG00000058704	1528.29	-0.261651	0.106503	-2.457	0.0140102	0.144607	17	Memo1	protein_coding	FALSE
ENSMUSG00000027808	4967.73	-0.19429	0.0791066	-2.45664	0.0140242	0.144649	3	Serp1	protein_coding	FALSE
ENSMUSG00000035397	1296.88	-0.301371	0.122598	-2.45574	0.0140595	0.144809	10	Klf16	protein_coding	FALSE
ENSMUSG00000054951	133.471	0.700064	0.284819	2.45594	0.0140516	0.144809	17	9130008F23Rik	protein_coding	FALSE
ENSMUSG00000018474	4901.32	-0.205558	0.0839733	-2.45542	0.0140718	0.144834	11	Chd3	protein_coding	FALSE
ENSMUSG00000051354	173.902	0.664948	0.262688	2.45282	0.0141742	0.145785	10	Samd3	protein_coding	FALSE
ENSMUSG00000001313	773.381	-0.34904	0.142289	-2.45251	0.0141864	0.145808	11	Rnd2	protein_coding	FALSE
ENSMUSG00000066571	2252.11	-0.233226	0.0950687	-2.45216	0.0142002	0.145847	7	4931406P16Rik	protein_coding	FALSE
ENSMUSG00000038074	895.057	-0.326879	0.133856	-2.45182	0.0142136	0.145882	6	Fkbp14	protein_coding	FALSE
ENSMUSG00000020676	86.3514	1.01118	0.389134	2.451	0.0142459	0.146111	11	Ccl11	protein_coding	FALSE
ENSMUSG00000022807	1826.39	-0.264729	0.108029	-2.44976	0.014295	0.146511	16	Osbpl11	protein_coding	FALSE
ENSMUSG00000068122	48.0306	-1.04561	0.421856	-2.44932	0.0143127	0.14659	X	Agtr2	protein_coding	FALSE
ENSMUSG00000026176	759.649	0.350853	0.143618	2.44355	0.0145436	0.14885	1	Ctdsp1	protein_coding	FALSE
ENSMUSG00000031431	1112.17	0.302223	0.123697	2.44235	0.014592	0.149136	X	Tsc22d3	protein_coding	FALSE
ENSMUSG00000042099	158.997	-0.632406	0.259159	-2.44241	0.0145897	0.149136	17	Kank3	protein_coding	FALSE
ENSMUSG00000042426	1380.01	-0.272085	0.111352	-2.44184	0.0146125	0.149193	13	Dhx29	protein_coding	FALSE
ENSMUSG00000027433	5850.71	-0.18806	0.0770018	-2.44171	0.014618	0.149193	2	Xrn2	protein_coding	FALSE
ENSMUSG00000021906	739.792	-0.334777	0.137133	-2.44074	0.0146574	0.149491	14	Oxnad1	protein_coding	FALSE
ENSMUSG00000030515	651.908	-0.350406	0.143355	-2.44003	0.0146859	0.149677	7	Tarsl2	protein_coding	FALSE
ENSMUSG00000038793	597.816	-0.364814	0.148965	-2.43929	0.0147161	0.149865	1	Lefty1	protein_coding	FALSE
ENSMUSG00000022947	164.968	-0.719565	0.294287	-2.43908	0.0147249	0.149865	16	Cbr3	protein_coding	FALSE
ENSMUSG00000003279	125.059	-0.688123	0.290903	-2.43831	0.0147563	0.150081	17	Dlgap1	protein_coding	FALSE
ENSMUSG00000025743	2310.16	-0.224118	0.0918368	-2.43774	0.0147796	0.150213	4	Sdc3	protein_coding	FALSE
ENSMUSG00000051076	100.651	-0.766714	0.324425	-2.43726	0.014799	0.150306	3	Vtcn1	protein_coding	FALSE
ENSMUSG00000028438	654.863	0.371531	0.152438	2.43562	0.0148662	0.150884	4	Kif24	protein_coding	FALSE
ENSMUSG00000001380	3326.18	-0.215224	0.0883598	-2.43515	0.0148858	0.150977	18	Hars	protein_coding	FALSE
ENSMUSG00000040648	3913.61	-0.201438	0.0827235	-2.43438	0.0149172	0.151191	1	Ppip5k2	protein_coding	FALSE
ENSMUSG00000070047	19250.5	0.17506	0.0719832	2.43392	0.0149363	0.15128	8	Fat1	protein_coding	FALSE
ENSMUSG00000035829	366.328	0.449169	0.184508	2.43266	0.0149883	0.151701	2	Ppp1r26	protein_coding	FALSE
ENSMUSG00000080776	1418.49	-0.269938	0.110932	-2.4322	0.0150074	0.151789	11	Gm12174	processed_pseudogene	FALSE
ENSMUSG00000038260	753.37	-0.320561	0.131925	-2.43016	0.0150923	0.152542	7	Trpm4	protein_coding	FALSE
ENSMUSG00000022637	1566.71	0.297285	0.122282	2.42894	0.015143	0.152948	16	Cblb	protein_coding	FALSE
ENSMUSG00000024474	2877.64	0.216843	0.0892765	2.42856	0.0151588	0.153003	18	Ik	protein_coding	FALSE
ENSMUSG00000029190	2281.44	0.225814	0.0930948	2.42694	0.0152268	0.153577	5	D5Ertd579e	protein_coding	FALSE
ENSMUSG00000037685	1925.02	0.266343	0.109801	2.4267	0.0152368	0.153577	5	Atp8a1	protein_coding	FALSE
ENSMUSG00000049488	420.515	0.458938	0.189345	2.42545	0.0152896	0.154003	4	Tmem67	protein_coding	FALSE
ENSMUSG00000029727	25.9671	-1.29511	0.540863	-2.42481	0.0153164	0.154167	5	Cyp3a13	protein_coding	FALSE
ENSMUSG00000040760	3239.1	-0.208344	0.0858614	-2.42423	0.0153409	0.154265	14	Appl1	protein_coding	FALSE
ENSMUSG00000019890	52.08	1.1903	0.52339	2.42408	0.0153473	0.154265	10	Nts	protein_coding	FALSE
ENSMUSG00000049690	194.217	0.660237	0.272464	2.42302	0.015392	0.154608	1	Nckap5	protein_coding	FALSE
ENSMUSG00000029144	2908.86	0.240853	0.0994318	2.42217	0.0154282	0.154865	NA	NA	NA	FALSE
ENSMUSG00000017390	122.486	0.799902	0.323712	2.41864	0.0155786	0.156267	11	Aldoc	protein_coding	FALSE
ENSMUSG00000029120	66.4794	-0.922207	0.379378	-2.41778	0.0156157	0.156306	5	Ppp2r2c	protein_coding	FALSE
ENSMUSG00000026020	5555.92	-0.19667	0.0812969	-2.4178	0.0156145	0.156306	1	Nop58	protein_coding	FALSE
ENSMUSG00000021395	3420.62	0.20925	0.0865642	2.41765	0.0156209	0.156306	13	Spin1	protein_coding	FALSE
ENSMUSG00000036138	1058.62	0.285113	0.117919	2.41755	0.0156253	0.156306	9	Acaa1a	protein_coding	FALSE
ENSMUSG00000031442	2854.23	0.239106	0.0990416	2.41714	0.0156432	0.156378	8	Mcf2l	protein_coding	FALSE
ENSMUSG00000025934	36.6466	-1.21971	0.489673	-2.41618	0.0156844	0.156474	1	Gsta3	protein_coding	FALSE
ENSMUSG00000085024	61.3295	0.959377	0.400104	2.41592	0.0156956	0.156474	13	C230035I16Rik	lincRNA	FALSE
ENSMUSG00000025867	611.631	0.354224	0.146986	2.41597	0.0156932	0.156474	13	Cplx2	protein_coding	FALSE
ENSMUSG00000037206	414.192	0.427318	0.176832	2.41658	0.015667	0.156474	9	Islr	protein_coding	FALSE
ENSMUSG00000023169	5471.86	0.204709	0.0848424	2.4127	0.0158348	0.157646	15	Slc38a1	protein_coding	FALSE
ENSMUSG00000078652	3727.87	-0.213948	0.088604	-2.41276	0.0158324	0.157646	11	Psme3	protein_coding	FALSE
ENSMUSG00000003199	1791.76	0.245602	0.101809	2.41245	0.0158457	0.157648	17	Mpnd	protein_coding	FALSE
ENSMUSG00000039781	739.771	0.342279	0.141948	2.41192	0.0158687	0.157768	11	Cep131	protein_coding	FALSE
ENSMUSG00000057522	1016.81	0.299003	0.124062	2.41025	0.0159417	0.158387	11	Spop	protein_coding	FALSE
ENSMUSG00000030214	154.894	-0.661837	0.296537	-2.40913	0.0159907	0.158754	6	Plbd1	protein_coding	FALSE
ENSMUSG00000062014	5700.03	-0.202019	0.083818	-2.40891	0.0160004	0.158754	14	Gmfb	protein_coding	FALSE
ENSMUSG00000025931	378.184	0.454977	0.19106	2.40793	0.0160432	0.159071	1	Paqr8	protein_coding	FALSE
ENSMUSG00000038418	1420.13	-0.268001	0.111796	-2.40725	0.0160733	0.159182	18	Egr1	protein_coding	FALSE
ENSMUSG00000020075	6915.57	-0.183305	0.0761148	-2.40718	0.0160762	0.159182	10	Ddx21	protein_coding	FALSE
ENSMUSG00000009378	68.8413	-0.974746	0.411469	-2.40569	0.0161419	0.159711	19	Slc16a12	protein_coding	FALSE
ENSMUSG00000028497	247.294	0.539814	0.224302	2.40547	0.0161515	0.159711	4	Hacd4	protein_coding	FALSE
ENSMUSG00000037278	999.726	-0.288654	0.120064	-2.40482	0.0161803	0.159888	11	Tmem97	protein_coding	FALSE
ENSMUSG00000056481	686.131	-0.384947	0.15977	-2.40419	0.0162084	0.159993	19	Cd248	protein_coding	FALSE
ENSMUSG00000020900	10328.9	0.169784	0.070617	2.40409	0.0162129	0.159993	11	Myh10	protein_coding	FALSE
ENSMUSG00000033706	1557.23	-0.257287	0.106938	-2.40344	0.0162415	0.160167	6	Smyd5	protein_coding	FALSE
ENSMUSG00000024236	1705.31	-0.258381	0.107519	-2.40312	0.0162556	0.160198	18	Svil	protein_coding	FALSE
ENSMUSG00000039236	155.707	0.634936	0.261523	2.40256	0.0162809	0.160239	7	Isg20	protein_coding	FALSE
ENSMUSG00000040918	1325.14	-0.357399	0.149377	-2.40254	0.0162817	0.160239	1	Slc19a2	protein_coding	FALSE
ENSMUSG00000026934	43.1389	1.10217	0.45322	2.40152	0.016327	0.160577	2	Lhx3	protein_coding	FALSE
ENSMUSG00000026278	370.763	-0.430227	0.178728	-2.39909	0.016436	0.161151	1	Bok	protein_coding	FALSE
ENSMUSG00000038530	180.633	0.729605	0.303144	2.39899	0.0164406	0.161151	1	Rgs4	protein_coding	FALSE
ENSMUSG00000020189	2809	-0.219273	0.0913804	-2.39912	0.0164344	0.161151	10	Osbpl8	protein_coding	FALSE
ENSMUSG00000023764	720.911	0.330749	0.137792	2.39943	0.0164206	0.161151	11	Sfi1	protein_coding	FALSE
ENSMUSG00000049044	1478.8	-0.2726	0.113463	-2.39992	0.0163984	0.161151	2	Rapgef4	protein_coding	FALSE
ENSMUSG00000000732	71.2	0.911397	0.379129	2.39619	0.0165665	0.162228	10	Icosl	protein_coding	FALSE
ENSMUSG00000088088	44303.5	-0.476257	0.200402	-2.39605	0.0165727	0.162228	4	Rmrp	ribozyme	FALSE
ENSMUSG00000022199	860.625	0.317021	0.132419	2.39543	0.0166009	0.162395	14	Slc22a17	protein_coding	FALSE
ENSMUSG00000017664	875.293	-0.301161	0.125819	-2.39349	0.016689	0.163147	2	Slc35c2	protein_coding	FALSE
ENSMUSG00000026411	1226.96	0.284722	0.118924	2.39296	0.0167131	0.163165	1	Tmem9	protein_coding	FALSE
ENSMUSG00000033799	4445.6	0.194677	0.0813571	2.39315	0.0167042	0.163165	13	Tasor2	protein_coding	FALSE
ENSMUSG00000025130	16362.8	-0.164481	0.0687729	-2.39262	0.0167284	0.163205	11	P4hb	protein_coding	FALSE
ENSMUSG00000022111	1211.53	-0.270143	0.112928	-2.39101	0.0168019	0.163729	14	Uchl3	protein_coding	FALSE
ENSMUSG00000021108	138.454	-0.690191	0.288097	-2.39096	0.0168045	0.163729	12	Prkch	protein_coding	FALSE
ENSMUSG00000000168	2715.03	-0.251851	0.105307	-2.39016	0.0168408	0.16385	9	Dlat	protein_coding	FALSE
ENSMUSG00000029016	2076.21	0.256484	0.107315	2.39	0.0168484	0.16385	4	Clcn6	protein_coding	FALSE
ENSMUSG00000027394	938.783	-0.31229	0.130447	-2.38995	0.0168506	0.16385	2	Ttl	protein_coding	FALSE
ENSMUSG00000050556	111.104	0.75952	0.325338	2.38873	0.0169069	0.164289	2	Kcnb1	protein_coding	FALSE
ENSMUSG00000054008	2883.49	0.209629	0.0878529	2.38604	0.0170309	0.165384	18	Ndst1	protein_coding	FALSE
ENSMUSG00000022053	691.46	0.428225	0.178724	2.38573	0.0170451	0.165411	14	Ebf2	protein_coding	FALSE
ENSMUSG00000042354	4531.52	-0.210095	0.088029	-2.38544	0.0170589	0.165435	14	Gnl3	protein_coding	FALSE
ENSMUSG00000031885	4417.59	-0.210281	0.088193	-2.38442	0.0171059	0.165781	8	Cbfb	protein_coding	FALSE
ENSMUSG00000022208	181.139	-0.601667	0.248382	-2.3837	0.0171395	0.165996	14	Jph4	protein_coding	FALSE
ENSMUSG00000017631	3350.49	-0.202268	0.0849744	-2.38246	0.0171974	0.166447	11	Abr	protein_coding	FALSE
ENSMUSG00000010663	6039.65	0.191722	0.0804536	2.38184	0.0172265	0.166618	19	Fads1	protein_coding	FALSE
ENSMUSG00000015671	5032.95	0.202652	0.0851094	2.38086	0.0172725	0.166952	13	Psma2	protein_coding	FALSE
ENSMUSG00000032737	5734.6	-0.190647	0.0800453	-2.37979	0.0173223	0.167024	7	Inppl1	protein_coding	FALSE
ENSMUSG00000040612	3158.79	0.265985	0.112233	2.37972	0.0173257	0.167024	1	Ildr2	protein_coding	FALSE
ENSMUSG00000047193	1943.58	0.27373	0.115004	2.37985	0.0173197	0.167024	9	Dync2h1	protein_coding	FALSE
ENSMUSG00000002997	1596.64	-0.261289	0.109576	-2.38005	0.0173105	0.167024	12	Prkar2b	protein_coding	FALSE
ENSMUSG00000045333	1337.78	0.288991	0.122031	2.37728	0.017441	0.168025	8	Zfp423	protein_coding	FALSE
ENSMUSG00000021403	263.768	-0.494867	0.210469	-2.37666	0.0174699	0.168129	13	Serpinb9b	protein_coding	FALSE
ENSMUSG00000043587	279.777	-0.559776	0.234917	-2.37632	0.0174863	0.168129	9	Pxylp1	protein_coding	FALSE
ENSMUSG00000026817	2353.14	-0.27377	0.115103	-2.37635	0.0174847	0.168129	2	Ak1	protein_coding	FALSE
ENSMUSG00000069844	1045.74	-0.284074	0.119689	-2.37596	0.0175034	0.168182	11	Sco1	protein_coding	FALSE
ENSMUSG00000043940	3708.44	0.257475	0.108207	2.37539	0.0175304	0.168265	5	Wdfy3	protein_coding	FALSE
ENSMUSG00000021743	179.036	0.791525	0.358775	2.37529	0.0175351	0.168265	14	Fezf2	protein_coding	FALSE
ENSMUSG00000039298	2413.82	0.219013	0.092243	2.37467	0.0175646	0.168438	4	Cdk5rap2	protein_coding	FALSE
ENSMUSG00000079057	73.0042	0.851629	0.356982	2.37249	0.0176688	0.168965	8	Cyp4v3	protein_coding	FALSE
ENSMUSG00000050697	2197.83	-0.225332	0.0949208	-2.37233	0.0176761	0.168965	15	Prkaa1	protein_coding	FALSE
ENSMUSG00000063236	572.376	0.355503	0.150009	2.37207	0.0176889	0.168965	15	1110038F14Rik	protein_coding	FALSE
ENSMUSG00000021466	2494.64	0.236222	0.0995623	2.373	0.0176444	0.168965	13	Ptch1	protein_coding	FALSE
ENSMUSG00000000171	3231.16	-0.221394	0.0932906	-2.37276	0.0176559	0.168965	9	Sdhd	protein_coding	FALSE
ENSMUSG00000028132	36.575	1.21328	0.513682	2.37228	0.0176788	0.168965	3	Tlcd4	protein_coding	FALSE
ENSMUSG00000047910	228.384	0.549321	0.232188	2.3718	0.0177018	0.168977	18	Pcdhb16	protein_coding	FALSE
ENSMUSG00000039601	341.436	0.510951	0.214374	2.37109	0.0177359	0.16902	17	Rcan2	protein_coding	FALSE
ENSMUSG00000020407	143.404	0.638882	0.270285	2.37141	0.0177204	0.16902	11	Upp1	protein_coding	FALSE
ENSMUSG00000017204	149.51	-0.636478	0.267611	-2.37098	0.017741	0.16902	11	Gsdma	protein_coding	FALSE
ENSMUSG00000001175	20046.9	-0.168418	0.0710296	-2.37054	0.0177621	0.16911	12	Calm1	protein_coding	FALSE
ENSMUSG00000030770	2963.11	0.220044	0.0928511	2.36997	0.0177896	0.169261	7	Parva	protein_coding	FALSE
ENSMUSG00000052593	2263.09	-0.21892	0.0924382	-2.36955	0.0178099	0.169301	12	Adam17	protein_coding	FALSE
ENSMUSG00000039648	188.768	-0.567919	0.239909	-2.3694	0.0178169	0.169301	2	Kyat1	protein_coding	FALSE
ENSMUSG00000040430	1939.29	-0.239052	0.100856	-2.36901	0.0178358	0.16937	11	Pitpnc1	protein_coding	FALSE
ENSMUSG00000042644	2507.54	-0.263832	0.110214	-2.36858	0.0178563	0.169455	17	Itpr3	protein_coding	FALSE
ENSMUSG00000054423	532.978	0.42838	0.182241	2.36793	0.0178879	0.169645	14	Cadps	protein_coding	FALSE
ENSMUSG00000028041	3326.82	-0.199285	0.0841875	-2.36748	0.0179095	0.169739	3	Adam15	protein_coding	FALSE
ENSMUSG00000001985	236.765	0.673554	0.293727	2.36706	0.01793	0.169824	4	Grik3	protein_coding	FALSE
ENSMUSG00000001783	6336.54	0.199088	0.0841609	2.36535	0.0180133	0.170502	10	Rtcb	protein_coding	FALSE
ENSMUSG00000020262	470.217	-0.387973	0.164034	-2.36466	0.0180467	0.170639	10	Adarb1	protein_coding	FALSE
ENSMUSG00000047434	802.872	-0.306403	0.129554	-2.36457	0.0180511	0.170639	16	Xxylt1	protein_coding	FALSE
ENSMUSG00000021892	216.049	0.539532	0.22818	2.36315	0.0181202	0.17107	14	Sh3bp5	protein_coding	FALSE
ENSMUSG00000021636	157.173	-0.625928	0.266913	-2.36316	0.01812	0.17107	13	Marveld2	protein_coding	FALSE
ENSMUSG00000039801	1092.16	0.323817	0.136758	2.36274	0.0181404	0.17115	15	Cplane1	protein_coding	FALSE
ENSMUSG00000027661	331.469	-0.436593	0.184608	-2.36155	0.0181986	0.171588	2	Slc2a10	protein_coding	FALSE
ENSMUSG00000046782	1172.48	0.33867	0.141865	2.35968	0.0182906	0.172345	12	Ttc6	protein_coding	FALSE
ENSMUSG00000046714	53.1155	-1.0661	0.448268	-2.3582	0.0183636	0.172921	8	Foxc2	protein_coding	FALSE
ENSMUSG00000038805	114.213	0.738349	0.312228	2.3574	0.0184034	0.173184	17	Six3	protein_coding	FALSE
ENSMUSG00000026335	1931.23	-0.247452	0.10497	-2.35652	0.018447	0.173483	1	Pam	protein_coding	FALSE
ENSMUSG00000031681	1221.9	0.278729	0.118352	2.35513	0.0185162	0.173986	8	Smad1	protein_coding	FALSE
ENSMUSG00000032291	362.651	-0.558825	0.230899	-2.35497	0.0185243	0.173986	9	Crabp1	protein_coding	FALSE
ENSMUSG00000024955	648.396	-0.335641	0.142642	-2.35144	0.018701	0.175454	19	Esrra	protein_coding	FALSE
ENSMUSG00000019899	108.578	-0.731317	0.317996	-2.35113	0.0187167	0.175454	10	Lama2	protein_coding	FALSE
ENSMUSG00000006342	91.2034	-0.810564	0.336561	-2.35114	0.0187161	0.175454	10	Susd2	protein_coding	FALSE
ENSMUSG00000031917	2682.74	-0.224831	0.0957552	-2.34837	0.0188558	0.176644	8	Nip7	protein_coding	FALSE
ENSMUSG00000024960	925.435	-0.301449	0.128545	-2.34715	0.0189175	0.177083	19	Plcb3	protein_coding	FALSE
ENSMUSG00000028412	2181.64	-0.222534	0.0950856	-2.34697	0.0189269	0.177083	4	Slc44a1	protein_coding	FALSE
ENSMUSG00000030465	1613.13	0.256768	0.109147	2.34598	0.0189773	0.177366	8	Psd3	protein_coding	FALSE
ENSMUSG00000079055	221.879	0.587347	0.252479	2.3459	0.0189814	0.177366	12	Slc8a3	protein_coding	FALSE
ENSMUSG00000001986	685.064	-0.33006	0.141008	-2.34355	0.019101	0.17836	X	Gria3	protein_coding	FALSE
ENSMUSG00000092341	139870	0.181992	0.0777186	2.34334	0.0191122	0.17836	19	Malat1	lincRNA	FALSE
ENSMUSG00000074796	475.362	-0.385614	0.164112	-2.34294	0.0191324	0.178435	2	Slc4a11	protein_coding	FALSE
ENSMUSG00000022178	1576.95	0.303431	0.129447	2.34201	0.0191804	0.178654	14	Ajuba	protein_coding	FALSE
ENSMUSG00000022553	1427.83	0.252504	0.107808	2.34202	0.0191797	0.178654	15	Maf1	protein_coding	FALSE
ENSMUSG00000085741	56.3256	0.987264	0.422835	2.33977	0.0192957	0.179613	2	5430405H02Rik	processed_transcript	FALSE
ENSMUSG00000027774	2085.58	-0.226751	0.0969403	-2.33855	0.0193587	0.180085	3	Gfm1	protein_coding	FALSE
ENSMUSG00000020363	141.475	-0.643904	0.275212	-2.33814	0.0193799	0.180168	11	Gfpt2	protein_coding	FALSE
ENSMUSG00000022893	1498.66	-0.270487	0.115947	-2.33726	0.0194255	0.180427	16	Adamts1	protein_coding	FALSE
ENSMUSG00000028567	1050.32	0.278619	0.119181	2.33713	0.0194325	0.180427	4	Txndc12	protein_coding	FALSE
ENSMUSG00000032890	296.909	0.508175	0.218358	2.33663	0.0194586	0.180554	4	Rims3	protein_coding	FALSE
ENSMUSG00000063632	3449.91	0.503601	0.216401	2.33542	0.0195214	0.181022	12	Sox11	protein_coding	FALSE
ENSMUSG00000028949	610.6	0.373231	0.1595	2.33464	0.0195623	0.181089	5	Smarcd3	protein_coding	FALSE
ENSMUSG00000022619	569.499	0.393289	0.16895	2.33481	0.0195534	0.181089	15	Mapk8ip2	protein_coding	FALSE
ENSMUSG00000079499	190.137	0.551228	0.235572	2.33457	0.0195658	0.181089	2	6530402F18Rik	processed_transcript	FALSE
ENSMUSG00000000247	262.731	0.579729	0.250184	2.33426	0.0195821	0.181126	2	Lhx2	protein_coding	FALSE
ENSMUSG00000033998	239.938	-0.507475	0.217387	-2.33101	0.0197528	0.182588	8	Kcnk1	protein_coding	FALSE
ENSMUSG00000021219	85.8144	-0.797592	0.340726	-2.3302	0.0197957	0.182869	12	Rgs6	protein_coding	FALSE
ENSMUSG00000014303	930.852	-0.290965	0.125193	-2.32768	0.0199289	0.183984	16	Glis2	protein_coding	FALSE
ENSMUSG00000074825	520.14	-0.358906	0.154326	-2.32656	0.0199888	0.18442	2	Itpripl1	protein_coding	FALSE
ENSMUSG00000070527	548.336	0.391018	0.168526	2.32556	0.0200419	0.184438	7	Mkrn3	protein_coding	FALSE
ENSMUSG00000030530	923.85	0.302708	0.130201	2.32559	0.0200405	0.184438	7	Furin	protein_coding	FALSE
ENSMUSG00000063531	305.123	0.465771	0.199799	2.32512	0.0200656	0.184438	5	Sema3e	protein_coding	FALSE
ENSMUSG00000029246	3335.22	-0.209305	0.0900026	-2.32498	0.0200733	0.184438	5	Ppat	protein_coding	FALSE
ENSMUSG00000005534	2139.65	0.230984	0.099225	2.32618	0.0200089	0.184438	8	Insr	protein_coding	FALSE
ENSMUSG00000054717	3363.43	0.204637	0.0881212	2.32439	0.0201045	0.184438	8	Hmgb2	protein_coding	FALSE
ENSMUSG00000014329	584.872	0.361128	0.156691	2.32476	0.0200846	0.184438	10	Bicc1	protein_coding	FALSE
ENSMUSG00000038736	1310.42	-0.260064	0.111809	-2.32596	0.0200209	0.184438	15	Nudcd1	protein_coding	FALSE
ENSMUSG00000053062	1179.55	-0.286618	0.122689	-2.32442	0.0201027	0.184438	16	Jam2	protein_coding	FALSE
ENSMUSG00000034708	1649.19	0.235073	0.101288	2.32292	0.0201834	0.185046	11	Grn	protein_coding	FALSE
ENSMUSG00000019139	2413.73	-0.220295	0.0950226	-2.32224	0.02022	0.185265	8	Isyna1	protein_coding	FALSE
ENSMUSG00000044197	68.1637	0.88943	0.374952	2.32188	0.0202397	0.185329	5	Gpr146	protein_coding	FALSE
ENSMUSG00000053286	906.004	0.305509	0.131601	2.32155	0.0202571	0.185352	1	Trmt1l	protein_coding	FALSE
ENSMUSG00000044350	176.119	0.61527	0.263405	2.32136	0.0202675	0.185352	14	Lacc1	protein_coding	FALSE
ENSMUSG00000015994	3019.81	-0.213839	0.0921328	-2.32057	0.0203098	0.18541	8	Fnta	protein_coding	FALSE
ENSMUSG00000054871	177.975	0.5936	0.259576	2.32085	0.0202949	0.18541	9	Tmem158	protein_coding	FALSE
ENSMUSG00000027006	5377.26	-0.179777	0.0774578	-2.32054	0.0203119	0.18541	2	Dnajc10	protein_coding	FALSE
ENSMUSG00000037010	62.8315	0.875797	0.4059	2.31997	0.0203426	0.185574	X	Apln	protein_coding	FALSE
ENSMUSG00000041794	26.2886	-1.23177	0.543212	-2.31901	0.0203945	0.185931	9	Myrip	protein_coding	FALSE
ENSMUSG00000075334	176.14	0.653541	0.282429	2.31719	0.0204936	0.186718	2	Rprm	protein_coding	FALSE
ENSMUSG00000024304	5227.08	0.245556	0.106151	2.31652	0.02053	0.186845	18	Cdh2	protein_coding	FALSE
ENSMUSG00000026469	1878.68	0.265901	0.114952	2.31646	0.0205331	0.186845	1	Xpr1	protein_coding	FALSE
ENSMUSG00000019808	332.603	-0.427515	0.184504	-2.31606	0.0205552	0.186929	10	Adat2	protein_coding	FALSE
ENSMUSG00000037921	665.765	0.334016	0.14548	2.31467	0.0206308	0.1875	8	Ddx60	protein_coding	FALSE
ENSMUSG00000029314	68.4437	0.862753	0.372297	2.31275	0.0207364	0.188306	5	Gpat3	protein_coding	FALSE
ENSMUSG00000049354	4439.1	-0.187419	0.0809998	-2.31259	0.0207452	0.188306	11	Dcaf7	protein_coding	FALSE
ENSMUSG00000042010	145.839	-0.626586	0.270363	-2.31232	0.0207601	0.188324	5	Acacb	protein_coding	FALSE
ENSMUSG00000033285	2771.93	-0.20555	0.0889337	-2.31174	0.0207919	0.188379	3	Wdr3	protein_coding	FALSE
ENSMUSG00000047786	413.068	0.429658	0.188387	2.31194	0.0207811	0.188379	17	Lix1	protein_coding	FALSE
ENSMUSG00000031278	2768.55	0.227628	0.0986049	2.31129	0.0208168	0.188432	X	Acsl4	protein_coding	FALSE
ENSMUSG00000030386	1483.74	0.255536	0.110652	2.31103	0.0208314	0.188432	7	Zfp606	protein_coding	FALSE
ENSMUSG00000043061	1131.14	-0.26641	0.115261	-2.31093	0.0208366	0.188432	12	Tmem18	protein_coding	FALSE
ENSMUSG00000065979	759.1	-0.307334	0.133063	-2.31039	0.0208665	0.188586	16	Cpped1	protein_coding	FALSE
ENSMUSG00000049775	18104.2	0.17601	0.076235	2.30945	0.0209186	0.188823	X	Tmsb4x	protein_coding	FALSE
ENSMUSG00000019920	3712.55	-0.207333	0.0896853	-2.30956	0.0209125	0.188823	10	Lims1	protein_coding	FALSE
ENSMUSG00000026131	16491.6	0.221722	0.0959825	2.30631	0.0210932	0.190202	1	Dst	protein_coding	FALSE
ENSMUSG00000031490	1627.47	-0.280813	0.122006	-2.30522	0.0211541	0.190202	8	Eif4ebp1	protein_coding	FALSE
ENSMUSG00000060657	3048.88	0.199282	0.0864399	2.30544	0.0211419	0.190202	16	Marf1	protein_coding	FALSE
ENSMUSG00000049940	1717.64	-0.23793	0.103119	-2.30621	0.0210988	0.190202	3	Pgrmc2	protein_coding	FALSE
ENSMUSG00000041354	1483.78	-0.244764	0.106176	-2.30507	0.0211625	0.190202	17	Rgl2	protein_coding	FALSE
ENSMUSG00000034912	93.9798	-0.795698	0.342341	-2.30545	0.0211415	0.190202	12	Mdga2	protein_coding	FALSE
ENSMUSG00000049122	243.145	-0.517188	0.223024	-2.30565	0.0211299	0.190202	4	Frmd3	protein_coding	FALSE
ENSMUSG00000031253	56.4322	-0.95632	0.406646	-2.30445	0.0211973	0.190397	X	Srpx2	protein_coding	FALSE
ENSMUSG00000025582	555.395	-0.399021	0.173626	-2.30212	0.0213286	0.191459	11	Nptx1	protein_coding	FALSE
ENSMUSG00000048148	66.8308	-0.863838	0.38292	-2.30076	0.0214054	0.192031	8	Nwd1	protein_coding	FALSE
ENSMUSG00000037306	479.298	0.402607	0.175556	2.30045	0.0214226	0.192067	4	Man1c1	protein_coding	FALSE
ENSMUSG00000030654	4914.35	0.184413	0.0801975	2.29956	0.0214733	0.192285	7	Arl6ip1	protein_coding	FALSE
ENSMUSG00000039157	420.524	0.433455	0.188553	2.29974	0.0214632	0.192285	2	Fam102a	protein_coding	FALSE
ENSMUSG00000029752	2499.42	-0.218181	0.0949254	-2.29802	0.0215609	0.192853	6	Asns	protein_coding	FALSE
ENSMUSG00000031604	6501.99	0.244384	0.106138	2.29754	0.0215879	0.192853	8	Msmo1	protein_coding	FALSE
ENSMUSG00000021848	2703.96	0.233402	0.101777	2.29728	0.0216027	0.192853	14	Otx2	protein_coding	FALSE
ENSMUSG00000088609	79.25	0.974607	0.450665	2.29763	0.0215828	0.192853	13	Gm24187	miRNA	FALSE
ENSMUSG00000027002	9018.62	-0.16383	0.0713031	-2.29738	0.0215969	0.192853	2	Nckap1	protein_coding	FALSE
ENSMUSG00000035372	703.998	-0.322382	0.140357	-2.29622	0.0216633	0.193276	19	1810055G02Rik	protein_coding	FALSE
ENSMUSG00000036781	2828.75	-0.240488	0.104771	-2.2943	0.0217733	0.194139	9	Rps27l	protein_coding	FALSE
ENSMUSG00000002006	815.968	-0.329903	0.143173	-2.29227	0.0218903	0.195063	X	Pdzd4	protein_coding	FALSE
ENSMUSG00000032373	57.5373	-0.926428	0.402139	-2.29142	0.021939	0.195378	9	Car12	protein_coding	FALSE
ENSMUSG00000042225	1701.54	-0.265407	0.115827	-2.29103	0.0219619	0.195462	X	Ammecr1	protein_coding	FALSE
ENSMUSG00000030878	867.33	-0.308367	0.134725	-2.29009	0.022016	0.195824	7	Cdr2	protein_coding	FALSE
ENSMUSG00000037814	443.919	-0.384755	0.168008	-2.28968	0.0220398	0.195917	NA	NA	NA	FALSE
ENSMUSG00000055320	1730.58	0.240542	0.1048	2.28698	0.0221969	0.197074	7	Tead1	protein_coding	FALSE
ENSMUSG00000086825	145.764	-0.675371	0.290693	-2.28714	0.0221874	0.197074	1	Gm15675	lincRNA	FALSE
ENSMUSG00000035439	1727.6	-0.233756	0.10223	-2.28635	0.0222337	0.19728	8	Haus8	protein_coding	FALSE
ENSMUSG00000033961	254.477	0.501629	0.22027	2.28598	0.0222556	0.197355	7	Zfp446	protein_coding	FALSE
ENSMUSG00000040415	2011.1	0.223521	0.0978162	2.28574	0.0222695	0.197358	10	Dtx3	protein_coding	FALSE
ENSMUSG00000062380	12964.6	0.199442	0.0873116	2.28456	0.0223387	0.197763	8	Tubb3	protein_coding	FALSE
ENSMUSG00000032440	3505.1	0.193978	0.0849291	2.2845	0.0223423	0.197763	9	Tgfbr2	protein_coding	FALSE
ENSMUSG00000045795	263.729	0.494319	0.2164	2.28196	0.0224918	0.198846	7	Whamm	protein_coding	FALSE
ENSMUSG00000029474	967.928	0.283793	0.124358	2.28207	0.022485	0.198846	5	Rnf34	protein_coding	FALSE
ENSMUSG00000021745	3942.78	0.197864	0.0867093	2.28115	0.0225395	0.199147	14	Ptprg	protein_coding	FALSE
ENSMUSG00000017830	174.125	0.563478	0.246523	2.28081	0.0225599	0.199206	11	Dhx58	protein_coding	FALSE
ENSMUSG00000025795	563.299	-0.372347	0.164149	-2.28052	0.0225769	0.199236	10	Rassf3	protein_coding	FALSE
ENSMUSG00000035458	27.1331	1.22259	0.542074	2.28014	0.0225996	0.199316	7	Tnni3	protein_coding	FALSE
ENSMUSG00000052713	2480.61	0.218547	0.0961322	2.27837	0.0227043	0.200118	18	Zfp608	protein_coding	FALSE
ENSMUSG00000079659	119.866	0.672239	0.295236	2.27786	0.0227347	0.200265	5	Tmem243	protein_coding	FALSE
ENSMUSG00000086296	496.419	0.5724	0.263488	2.27743	0.0227606	0.200373	9	D030055H07Rik	antisense	FALSE
ENSMUSG00000031375	935.979	-0.360766	0.154247	-2.27623	0.0228322	0.20064	X	Bgn	protein_coding	FALSE
ENSMUSG00000014846	4415.32	-0.197573	0.08713	-2.27643	0.0228206	0.20064	8	Tppp3	protein_coding	FALSE
ENSMUSG00000032594	2487.64	0.210924	0.0926282	2.27659	0.0228104	0.20064	9	Ip6k1	protein_coding	FALSE
ENSMUSG00000026095	2377.14	-0.210637	0.0925617	-2.27562	0.022869	0.200843	1	Asnsd1	protein_coding	FALSE
ENSMUSG00000060969	270.658	0.506388	0.222278	2.27489	0.0229127	0.201105	13	Irx1	protein_coding	FALSE
ENSMUSG00000022557	2426.76	-0.225275	0.0990505	-2.27429	0.0229489	0.201302	15	Bop1	protein_coding	FALSE
ENSMUSG00000049336	434.933	-0.448763	0.197578	-2.27396	0.0229686	0.201355	11	Tenm2	protein_coding	FALSE
ENSMUSG00000005873	1725.88	-0.228283	0.100461	-2.27279	0.0230391	0.201415	18	Reep5	protein_coding	FALSE
ENSMUSG00000066232	11678.2	-0.167101	0.0734746	-2.27327	0.0230097	0.201415	7	Ipo7	protein_coding	FALSE
ENSMUSG00000047842	158.326	-0.59876	0.258823	-2.2728	0.0230381	0.201415	13	Diras2	protein_coding	FALSE
ENSMUSG00000024059	363.787	0.406986	0.179015	2.27313	0.0230184	0.201415	17	Clip4	protein_coding	FALSE
ENSMUSG00000020634	525.047	-0.364797	0.16172	-2.2727	0.0230444	0.201415	12	Ubxn2a	protein_coding	FALSE
ENSMUSG00000029616	2718.19	-0.212353	0.0934639	-2.2718	0.0230986	0.201768	5	Erp29	protein_coding	FALSE
ENSMUSG00000025856	760.976	-0.321886	0.144118	-2.27125	0.0231321	0.201818	5	Pdgfa	protein_coding	FALSE
ENSMUSG00000039384	259.584	0.479848	0.210792	2.27127	0.0231306	0.201818	1	Dusp10	protein_coding	FALSE
ENSMUSG00000053158	144.38	0.624461	0.274292	2.27092	0.0231518	0.20187	7	Fes	protein_coding	FALSE
ENSMUSG00000063406	1327.38	-0.258855	0.113984	-2.27022	0.023194	0.202117	5	Tmed5	protein_coding	FALSE
ENSMUSG00000031781	2766.36	-0.203148	0.0894984	-2.26983	0.0232179	0.202204	8	Ciapin1	protein_coding	FALSE
ENSMUSG00000025969	7998.13	0.165114	0.0728162	2.26869	0.0232873	0.202688	1	Nrp2	protein_coding	FALSE
ENSMUSG00000037621	256.935	0.489774	0.215982	2.26827	0.0233126	0.202756	6	Atoh8	protein_coding	FALSE
ENSMUSG00000002957	6460.83	-0.171036	0.0754286	-2.26788	0.0233368	0.202756	7	Ap2a2	protein_coding	FALSE
ENSMUSG00000031988	3143.03	-0.198601	0.0875582	-2.26802	0.0233278	0.202756	9	Vps26b	protein_coding	FALSE
ENSMUSG00000018377	3247.18	0.200966	0.0886979	2.26758	0.0233545	0.20279	11	Vezf1	protein_coding	FALSE
ENSMUSG00000052056	1476.26	0.23971	0.10576	2.26529	0.0234952	0.20389	2	Zfp217	protein_coding	FALSE
ENSMUSG00000018509	571.139	0.357154	0.157814	2.26462	0.0235362	0.204036	11	Cenpv	protein_coding	FALSE
ENSMUSG00000027187	2506.89	-0.214564	0.0948699	-2.26456	0.02354	0.204036	2	Cat	protein_coding	FALSE
ENSMUSG00000039176	3100.88	-0.197211	0.0871209	-2.2638	0.0235866	0.204198	7	Polg	protein_coding	FALSE
ENSMUSG00000020614	41.4914	-1.04025	0.457188	-2.26391	0.0235794	0.204198	11	Fam20a	protein_coding	FALSE
ENSMUSG00000024360	9040.5	-0.183559	0.0810262	-2.26268	0.0236553	0.204672	18	Etf1	protein_coding	FALSE
ENSMUSG00000032309	2392.18	-0.208911	0.0923309	-2.2623	0.0236789	0.204754	9	Fbxo22	protein_coding	FALSE
ENSMUSG00000054766	15350	-0.164826	0.0728492	-2.26204	0.0236948	0.204771	2	Set	protein_coding	FALSE
ENSMUSG00000030138	3789.45	-0.186624	0.0825077	-2.26179	0.0237106	0.204786	6	Bms1	protein_coding	FALSE
ENSMUSG00000032015	52.976	-0.938665	0.41195	-2.26069	0.0237785	0.205252	9	Pou2f3	protein_coding	FALSE
ENSMUSG00000061119	569.557	-0.33832	0.149398	-2.26033	0.0238007	0.205321	7	Prcp	protein_coding	FALSE
ENSMUSG00000020228	674.633	0.315684	0.139798	2.25959	0.0238465	0.205595	10	Helb	protein_coding	FALSE
ENSMUSG00000038235	657.024	-0.372254	0.168635	-2.25893	0.0238878	0.205709	1	F11r	protein_coding	FALSE
ENSMUSG00000039611	306.047	-0.455866	0.202255	-2.25893	0.0238876	0.205709	4	Tmem246	protein_coding	FALSE
ENSMUSG00000033007	91.5077	0.818436	0.363094	2.25816	0.0239355	0.205975	1	Asic4	protein_coding	FALSE
ENSMUSG00000010803	79.3641	-0.802931	0.359699	-2.25798	0.023947	0.205975	11	Gabra1	protein_coding	FALSE
ENSMUSG00000028195	2845.09	0.239336	0.107207	2.25748	0.0239783	0.206007	3	Ccn1	protein_coding	FALSE
ENSMUSG00000020527	1139.35	-0.268308	0.118851	-2.25747	0.023979	0.206007	11	Myo19	protein_coding	FALSE
ENSMUSG00000062203	6631.3	-0.172378	0.0763395	-2.25714	0.0239995	0.206062	16	Gspt1	protein_coding	FALSE
ENSMUSG00000053414	1149.97	0.291423	0.129398	2.25628	0.024053	0.206401	16	Hunk	protein_coding	FALSE
ENSMUSG00000031740	3655.31	-0.21671	0.0959481	-2.25561	0.024095	0.206518	8	Mmp2	protein_coding	FALSE
ENSMUSG00000032577	616.823	-0.362646	0.161469	-2.25569	0.0240902	0.206518	9	Mapkapk3	protein_coding	FALSE
ENSMUSG00000024646	1401.54	-0.259132	0.115034	-2.25477	0.0241479	0.206851	18	Cyb5a	protein_coding	FALSE
ENSMUSG00000027995	383.677	0.438383	0.195167	2.25402	0.024195	0.207132	3	Tlr2	protein_coding	FALSE
ENSMUSG00000031403	3653.72	-0.19671	0.0872543	-2.25278	0.0242731	0.207315	X	Dkc1	protein_coding	FALSE
ENSMUSG00000032394	285.154	0.528457	0.236857	2.25289	0.0242664	0.207315	9	Igdcc3	protein_coding	FALSE
ENSMUSG00000008489	1031.73	-0.312618	0.138708	-2.25314	0.0242505	0.207315	4	Elavl2	protein_coding	FALSE
ENSMUSG00000043535	4724.86	0.183724	0.0815315	2.25345	0.0242306	0.207315	2	Setx	protein_coding	FALSE
ENSMUSG00000023110	3175.71	-0.191071	0.084858	-2.25158	0.0243486	0.207838	14	Prmt5	protein_coding	FALSE
ENSMUSG00000020009	601.695	-0.329662	0.146341	-2.25081	0.0243973	0.208117	10	Ifngr1	protein_coding	FALSE
ENSMUSG00000069267	3636.44	0.208949	0.0927518	2.25062	0.0244098	0.208117	13	H3c2	protein_coding	FALSE
ENSMUSG00000062444	521.358	0.367875	0.164394	2.25027	0.0244315	0.208181	7	Ap3b2	protein_coding	FALSE
ENSMUSG00000057406	6763.46	0.182123	0.0809472	2.24999	0.0244495	0.208213	5	Nsd2	protein_coding	FALSE
ENSMUSG00000043753	196.877	0.622482	0.271127	2.24962	0.0244731	0.208292	4	Dmrta1	protein_coding	FALSE
ENSMUSG00000040479	1700.09	-0.229735	0.102119	-2.24883	0.024523	0.208596	2	Dgkz	protein_coding	FALSE
ENSMUSG00000025266	3796.25	-0.196548	0.0873086	-2.24683	0.0246507	0.20956	X	Gnl3l	protein_coding	FALSE
ENSMUSG00000079297	419.744	-0.411324	0.182536	-2.24578	0.0247184	0.210013	X	Gm2223	processed_pseudogene	FALSE
ENSMUSG00000054074	1914.6	0.255061	0.113642	2.2448	0.0247807	0.21042	2	Skida1	protein_coding	FALSE
ENSMUSG00000032279	1855.93	-0.234319	0.104397	-2.24433	0.0248113	0.210496	9	Idh3a	protein_coding	FALSE
ENSMUSG00000032744	76.7366	-0.979232	0.453958	-2.24399	0.0248329	0.210496	4	Heyl	protein_coding	FALSE
ENSMUSG00000051413	1081.76	0.273385	0.121823	2.24402	0.0248314	0.210496	2	Plagl2	protein_coding	FALSE
ENSMUSG00000032182	350.331	0.419628	0.18686	2.24372	0.0248504	0.210522	9	Yipf2	protein_coding	FALSE
ENSMUSG00000022546	120.749	0.716527	0.320366	2.24306	0.0248928	0.210637	15	Gpt	protein_coding	FALSE
ENSMUSG00000034487	684.168	-0.313414	0.13966	-2.24315	0.0248871	0.210637	9	Poglut3	protein_coding	FALSE
ENSMUSG00000024997	2185.25	-0.215784	0.0961959	-2.24265	0.0249197	0.210742	19	Prdx3	protein_coding	FALSE
ENSMUSG00000030082	8258.78	-0.161193	0.0719176	-2.24137	0.0250023	0.211319	6	Sec61a1	protein_coding	FALSE
ENSMUSG00000052504	1170.49	-0.291911	0.129955	-2.24097	0.0250279	0.211413	16	Epha3	protein_coding	FALSE
ENSMUSG00000033788	210.823	-0.508813	0.225964	-2.24037	0.0250667	0.211618	6	Dysf	protein_coding	FALSE
ENSMUSG00000050953	3221.67	0.210994	0.0938006	2.23942	0.0251287	0.211708	10	Gja1	protein_coding	FALSE
ENSMUSG00000028047	1553.93	0.23467	0.10492	2.23932	0.0251352	0.211708	3	Thbs3	protein_coding	FALSE
ENSMUSG00000040711	4121.45	-0.186667	0.0833344	-2.23975	0.0251072	0.211708	11	Sh3pxd2b	protein_coding	FALSE
ENSMUSG00000044042	200.354	-0.515163	0.233238	-2.23932	0.0251353	0.211708	2	Fmn1	protein_coding	FALSE
ENSMUSG00000024187	741.616	-0.308843	0.13809	-2.23808	0.0252161	0.212265	17	Fam234a	protein_coding	FALSE
ENSMUSG00000031012	4046.42	-0.192501	0.0860717	-2.23751	0.0252533	0.212456	X	Cask	protein_coding	FALSE
ENSMUSG00000062031	752.931	0.302241	0.13514	2.23711	0.0252789	0.212549	7	Pgghg	protein_coding	FALSE
ENSMUSG00000025921	877.038	0.355285	0.157125	2.23551	0.0253837	0.213308	1	Rdh10	protein_coding	FALSE
ENSMUSG00000034024	15389.3	-0.155157	0.0694099	-2.23504	0.0254149	0.213447	10	Cct2	protein_coding	FALSE
ENSMUSG00000026080	324.334	-0.456701	0.205426	-2.23472	0.0254355	0.213498	1	Chst10	protein_coding	FALSE
ENSMUSG00000027357	1121.47	-0.258417	0.115681	-2.23411	0.0254762	0.213716	2	Crls1	protein_coding	FALSE
ENSMUSG00000051950	789.048	-0.299008	0.133684	-2.23369	0.0255033	0.213821	5	B3glct	protein_coding	FALSE
ENSMUSG00000043207	1622.84	-0.243417	0.109082	-2.23311	0.0255416	0.214019	4	Zmpste24	protein_coding	FALSE
ENSMUSG00000051223	17546.7	-0.168967	0.0755825	-2.23282	0.0255611	0.214059	1	Bzw1	protein_coding	FALSE
ENSMUSG00000006378	1702.57	-0.227304	0.10174	-2.23222	0.0256007	0.214268	15	Gcat	protein_coding	FALSE
ENSMUSG00000039000	4277.91	-0.180184	0.0807253	-2.23175	0.0256316	0.214404	5	Ube3c	protein_coding	FALSE
ENSMUSG00000029207	1183.09	0.254204	0.113997	2.23114	0.0256716	0.214616	5	Apbb2	protein_coding	FALSE
ENSMUSG00000023336	122.843	-0.648103	0.301123	-2.23085	0.0256912	0.214657	8	Wfdc1	protein_coding	FALSE
ENSMUSG00000024642	3235.66	0.193178	0.0865705	2.23053	0.025712	0.214708	19	Tle4	protein_coding	FALSE
ENSMUSG00000039004	70.7251	-0.804016	0.361591	-2.22829	0.0258612	0.215732	13	Bmp6	protein_coding	FALSE
ENSMUSG00000025240	2119.11	-0.223878	0.10059	-2.22825	0.0258642	0.215732	9	Sacm1l	protein_coding	FALSE
ENSMUSG00000031578	3570.58	-0.203229	0.0911618	-2.22788	0.0258887	0.215813	8	Mak16	protein_coding	FALSE
ENSMUSG00000027188	660.729	-0.347851	0.15591	-2.2274	0.0259208	0.215958	2	Pamr1	protein_coding	FALSE
ENSMUSG00000027678	2157.43	0.221538	0.0994625	2.22713	0.0259383	0.21598	2	Ncoa3	protein_coding	FALSE
ENSMUSG00000028212	1897.96	-0.245051	0.10992	-2.22681	0.0259598	0.216036	4	Ccne2	protein_coding	FALSE
ENSMUSG00000056919	853.508	0.291279	0.130999	2.22648	0.0259822	0.216099	9	Cep162	protein_coding	FALSE
ENSMUSG00000003038	2047.86	0.224468	0.100968	2.22616	0.0260037	0.216155	4	Hmgn2	protein_coding	FALSE
ENSMUSG00000021731	1337.94	-0.252321	0.113313	-2.22578	0.026029	0.216242	13	Mrps30	protein_coding	FALSE
ENSMUSG00000001802	1226.06	0.271674	0.122941	2.2232	0.0262022	0.21731	7	Lrp3	protein_coding	FALSE
ENSMUSG00000048234	870.39	-0.289335	0.130261	-2.22329	0.0261962	0.21731	1	Rnf149	protein_coding	FALSE
ENSMUSG00000038932	80.9313	-0.77638	0.350049	-2.2236	0.0261751	0.21731	2	Tcfl5	protein_coding	FALSE
ENSMUSG00000028456	2031.49	-0.242861	0.109074	-2.22288	0.0262241	0.217369	4	Unc13b	protein_coding	FALSE
ENSMUSG00000040640	348.401	0.447269	0.199822	2.22196	0.0262861	0.217635	14	Erc2	protein_coding	FALSE
ENSMUSG00000019820	4387.14	0.181092	0.0814957	2.222	0.0262833	0.217635	10	Utrn	protein_coding	FALSE
ENSMUSG00000047143	711.963	0.381061	0.172088	2.2213	0.0263304	0.217879	4	Dmrta2	protein_coding	FALSE
ENSMUSG00000030350	174.168	0.620114	0.280264	2.2201	0.0264123	0.218309	6	Prmt8	protein_coding	FALSE
ENSMUSG00000040136	133.205	-0.619861	0.279097	-2.2202	0.0264051	0.218309	7	Abcc8	protein_coding	FALSE
ENSMUSG00000022463	3972.69	0.184672	0.0831948	2.21925	0.0264695	0.218658	15	Srebf2	protein_coding	FALSE
ENSMUSG00000047264	810.493	0.298134	0.134497	2.2178	0.0265687	0.219353	8	Zfp358	protein_coding	FALSE
ENSMUSG00000028261	1277.94	-0.2622	0.118689	-2.21693	0.0266275	0.219715	4	Ndufaf4	protein_coding	FALSE
ENSMUSG00000025511	851.384	0.335208	0.151357	2.21617	0.0266797	0.220021	7	Tspan4	protein_coding	FALSE
ENSMUSG00000034403	2588.49	-0.203796	0.0920063	-2.21561	0.0267183	0.220215	X	Pja1	protein_coding	FALSE
ENSMUSG00000030556	409.87	-0.399812	0.180325	-2.21479	0.0267742	0.220427	7	Lrrc28	protein_coding	FALSE
ENSMUSG00000027405	5017.15	-0.17382	0.078472	-2.21479	0.0267741	0.220427	2	Nop56	protein_coding	FALSE
ENSMUSG00000015879	28.8867	-1.12299	0.50256	-2.21361	0.0268555	0.220693	5	Fam184b	protein_coding	FALSE
ENSMUSG00000020423	2429.12	-0.214353	0.0970049	-2.21364	0.0268535	0.220693	1	Btg2	protein_coding	FALSE
ENSMUSG00000022971	319.902	0.419672	0.189835	2.21335	0.0268732	0.220693	16	Ifnar2	protein_coding	FALSE
ENSMUSG00000027820	828.166	0.336566	0.152986	2.21356	0.0268592	0.220693	3	Mme	protein_coding	FALSE
ENSMUSG00000018378	778.219	0.30481	0.137828	2.21323	0.0268821	0.220693	11	Cuedc1	protein_coding	FALSE
ENSMUSG00000055150	139.132	-0.60502	0.272207	-2.21288	0.0269059	0.220764	7	Zfp78	protein_coding	FALSE
ENSMUSG00000055078	56.0048	-0.93154	0.420012	-2.21219	0.0269537	0.220909	7	Gabra5	protein_coding	FALSE
ENSMUSG00000068220	7745.97	-0.216276	0.0974852	-2.21224	0.0269503	0.220909	15	Lgals1	protein_coding	FALSE
ENSMUSG00000057193	915.017	0.286566	0.129813	2.21157	0.0269965	0.221135	9	Slc44a2	protein_coding	FALSE
ENSMUSG00000022844	529.175	-0.34029	0.153278	-2.21114	0.0270258	0.221251	16	Pdia5	protein_coding	FALSE
ENSMUSG00000042323	6708.72	0.176879	0.0800425	2.21071	0.0270561	0.221375	14	Pbrm1	protein_coding	FALSE
ENSMUSG00000047146	995.671	0.276228	0.125032	2.21003	0.0271033	0.221637	10	Tet1	protein_coding	FALSE
ENSMUSG00000020143	126.667	-0.635053	0.289223	-2.20868	0.0271972	0.222281	11	Dock2	protein_coding	FALSE
ENSMUSG00000038256	735.324	0.313258	0.141727	2.20728	0.0272942	0.222948	3	Bcl9	protein_coding	FALSE
ENSMUSG00000042790	998.529	0.2784	0.12636	2.20633	0.0273607	0.22328	9	Rnf214	protein_coding	FALSE
ENSMUSG00000027466	1517.43	0.230843	0.104598	2.20627	0.0273654	0.22328	2	Rbck1	protein_coding	FALSE
ENSMUSG00000029388	1716.6	-0.251601	0.114114	-2.2046	0.0274819	0.223981	5	Eif2b1	protein_coding	FALSE
ENSMUSG00000039960	2846.01	0.194802	0.088332	2.20464	0.0274796	0.223981	8	Rhou	protein_coding	FALSE
ENSMUSG00000020821	2345.52	-0.205691	0.0933688	-2.20378	0.0275395	0.224325	11	Kif1c	protein_coding	FALSE
ENSMUSG00000018932	975.044	-0.263832	0.119857	-2.20227	0.0276464	0.225043	11	Map2k3	protein_coding	FALSE
ENSMUSG00000081957	87.0151	-0.7897	0.360498	-2.2021	0.0276585	0.225043	2	Ak3l2-ps	processed_pseudogene	FALSE
ENSMUSG00000023990	298.927	-0.43812	0.200022	-2.20055	0.0277682	0.22581	17	Tfeb	protein_coding	FALSE
ENSMUSG00000030934	3148.48	-0.19456	0.0884	-2.20005	0.0278037	0.225973	7	Oat	protein_coding	FALSE
ENSMUSG00000015176	3933.44	-0.185369	0.0842607	-2.19978	0.0278223	0.225998	19	Nolc1	protein_coding	FALSE
ENSMUSG00000005892	485.131	-0.346833	0.158026	-2.19946	0.0278456	0.226061	6	Trh	protein_coding	FALSE
ENSMUSG00000022378	2730.89	-0.195834	0.0890648	-2.19884	0.0278895	0.226292	15	Fam49b	protein_coding	FALSE
ENSMUSG00000029363	2405.74	0.204253	0.093001	2.19704	0.0280178	0.227081	5	Rfc5	protein_coding	FALSE
ENSMUSG00000069094	2459.33	0.201894	0.091902	2.19712	0.0280121	0.227081	3	Pde7a	protein_coding	FALSE
ENSMUSG00000036943	1538.83	-0.231854	0.105529	-2.19559	0.0281213	0.227749	9	Rab8b	protein_coding	FALSE
ENSMUSG00000038807	625.353	0.315637	0.143825	2.19545	0.0281315	0.227749	11	Rap1gap2	protein_coding	FALSE
ENSMUSG00000060166	1130.35	-0.269558	0.122713	-2.19461	0.0281915	0.228109	16	Zdhhc8	protein_coding	FALSE
ENSMUSG00000032640	3368.38	-0.195561	0.0890644	-2.19416	0.0282241	0.228246	7	Chsy1	protein_coding	FALSE
ENSMUSG00000064368	628.891	-0.358335	0.164686	-2.19234	0.0283547	0.229176	MT	mt-Nd6	protein_coding	FALSE
ENSMUSG00000044345	699.017	-0.305815	0.139581	-2.19155	0.0284124	0.229515	19	Marveld1	protein_coding	FALSE
ENSMUSG00000037492	134.608	-0.610566	0.280209	-2.19127	0.0284321	0.229547	8	Zmat4	protein_coding	FALSE
ENSMUSG00000046699	40.7036	1.09787	0.530672	2.19094	0.0284561	0.229614	X	Slitrk4	protein_coding	FALSE
ENSMUSG00000048578	10837.5	-0.15284	0.0698011	-2.18988	0.0285332	0.230098	5	Mlec	protein_coding	FALSE
ENSMUSG00000028098	1431.8	0.235603	0.107594	2.18968	0.0285476	0.230098	3	Rnf115	protein_coding	FALSE
ENSMUSG00000022718	2642.58	0.210368	0.0961033	2.18907	0.0285914	0.230324	16	Dgcr8	protein_coding	FALSE
ENSMUSG00000034673	1956.32	0.242516	0.11063	2.18748	0.0287076	0.231005	17	Pbx2	protein_coding	FALSE
ENSMUSG00000001053	597.06	-0.358397	0.163703	-2.18767	0.0286939	0.231005	11	N4bp3	protein_coding	FALSE
ENSMUSG00000043419	195.816	0.568676	0.262413	2.186	0.0288154	0.231745	11	Rnf227	protein_coding	FALSE
ENSMUSG00000007655	368.263	-0.412231	0.188606	-2.18533	0.0288645	0.232012	6	Cav1	protein_coding	FALSE
ENSMUSG00000034591	162.424	-0.564838	0.258203	-2.18416	0.0289505	0.232367	10	Slc41a2	protein_coding	FALSE
ENSMUSG00000020121	964.916	-0.297623	0.136978	-2.18429	0.028941	0.232367	10	Srgap1	protein_coding	FALSE
ENSMUSG00000006931	1096.23	-0.26326	0.119962	-2.18408	0.0289564	0.232367	11	P3h4	protein_coding	FALSE
ENSMUSG00000030521	2201.44	-0.222629	0.101811	-2.18331	0.0290128	0.232516	7	Mphosph10	protein_coding	FALSE
ENSMUSG00000038564	730.008	0.331394	0.151941	2.18336	0.0290091	0.232516	5	Ift172	protein_coding	FALSE
ENSMUSG00000033970	1711.69	0.22522	0.103167	2.18318	0.0290228	0.232516	5	Rfc3	protein_coding	FALSE
ENSMUSG00000015222	5938.44	0.214951	0.0986807	2.18254	0.0290699	0.232697	1	Map2	protein_coding	FALSE
ENSMUSG00000061524	327.593	0.474612	0.210771	2.18244	0.0290771	0.232697	14	Zic2	protein_coding	FALSE
ENSMUSG00000026436	900.019	0.290442	0.133287	2.18133	0.0291589	0.233096	1	Elk4	protein_coding	FALSE
ENSMUSG00000028639	15862.9	-0.147613	0.067669	-2.18146	0.0291495	0.233096	4	Ybx1	protein_coding	FALSE
ENSMUSG00000031239	739.289	-0.333611	0.153974	-2.1806	0.0292131	0.233226	X	Itm2a	protein_coding	FALSE
ENSMUSG00000029507	1161.44	-0.247405	0.113479	-2.18064	0.0292103	0.233226	5	Pus1	protein_coding	FALSE
ENSMUSG00000026728	37401	0.165474	0.075922	2.18003	0.0292551	0.233226	2	Vim	protein_coding	FALSE
ENSMUSG00000082884	796.016	-0.292174	0.134082	-2.18011	0.029249	0.233226	2	Gm13339	unprocessed_pseudogene	FALSE
ENSMUSG00000017861	1291.84	0.242421	0.111129	2.18006	0.0292533	0.233226	2	Mybl2	protein_coding	FALSE
ENSMUSG00000069806	230.488	0.513372	0.235987	2.1775	0.0294433	0.23398	7	Cacng7	protein_coding	FALSE
ENSMUSG00000022265	488.275	-0.352432	0.161343	-2.1785	0.0293689	0.23398	15	Ank	protein_coding	FALSE
ENSMUSG00000022558	760.628	0.298037	0.137276	2.17761	0.0294354	0.23398	15	Mroh1	protein_coding	FALSE
ENSMUSG00000033819	784.186	0.294613	0.13542	2.17725	0.0294618	0.23398	15	Ppp1r16a	protein_coding	FALSE
ENSMUSG00000021569	1543.97	-0.227968	0.104631	-2.17782	0.0294195	0.23398	13	Trip13	protein_coding	FALSE
ENSMUSG00000068921	2063.5	-0.207978	0.0954916	-2.17795	0.0294098	0.23398	3	Dap3	protein_coding	FALSE
ENSMUSG00000020354	47.14	-0.94495	0.433787	-2.17741	0.0294502	0.23398	11	Sgcd	protein_coding	FALSE
ENSMUSG00000046598	663.445	-0.311352	0.143371	-2.17663	0.029508	0.234178	16	Bdh1	protein_coding	FALSE
ENSMUSG00000056501	93.4574	0.706216	0.323057	2.17649	0.0295188	0.234178	2	Cebpb	protein_coding	FALSE
ENSMUSG00000063810	1915.52	0.229036	0.105534	2.17583	0.0295676	0.234438	6	Alms1	protein_coding	FALSE
ENSMUSG00000061904	10046.4	-0.157472	0.0724957	-2.17212	0.0298469	0.236396	10	Slc25a3	protein_coding	FALSE
ENSMUSG00000028583	1409.83	-0.258581	0.119391	-2.17216	0.0298438	0.236396	4	Pdpn	protein_coding	FALSE
ENSMUSG00000035615	218.757	-0.486343	0.223821	-2.17176	0.0298737	0.23648	4	Frmpd1	protein_coding	FALSE
ENSMUSG00000004843	1318.32	-0.242101	0.111574	-2.17139	0.0299015	0.236572	16	Chmp2b	protein_coding	FALSE
ENSMUSG00000037851	5359.77	-0.167226	0.0770407	-2.17059	0.0299623	0.236796	13	Iars	protein_coding	FALSE
ENSMUSG00000010048	1072.39	-0.251701	0.115946	-2.17068	0.0299552	0.236796	9	Ifrd2	protein_coding	FALSE
ENSMUSG00000030801	934.005	0.276949	0.127518	2.17013	0.029997	0.236872	7	Kat8	protein_coding	FALSE
ENSMUSG00000065037	224701	0.163449	0.075528	2.16987	0.0300165	0.236872	9	Rn7sk	misc_RNA	FALSE
ENSMUSG00000029036	3197.19	-0.191617	0.0882418	-2.16982	0.0300206	0.236872	4	Atad3a	protein_coding	FALSE
ENSMUSG00000058301	5466.3	-0.171516	0.0790709	-2.16863	0.0301111	0.237458	8	Upf1	protein_coding	FALSE
ENSMUSG00000001829	1413.76	-0.242338	0.111751	-2.16825	0.03014	0.237558	7	Clpb	protein_coding	FALSE
ENSMUSG00000085603	21.0022	1.20356	0.55428	2.1673	0.030212	0.237612	13	Gm11346	transcribed_processed_pseudogene	FALSE
ENSMUSG00000046329	610.575	0.331285	0.152965	2.1678	0.0301735	0.237612	17	Slc25a23	protein_coding	FALSE
ENSMUSG00000028226	731.483	-0.332426	0.154122	-2.16731	0.0302111	0.237612	4	Mmp16	protein_coding	FALSE
ENSMUSG00000095567	4336.75	-0.177695	0.0819843	-2.16742	0.0302026	0.237612	4	Noc2l	protein_coding	FALSE
ENSMUSG00000071456	363.579	-0.393813	0.181784	-2.1666	0.0302657	0.237907	12	1110002L01Rik	antisense	FALSE
ENSMUSG00000046994	744.297	-0.316316	0.145945	-2.16563	0.0303394	0.238357	1	Mars2	protein_coding	FALSE
ENSMUSG00000038459	2380.82	-0.207351	0.0957513	-2.16531	0.030364	0.2384	7	Abhd17c	protein_coding	FALSE
ENSMUSG00000066036	9749.26	0.176092	0.0811588	2.16513	0.0303774	0.2384	4	Ubr4	protein_coding	FALSE
ENSMUSG00000020803	2398.16	-0.208968	0.0965296	-2.16475	0.0304065	0.2385	11	Txndc17	protein_coding	FALSE
ENSMUSG00000000530	77.2185	-0.772768	0.35668	-2.16406	0.0304599	0.238791	15	Acvrl1	protein_coding	FALSE
ENSMUSG00000024378	1161.49	0.252362	0.116688	2.16312	0.0305319	0.239227	18	Stard4	protein_coding	FALSE
ENSMUSG00000023262	429.513	-0.366356	0.168931	-2.16176	0.0306364	0.239917	9	Acy1	protein_coding	FALSE
ENSMUSG00000016624	875.76	0.329224	0.153126	2.1609	0.0307032	0.240311	15	Phf21b	protein_coding	FALSE
ENSMUSG00000072720	83.2978	-0.788589	0.364271	-2.16005	0.030769	0.240697	5	Myo18b	protein_coding	FALSE
ENSMUSG00000025427	266.991	0.479513	0.220933	2.15935	0.0308232	0.240992	18	Rnf165	protein_coding	FALSE
ENSMUSG00000053470	3074.64	0.191153	0.0885197	2.15853	0.0308866	0.241358	6	Kdm3a	protein_coding	FALSE
ENSMUSG00000001247	1256.47	-0.282376	0.130439	-2.15723	0.0309879	0.242021	7	Lsr	protein_coding	FALSE
ENSMUSG00000077394	311.038	0.430062	0.199436	2.15674	0.0310261	0.242189	9	Gm24339	snoRNA	FALSE
ENSMUSG00000038552	1365.36	-0.235538	0.109297	-2.15496	0.0311653	0.243146	5	Fndc4	protein_coding	FALSE
ENSMUSG00000073485	88.9257	0.733077	0.345798	2.15445	0.0312047	0.243215	1	H3f3aos	antisense	FALSE
ENSMUSG00000023905	510.097	-0.361049	0.167967	-2.15442	0.0312075	0.243215	17	Tnfrsf12a	protein_coding	FALSE
ENSMUSG00000024376	1022.1	0.257159	0.119324	2.15356	0.0312746	0.243609	18	Epb41l4a	protein_coding	FALSE
ENSMUSG00000036180	3760.03	-0.185463	0.0861396	-2.15266	0.0313451	0.243768	8	Gatad2a	protein_coding	FALSE
ENSMUSG00000039116	763.048	-0.334487	0.158448	-2.15288	0.031328	0.243768	10	Adgrg6	protein_coding	FALSE
ENSMUSG00000004891	14234.7	0.170406	0.0796017	2.15278	0.0313362	0.243768	3	Nes	protein_coding	FALSE
ENSMUSG00000038732	950.78	-0.280876	0.130154	-2.15234	0.0313709	0.243839	13	Mboat1	protein_coding	FALSE
ENSMUSG00000026437	477.333	-0.403543	0.187115	-2.15173	0.0314182	0.243947	1	Cdk18	protein_coding	FALSE
ENSMUSG00000000325	3129.03	0.193383	0.0903824	2.1519	0.0314048	0.243947	16	Arvcf	protein_coding	FALSE
ENSMUSG00000030007	12968.9	-0.155858	0.0724416	-2.15102	0.0314744	0.244148	6	Cct7	protein_coding	FALSE
ENSMUSG00000016756	20.7787	1.29257	0.56415	2.15098	0.0314776	0.244148	13	Cmah	protein_coding	FALSE
ENSMUSG00000040616	124.353	0.617161	0.286911	2.15044	0.0315207	0.244352	4	Tmem51	protein_coding	FALSE
ENSMUSG00000024457	964.158	0.266084	0.123896	2.14911	0.0316255	0.244775	17	Trim26	protein_coding	FALSE
ENSMUSG00000007682	39.2439	0.9774	0.455454	2.14942	0.031601	0.244775	12	Dio2	protein_coding	FALSE
ENSMUSG00000041592	623.313	0.326929	0.152041	2.14927	0.0316133	0.244775	11	Sdk2	protein_coding	FALSE
ENSMUSG00000021754	1261.28	0.242665	0.11292	2.1487	0.0316582	0.244898	13	Map3k1	protein_coding	FALSE
ENSMUSG00000025903	1774.19	-0.218023	0.10155	-2.14741	0.0317606	0.24556	1	Lypla1	protein_coding	FALSE
ENSMUSG00000026158	311.938	0.429011	0.200396	2.14629	0.0318497	0.245989	1	Ogfrl1	protein_coding	FALSE
ENSMUSG00000070072	72.3793	0.77823	0.35874	2.1463	0.031849	0.245989	12	Mir433	miRNA	FALSE
ENSMUSG00000020186	993.281	0.267567	0.125126	2.14514	0.0319415	0.246567	10	Csrp2	protein_coding	FALSE
ENSMUSG00000033282	532.587	0.351355	0.163882	2.14454	0.0319897	0.246738	8	Rpgrip1l	protein_coding	FALSE
ENSMUSG00000060147	945.673	-0.274613	0.127821	-2.14402	0.0320312	0.246738	13	Serpinb6a	protein_coding	FALSE
ENSMUSG00000069237	2071.35	-0.223358	0.104262	-2.14406	0.032028	0.246738	13	Fam8a1	protein_coding	FALSE
ENSMUSG00000010517	3386.44	-0.179089	0.0835233	-2.14417	0.032019	0.246738	4	Faf1	protein_coding	FALSE
ENSMUSG00000020042	346.242	-0.400226	0.186473	-2.14362	0.0320637	0.246858	10	Btbd11	protein_coding	FALSE
ENSMUSG00000031485	2333.31	-0.220664	0.102991	-2.14196	0.0321963	0.247749	8	Plpbp	protein_coding	FALSE
ENSMUSG00000060402	59.9568	0.850694	0.401153	2.14047	0.0323168	0.248283	7	Chst8	protein_coding	FALSE
ENSMUSG00000039620	86.6835	0.765254	0.361823	2.14079	0.0322908	0.248283	8	Trmt9b	protein_coding	FALSE
ENSMUSG00000096847	460.799	0.396111	0.185227	2.14056	0.0323099	0.248283	17	Tmem151b	protein_coding	FALSE
ENSMUSG00000040331	2352.87	0.200622	0.0937431	2.13976	0.032374	0.248331	7	Nsmce4a	protein_coding	FALSE
ENSMUSG00000026496	10691.2	-0.162779	0.0759734	-2.13976	0.032374	0.248331	1	Parp1	protein_coding	FALSE
ENSMUSG00000031776	4404.38	-0.175822	0.0820221	-2.13999	0.0323556	0.248331	8	Arl2bp	protein_coding	FALSE
ENSMUSG00000040560	2247.12	0.199538	0.0932671	2.13888	0.0324458	0.248701	18	Wdr7	protein_coding	FALSE
ENSMUSG00000054226	1055.84	-0.262371	0.122483	-2.13854	0.0324733	0.248701	6	Tprkb	protein_coding	FALSE
ENSMUSG00000032363	1987.79	-0.207095	0.0968665	-2.13862	0.0324661	0.248701	9	Adamts7	protein_coding	FALSE
ENSMUSG00000020886	796.898	0.311249	0.14554	2.13717	0.032584	0.249418	11	Dlg4	protein_coding	FALSE
ENSMUSG00000027674	338.036	0.432067	0.20169	2.13659	0.0326314	0.24965	3	Pex5l	protein_coding	FALSE
ENSMUSG00000028545	286.849	0.453035	0.211046	2.13562	0.0327102	0.250122	4	Bend5	protein_coding	FALSE
ENSMUSG00000021488	8189.37	0.178956	0.0837934	2.13526	0.03274	0.25013	13	Nsd1	protein_coding	FALSE
ENSMUSG00000066392	152.215	0.622972	0.293348	2.13498	0.0327626	0.25013	12	Nrxn3	protein_coding	FALSE
ENSMUSG00000062098	1177.28	-0.247822	0.115743	-2.13515	0.0327486	0.25013	2	Btbd3	protein_coding	FALSE
ENSMUSG00000001436	643.001	-0.311999	0.146284	-2.13431	0.0328172	0.250416	10	Slc19a1	protein_coding	FALSE
ENSMUSG00000053560	1241.32	-0.247662	0.117206	-2.13277	0.0329435	0.251248	8	Ier2	protein_coding	FALSE
ENSMUSG00000046949	338.063	-0.393615	0.184424	-2.13207	0.033001	0.251555	13	Nqo2	protein_coding	FALSE
ENSMUSG00000090115	362.924	0.396442	0.186877	2.13053	0.0331283	0.252393	17	Usp49	protein_coding	FALSE
ENSMUSG00000026274	1246.01	0.240353	0.113006	2.13022	0.0331532	0.252451	1	Pask	protein_coding	FALSE
ENSMUSG00000002325	1980.89	0.205182	0.0963196	2.12953	0.0332102	0.252538	14	Irf9	protein_coding	FALSE
ENSMUSG00000039910	560.088	0.337667	0.158457	2.12946	0.0332163	0.252538	10	Cited2	protein_coding	FALSE
ENSMUSG00000016984	842.956	0.296863	0.139297	2.12958	0.0332067	0.252538	11	Etaa1	protein_coding	FALSE
ENSMUSG00000039195	220.472	-0.509556	0.239838	-2.1289	0.0332626	0.252758	2	1110008P14Rik	protein_coding	FALSE
ENSMUSG00000037270	1887.64	0.256459	0.120721	2.12772	0.0333604	0.253256	3	4932438A13Rik	protein_coding	FALSE
ENSMUSG00000090935	979.461	-0.264162	0.124614	-2.12769	0.0333628	0.253256	12	Synj2bp	protein_coding	FALSE
ENSMUSG00000038608	366.471	0.440711	0.20783	2.12724	0.0334005	0.253404	1	Dock10	protein_coding	FALSE
ENSMUSG00000033088	1053.95	0.254117	0.119315	2.1269	0.0334285	0.253404	15	Triobp	protein_coding	FALSE
ENSMUSG00000036591	3313.35	0.194117	0.0912453	2.12683	0.0334344	0.253404	2	Arhgap21	protein_coding	FALSE
ENSMUSG00000030103	662.057	-0.294945	0.138679	-2.12581	0.0335193	0.253627	6	Bhlhe40	protein_coding	FALSE
ENSMUSG00000040181	150.659	0.556339	0.264989	2.12564	0.0335332	0.253627	1	Fmo1	protein_coding	FALSE
ENSMUSG00000059714	528.096	0.335392	0.158665	2.12625	0.0334821	0.253627	17	Flot1	protein_coding	FALSE
ENSMUSG00000034449	284.136	-0.41908	0.196927	-2.12594	0.033508	0.253627	11	Dhrs11	protein_coding	FALSE
ENSMUSG00000038762	3971.85	-0.171884	0.080897	-2.12488	0.033597	0.253977	17	Abcf1	protein_coding	FALSE
ENSMUSG00000048277	1263.91	-0.239537	0.112832	-2.12418	0.0336554	0.254287	11	Syngr2	protein_coding	FALSE
ENSMUSG00000047446	2501.79	0.203851	0.0959278	2.12305	0.03375	0.254607	12	Arl4a	protein_coding	FALSE
ENSMUSG00000035561	181.165	-0.524783	0.245248	-2.12337	0.033723	0.254607	4	Aldh1b1	protein_coding	FALSE
ENSMUSG00000074607	63.4525	0.836755	0.401802	2.12324	0.0337339	0.254607	2	Tox2	protein_coding	FALSE
ENSMUSG00000003316	7528.99	0.155642	0.0733317	2.12232	0.0338107	0.254801	8	Glg1	protein_coding	FALSE
ENSMUSG00000020829	300.152	-0.418761	0.197739	-2.12243	0.0338012	0.254801	11	Slc46a1	protein_coding	FALSE
ENSMUSG00000028960	3185.68	0.190754	0.0898715	2.12158	0.0338726	0.255137	4	Ube4b	protein_coding	FALSE
ENSMUSG00000005886	2129.76	0.211514	0.0997439	2.12101	0.033921	0.255173	1	Ncoa2	protein_coding	FALSE
ENSMUSG00000022214	866.132	0.299663	0.141468	2.12091	0.0339295	0.255173	14	Dcaf11	protein_coding	FALSE
ENSMUSG00000024330	745.275	-0.325765	0.154102	-2.1209	0.0339299	0.255173	17	Col11a2	protein_coding	FALSE
ENSMUSG00000047632	549.286	0.436168	0.20668	2.12053	0.0339613	0.255278	19	Fgfbp3	protein_coding	FALSE
ENSMUSG00000031832	961.376	-0.256611	0.121016	-2.12002	0.0340047	0.255472	8	Taf1c	protein_coding	FALSE
ENSMUSG00000051579	2705.09	-0.190528	0.089982	-2.11886	0.0341024	0.256075	X	Tceal8	protein_coding	FALSE
ENSMUSG00000057777	64.0894	0.828653	0.40011	2.11691	0.0342675	0.257183	3	Mab21l2	protein_coding	FALSE
ENSMUSG00000027533	3335.1	-0.184157	0.0870762	-2.11603	0.034342	0.257609	3	Fabp5	protein_coding	FALSE
ENSMUSG00000069520	834.607	-0.281432	0.133265	-2.11555	0.0343835	0.257788	10	Tmem19	protein_coding	FALSE
ENSMUSG00000041445	74.1516	-0.751697	0.355397	-2.11439	0.0344819	0.258261	14	Mmrn2	protein_coding	FALSE
ENSMUSG00000025239	2358.96	0.197965	0.093715	2.11453	0.0344697	0.258261	9	Limd1	protein_coding	FALSE
ENSMUSG00000046607	105.44	-0.657481	0.309356	-2.11339	0.0345677	0.25877	5	Hrk	protein_coding	FALSE
ENSMUSG00000003824	213.049	0.504717	0.239162	2.11301	0.0345997	0.258877	8	Syce2	protein_coding	FALSE
ENSMUSG00000006442	1970.58	-0.213742	0.101258	-2.11236	0.0346554	0.259161	4	Srm	protein_coding	FALSE
ENSMUSG00000066643	1755.49	-0.210441	0.099654	-2.11176	0.034707	0.259414	12	Wdr35	protein_coding	FALSE
ENSMUSG00000039057	634.895	0.336376	0.160119	2.1111	0.0347633	0.259688	8	Myo16	protein_coding	FALSE
ENSMUSG00000027742	888.264	-0.269802	0.127885	-2.11092	0.0347791	0.259688	3	Cog6	protein_coding	FALSE
ENSMUSG00000091337	2343.35	-0.206994	0.0984267	-2.10947	0.034904	0.260487	2	Eid1	protein_coding	FALSE
ENSMUSG00000040865	1581.94	0.234973	0.11156	2.10696	0.0351215	0.261842	1	Ino80d	protein_coding	FALSE
ENSMUSG00000027457	58.4172	0.839787	0.405972	2.10708	0.0351104	0.261842	2	Snph	protein_coding	FALSE
ENSMUSG00000015653	340.566	0.417734	0.19832	2.10579	0.0352222	0.262192	5	Steap2	protein_coding	FALSE
ENSMUSG00000032127	1489.08	0.225788	0.107242	2.10594	0.0352093	0.262192	9	Vps11	protein_coding	FALSE
ENSMUSG00000040813	779.54	-0.274317	0.130219	-2.10588	0.035215	0.262192	9	Tex264	protein_coding	FALSE
ENSMUSG00000031910	159.054	-0.575962	0.273803	-2.10519	0.0352746	0.262314	8	Has3	protein_coding	FALSE
ENSMUSG00000039270	3733.15	-0.179917	0.0851861	-2.10521	0.0352733	0.262314	4	Megf9	protein_coding	FALSE
ENSMUSG00000040254	1134.91	-0.244398	0.117492	-2.10463	0.0353236	0.262453	5	Sema3d	protein_coding	FALSE
ENSMUSG00000032733	789.286	0.322838	0.153455	2.10457	0.0353292	0.262453	9	Snx33	protein_coding	FALSE
ENSMUSG00000068923	2488.74	0.254661	0.121664	2.10376	0.0353995	0.262842	3	Syt11	protein_coding	FALSE
ENSMUSG00000030653	147.911	-0.586167	0.277762	-2.10349	0.0354226	0.26288	7	Gm45837	protein_coding	FALSE
ENSMUSG00000054079	2317.26	-0.206145	0.0981525	-2.10263	0.0354981	0.263306	11	Utp18	protein_coding	FALSE
ENSMUSG00000023367	813.204	0.274093	0.130468	2.10221	0.0355348	0.263425	6	Tmem176a	protein_coding	FALSE
ENSMUSG00000052920	238.356	0.51357	0.240746	2.10142	0.0356043	0.263425	19	Prkg1	protein_coding	FALSE
ENSMUSG00000031948	9468.11	0.153046	0.0728296	2.10154	0.0355933	0.263425	8	Kars	protein_coding	FALSE
ENSMUSG00000044037	381.81	0.367884	0.175009	2.10183	0.0355683	0.263425	9	Als2cl	protein_coding	FALSE
ENSMUSG00000028383	882.375	-0.278781	0.132541	-2.10152	0.0355952	0.263425	4	Hsdl2	protein_coding	FALSE
ENSMUSG00000029012	818.091	-0.272711	0.12985	-2.10095	0.0356455	0.263463	5	Orc5	protein_coding	FALSE
ENSMUSG00000074746	3654.09	-0.183122	0.0871286	-2.10105	0.0356365	0.263463	19	Pdzd8	protein_coding	FALSE
ENSMUSG00000008855	1690.78	-0.211321	0.100601	-2.10054	0.0356813	0.263594	11	Hdac5	protein_coding	FALSE
ENSMUSG00000027804	4253.41	-0.168805	0.0803785	-2.1	0.0357287	0.263811	3	Ppid	protein_coding	FALSE
ENSMUSG00000021700	396.675	0.486433	0.229674	2.09955	0.0357682	0.263969	13	Rab3c	protein_coding	FALSE
ENSMUSG00000025875	567.731	-0.332718	0.158708	-2.099	0.0358166	0.264193	13	Tspan17	protein_coding	FALSE
ENSMUSG00000032698	225.617	-0.488385	0.232953	-2.09833	0.035876	0.264497	2	Lmo2	protein_coding	FALSE
ENSMUSG00000062866	2264.79	-0.242069	0.115723	-2.09637	0.0360498	0.265644	10	Phactr2	protein_coding	FALSE
ENSMUSG00000020135	1172.7	0.323389	0.155012	2.09586	0.0360944	0.265839	10	Apc2	protein_coding	FALSE
ENSMUSG00000038485	1676.66	0.226452	0.108068	2.0953	0.0361442	0.266072	11	Socs7	protein_coding	FALSE
ENSMUSG00000022789	4266.28	-0.169783	0.0810518	-2.0947	0.0361979	0.266217	16	Dnm1l	protein_coding	FALSE
ENSMUSG00000018401	3240.53	0.190959	0.0910708	2.09467	0.0362005	0.266217	11	Mtmr4	protein_coding	FALSE
ENSMUSG00000000881	663.108	0.315483	0.151358	2.09432	0.0362313	0.266242	X	Dlg3	protein_coding	FALSE
ENSMUSG00000024921	1480.35	0.221259	0.105623	2.09406	0.0362549	0.266242	19	Smarca2	protein_coding	FALSE
ENSMUSG00000028991	2864.37	0.186463	0.089032	2.09402	0.0362585	0.266242	4	Mtor	protein_coding	FALSE
ENSMUSG00000039968	409.888	0.358693	0.171288	2.09379	0.0362785	0.266255	5	Rsbn1l	protein_coding	FALSE
ENSMUSG00000006740	13552.1	-0.153672	0.0733255	-2.09305	0.0363449	0.266341	18	Kif5b	protein_coding	FALSE
ENSMUSG00000040234	1342.92	-0.238414	0.113837	-2.09308	0.0363417	0.266341	6	Tm7sf3	protein_coding	FALSE
ENSMUSG00000045667	99.5453	-0.671289	0.322663	-2.09317	0.0363341	0.266341	11	Smtnl2	protein_coding	FALSE
ENSMUSG00000054027	892.165	-0.260293	0.124521	-2.09232	0.0364099	0.266683	10	Nt5dc3	protein_coding	FALSE
ENSMUSG00000056553	1001.78	0.302744	0.145353	2.09114	0.0365156	0.267323	12	Ptprn2	protein_coding	FALSE
ENSMUSG00000008206	2049.27	0.201168	0.0962158	2.09077	0.0365489	0.267433	8	Cers4	protein_coding	FALSE
ENSMUSG00000028709	192.451	0.50989	0.243492	2.09035	0.0365864	0.267574	4	Mob3c	protein_coding	FALSE
ENSMUSG00000058230	7448.34	0.153469	0.0734585	2.08972	0.0366429	0.267805	7	Arhgap35	protein_coding	FALSE
ENSMUSG00000038510	1477.36	-0.236061	0.112929	-2.08959	0.0366547	0.267805	10	Rpf2	protein_coding	FALSE
[truncated: 12,606 more rows]

## Sheet: WiPath_D2_UP_IFNg_vs_control
Term	Overlap	P-value	Adjusted P-value	Odds Ratio	Combined Score	Genes
Type II interferon signaling (IFNG) WP1253	16/34	1.07353e-14	1.35265e-12	23.8636	767.579	CXCL9;CIITA;GBP2B;NOS2;STAT1;STAT2;TAP1;IFIT2;ICAM1;PSMB9;SOCS3;CXCL10;SOCS1;IRF1;IRF8;JAK2
Adipogenesis genes WP447	24/134	1.07014e-10	6.74191e-09	5.89522	135.343	FZD1;NCOA1;CNTFR;STAT5B;CEBPD;IRS1;EPAS1;STAT1;STAT2;STAT3;IRS2;LIFR;GATA2;KLF15;BMP4;LIPE;SOCS3;KLF6;SOCS1;RBL1;NAMPT;ID3;FAS;IL6ST
Apoptosis WP1254	15/81	2.15178e-07	9.03746e-06	6.0778	93.3053	JUN;CFLAR;TNFRSF1B;TNFRSF1A;MAPK10;CASP7;BCL2L11;IRF1;CASP4;CASP1;TNFSF10;IRF7;FAS;BAK1;BCL2L1
EPO Receptor Signaling WP1249	8/26	2.72259e-06	8.57617e-05	11.8002	151.206	STAT5B;SOCS1;SRC;IRS1;STAT1;STAT3;IRS2;JAK2
IL-2 Signaling Pathway WP450	13/76	3.51156e-06	8.84913e-05	5.50379	69.1246	STAT5B;IRS1;STAT1;STAT3;IRS2;NMI;ICAM1;SOCS3;SOCS1;LCK;JAK2;JAK3;ITM2B
Complement and Coagulation Cascades WP449	11/62	1.37279e-05	0.000288286	5.74048	64.2709	C4B;C3;C1RA;C1S1;PROS1;F2R;SERPING1;PLAT;A2M;F3;C2
IL-9 Signaling Pathway WP10	7/24	1.73076e-05	0.000311536	10.918	119.709	STAT5B;SOCS3;STAT1;IRS1;STAT3;IRS2;JAK3
Leptin Insulin Overlap WP578	6/18	3.02057e-05	0.000475739	13.2428	137.824	SOCS3;SOCS1;IRS1;STAT3;IRS2;JAK2
BMP Signaling Pathway in Eyelid Development WP3663	6/20	5.92282e-05	0.000829195	11.3498	110.48	BMP4;JUN;SFRP1;NOTCH1;FGFR2;FGF10
Endochondral Ossification WP1270	10/62	7.87992e-05	0.000927943	5.11092	48.291	STAT5B;TGFB2;STAT1;ALPL;PLAT;PTH1R;FGFR3;GLI3;DDR2;VEGFA
Neural Crest Differentiation WP2074	13/101	8.10109e-05	0.000927943	3.93509	37.0721	NOTCH3;FZD3;NOTCH1;AXIN2;ZIC5;HDAC7;CDH6;BMP4;PRTG;ID1;ZIC1;FGFR3;FGFR2
ESC Pluripotency Pathways WP339	14/118	0.000107231	0.00112592	3.58781	32.7945	FZD1;FZD3;JUN;WNT5A;NOG;STAT3;LIFR;BRAF;BMP4;AKT3;IL6ST;FGFR3;FGFR2;FGF10
Oxidative Damage WP1496	8/42	0.000122441	0.00118673	6.24195	56.2267	C4B;MAPK10;C1RA;CDKN1B;C1S1;BAK1;TNFRSF1B;C2
IL-7 Signaling Pathway WP297	8/44	0.000172357	0.00155121	5.89456	51.0819	STAT5B;BCL2L11;IRS1;STAT1;IRF1;STAT3;IRS2;JAK3
Complement Activation, Classical Pathway WP200	5/17	0.000279509	0.00231831	11.0205	90.1749	C3;C4B;C1RA;C1S1;C2
IL-3 Signaling Pathway WP373	12/100	0.000294389	0.00231831	3.62735	29.4926	SOCS3;STAT5B;BCL2L11;LCK;SRC;STAT1;ID1;STAT3;GATA2;JAK2;TNFRSF1B;BCL2L1
Ptf1a related regulatory pathway WP201	4/11	0.000480527	0.00356155	15.097	115.351	KAT2B;NOTCH1;PROX1;FGF10
IL-5 Signaling Pathway WP151	9/69	0.00090055	0.0059847	3.97935	27.9052	STAT5B;JUN;CDKN1B;SOCS1;STAT1;STAT3;PIM1;JAK2;ICAM1
Robo4 and VEGF Signaling Pathways Crosstalk WP3864	3/6	0.000902454	0.0059847	26.389	184.998	SRC;SLIT2;VEGFA
Cholesterol Biosynthesis WP103	4/15	0.00176795	0.0111381	9.60519	60.877	FDPS;NSDHL;PMVK;LSS
Focal Adhesion-PI3K-Akt-mTOR-signaling pathway WP2841	23/324	0.00202339	0.0121403	2.04117	12.6613	CHRM2;CDKN1B;CSF1;NOS2;EPAS1;IRS1;ITGA3;FLT4;F2R;VEGFC;IRS2;THBS1;VEGFA;LIPE;PIK3IP1;AKT3;ITGB8;NOS1;JAK2;JAK3;FGFR3;FGFR2;FGF10
Id Signaling Pathway WP512	7/51	0.00245538	0.0140626	4.2124	25.3143	RBL1;IRS1;LCK;ID2;ID1;ID3;VEGFA
Proteasome Degradation WP519	7/52	0.00274935	0.0150617	4.11858	24.2848	UBA7;PSMB2;PSME1;PSME2;PSMB10;PSMB8;PSMB9
Apoptosis Modulation by HSP70 WP166	4/17	0.00290792	0.0152666	8.12662	47.462	MAPK10;CASP7;FAS;TNFRSF1A
Kit Receptor Signaling Pathway WP407	8/67	0.00303207	0.0152816	3.59238	20.8304	STAT5B;SOCS1;SRC;STAT1;STAT3;PLCE1;JAK2;MPDZ
Delta-Notch Signaling Pathway WP265	9/83	0.00332181	0.015872	3.22415	18.401	CNTFR;NOTCH3;JUN;NOTCH1;MAML2;LCK;STAT3;ADAM10;JAK2
Spinal Cord Injury WP2432	10/99	0.00340114	0.015872	2.9804	16.9396	EFNB2;EPHA4;CXCL10;CCND1;PTPRZ1;NOS2;CCL2;NOS1;SLIT2;ICAM1
TNF-alpha NF-kB Signaling Pathway WP246	15/187	0.00380547	0.0171246	2.31931	12.9216	SMARCC2;PEG3;RIPK2;SRC;STAT1;TNFAIP3;CFLAR;IQGAP2;TNFRSF1B;TNFRSF1A;CYLD;CASP7;BCL3;TIFA;ALPL
Chemokine signaling pathway WP2292	15/190	0.00441261	0.019172	2.27919	12.3607	STAT5B;CXCL9;STAT1;STAT2;STAT3;BRAF;CXCL15;CX3CL1;CXCL10;CXCL11;CCL8;AKT3;CCL2;JAK2;JAK3
Heart Development WP2067	6/44	0.00511364	0.0214773	4.17628	22.0334	BMP4;NOTCH1;TBX20;VEGFC;VEGFA;FGF10
PluriNetWork WP1763	20/292	0.00569415	0.023144	1.95889	10.1242	FZD1;NCOA1;NOTCH1;IRS1;ZFP219;UHRF1;STAT3;WNT5A;LIFR;ICAM1;BMP4;MYCN;T;CCND1;SALL3;ID1;PIM1;EP400;SGK1;IL6ST
Cholesterol metabolism (includes both Bloch and Kandutsch-Russell pathways) WP4346	6/49	0.00868657	0.0342034	3.68971	17.5113	FADS2;FDPS;NSDHL;NR1H2;PMVK;LSS
MicroRNAs in Cardiomyocyte Hypertrophy WP1560	8/82	0.0102892	0.0387926	2.86196	13.0982	FZD1;CAMK2D;WNT5A;STAT3;IL6ST;FGFR2;MYLK;HDAC7
IL-6 signaling Pathway WP387	9/99	0.0104679	0.0387926	2.64876	12.0769	NCOA1;SOCS3;STAT5B;JUN;STAT1;STAT3;IL6ST;JAK2;SGK1
TGF Beta Signaling Pathway WP113	6/52	0.0115358	0.041529	3.44854	15.3884	BMP4;JUN;STAT1;NOG;STAT3;THBS1
Parkinsons Disease Pathway WP3638	5/39	0.0133939	0.0468786	3.88514	16.7564	CASP7;UBA7;LRRK2;UBE2L6;SNCAIP
GPCRs, Class C Metabotropic glutamate, pheromone WP327	3/15	0.0160454	0.0546412	6.59418	27.2493	GABBR2;GABBR1;GRM8
Wnt Signaling Pathway NetPath WP539	9/108	0.0177518	0.0574538	2.40683	9.70259	FZD1;SFRP1;JUN;CAMK2D;CCND1;MAP1B;WNT5A;AXIN2;HIPK2
Regulation of Cardiac Hypertrophy by miR-208 WP1526	2/6	0.0182393	0.0574538	13.1758	52.7582	MED13;MYH7
mir-193a and MVP in colon cancer metastasis WP3979	2/6	0.0182393	0.0574538	13.1758	52.7582	CCND1;MVP
TYROBP Causal Network WP3625	6/58	0.0190972	0.058689	3.04968	12.0713	C3;MAF;TCIRG1;TNFRSF1B;ZFP36L2;IL13RA1
Wnt Signaling Pathway WP403	6/60	0.0222276	0.0666827	2.93642	11.1773	FZD1;MAPK10;JUN;FZD3;CCND1;WNT5A
Inflammatory Response Pathway WP458	4/30	0.023008	0.0674187	4.06057	15.3161	LCK;TNFRSF1B;THBS1;TNFRSF1A
G1 to S cell cycle control WP413	6/61	0.0239151	0.0684841	2.88288	10.7625	CDKN1B;RBL1;CDC45;CDK6;CCND1;ATM
ErbB signaling pathway WP1261	5/46	0.0259026	0.0709507	3.22065	11.7664	JUN;CDKN1B;SRC;ERBB4;AKT3
Notch Signaling Pathway WP29	5/46	0.0259026	0.0709507	3.22065	11.7664	NOTCH3;KAT2B;NOTCH1;DTX3L;DTX4
White fat cell differentiation WP2872	4/32	0.0285148	0.0764439	3.77014	13.4116	STAT5B;CEBPD;GATA2;KLF15
Integrin-mediated Cell Adhesion WP6	8/100	0.0305037	0.0800722	2.29985	8.02626	MAPK10;CAPN6;ITGA3;SRC;AKT3;CAPN5;ITGB8;BRAF
Fatty Acid Beta Oxidation WP1269	4/34	0.0347393	0.0885123	3.51843	11.8215	LIPE;GPD2;ACSL6;ACSL5
Hypertrophy Model WP202	3/20	0.0351239	0.0885123	4.65351	15.584	ZEB1;ADAM10;VEGFA
Wnt Signaling in Kidney Disease WP3857	4/37	0.0454386	0.11226	3.19807	9.88649	FZD1;MAPK10;FZD3;WNT5A
Primary Focal Segmental Glomerulosclerosis FSGS WP2573	6/72	0.0482766	0.116978	2.40103	7.27705	CDKN1B;INF2;NOTCH1;ITGA3;PLCE1;MKI67
Macrophage markers WP2271	2/10	0.0496612	0.118063	6.58653	19.7762	CD74;F3
Alzheimers Disease WP2075	6/75	0.0568664	0.132688	2.29627	6.58353	CASP7;CASP12;ADAM10;FAS;NOS1;TNFRSF1A
Gene regulatory network modelling somitogenesis WP2852	2/11	0.0592551	0.135748	5.85439	16.5439	EPHA4;NOTCH1
EGFR1 Signaling Pathway WP572	11/178	0.0636542	0.143222	1.7425	4.79935	USP6NL;SOCS3;STAT5B;JUN;SOCS1;SRC;STAT1;STXBP1;STAT2;STAT3;JAK2
Wnt Signaling Pathway and Pluripotency WP723	7/97	0.065488	0.14333	2.05447	5.60025	FZD1;MAPK10;FZD3;JUN;CCND1;WNT5A;AXIN2
MAPK signaling pathway WP493	10/159	0.0680485	0.14333	1.77467	4.76949	MAPK10;TGFB2;JUN;CASP7;AKT3;HSPB2;CASP1;FAS;BRAF;DUSP6
Dysregulated miRNA Targeting in Insulin/PI3K-AKT Signaling WP3855	3/26	0.0682525	0.14333	3.43848	9.23073	CDKN1B;BCL2L11;SOCS1
Novel Jun-Dmp1 Pathway WP3654	3/26	0.0682525	0.14333	3.43848	9.23073	JUN;CCND1;BRAF
SIDS Susceptibility Pathways WP1266	5/61	0.0724246	0.149598	2.35614	6.18535	C4B;CHRNB2;GATA2;POU3F2;NKX2-2
Focal Adhesion WP85	11/185	0.0788441	0.160232	1.67178	4.24681	JUN;CCND1;ITGA3;SRC;AKT3;ITGB8;VEGFC;BRAF;THBS1;MYLK;VEGFA
MAPK Cascade WP251	3/28	0.0815659	0.163132	3.16307	7.92774	MAPK10;JUN;BRAF
p53 signaling WP2902	5/67	0.0988407	0.194593	2.12746	4.92346	CDK6;CCND1;FAS;ATM;THBS1
Ovarian Infertility Genes WP273	3/31	0.103423	0.200482	2.82373	6.40683	CDKN1B;ATM;SYNE2
Regulation of Actin Cytoskeleton WP523	9/152	0.106942	0.204162	1.66244	3.71633	CHRM2;GNA13;F2R;ARHGEF4;BRAF;FGFR3;FGFR2;MYLK;FGF10
Glucuronidation WP1241	2/16	0.114778	0.212766	3.76256	8.14501	UGDH;UGT2B34
Non-odorant GPCRs WP1396	14/267	0.114826	0.212766	1.46336	3.16721	FZD1;CHRM2;GABBR2;FZD3;GABBR1;F2R;PTH1R;CELSR2;CELSR3;ADGRG1;EDNRB;CNR1;GRM8;ADGRL2
Toll Like Receptor signaling WP88	3/33	0.119136	0.217552	2.63521	5.60638	IRAK2;MYD88;TLR3
Signaling of Hepatocyte Growth Factor Receptor WP193	3/34	0.127303	0.229146	2.55007	5.25616	JUN;SRC;STAT3
Estrogen signaling WP1244	5/77	0.151901	0.267613	1.83102	3.45062	JUN;CCND1;SRC;BRAF;HDAC7
IL-1 Signaling Pathway WP37	3/37	0.152922	0.267613	2.3247	4.36539	IRAK2;CASP1;MYD88
Aflatoxin B1 metabolism WP1262	1/5	0.170317	0.290863	6.57889	11.6453	GSTT1
G13 Signaling Pathway WP298	3/39	0.170824	0.290863	2.19532	3.8794	GNA13;MAPK10;IQGAP2
PPAR signaling pathway WP2316	5/81	0.175884	0.295485	1.73429	3.01409	FADS2;FABP7;ACSL6;ACSL5;PLTP
Fatty Acid Biosynthesis WP336	2/22	0.192061	0.314281	2.63297	4.34425	ACSL6;ACSL5
GPCRs, Class B Secretin-like WP456	2/22	0.192061	0.314281	2.63297	4.34425	PTH1R;ADGRL2
Folic Acid Network WP1273	2/23	0.205557	0.323752	2.50746	3.96688	FADS2;XDH
Selenium Micronutrient Network WP1272	2/23	0.205557	0.323752	2.50746	3.96688	FADS2;XDH
Triacylglyceride Synthesis WP386	2/23	0.205557	0.323752	2.50746	3.96688	LIPE;PLPP3
Insulin Signaling WP65	8/159	0.228997	0.353467	1.39692	2.05913	MAPK10;LIPE;SOCS3;JUN;SOCS1;IRS1;STXBP1;SGK1
Hfe effect on hepcidin production WP3673	1/7	0.230034	0.353467	4.38547	6.44458	ID1
Mecp2 and Associated Rett Syndrome WP2910	3/47	0.247219	0.375297	1.79542	2.50907	CEBPD;TAP1;POU3F2
Cytokines and Inflammatory Response WP222	2/27	0.260269	0.390403	2.10583	2.83453	H2-EB1;CSF1
Oxidative Stress WP412	2/28	0.274015	0.406187	2.02473	2.62116	MAPK10;MGST1
Methylation WP1247	1/9	0.285458	0.413423	3.28876	4.12299	NNMT
miR-127 in mesendoderm differentiation WP3991	1/9	0.285458	0.413423	3.28876	4.12299	T
Dopaminergic Neurogenesis WP1498	2/30	0.301452	0.431625	1.87991	2.25428	STAT3;NKX2-2
Osteoblast WP238	1/10	0.311658	0.441153	2.92319	3.408	PTH1R
Factors and pathways affecting insulin-like growth factor (IGF1)-Akt signaling WP3675	2/31	0.315109	0.441153	1.81499	2.09602	IRS1;TNFRSF1A
GPCRs, Other WP41	7/155	0.341363	0.472656	1.24556	1.33874	FZD1;ADGRG1;GABBR1;OLFR56;CNR1;CELSR2;CELSR3
p38 MAPK Signaling Pathway WP350	2/36	0.382214	0.521125	1.54768	1.48852	TGFB2;STAT1
Homologous recombination WP1258	1/13	0.38464	0.521125	2.19205	2.09439	ATM
Keap1-Nrf2 WP1245	1/14	0.407208	0.545831	2.02333	1.81782	MAF
Alpha6-Beta4 Integrin Signaling Pathway WP488	3/67	0.447113	0.593013	1.23307	0.992551	IRS1;SRC;IRS2
Splicing factor NOVA regulated synaptic proteins WP1983	2/42	0.45874	0.602096	1.31512	1.02483	GABBR2;GRIK2
Tryptophan metabolism WP79	2/44	0.483013	0.627419	1.25236	0.911358	AOC1;WARS
Small Ligand GPCRs WP353	1/18	0.489509	0.629369	1.54693	1.10505	CNR1
Striated Muscle Contraction WP216	2/45	0.494894	0.629866	1.22317	0.860393	ACTA2;MYH7
Mitochondrial Gene Expression WP1263	1/19	0.508235	0.634036	1.46091	0.988762	GABPB2
Statin Pathway WP1	1/19	0.508235	0.634036	1.46091	0.988762	PLTP
Blood Clotting Cascade WP460	1/20	0.526276	0.643794	1.38395	0.8884	PLAT
Glutathione metabolism WP164	1/20	0.526276	0.643794	1.38395	0.8884	GSTT1
Exercise-induced Circadian Regulation WP544	2/49	0.54064	0.655006	1.11884	0.688089	H2-DMA;ETV6
Selenium metabolism/Selenoproteins WP108	2/50	0.551619	0.659908	1.09547	0.651695	JUN;SCLY
Hedgehog Signaling Pathway WP116	1/22	0.560398	0.659908	1.25202	0.725054	GLI3
Signal Transduction of S1P Receptor WP57	1/22	0.560398	0.659908	1.25202	0.725054	AKT3
Lung fibrosis WP3632	2/61	0.659988	0.751028	0.890723	0.370125	CCL2;CXCL15
G Protein Signaling Pathways WP232	3/92	0.660396	0.751028	0.885547	0.367427	GNA13;AKAP9;AKAP6
Matrix Metalloproteinases WP441	1/29	0.66162	0.751028	0.938671	0.387731	MMP17
One Carbon Metabolism WP435	1/29	0.66162	0.751028	0.938671	0.387731	ALDH1L1
Prostaglandin Synthesis and Regulation WP374	1/31	0.686004	0.771755	0.876002	0.33014	EDNRB
Monoamine GPCRs WP570	1/33	0.708633	0.790157	0.821166	0.282824	CHRM2
Purine metabolism WP2185	5/171	0.755447	0.826223	0.79029	0.221633	GDA;PDE5A;AK7;XDH;PDE9A
Nuclear Receptors WP509	1/38	0.758334	0.826223	0.710013	0.196412	NR1H2
Metapathway biotransformation WP1251	4/141	0.764011	0.826223	0.766173	0.206234	NNMT;AKR1B10;MGST1;GSTT1
Retinol metabolism WP1259	1/39	0.767208	0.826223	0.691293	0.183191	ALDH1A3
DNA Replication WP150	1/41	0.783991	0.837143	0.65666	0.159803	CDC45
Myometrial Relaxation and Contraction Pathways WP385	4/153	0.816474	0.864502	0.704026	0.142748	JUN;CAMK2D;NOS1;CORIN
One carbon metabolism and related pathways WP1770	1/52	0.856887	0.899731	0.514733	0.0795002	CDO1
Amino Acid metabolism WP662	2/95	0.867701	0.903556	0.564082	0.0800479	MPST;WARS
GPCRs, Class A Rhodopsin-like WP189	5/228	0.924008	0.952431	0.586532	0.046356	CHRM2;GABBR1;EDNRB;CNR1;F2R
Peptide GPCRs WP234	1/71	0.929754	0.952431	0.374649	0.0272877	EDNRB
mRNA processing WP310	11/457	0.949852	0.965172	0.642929	0.0330784	ZBP1;ATXN1;EIF4E3;OAS3;CELF3;MSI1;SRSF4;TMEM163;TRIM21;RBM43;PUM2
Calcium Regulation in the Cardiac Cell WP553	2/147	0.973131	0.980916	0.360809	0.00982711	CHRM2;CAMK2D
Odorant GPCRs WP1397	1/189	0.999165	0.999165	0.138639	0.000115871	LGR4

## Sheet: WiPath_D2_DOWN_IFNg_vs_control
Term	Overlap	P-value	Adjusted P-value	Odds Ratio	Combined Score	Genes
Focal Adhesion WP85	22/185	9.63747e-10	9.73385e-08	5.60412	116.343	FLT1;ITGB5;ITGA4;LAMB3;COL11A1;PDGFB;LAMC1;COL1A1;HCK;COL3A1;COL1A2;COL2A1;COL4A2;COL5A1;COL4A1;COL5A3;COL6A2;COL5A2;ITGA11;RAC3;ITGA6;ITGA9
Focal Adhesion-PI3K-Akt-mTOR-signaling pathway WP2841	28/324	8.00841e-09	4.04425e-07	3.95159	73.6685	CDKN1A;FLT1;PRKAA2;ITGB5;COL11A1;PDGFB;LAMC1;PIK3C2A;FGF3;FGF20;NGFR;ITGA4;LAMB3;COL1A1;COL3A1;EFNA3;COL1A2;COL2A1;COL4A2;COL5A1;COL4A1;COL5A3;COL6A2;DDIT4;COL5A2;ITGA11;ITGA6;ITGA9
Spinal Cord Injury WP2432	11/99	2.97228e-05	0.00078526	5.09015	53.0576	RTN4R;NGFR;ACAN;VCAN;ANXA1;COL2A1;COL4A1;MYC;CCNG1;SLIT1;CSPG4
Dysregulated miRNA Targeting in Insulin/PI3K-AKT Signaling WP3855	6/26	3.10994e-05	0.00078526	12.132	125.909	COL1A1;COL3A1;COL1A2;COL4A2;COL5A3;PIK3R3
Amino Acid metabolism WP662	10/95	0.000107944	0.00218047	4.78144	43.6732	DDC;PDHA1;GSTA4;GPT2;CAD;ALDH1A1;DLST;ALDH18A1;ACSS1;GLS
Triacylglyceride Synthesis WP386	5/23	0.000198148	0.00333549	11.2112	95.5921	AGPAT5;DGAT2;GPD1;AGPS;PLPP2
Microglia Pathogen Phagocytosis Pathway WP3626	5/41	0.00307774	0.0392653	5.60041	32.3903	HCK;PLCG2;PIK3R3;RAC3;PIK3C2A
Integrin-mediated Cell Adhesion WP6	8/100	0.00311012	0.0392653	3.51812	20.3104	CAPN9;ITGB5;ITGA4;ITGA11;RAC3;ITGA6;TNS1;ITGA9
Kennedy pathway WP1771	3/14	0.00430023	0.0482581	10.9659	59.7541	PCYT1B;PTDSS1;ETNK2
Dopaminergic Neurogenesis WP1498	4/30	0.00580263	0.0489365	6.1939	31.8951	RET;DDC;ALDH1A1;EN1
Inflammatory Response Pathway WP458	4/30	0.00580263	0.0489365	6.1939	31.8951	COL1A1;COL3A1;COL1A2;LAMC1
Alpha6-Beta4 Integrin Signaling Pathway WP488	6/67	0.00581423	0.0489365	3.96932	20.4319	DSP;CDKN1A;LAMB3;PIK3R3;ITGA6;LAMC1
Prostaglandin Synthesis and Regulation WP374	4/31	0.00653605	0.0507801	5.96419	30.0024	EDNRA;ANXA1;ANXA6;ANXA8
Purine metabolism WP2185	10/171	0.00941052	0.0678901	2.51449	11.7324	ADSL;NT5E;POLR3B;GUK1;IMPDH1;ENPP1;ADCY3;POLR3G;ENPP3;ADCY1
EGFR1 Signaling Pathway WP572	10/178	0.0122443	0.0824448	2.40885	10.6054	EPS8;RALB;KRT17;SH3KBP1;MYC;RPS6KA2;GRB10;KRT8;PLCG2;PIK3R3
Insulin Signaling WP65	9/159	0.0162657	0.0923213	2.4253	9.98908	PRKAA2;RPS6KA2;MINK1;GRB10;ENPP1;PIK3R3;SGK3;MAP3K6;PIK3C2A
Lung fibrosis WP3632	5/61	0.0164533	0.0923213	3.59657	14.7719	DSP;CALCA;ELN;PDGFB;TIMP1
SIDS Susceptibility Pathways WP1266	5/61	0.0164533	0.0923213	3.59657	14.7719	RET;DDC;EN1;SCN5A;HSPD1
Endochondral Ossification WP1270	5/62	0.0175488	0.0932856	3.53329	14.2843	ADAMTS5;ACAN;COL2A1;IGF2;ENPP1
miR-127 in mesendoderm differentiation WP3991	2/9	0.0190923	0.0964159	11.4668	45.3909	ACVR1;LEFTY2
Fatty acid oxidation WP2318	2/10	0.0234842	0.103126	10.0329	37.6378	CPT1A;ACAA2
Leptin and adiponectin WP683	2/10	0.0234842	0.103126	10.0329	37.6378	CPT1A;ADIPOR2
Osteoblast WP238	2/10	0.0234842	0.103126	10.0329	37.6378	COL1A1;BGLAP2
Primary Focal Segmental Glomerulosclerosis FSGS WP2573	5/72	0.0312077	0.131332	3.00439	10.4165	CDKN1A;JAG1;PODXL;PTPRO;KRT8
Matrix Metalloproteinases WP441	3/29	0.0329817	0.133246	4.63584	15.8166	MMP14;MMP3;TIMP1
Chemokine signaling pathway WP2292	9/190	0.043969	0.170802	2.0067	6.26948	TIAM2;TIAM1;HCK;GNAI3;PIK3R3;ADCY3;ADCY1;CXCL5;GNAI1
Calcium Regulation in the Cardiac Cell WP553	7/147	0.069022	0.258194	2.01372	5.38334	CACNB1;RYR1;ANXA6;GNAI3;ADCY3;ADCY1;GNAI1
Nucleotide Metabolism WP87	2/19	0.0773228	0.263726	4.7192	12.08	ADSL;IMPDH1
Regulation of Actin Cytoskeleton WP523	7/152	0.0793031	0.263726	1.94378	4.92647	GSN;PDGFB;FGF20;PIK3R3;RAC3;PIK3C2A;FGF3
Kit Receptor Signaling Pathway WP407	4/67	0.0809456	0.263726	2.55136	6.41406	HCK;SH3KBP1;GRB10;TNFRSF10B
p53 signaling WP2902	4/67	0.0809456	0.263726	2.55136	6.41406	CDKN1A;PERP;SERPINE1;CCNG1
Signal Transduction of S1P Receptor WP57	2/22	0.0996425	0.311186	4.0107	9.24934	GNAI3;GNAI1
Notch Signaling Pathway WP29	3/46	0.101675	0.311186	2.80062	6.40216	JAG2;JAG1;NOTCH4
Translation Factors WP307	3/50	0.122513	0.363935	2.56175	5.37849	EEF2K;EIF2S3X;EIF2S1
mir-193a and MVP in colon cancer metastasis WP3979	1/6	0.137771	0.397567	8.01109	15.8793	MYC
Acetylcholine Synthesis WP175	1/7	0.158815	0.430759	6.67556	12.2831	PDHA1
Fatty Acid Omega Oxidation WP33	1/7	0.158815	0.430759	6.67556	12.2831	ALDH1A1
ESC Pluripotency Pathways WP339	5/118	0.162068	0.430759	1.77715	3.23395	ACVR1;MYC;PDGFB;FGF20;FGF3
TCA Cycle WP434	2/31	0.174454	0.451792	2.76472	4.82746	PDHA1;DLST
G Protein Signaling Pathways WP232	4/92	0.187278	0.465406	1.82419	3.05581	GNAI3;ADCY3;ADCY1;GNAI1
Complement and Coagulation Cascades WP449	3/62	0.192628	0.465406	2.03945	3.35897	SERPINE1;TFPI;CD55
MAPK signaling pathway WP493	6/159	0.193535	0.465406	1.57505	2.58671	MYC;MINK1;PDGFB;HSPB1;MAP3K6;RASGRP1
Fatty Acid Beta Oxidation WP1269	2/34	0.201035	0.472199	2.50514	4.01894	HADHB;CPT1A
Irinotecan Pathway WP475	1/10	0.218923	0.491538	4.44969	6.75923	ABCC1
p38 MAPK Signaling Pathway WP350	2/36	0.219002	0.491538	2.35754	3.58033	MYC;HSPB1
IL-1 Signaling Pathway WP37	2/37	0.228037	0.50069	2.29006	3.38528	IL1RN;IL1RAP
Parkinsons Disease Pathway WP3638	2/39	0.246175	0.529014	2.16605	3.03619	DDC;UBE2J1
Nucleotide GPCRs WP207	1/12	0.256594	0.539917	3.64028	4.95173	P2RY2
PluriNetWork WP1763	9/292	0.284978	0.574122	1.27667	1.60265	ACVR1;RTN4R;HCK;CDKN1A;MYC;PERP;CAD;JADE1;KLF4
Tryptophan metabolism WP79	2/44	0.291631	0.574122	1.9077	2.3508	DDC;ALDH1A1
Osteoclast WP454	1/14	0.292452	0.574122	3.07992	3.78663	PDGFB
Alanine and aspartate metabolism WP240	1/15	0.309728	0.574122	2.85978	3.35184	ADSL
Biogenic Amine Synthesis WP522	1/15	0.309728	0.574122	2.85978	3.35184	DDC
ErbB signaling pathway WP1261	2/46	0.309744	0.574122	1.8208	2.134	CDKN1A;MYC
Apoptosis WP1254	3/81	0.316815	0.574122	1.54116	1.77147	MYC;IGF2;TNFRSF10B
Myometrial Relaxation and Contraction Pathways WP385	5/153	0.318325	0.574122	1.35443	1.55039	RYR1;CALCA;PLCG2;ADCY3;ADCY1
Mitochondrial LC-Fatty Acid Beta-Oxidation WP401	1/16	0.326583	0.575029	2.66899	2.98679	CPT1A
Delta-Notch Signaling Pathway WP265	3/83	0.330214	0.575029	1.50247	1.66476	JAG2;JAG1;NOTCH4
Complement Activation, Classical Pathway WP200	1/17	0.343028	0.582554	2.50205	2.67706	CD55
Glycolysis and Gluconeogenesis WP157	2/51	0.354532	0.582554	1.63458	1.69499	PDHA1;ENO3
Leptin Insulin Overlap WP578	1/18	0.359072	0.582554	2.35475	2.41182	PIK3R3
One carbon metabolism and related pathways WP1770	2/52	0.363375	0.582554	1.60181	1.62154	PCYT1B;ETNK2
TGF Beta Signaling Pathway WP113	2/52	0.363375	0.582554	1.60181	1.62154	SERPINE1;LTBP1
Blood Clotting Cascade WP460	1/20	0.389996	0.615462	2.10667	1.98368	SERPINE1
Fatty Acid Biosynthesis WP336	1/22	0.41943	0.641856	1.90584	1.6559	ACAA2
Hedgehog Signaling Pathway WP116	1/22	0.41943	0.641856	1.90584	1.6559	IGF2
IL-6 signaling Pathway WP387	3/99	0.435951	0.654346	1.25103	1.03864	HCK;RPS6KA2;HSPB1
G1 to S cell cycle control WP413	2/61	0.44055	0.654346	1.35684	1.11224	CDKN1A;MYC
Metapathway biotransformation WP1251	4/141	0.451957	0.66156	1.16879	0.928215	CYP4F39;GSTA4;NAT10;NAT8L
Novel Jun-Dmp1 Pathway WP3654	1/26	0.474115	0.684081	1.60057	1.19452	MYC
One Carbon Metabolism WP435	1/29	0.511728	0.727951	1.42886	0.957285	MTHFD1L
Eicosanoid metabolism via Cyclo Oxygenases (COX) WP4347	1/31	0.535299	0.736163	1.33347	0.833325	PTGR1
Hypothetical Network for Drug Addiction WP1246	1/31	0.535299	0.736163	1.33347	0.833325	ADCY1
Eicosanoid metabolism via Lipo Oxygenases (LOX) WP4348	1/32	0.546655	0.736163	1.29039	0.779313	PTGR1
White fat cell differentiation WP2872	1/32	0.546655	0.736163	1.29039	0.779313	KLF4
PPAR signaling pathway WP2316	2/81	0.591406	0.785948	1.01229	0.53171	CPT1A;ME1
Retinol metabolism WP1259	1/39	0.618761	0.811621	1.05231	0.505146	ALDH1A1
Oxidation by Cytochrome P450 WP1274	1/40	0.628081	0.813284	1.02527	0.47684	CYP4F39
Oxidative Damage WP1496	1/42	0.646045	0.825956	0.975159	0.426033	CDKN1A
Eukaryotic Transcription Initiation WP567	1/43	0.6547	0.826558	0.951892	0.403201	POLR3B
Heart Development WP2067	1/44	0.663143	0.826882	0.929707	0.381891	TBX2
Mecp2 and Associated Rett Syndrome WP2910	1/47	0.687257	0.83209	0.86894	0.325893	FGF3
Wnt Signaling Pathway and Pluripotency WP723	2/97	0.688733	0.83209	0.841109	0.313651	MYC;NKD2
Cholesterol metabolism (includes both Bloch and Kandutsch-Russell pathways) WP4346	1/49	0.702368	0.83209	0.832649	0.294173	ELOVL4
IL-3 Signaling Pathway WP373	2/100	0.704704	0.83209	0.815235	0.285314	HCK;HSPB1
Neural Crest Differentiation WP2074	2/101	0.709874	0.83209	0.806958	0.276519	COL2A1;NOTCH4
Id Signaling Pathway WP512	1/51	0.71675	0.83209	0.799261	0.266176	FLT1
TYROBP Causal Network WP3625	1/58	0.761841	0.874386	0.700854	0.190644	SLC7A7
Wnt Signaling Pathway WP403	1/60	0.773355	0.877627	0.677026	0.174007	MYC
mRNA processing WP310	9/457	0.787528	0.883781	0.799545	0.190977	LINGO1;SYNCRIP;NPM1;DDX19B;NIFK;ESRP2;OAS2;PABPC4;TDRD7
IL-5 Signaling Pathway WP151	1/69	0.818666	0.908382	0.587148	0.117476	HCK
Peptide GPCRs WP234	1/71	0.827437	0.908382	0.570314	0.10803	EDNRA
Estrogen signaling WP1244	1/77	0.851291	0.92452	0.525127	0.0845464	GPER1
MicroRNAs in Cardiomyocyte Hypertrophy WP1560	1/82	0.868634	0.93332	0.492585	0.0693724	PIK3R3
Non-odorant GPCRs WP1396	4/267	0.893692	0.944243	0.604877	0.0679843	EDNRA;GPER1;P2RY2;GPR50
Cytoplasmic Ribosomal Proteins WP163	1/92	0.897498	0.944243	0.438229	0.0473918	RPS6KA2
GPCRs, Class A Rhodopsin-like WP189	3/228	0.919227	0.957133	0.530227	0.0446568	GPER1;P2RY2;GPR50
Adipogenesis genes WP447	1/134	0.963894	0.990822	0.299193	0.0110025	SERPINE1
GPCRs, Other WP41	1/155	0.978588	0.990822	0.258114	0.00558671	EDNRA
TNF-alpha NF-kB Signaling Pathway WP246	1/187	0.990352	0.990822	0.213354	0.00206837	HSPB1
Odorant GPCRs WP1397	1/189	0.990822	0.990822	0.211062	0.00194616	LGR6

## Sheet: DESeq2_Day5_IFNg_vs_control
ensembl_gene_id	baseMean	log2FoldChange	lfcSE	stat	pvalue	padj	chromosome_name	external_gene_name	gene_biotype	signif
ENSMUSG00000040253	1815.25	3.25861	0.13922	23.3993	4.33983e-121	6.23417e-117	3	Gbp7	protein_coding	TRUE
ENSMUSG00000037321	1109.58	4.06683	0.1754	23.1637	1.05861e-118	7.6035e-115	17	Tap1	protein_coding	TRUE
ENSMUSG00000026104	2353.88	3.04211	0.138835	21.9035	2.40347e-106	1.15086e-102	1	Stat1	protein_coding	TRUE
ENSMUSG00000024338	837.932	3.81931	0.178324	21.3926	1.5648e-101	4.49568e-98	17	Psmb8	protein_coding	TRUE
ENSMUSG00000078853	822.905	4.7918	0.223469	21.3953	1.47648e-101	4.49568e-98	11	Igtp	protein_coding	TRUE
ENSMUSG00000028270	3121.17	3.0531	0.144058	21.1908	1.16104e-99	2.77972e-96	3	Gbp2	protein_coding	TRUE
ENSMUSG00000028269	2650.9	3.35672	0.178176	18.8282	4.43342e-79	9.098e-76	NA	NA	NA	TRUE
ENSMUSG00000069874	622.254	4.08722	0.237656	17.1749	4.09461e-66	7.35238e-63	11	Irgm2	protein_coding	TRUE
ENSMUSG00000078921	508.756	7.73802	0.448881	16.3962	2.03637e-60	3.25027e-57	11	Tgtp2	protein_coding	TRUE
ENSMUSG00000074151	584.192	4.8342	0.298977	16.2139	4.02153e-59	5.77693e-56	8	Nlrc5	protein_coding	TRUE
ENSMUSG00000096727	300.692	5.49489	0.336236	16.1343	1.46519e-58	1.91341e-55	17	Psmb9	protein_coding	TRUE
ENSMUSG00000079363	1184.19	2.60313	0.165608	15.7014	1.47912e-55	1.77063e-52	5	Gbp4	protein_coding	TRUE
ENSMUSG00000028268	1282.07	3.35173	0.243343	13.77	3.86197e-43	4.26747e-40	3	Gbp3	protein_coding	TRUE
ENSMUSG00000046879	1551.3	2.88312	0.210137	13.713	8.49028e-43	8.71163e-40	11	Irgm1	protein_coding	TRUE
ENSMUSG00000023224	505.738	2.65492	0.198837	13.349	1.20072e-40	1.14989e-37	2	Serping1	protein_coding	TRUE
ENSMUSG00000024339	424.936	2.77444	0.21452	12.9223	3.3682e-38	3.02402e-35	17	Tap2	protein_coding	TRUE
ENSMUSG00000018899	2508.19	1.86253	0.148977	12.4988	7.57493e-36	6.40082e-33	11	Irf1	protein_coding	TRUE
ENSMUSG00000061232	4319.31	1.78582	0.143561	12.4362	1.66269e-35	1.32692e-32	17	H2-K1	protein_coding	TRUE
ENSMUSG00000035929	405.606	3.02636	0.25549	11.8415	2.38033e-32	1.79966e-29	17	H2-Q4	protein_coding	TRUE
ENSMUSG00000034422	1250.96	2.13681	0.189221	11.3049	1.24125e-29	8.91526e-27	16	Parp14	protein_coding	TRUE
ENSMUSG00000082292	143.981	4.57396	0.415813	10.8661	1.67235e-27	1.14397e-24	11	Gm12250	processed_pseudogene	TRUE
ENSMUSG00000060550	173.602	5.46613	0.490228	10.8031	3.32662e-27	2.17213e-24	17	H2-Q7	protein_coding	TRUE
ENSMUSG00000041515	161.359	6.44447	0.555894	10.6549	1.65462e-26	1.03342e-23	8	Irf8	protein_coding	TRUE
ENSMUSG00000073411	3032.55	1.90657	0.181808	10.4864	9.97854e-26	5.97257e-23	17	H2-D1	protein_coding	TRUE
ENSMUSG00000054072	181.31	5.55601	0.529223	10.2731	9.321e-25	5.35585e-22	18	Iigp1	protein_coding	TRUE
ENSMUSG00000060802	4649.99	1.21707	0.118936	10.2273	1.49622e-24	8.26662e-22	2	B2m	protein_coding	TRUE
ENSMUSG00000078920	159.279	6.82591	0.624553	10.0491	9.27162e-24	4.93285e-21	11	Ifi47	protein_coding	TRUE
ENSMUSG00000022216	2668.98	1.1022	0.111629	9.8733	5.43464e-23	2.78816e-20	14	Psme1	protein_coding	TRUE
ENSMUSG00000079362	105.46	4.8301	0.495606	9.52154	1.70637e-21	8.45241e-19	5	Gm43302	protein_coding	TRUE
ENSMUSG00000067212	139.203	3.30865	0.355032	9.28684	1.58933e-20	7.61025e-18	17	H2-T23	protein_coding	TRUE
ENSMUSG00000079197	1843.45	1.19498	0.130067	9.18783	4.00834e-20	1.85741e-17	14	Psme2	protein_coding	TRUE
ENSMUSG00000024308	2465.87	1.12475	0.123438	9.1132	7.99856e-20	3.59061e-17	17	Tapbp	protein_coding	TRUE
ENSMUSG00000029298	334.624	2.07213	0.229379	9.03245	1.67868e-19	7.30736e-17	5	Gbp9	protein_coding	TRUE
ENSMUSG00000029561	223.289	2.62228	0.297251	8.82061	1.13842e-18	4.80983e-16	5	Oasl2	protein_coding	TRUE
ENSMUSG00000056116	331.746	1.95082	0.229615	8.49049	2.0576e-17	8.44496e-15	17	H2-T22	protein_coding	TRUE
ENSMUSG00000049502	1609.7	1.09578	0.129637	8.45173	2.87006e-17	1.14524e-14	16	Dtx3l	protein_coding	TRUE
ENSMUSG00000037736	1161.84	1.49559	0.178191	8.37044	5.74034e-17	2.22865e-14	5	Limch1	protein_coding	TRUE
ENSMUSG00000022587	1610.51	1.11775	0.135256	8.26531	1.39327e-16	5.26695e-14	15	Ly6e	protein_coding	TRUE
ENSMUSG00000027078	486.609	1.64375	0.202215	8.13557	4.10018e-16	1.51023e-13	2	Ube2l6	protein_coding	TRUE
ENSMUSG00000016496	230.415	2.31689	0.284624	8.10884	5.11063e-16	1.83536e-13	19	Cd274	protein_coding	TRUE
ENSMUSG00000047414	3427.65	-1.5248	0.189111	-8.09789	5.59187e-16	1.9592e-13	12	Flrt2	protein_coding	TRUE
ENSMUSG00000073555	82.651	6.42062	0.728873	7.92817	2.22402e-15	7.60669e-13	18	Gm4951	protein_coding	TRUE
ENSMUSG00000070327	9593.59	0.688614	0.0879529	7.82915	4.91196e-15	1.64094e-12	11	Rnf213	protein_coding	TRUE
ENSMUSG00000022912	1287.17	1.45332	0.186344	7.80226	6.08071e-15	1.98521e-12	16	Pros1	protein_coding	TRUE
ENSMUSG00000039982	2012.33	1.68174	0.215929	7.78864	6.77354e-15	2.16226e-12	19	Dtx4	protein_coding	TRUE
ENSMUSG00000022906	1522.27	1.31075	0.170411	7.69062	1.46421e-14	4.57248e-12	16	Parp9	protein_coding	TRUE
ENSMUSG00000034438	76.0806	4.01185	0.517431	7.61786	2.57907e-14	7.88262e-12	5	Gbp8	protein_coding	TRUE
ENSMUSG00000035557	2916.87	-1.11841	0.148573	-7.43522	1.04396e-13	3.12425e-11	11	Krt17	protein_coding	TRUE
ENSMUSG00000027514	190.729	2.27083	0.306149	7.40111	1.35048e-13	3.9591e-11	2	Zbp1	protein_coding	TRUE
ENSMUSG00000048376	2763.41	0.93367	0.127666	7.32176	2.44741e-13	7.0314e-11	13	F2r	protein_coding	TRUE
ENSMUSG00000031965	1612.73	1.39847	0.192558	7.21057	5.57183e-13	1.5694e-10	9	Tbx20	protein_coding	TRUE
ENSMUSG00000028078	2486.3	0.78391	0.109033	7.1842	6.76033e-13	1.86754e-10	3	Dclk2	protein_coding	TRUE
ENSMUSG00000038507	2015.44	1.21572	0.17057	7.12696	1.02607e-12	2.78102e-10	6	Parp12	protein_coding	TRUE
ENSMUSG00000021583	1568.94	1.08037	0.157121	6.87532	6.18517e-12	1.64537e-09	13	Erap1	protein_coding	TRUE
ENSMUSG00000046805	88.3041	3.8641	0.56074	6.84632	7.57733e-12	1.97906e-09	19	Mpeg1	protein_coding	TRUE
ENSMUSG00000037921	246.183	1.80829	0.269497	6.69787	2.11474e-11	5.42469e-09	8	Ddx60	protein_coding	TRUE
ENSMUSG00000045545	2906.84	-0.987209	0.149196	-6.66072	2.72483e-11	6.86705e-09	11	Krt14	protein_coding	TRUE
ENSMUSG00000024754	7217.55	0.601474	0.0904905	6.64724	2.98632e-11	7.39628e-09	19	Cemip2	protein_coding	TRUE
ENSMUSG00000032596	109.998	2.57053	0.387365	6.61441	3.73036e-11	9.08249e-09	9	Uba7	protein_coding	TRUE
ENSMUSG00000000031	7891.32	0.817914	0.125132	6.56736	5.12139e-11	1.22615e-08	7	H19	lincRNA	TRUE
ENSMUSG00000019929	848.013	-1.20769	0.186156	-6.54903	5.79119e-11	1.36378e-08	10	Dcn	protein_coding	TRUE
ENSMUSG00000001985	465.103	1.48398	0.232241	6.47488	9.48904e-11	2.19855e-08	4	Grik3	protein_coding	TRUE
ENSMUSG00000039323	4211.09	-0.807132	0.126736	-6.42001	1.36262e-10	3.10698e-08	1	Igfbp2	protein_coding	TRUE
ENSMUSG00000073409	49.5474	4.3454	0.655736	6.41559	1.40282e-10	3.14867e-08	17	H2-Q6	protein_coding	TRUE
ENSMUSG00000031561	9230.3	-0.612927	0.0959135	-6.39319	1.62461e-10	3.59039e-08	8	Tenm3	protein_coding	TRUE
ENSMUSG00000032661	118.595	2.5587	0.40367	6.27725	3.4462e-10	7.50071e-08	5	Oas3	protein_coding	TRUE
ENSMUSG00000054263	2821.11	1.03651	0.16572	6.26635	3.69619e-10	7.92474e-08	15	Lifr	protein_coding	TRUE
ENSMUSG00000036030	1202.21	1.05773	0.171114	6.19489	5.83242e-10	1.2321e-07	9	Prtg	protein_coding	TRUE
ENSMUSG00000027678	7615.21	0.550742	0.0891431	6.17812	6.48713e-10	1.35055e-07	2	Ncoa3	protein_coding	TRUE
ENSMUSG00000026896	271.514	1.46298	0.23711	6.16955	6.84857e-10	1.40542e-07	2	Ifih1	protein_coding	TRUE
ENSMUSG00000022106	2545.51	0.753303	0.124344	6.05831	1.37563e-09	2.78323e-07	14	Rcbtb2	protein_coding	TRUE
ENSMUSG00000014599	478.708	1.5029	0.250637	6.04194	1.52268e-09	3.03796e-07	3	Csf1	protein_coding	TRUE
ENSMUSG00000027639	3342.04	0.62496	0.103919	6.01621	1.78553e-09	3.51358e-07	2	Samhd1	protein_coding	TRUE
ENSMUSG00000025492	1198.41	1.41088	0.234782	5.9846	2.16928e-09	4.21105e-07	7	Ifitm3	protein_coding	TRUE
ENSMUSG00000040033	914.04	1.19134	0.201849	5.90538	3.51843e-09	6.73897e-07	10	Stat2	protein_coding	TRUE
ENSMUSG00000078922	71.5902	7.21395	0.923096	5.85625	4.73447e-09	8.94877e-07	11	Tgtp1	protein_coding	TRUE
ENSMUSG00000075602	3058.48	0.945403	0.162086	5.81436	6.08681e-09	1.13555e-06	15	Ly6a	protein_coding	TRUE
ENSMUSG00000034205	649.96	-1.55801	0.275137	-5.71835	1.07562e-08	1.98092e-06	14	Loxl2	protein_coding	TRUE
ENSMUSG00000033880	267.37	2.00598	0.350423	5.68583	1.30178e-08	2.36709e-06	11	Lgals3bp	protein_coding	TRUE
ENSMUSG00000031838	2380.67	-0.642887	0.113168	-5.68052	1.34283e-08	2.41122e-06	8	Ifi30	processed_transcript	TRUE
ENSMUSG00000033355	99.8713	2.52996	0.448668	5.6473	1.6299e-08	2.89055e-06	16	Rtp4	protein_coding	TRUE
ENSMUSG00000000708	1616.31	0.672413	0.119357	5.63257	1.77543e-08	3.11024e-06	17	Kat2b	protein_coding	TRUE
ENSMUSG00000022346	5999.85	-0.722577	0.129035	-5.62616	1.8426e-08	3.18904e-06	15	Myc	protein_coding	TRUE
ENSMUSG00000066652	7237.81	-0.951917	0.171631	-5.59771	2.17202e-08	3.71441e-06	1	Lefty2	protein_coding	TRUE
ENSMUSG00000025232	542.719	1.00813	0.183009	5.52098	3.37116e-08	5.69726e-06	9	Hexa	protein_coding	TRUE
ENSMUSG00000027070	1165.2	1.41834	0.253901	5.50648	3.6608e-08	6.11482e-06	2	Lrp2	protein_coding	TRUE
ENSMUSG00000034855	38.3063	4.23418	0.74874	5.47061	4.48491e-08	7.40526e-06	5	Cxcl10	protein_coding	TRUE
ENSMUSG00000021365	1681.76	-0.721284	0.133252	-5.39818	6.73192e-08	1.09891e-05	13	Nedd9	protein_coding	TRUE
ENSMUSG00000035105	525.484	-1.34825	0.244918	-5.39273	6.93939e-08	1.12005e-05	12	Egln3	protein_coding	TRUE
ENSMUSG00000027309	1128.11	0.916382	0.170572	5.37898	7.49084e-08	1.19562e-05	2	4930402H24Rik	protein_coding	TRUE
ENSMUSG00000063268	438.669	1.2844	0.24169	5.3124	1.0819e-07	1.70786e-05	15	Parp10	protein_coding	TRUE
ENSMUSG00000043279	856.683	0.861771	0.162943	5.28625	1.24847e-07	1.94937e-05	5	Trim56	protein_coding	TRUE
ENSMUSG00000018796	2232.44	-0.623871	0.118491	-5.26513	1.40088e-07	2.16383e-05	8	Acsl1	protein_coding	TRUE
ENSMUSG00000042726	829.784	0.920922	0.175169	5.25084	1.51411e-07	2.31366e-05	5	Trafd1	protein_coding	TRUE
ENSMUSG00000025887	38.0075	4.19355	0.751591	5.2489	1.53009e-07	2.31366e-05	9	Casp12	protein_coding	TRUE
ENSMUSG00000019139	3021.47	-0.618058	0.11852	-5.21936	1.79539e-07	2.68654e-05	8	Isyna1	protein_coding	TRUE
ENSMUSG00000026043	10843.9	-0.888174	0.17181	-5.1733	2.29996e-07	3.40607e-05	1	Col3a1	protein_coding	TRUE
ENSMUSG00000002985	1380.76	1.13473	0.218872	5.16673	2.38224e-07	3.45665e-05	7	Apoe	protein_coding	TRUE
ENSMUSG00000026797	571.858	1.14634	0.221961	5.16687	2.38049e-07	3.45665e-05	2	Stxbp1	protein_coding	TRUE
ENSMUSG00000025324	1095.69	0.720922	0.139722	5.15875	2.48608e-07	3.57126e-05	7	Atp10a	protein_coding	TRUE
ENSMUSG00000041936	7090.8	0.600505	0.116513	5.14582	2.66349e-07	3.78822e-05	4	Agrn	protein_coding	TRUE
ENSMUSG00000040264	43.4611	3.35186	0.643835	5.12708	2.94267e-07	4.14425e-05	3	Gbp2b	protein_coding	TRUE
ENSMUSG00000021266	3900.44	0.701928	0.137243	5.11443	3.14682e-07	4.38875e-05	12	Wars	protein_coding	TRUE
ENSMUSG00000075254	2932.36	0.730853	0.14289	5.1089	3.24047e-07	4.4759e-05	16	Heg1	protein_coding	TRUE
ENSMUSG00000021913	1162.62	0.672678	0.131903	5.09683	3.45388e-07	4.72524e-05	14	Ogdhl	protein_coding	TRUE
ENSMUSG00000078153	219.212	1.41429	0.277647	5.08998	3.58105e-07	4.853e-05	11	Psme2b	protein_coding	TRUE
ENSMUSG00000033446	1267.23	0.94148	0.184982	5.07461	3.8829e-07	5.21289e-05	14	Lpar6	protein_coding	TRUE
ENSMUSG00000032812	2526.67	-0.546725	0.108387	-5.04475	4.54105e-07	6.04002e-05	7	Arap1	protein_coding	TRUE
ENSMUSG00000029231	237.427	1.51776	0.302389	4.99921	5.75652e-07	7.58646e-05	5	Pdgfra	protein_coding	TRUE
ENSMUSG00000068048	294.146	1.31005	0.266303	4.97188	6.63079e-07	8.6592e-05	X	Rhox9	protein_coding	TRUE
ENSMUSG00000024112	1232.68	0.858261	0.173962	4.95101	7.38281e-07	9.55442e-05	17	Cacna1h	protein_coding	TRUE
ENSMUSG00000037679	1006.36	1.25764	0.255217	4.93407	8.05324e-07	0.00010329	12	Inf2	protein_coding	TRUE
ENSMUSG00000096847	442.159	1.35701	0.272989	4.92394	8.4819e-07	0.000107825	17	Tmem151b	protein_coding	TRUE
ENSMUSG00000095139	1341.31	1.4672	0.298644	4.91532	8.86372e-07	0.000111691	4	Pou3f2	protein_coding	TRUE
ENSMUSG00000035246	1167.51	-0.720103	0.148504	-4.84794	1.24749e-06	0.000155828	X	Pcyt1b	protein_coding	TRUE
ENSMUSG00000031274	1181.38	-0.723317	0.149907	-4.82136	1.42582e-06	0.000176568	X	Col4a5	protein_coding	TRUE
ENSMUSG00000019894	702.824	-0.780207	0.164257	-4.76155	1.92114e-06	0.000235873	10	Slc6a15	protein_coding	TRUE
ENSMUSG00000052516	807.331	-1.24803	0.265385	-4.74703	2.0643e-06	0.000251302	16	Robo2	protein_coding	TRUE
ENSMUSG00000060002	471.773	1.14036	0.240628	4.72991	2.24624e-06	0.000271153	10	Chpt1	protein_coding	TRUE
ENSMUSG00000047261	1717.69	-0.661173	0.140321	-4.71235	2.44872e-06	0.000293132	16	Gap43	protein_coding	TRUE
ENSMUSG00000005125	1305.01	-1.04137	0.220709	-4.69699	2.6402e-06	0.000311176	15	Ndrg1	protein_coding	TRUE
ENSMUSG00000028212	1545.35	-0.750778	0.160313	-4.69679	2.64277e-06	0.000311176	4	Ccne2	protein_coding	TRUE
ENSMUSG00000052852	1852.5	0.720772	0.153013	4.6833	2.82293e-06	0.000329686	6	Reep1	protein_coding	TRUE
ENSMUSG00000025959	918.745	0.879762	0.187607	4.66284	3.1187e-06	0.000361292	1	Klf7	protein_coding	TRUE
ENSMUSG00000015354	2361.59	-0.654903	0.14099	-4.66028	3.1578e-06	0.000362894	9	Pcolce2	protein_coding	TRUE
ENSMUSG00000021892	350.07	1.02476	0.219849	4.6395	3.49261e-06	0.000398185	14	Sh3bp5	protein_coding	TRUE
ENSMUSG00000031538	2983.49	1.12588	0.243313	4.62597	3.72857e-06	0.00042174	8	Plat	protein_coding	TRUE
ENSMUSG00000040711	3855.28	-0.622562	0.134991	-4.61857	3.864e-06	0.000433644	11	Sh3pxd2b	protein_coding	TRUE
ENSMUSG00000026131	31554	0.605874	0.131882	4.57927	4.66592e-06	0.000519581	1	Dst	protein_coding	TRUE
ENSMUSG00000057143	398.229	1.03919	0.229847	4.53649	5.71971e-06	0.000632028	7	Trim12c	protein_coding	TRUE
ENSMUSG00000070427	191.957	1.29867	0.28584	4.53418	5.78268e-06	0.000634109	7	Il18bp	protein_coding	TRUE
ENSMUSG00000037465	2723.21	-0.674682	0.150048	-4.52687	5.98625e-06	0.000650544	15	Klf10	protein_coding	TRUE
ENSMUSG00000038264	430.853	0.938852	0.206039	4.52558	6.02313e-06	0.000650544	9	Sema7a	protein_coding	TRUE
ENSMUSG00000022382	634.295	1.00113	0.219467	4.52333	6.08732e-06	0.000652569	15	Wnt7b	protein_coding	TRUE
ENSMUSG00000021255	4354.92	0.479509	0.106533	4.50658	6.58822e-06	0.000701036	12	Esrrb	protein_coding	TRUE
ENSMUSG00000031924	6828.79	-0.446329	0.0992285	-4.50117	6.75812e-06	0.000713826	8	Cyb5b	protein_coding	TRUE
ENSMUSG00000026946	219.726	1.28808	0.285527	4.49919	6.82133e-06	0.000715244	2	Nmi	protein_coding	TRUE
ENSMUSG00000043004	1418.34	0.891295	0.197564	4.48375	7.33431e-06	0.00076346	14	Gng2	protein_coding	TRUE
ENSMUSG00000031616	549.085	-1.41558	0.31669	-4.47062	7.7995e-06	0.000806042	8	Ednra	protein_coding	TRUE
ENSMUSG00000042793	1193.94	-0.680017	0.152371	-4.45869	8.24602e-06	0.000846101	1	Lgr6	protein_coding	TRUE
ENSMUSG00000048058	1419.24	-0.608007	0.136598	-4.45257	8.48486e-06	0.000864433	2	Ldlrad3	protein_coding	TRUE
ENSMUSG00000029832	736.119	-0.740063	0.166561	-4.4508	8.55502e-06	0.000865443	6	Nfe2l3	protein_coding	TRUE
ENSMUSG00000032602	1923.38	0.81918	0.183336	4.44556	8.76635e-06	0.00088062	9	Slc25a20	protein_coding	TRUE
ENSMUSG00000053931	6079.13	0.445813	0.100363	4.44273	8.88249e-06	0.00088609	3	Cnn3	protein_coding	TRUE
ENSMUSG00000014846	1587.78	-0.840621	0.189747	-4.43696	9.12398e-06	0.000896729	8	Tppp3	protein_coding	TRUE
ENSMUSG00000022055	1967.04	-1.28774	0.288439	-4.43572	9.17641e-06	0.000896729	14	Nefl	protein_coding	TRUE
ENSMUSG00000064215	139.507	1.48145	0.33396	4.43716	9.11533e-06	0.000896729	12	Ifi27	protein_coding	TRUE
ENSMUSG00000047098	1329.25	0.610246	0.137616	4.43405	9.24808e-06	0.000897626	14	Rnf31	protein_coding	TRUE
ENSMUSG00000063229	16972.2	-0.677126	0.15366	-4.42196	9.78107e-06	0.000942987	7	Ldha	protein_coding	TRUE
ENSMUSG00000038178	762.433	0.917649	0.206962	4.42045	9.84956e-06	0.00094326	11	Slc43a2	protein_coding	TRUE
ENSMUSG00000005892	21909.8	-0.635863	0.144757	-4.40599	1.05302e-05	0.00100177	6	Trh	protein_coding	TRUE
ENSMUSG00000061126	1517.33	-0.609176	0.138689	-4.39573	1.10403e-05	0.00104338	17	Cyp4f39	protein_coding	TRUE
ENSMUSG00000026576	1456.97	1.19933	0.270183	4.38971	1.13502e-05	0.00106566	1	Atp1b1	protein_coding	TRUE
ENSMUSG00000017548	9352.02	0.401768	0.0918021	4.37215	1.2303e-05	0.00114761	11	Suz12	protein_coding	TRUE
ENSMUSG00000029798	131.629	1.51757	0.349558	4.36664	1.26171e-05	0.00116932	6	Herc6	protein_coding	TRUE
ENSMUSG00000024778	88.8334	2.04763	0.471993	4.34093	1.41879e-05	0.00130647	19	Fas	protein_coding	TRUE
ENSMUSG00000021725	362.264	1.19725	0.277791	4.33655	1.4474e-05	0.00132432	13	Parp8	protein_coding	TRUE
ENSMUSG00000062661	1743.9	-0.771587	0.178397	-4.33438	1.4617e-05	0.00132894	2	Ncs1	protein_coding	TRUE
ENSMUSG00000028780	776.661	-0.85461	0.199402	-4.3272	1.51018e-05	0.00135789	5	Sema3c	protein_coding	TRUE
ENSMUSG00000036395	470.895	1.05908	0.240932	4.32687	1.51245e-05	0.00135789	9	Glb1l2	protein_coding	TRUE
ENSMUSG00000022797	14840.6	-0.420085	0.0971106	-4.32531	1.52319e-05	0.00135905	16	Tfrc	protein_coding	TRUE
ENSMUSG00000040296	1502.7	0.730297	0.169039	4.32015	1.55922e-05	0.0013826	4	Ddx58	protein_coding	TRUE
ENSMUSG00000033022	395.793	1.46073	0.332707	4.30683	1.65613e-05	0.00145953	18	Cdo1	protein_coding	TRUE
ENSMUSG00000020841	3072.46	0.469581	0.10913	4.30406	1.677e-05	0.00146891	11	Cpd	protein_coding	TRUE
ENSMUSG00000038608	357.586	1.55926	0.362241	4.29885	1.71688e-05	0.00149473	1	Dock10	protein_coding	TRUE
ENSMUSG00000002325	820.722	0.765081	0.178387	4.28868	1.79738e-05	0.00155538	14	Irf9	protein_coding	TRUE
ENSMUSG00000024610	45.8434	2.43237	0.564959	4.28075	1.86266e-05	0.00160223	18	Cd74	protein_coding	TRUE
ENSMUSG00000096001	44.499	-3.18776	0.700654	-4.27878	1.87923e-05	0.00160467	14	2610528A11Rik	protein_coding	TRUE
ENSMUSG00000020866	741.749	1.5112	0.34037	4.27776	1.88784e-05	0.00160467	11	Cacna1g	protein_coding	TRUE
ENSMUSG00000026980	987.708	0.785382	0.183671	4.27444	1.91616e-05	0.00161915	2	Ly75	protein_coding	TRUE
ENSMUSG00000020911	1176.58	-1.07672	0.246054	-4.27152	1.94144e-05	0.00163092	11	Krt19	protein_coding	TRUE
ENSMUSG00000038936	1116.02	0.974307	0.225831	4.26291	2.01778e-05	0.0016852	1	Sccpdh	protein_coding	TRUE
ENSMUSG00000001467	6911.57	-0.501389	0.117729	-4.2609	2.03602e-05	0.0016906	5	Cyp51	protein_coding	TRUE
ENSMUSG00000017861	7043.53	0.386662	0.0910044	4.24922	2.14515e-05	0.00177099	2	Mybl2	protein_coding	TRUE
ENSMUSG00000038037	77.8888	1.99074	0.470213	4.23556	2.27979e-05	0.00186075	16	Socs1	protein_coding	TRUE
ENSMUSG00000062901	3056.92	0.537684	0.126849	4.23572	2.27816e-05	0.00186075	16	Klhl24	protein_coding	TRUE
ENSMUSG00000032387	2522.85	0.501515	0.118536	4.23374	2.29841e-05	0.00186535	9	Rbpms2	protein_coding	TRUE
ENSMUSG00000005360	981.038	0.75033	0.177241	4.21803	2.46446e-05	0.00198888	15	Slc1a3	protein_coding	TRUE
ENSMUSG00000040613	518.077	0.775	0.1837	4.21663	2.47976e-05	0.00199004	6	Apobec1	protein_coding	TRUE
ENSMUSG00000038793	1562.47	-1.08264	0.263569	-4.20648	2.59385e-05	0.00207003	1	Lefty1	protein_coding	TRUE
ENSMUSG00000038213	87.8499	1.73714	0.416688	4.1996	2.67389e-05	0.00212212	6	Tapbpl	protein_coding	TRUE
ENSMUSG00000031549	166.716	1.3252	0.314454	4.19226	2.76187e-05	0.0021799	8	Ido2	protein_coding	TRUE
ENSMUSG00000028862	977.587	-0.682054	0.165267	-4.14147	3.45086e-05	0.00270883	4	Map3k6	protein_coding	TRUE
ENSMUSG00000032244	11385	0.497398	0.120474	4.12115	3.76994e-05	0.00294321	9	Fem1b	protein_coding	TRUE
ENSMUSG00000022575	519.696	1.39278	0.338726	4.11435	3.88269e-05	0.00301485	15	Gsdmd	protein_coding	TRUE
ENSMUSG00000054404	578.833	0.954443	0.233757	4.10618	4.02249e-05	0.00310662	11	Slfn5	protein_coding	TRUE
ENSMUSG00000028517	1171.88	0.816044	0.19876	4.10045	4.12349e-05	0.00316759	4	Plpp3	protein_coding	TRUE
ENSMUSG00000016494	54.2308	-2.30483	0.551791	-4.09514	4.2191e-05	0.0032238	1	Cd34	protein_coding	TRUE
ENSMUSG00000031709	2090.2	-0.514907	0.125807	-4.08858	4.34031e-05	0.0032815	8	Tbc1d9	protein_coding	TRUE
ENSMUSG00000008575	2017.48	-0.554249	0.135411	-4.08874	4.33723e-05	0.0032815	4	Nfib	protein_coding	TRUE
ENSMUSG00000034121	828.7	0.826434	0.202418	4.07948	4.51356e-05	0.00339463	11	Mks1	protein_coding	TRUE
ENSMUSG00000049336	421.53	-2.08183	0.510322	-4.07572	4.58717e-05	0.00341423	11	Tenm2	protein_coding	TRUE
ENSMUSG00000018340	6094.93	-0.462228	0.113466	-4.07677	4.56647e-05	0.00341423	11	Anxa6	protein_coding	TRUE
ENSMUSG00000022893	1172.84	-0.673851	0.165863	-4.06267	4.85149e-05	0.00359235	16	Adamts1	protein_coding	TRUE
ENSMUSG00000027204	3157.92	-0.618878	0.153246	-4.05595	4.99307e-05	0.00367823	2	Fbn1	protein_coding	TRUE
ENSMUSG00000024462	2625.47	0.508562	0.125594	4.03937	5.3595e-05	0.00392802	17	Gabbr1	protein_coding	TRUE
ENSMUSG00000060183	39.1113	3.30142	0.831534	4.03487	5.46316e-05	0.00398367	5	Cxcl11	polymorphic_pseudogene	TRUE
ENSMUSG00000033955	4307.01	-0.449346	0.111542	-4.03208	5.52842e-05	0.0040109	2	Tnks1bp1	protein_coding	TRUE
ENSMUSG00000006200	283.997	1.06543	0.26608	4.02039	5.81025e-05	0.00417321	X	Rhox6	protein_coding	TRUE
ENSMUSG00000018012	811.201	-0.873069	0.217636	-4.0204	5.80982e-05	0.00417321	11	Rac3	protein_coding	TRUE
ENSMUSG00000017009	6359.04	0.619467	0.154205	4.00595	6.17698e-05	0.00441454	2	Sdc4	protein_coding	TRUE
ENSMUSG00000030087	252.311	1.06716	0.265939	4.00258	6.26545e-05	0.0044556	6	Klf15	protein_coding	TRUE
ENSMUSG00000049281	223.237	1.4432	0.35958	3.98907	6.63315e-05	0.00469385	9	Scn3b	protein_coding	TRUE
ENSMUSG00000031523	3236.05	0.51668	0.129804	3.98699	6.69156e-05	0.00470058	8	Dlc1	protein_coding	TRUE
ENSMUSG00000001506	448.8	-0.826499	0.209575	-3.98641	6.7081e-05	0.00470058	11	Col1a1	protein_coding	TRUE
ENSMUSG00000030722	966.568	0.572858	0.143604	3.98175	6.841e-05	0.00477043	7	Nfatc2ip	protein_coding	TRUE
ENSMUSG00000027227	335.406	0.964684	0.242933	3.97877	6.92719e-05	0.0048072	2	Sord	protein_coding	TRUE
ENSMUSG00000040010	3856.37	-0.445573	0.112045	-3.97756	6.96253e-05	0.00480849	8	Slc7a5	protein_coding	TRUE
ENSMUSG00000031295	863.174	0.612431	0.153725	3.97425	7.06014e-05	0.00485258	X	Phka2	protein_coding	TRUE
ENSMUSG00000031273	359.682	-1.04613	0.264601	-3.97078	7.16392e-05	0.00490046	X	Col4a6	protein_coding	TRUE
ENSMUSG00000018654	187.434	-1.56777	0.41371	-3.96894	7.21932e-05	0.00491496	11	Ikzf1	protein_coding	TRUE
ENSMUSG00000019916	2027.29	-0.640879	0.161024	-3.9677	7.25708e-05	0.00491735	10	P4ha1	protein_coding	TRUE
ENSMUSG00000050908	230.374	1.14862	0.287385	3.95696	7.59108e-05	0.00511952	16	Tvp23a	protein_coding	TRUE
ENSMUSG00000031161	4715.9	0.664975	0.166842	3.95444	7.67139e-05	0.00514951	X	Hdac6	protein_coding	TRUE
ENSMUSG00000030275	4088.37	0.428437	0.108592	3.94516	7.97482e-05	0.00532829	6	Etnk1	protein_coding	TRUE
ENSMUSG00000022779	2991.71	0.613406	0.155054	3.94337	8.03454e-05	0.00534334	16	Top3b	protein_coding	TRUE
ENSMUSG00000026307	541.965	0.785848	0.198795	3.93977	8.15582e-05	0.005399	1	Scly	protein_coding	TRUE
ENSMUSG00000029007	1178.92	0.598597	0.152348	3.93065	8.47178e-05	0.00558243	4	Agtrap	protein_coding	TRUE
ENSMUSG00000038843	277.98	0.9845	0.24958	3.92127	8.80829e-05	0.00577767	19	Gcnt1	protein_coding	TRUE
ENSMUSG00000039304	31.1542	2.94487	0.746842	3.90399	9.46213e-05	0.00617834	3	Tnfsf10	protein_coding	TRUE
ENSMUSG00000060461	3949.05	0.458082	0.117546	3.90161	9.55532e-05	0.00621096	9	Dppa5a	protein_coding	TRUE
ENSMUSG00000023186	3080.19	0.690423	0.177264	3.89785	9.70501e-05	0.00627984	9	Vwa5a	protein_coding	TRUE
ENSMUSG00000029223	4762.82	-0.571301	0.146959	-3.89166	9.95613e-05	0.0064096	5	Uchl1	protein_coding	TRUE
ENSMUSG00000053113	3119.14	0.523179	0.134488	3.89072	9.99478e-05	0.0064096	11	Socs3	protein_coding	TRUE
ENSMUSG00000031383	1344.12	0.632299	0.164065	3.88648	0.000101708	0.0064935	X	Dusp9	protein_coding	TRUE
ENSMUSG00000032492	266.499	1.2142	0.31121	3.88373	0.000102865	0.00653828	9	Pth1r	protein_coding	TRUE
ENSMUSG00000016763	1698.42	1.41726	0.359842	3.87463	0.000106789	0.0067578	15	Scube1	protein_coding	TRUE
ENSMUSG00000021614	12980	-0.652136	0.169624	-3.86638	0.000110464	0.00695974	13	Vcan	protein_coding	TRUE
ENSMUSG00000000278	3551.9	0.459464	0.118923	3.8638	0.000111639	0.00697923	11	Scpep1	protein_coding	TRUE
ENSMUSG00000028480	1152.3	0.625338	0.161758	3.86356	0.000111745	0.00697923	4	Glipr2	protein_coding	TRUE
ENSMUSG00000001472	8807.12	-0.340432	0.0884288	-3.84927	0.000118469	0.00736714	8	Tcf25	protein_coding	TRUE
ENSMUSG00000049866	2079.72	0.602268	0.15807	3.8481	0.000119038	0.0073706	1	Arl4c	protein_coding	TRUE
ENSMUSG00000030232	4660.77	0.466729	0.121746	3.83355	0.000126309	0.00778726	6	Aebp2	protein_coding	TRUE
ENSMUSG00000050002	322.875	0.845365	0.221092	3.82299	0.000131842	0.00809366	13	Idnk	protein_coding	TRUE
ENSMUSG00000003032	6214.94	-0.63853	0.168499	-3.82112	0.000132848	0.00812068	4	Klf4	protein_coding	TRUE
ENSMUSG00000030541	4653.38	0.476285	0.124799	3.81884	0.000134079	0.00814801	7	Idh2	protein_coding	TRUE
ENSMUSG00000022199	644.058	0.965331	0.254725	3.8182	0.000134429	0.00814801	14	Slc22a17	protein_coding	TRUE
ENSMUSG00000028347	4032.38	0.43853	0.114845	3.81166	0.000138036	0.00833147	4	Tmeff1	protein_coding	TRUE
ENSMUSG00000053411	2046.65	0.458097	0.120129	3.8091	0.000139473	0.00836486	15	Cbx7	protein_coding	TRUE
ENSMUSG00000028773	521.866	1.18956	0.307516	3.8086	0.000139754	0.00836486	4	Fabp3	protein_coding	TRUE
ENSMUSG00000031917	2801.73	-0.53817	0.14174	-3.80533	0.000141613	0.00844096	8	Nip7	protein_coding	TRUE
ENSMUSG00000030246	1060.85	0.80338	0.209711	3.80398	0.000142392	0.00845229	6	Ldhb	protein_coding	TRUE
ENSMUSG00000089762	273.122	0.96477	0.254297	3.79983	0.000144792	0.00855944	2	Ier5l	protein_coding	TRUE
ENSMUSG00000038893	482.386	0.830009	0.218862	3.79701	0.000146449	0.00858671	11	Fam117a	protein_coding	TRUE
ENSMUSG00000017929	1830.85	0.502417	0.132172	3.79751	0.000146154	0.00858671	2	B4galt5	protein_coding	TRUE
ENSMUSG00000021196	3330.91	-0.500643	0.132167	-3.78788	0.000151935	0.00887216	13	Pfkp	protein_coding	TRUE
ENSMUSG00000020638	188.59	1.11159	0.293508	3.78223	0.000155432	0.00903957	12	Cmpk2	protein_coding	TRUE
ENSMUSG00000025203	54499.5	-0.413395	0.10975	-3.76685	0.000165318	0.0095758	19	Scd2	protein_coding	TRUE
ENSMUSG00000051041	78.3501	1.81211	0.479088	3.76274	0.00016806	0.00969554	7	Olfml1	protein_coding	TRUE
ENSMUSG00000040703	939.895	-0.700264	0.184307	-3.75734	0.000171729	0.00986753	7	Cyp2s1	protein_coding	TRUE
ENSMUSG00000057880	1063.48	0.876988	0.233951	3.75571	0.000172848	0.00989225	16	Abat	protein_coding	TRUE
ENSMUSG00000035357	1426.16	0.588796	0.157794	3.74914	0.000177439	0.0101147	6	Pdzrn3	protein_coding	TRUE
ENSMUSG00000060675	171.56	1.0844	0.293764	3.74258	0.000182137	0.0103415	19	Plaat3	protein_coding	TRUE
ENSMUSG00000037266	3045.19	0.443361	0.118494	3.73648	0.000186618	0.010534	4	Rsrp1	protein_coding	TRUE
ENSMUSG00000075415	1550.61	0.661404	0.175658	3.73597	0.000186994	0.010534	2	Fnbp1	protein_coding	TRUE
ENSMUSG00000068748	1151.04	0.701205	0.188265	3.73219	0.000189821	0.0105743	6	Ptprz1	protein_coding	TRUE
ENSMUSG00000026235	4150.3	0.613124	0.1644	3.73314	0.000189108	0.0105743	1	Epha4	protein_coding	TRUE
ENSMUSG00000003814	26362	-0.333551	0.0894348	-3.73139	0.000190429	0.0105743	8	Calr	protein_coding	TRUE
ENSMUSG00000017607	95.4788	1.68752	0.441283	3.73109	0.000190654	0.0105743	11	Tns4	protein_coding	TRUE
ENSMUSG00000030638	220.468	1.3063	0.349005	3.72634	0.000194281	0.0106394	7	Sh3gl3	protein_coding	TRUE
ENSMUSG00000054408	3798.34	-0.364598	0.0978343	-3.7264	0.000194233	0.0106394	8	Spcs3	protein_coding	TRUE
ENSMUSG00000031990	1174.51	0.891568	0.236858	3.72595	0.000194581	0.0106394	9	Jam3	protein_coding	TRUE
ENSMUSG00000036986	3549.22	0.447954	0.120167	3.72568	0.000194789	0.0106394	9	Pml	protein_coding	TRUE
ENSMUSG00000057137	49.4405	2.08042	0.556248	3.72471	0.000195541	0.01064	6	Tmem140	protein_coding	TRUE
ENSMUSG00000019966	1925.32	-0.660524	0.17831	-3.7191	0.000199933	0.0107971	10	Kitl	protein_coding	TRUE
ENSMUSG00000056476	788.308	0.816286	0.218314	3.71928	0.000199793	0.0107971	3	Med12l	protein_coding	TRUE
ENSMUSG00000034813	875.397	0.693596	0.187146	3.71531	0.000202955	0.0108827	10	Grip1	protein_coding	TRUE
ENSMUSG00000028527	4503.94	0.434454	0.116466	3.71521	0.000203033	0.0108827	4	Ak4	protein_coding	TRUE
ENSMUSG00000024538	1360.83	-0.474352	0.127669	-3.71038	0.000206951	0.0110515	18	Ppic	protein_coding	TRUE
ENSMUSG00000031770	931.404	-0.632246	0.170039	-3.70879	0.00020825	0.0110797	8	Herpud1	protein_coding	TRUE
ENSMUSG00000020741	4647.89	-0.45725	0.123583	-3.70607	0.000210498	0.0111579	11	Cluh	protein_coding	TRUE
ENSMUSG00000044770	172.906	-1.05616	0.284262	-3.69931	0.000216182	0.0114171	10	Scml4	protein_coding	TRUE
ENSMUSG00000031216	179.607	1.44838	0.391335	3.69728	0.000217918	0.0114666	X	Stard8	protein_coding	TRUE
ENSMUSG00000008734	815.663	0.621815	0.168293	3.69357	0.000221128	0.0115931	7	Gprc5b	protein_coding	TRUE
ENSMUSG00000000632	157.464	1.41111	0.38036	3.69081	0.000223537	0.0116768	11	Sez6	protein_coding	TRUE
ENSMUSG00000020647	734.135	0.677305	0.183339	3.68655	0.000227316	0.0118311	12	Ncoa1	protein_coding	TRUE
ENSMUSG00000044646	851.385	-0.583132	0.157556	-3.68391	0.000229682	0.0119111	18	Zbtb7c	protein_coding	TRUE
ENSMUSG00000067276	502.182	0.890983	0.246935	3.68053	0.000232754	0.0119411	X	Capn6	protein_coding	TRUE
ENSMUSG00000091490	879.115	0.613238	0.165757	3.68093	0.000232383	0.0119411	8	Triml2	protein_coding	TRUE
ENSMUSG00000035692	53.4956	2.01243	0.545755	3.6823	0.00023114	0.0119411	4	Isg15	protein_coding	TRUE
ENSMUSG00000021238	515.124	0.780156	0.211678	3.67434	0.000238463	0.0121905	12	Aldh6a1	protein_coding	TRUE
ENSMUSG00000030681	1607.18	0.768373	0.208737	3.6728	0.000239903	0.0122206	7	Mvp	protein_coding	TRUE
ENSMUSG00000026617	2049.6	-0.485326	0.132452	-3.66547	0.000246889	0.012532	1	Bpnt1	protein_coding	TRUE
ENSMUSG00000079481	583.23	0.656493	0.179269	3.66341	0.000248881	0.0125825	X	Nhsl2	protein_coding	TRUE
ENSMUSG00000015222	4878.48	-0.464913	0.126892	-3.66263	0.000249636	0.0125825	1	Map2	protein_coding	TRUE
ENSMUSG00000022018	80.5515	1.85846	0.499559	3.65949	0.000252718	0.0126933	14	Rgcc	protein_coding	TRUE
ENSMUSG00000031987	904.629	-0.712273	0.194916	-3.64982	0.000262421	0.0131348	8	Egln1	protein_coding	TRUE
ENSMUSG00000022750	988.745	0.590151	0.161799	3.64699	0.00026533	0.0132342	16	Klhl22	protein_coding	TRUE
ENSMUSG00000064326	970.959	0.526142	0.144413	3.64353	0.000268929	0.0133673	12	Siva1	protein_coding	TRUE
ENSMUSG00000037972	1442.95	0.676824	0.185914	3.64126	0.000271303	0.0134389	16	Snn	protein_coding	TRUE
ENSMUSG00000031095	9304.5	0.43168	0.118674	3.63654	0.000276328	0.0136407	X	Cul4b	protein_coding	TRUE
ENSMUSG00000038086	160.69	1.46378	0.401532	3.63558	0.000277358	0.0136447	9	Hspb2	protein_coding	TRUE
ENSMUSG00000040850	18222.1	0.396921	0.10923	3.63198	0.000281253	0.0137891	11	Psme4	protein_coding	TRUE
ENSMUSG00000039959	5625.42	0.443265	0.121879	3.63007	0.000283341	0.0138442	5	Hip1	protein_coding	TRUE
ENSMUSG00000062070	2568.1	-0.636872	0.176138	-3.62748	0.000286202	0.0139366	X	Pgk1	protein_coding	TRUE
ENSMUSG00000036390	577.026	0.959297	0.262688	3.62433	0.000289713	0.0140599	6	Gadd45a	protein_coding	TRUE
ENSMUSG00000003134	1579.7	0.755029	0.20721	3.62325	0.000290929	0.014063	1	Tbc1d8	protein_coding	TRUE
ENSMUSG00000027508	567.535	0.79392	0.219341	3.62253	0.000291735	0.014063	3	Pag1	protein_coding	TRUE
ENSMUSG00000055407	1230.13	-0.629756	0.174189	-3.6152	0.000300115	0.0143705	7	Map6	protein_coding	TRUE
ENSMUSG00000018377	3854.46	0.464342	0.128387	3.61571	0.000299521	0.0143705	11	Vezf1	protein_coding	TRUE
ENSMUSG00000041773	1941.81	0.435216	0.120545	3.61194	0.000303914	0.014456	13	Enc1	protein_coding	TRUE
ENSMUSG00000036036	6604.23	0.376901	0.1043	3.61259	0.000303152	0.014456	17	Zfp57	protein_coding	TRUE
ENSMUSG00000027009	148.402	-1.27916	0.351224	-3.61032	0.000305822	0.0144988	2	Itga4	protein_coding	TRUE
ENSMUSG00000031558	5509.73	0.610593	0.169661	3.60229	0.000315424	0.0148669	5	Slit2	protein_coding	TRUE
ENSMUSG00000026837	3041.05	-0.432539	0.120041	-3.6021	0.000315657	0.0148669	2	Col5a1	protein_coding	TRUE
ENSMUSG00000033209	1210.2	0.67387	0.186611	3.59719	0.00032167	0.0151006	5	Ttc28	protein_coding	TRUE
ENSMUSG00000072082	4183.91	0.352873	0.0981105	3.59591	0.000323254	0.0151256	17	Ccnf	protein_coding	TRUE
ENSMUSG00000040562	179.88	1.12194	0.312432	3.59012	0.000330521	0.0154154	3	Gstm2	protein_coding	TRUE
ENSMUSG00000038884	265.756	1.02132	0.284237	3.58617	0.000335564	0.0155999	9	Shfl	protein_coding	TRUE
ENSMUSG00000000759	2870.05	-0.416105	0.116167	-3.58209	0.000340857	0.0157949	8	Tubgcp3	protein_coding	TRUE
ENSMUSG00000050334	922.823	-1.19582	0.335224	-3.57531	0.000349815	0.0161579	13	C130071C03Rik	lincRNA	TRUE
ENSMUSG00000041642	1642.12	0.722661	0.201627	3.56649	0.000361798	0.0166366	1	Kif21b	protein_coding	TRUE
ENSMUSG00000039686	1148.54	0.636156	0.17699	3.56598	0.000362496	0.0166366	2	Zer1	protein_coding	TRUE
ENSMUSG00000021567	245.043	-1.11967	0.315856	-3.56175	0.000368387	0.0168531	13	Nkd2	protein_coding	TRUE
ENSMUSG00000022206	370.94	-0.947975	0.266513	-3.56044	0.000370232	0.0168838	15	Npr3	protein_coding	TRUE
ENSMUSG00000028211	10962.2	0.811356	0.228158	3.54929	0.000386273	0.0175595	4	Trp53inp1	protein_coding	TRUE
ENSMUSG00000040118	766.168	0.72943	0.207625	3.54418	0.00039384	0.017835	5	Cacna2d1	protein_coding	TRUE
ENSMUSG00000031467	2060.28	-0.466168	0.131615	-3.54353	0.000394815	0.017835	8	Agpat5	protein_coding	TRUE
ENSMUSG00000055322	7604.7	-0.491511	0.138792	-3.53937	0.000401086	0.0180614	1	Tns1	protein_coding	TRUE
ENSMUSG00000032501	826.297	0.589525	0.166307	3.53545	0.00040708	0.0182741	15	Trib1	protein_coding	TRUE
ENSMUSG00000030096	9303.79	-0.32241	0.0913132	-3.53221	0.000412105	0.018442	6	Slc6a6	protein_coding	TRUE
ENSMUSG00000062373	2746.22	-0.383802	0.108748	-3.53011	0.000415388	0.0185312	15	Tmem65	protein_coding	TRUE
ENSMUSG00000028528	696.24	0.625048	0.176083	3.52833	0.000418186	0.0185983	4	Dnajc6	protein_coding	TRUE
ENSMUSG00000031657	3327.59	-0.445725	0.126905	-3.51513	0.000439547	0.0194879	8	Heatr3	protein_coding	TRUE
ENSMUSG00000060090	2250.06	0.439429	0.125503	3.50034	0.000464657	0.0205378	X	Rp2	protein_coding	TRUE
ENSMUSG00000028601	2257.63	0.41809	0.119337	3.49804	0.000468688	0.0206525	4	Echdc2	protein_coding	TRUE
ENSMUSG00000031480	472.808	-0.692654	0.19792	-3.49184	0.000479699	0.021073	8	Thsd1	protein_coding	TRUE
ENSMUSG00000031897	1294.87	0.63137	0.179787	3.48828	0.000486134	0.0212906	8	Psmb10	protein_coding	TRUE
ENSMUSG00000039067	3822.88	-0.408242	0.117411	-3.48526	0.000491663	0.0214673	8	Psmd7	protein_coding	TRUE
ENSMUSG00000049044	744.57	-0.660878	0.190164	-3.48202	0.000497641	0.0216625	2	Rapgef4	protein_coding	TRUE
ENSMUSG00000022203	599.947	0.969347	0.281773	3.47152	0.000517526	0.022411	14	Efs	protein_coding	TRUE
ENSMUSG00000041329	119.636	1.38434	0.395346	3.47129	0.000517958	0.022411	11	Atp1b2	protein_coding	TRUE
ENSMUSG00000033530	866.344	0.533657	0.153719	3.46683	0.00052664	0.0227183	12	Ttc7b	protein_coding	TRUE
ENSMUSG00000047547	2183.19	-0.444475	0.128273	-3.46584	0.000528569	0.0227332	13	Cltb	protein_coding	TRUE
ENSMUSG00000039410	195.775	1.48283	0.42763	3.46354	0.000533124	0.0228607	4	Prdm16	protein_coding	TRUE
ENSMUSG00000064145	4149.13	0.45713	0.131833	3.46202	0.000536146	0.0229218	9	Arih2	protein_coding	TRUE
ENSMUSG00000032245	546.438	1.05589	0.299166	3.45448	0.000551355	0.0235021	9	Cln6	protein_coding	TRUE
ENSMUSG00000022208	174.048	-1.02492	0.297237	-3.45266	0.000555087	0.0235912	14	Jph4	protein_coding	TRUE
ENSMUSG00000027004	235.718	1.45376	0.418512	3.45163	0.000557201	0.0236112	2	Frzb	protein_coding	TRUE
ENSMUSG00000041323	39.4619	2.10223	0.608028	3.44867	0.000563354	0.0238017	12	Ak7	protein_coding	TRUE
ENSMUSG00000002900	6244.38	0.529798	0.153744	3.44632	0.000568286	0.0239397	12	Lamb1	protein_coding	TRUE
ENSMUSG00000041438	4105.81	-0.434063	0.126189	-3.44478	0.000571529	0.0240059	8	Utp4	protein_coding	TRUE
ENSMUSG00000019989	3945.14	0.342414	0.0994852	3.44181	0.000577837	0.0242001	10	Enpp3	protein_coding	TRUE
ENSMUSG00000061436	1870.68	0.599105	0.174087	3.441	0.000579577	0.0242024	6	Hipk2	protein_coding	TRUE
ENSMUSG00000001119	739.931	-0.657762	0.191324	-3.43576	0.000590898	0.0246036	10	Col6a1	protein_coding	TRUE
ENSMUSG00000003955	1148.99	-0.560177	0.163384	-3.43259	0.000597851	0.0248212	16	Fam162a	protein_coding	TRUE
ENSMUSG00000017756	2690.24	0.363417	0.105984	3.42899	0.000605843	0.0250805	13	Slc12a7	protein_coding	TRUE
ENSMUSG00000046718	653.313	0.913638	0.26725	3.42734	0.000609532	0.0251607	8	Bst2	protein_coding	TRUE
ENSMUSG00000044365	433.391	-1.26601	0.37009	-3.42554	0.00061358	0.0251831	3	Cxxc4	protein_coding	TRUE
ENSMUSG00000069808	683.616	-0.611712	0.178364	-3.42561	0.000613428	0.0251831	11	Fam57a	protein_coding	TRUE
ENSMUSG00000062300	2864.56	0.449277	0.13126	3.42388	0.000617329	0.0252648	7	Nectin2	protein_coding	TRUE
ENSMUSG00000032807	275.743	-0.897465	0.258795	-3.41919	0.000628072	0.0255588	11	Alox12b	protein_coding	TRUE
ENSMUSG00000027180	2845.78	0.411565	0.120172	3.41954	0.00062726	0.0255588	2	Fbxo3	protein_coding	TRUE
ENSMUSG00000040254	397.79	-1.22934	0.370542	-3.41768	0.000631575	0.0256287	5	Sema3d	protein_coding	TRUE
ENSMUSG00000035783	209.474	1.50817	0.450715	3.41306	0.000642382	0.0259055	19	Acta2	protein_coding	TRUE
ENSMUSG00000074247	2001	-0.397192	0.11642	-3.41169	0.000645609	0.0259055	8	Dda1	protein_coding	TRUE
ENSMUSG00000018906	248.594	-0.877002	0.255159	-3.41328	0.000641861	0.0259055	11	P4ha2	protein_coding	TRUE
ENSMUSG00000006930	2288.65	0.590638	0.172695	3.41232	0.000644116	0.0259055	11	Hap1	protein_coding	TRUE
ENSMUSG00000022528	1709.25	-0.469555	0.137312	-3.40775	0.000655002	0.0261639	16	Hes1	protein_coding	TRUE
ENSMUSG00000038298	199.309	0.909282	0.266826	3.40747	0.00065569	0.0261639	3	Pdzk1	protein_coding	TRUE
ENSMUSG00000041889	334.435	1.23153	0.364279	3.40556	0.000660284	0.0262016	1	Shisa4	protein_coding	TRUE
ENSMUSG00000022636	1501.77	1.18884	0.346046	3.40585	0.000659587	0.0262016	16	Alcam	protein_coding	TRUE
ENSMUSG00000078566	756.14	-0.945176	0.27678	-3.40369	0.000664827	0.0262231	7	Bnip3	protein_coding	TRUE
ENSMUSG00000020788	2355.07	-0.407099	0.119775	-3.40363	0.000664971	0.0262231	11	Atp2a3	protein_coding	TRUE
ENSMUSG00000029033	1216.78	-0.573445	0.169122	-3.40308	0.000666302	0.0262231	4	Acap3	protein_coding	TRUE
ENSMUSG00000024501	6843.58	-0.661349	0.194808	-3.40039	0.000672904	0.0263386	18	Dpysl3	protein_coding	TRUE
ENSMUSG00000066441	2279.1	-0.407588	0.120003	-3.40078	0.00067194	0.0263386	12	Rdh11	protein_coding	TRUE
ENSMUSG00000003848	1771.45	-0.438002	0.129051	-3.39742	0.000680233	0.0265531	8	Nob1	protein_coding	TRUE
ENSMUSG00000025558	2879.92	-0.384162	0.112977	-3.39594	0.000683932	0.0266252	14	Dock9	protein_coding	TRUE
ENSMUSG00000029098	953.415	1.13658	0.327995	3.39419	0.000688325	0.0267238	5	Acox3	protein_coding	TRUE
ENSMUSG00000029094	1298.84	0.690654	0.202488	3.39251	0.00069256	0.0267262	5	Afap1	protein_coding	TRUE
ENSMUSG00000040594	1827.92	0.42462	0.125506	3.3921	0.000693579	0.0267262	11	Ranbp17	protein_coding	TRUE
ENSMUSG00000028518	1659.17	-0.434937	0.128294	-3.39195	0.000693968	0.0267262	4	Prkaa2	protein_coding	TRUE
ENSMUSG00000042331	1978.47	-0.399663	0.11792	-3.38982	0.000699383	0.0268626	11	Specc1	protein_coding	TRUE
ENSMUSG00000047786	261.025	1.02133	0.308218	3.38778	0.00070461	0.0269431	17	Lix1	protein_coding	TRUE
ENSMUSG00000045667	287.781	-0.767412	0.22661	-3.38754	0.000705228	0.0269431	11	Smtnl2	protein_coding	TRUE
ENSMUSG00000022899	434.421	0.671237	0.197965	3.38628	0.000708458	0.0269947	16	Slc15a2	protein_coding	TRUE
ENSMUSG00000040280	37.9293	-2.78574	0.832343	-3.3766	0.00073387	0.0277548	10	Ndufa4l2	protein_coding	TRUE
ENSMUSG00000033715	175.882	1.3606	0.412263	3.37648	0.000734202	0.0277548	13	Akr1c14	protein_coding	TRUE
ENSMUSG00000034271	140.537	1.37533	0.411485	3.37648	0.000734203	0.0277548	12	Jdp2	protein_coding	TRUE
ENSMUSG00000039477	2634.46	0.464604	0.137303	3.3753	0.000737363	0.0277892	5	Tnrc18	protein_coding	TRUE
ENSMUSG00000025076	374.075	0.794853	0.236201	3.37469	0.000738983	0.0277892	19	Casp7	protein_coding	TRUE
ENSMUSG00000068735	2123.61	0.646535	0.191691	3.37283	0.000744008	0.0279052	2	Trp53i11	protein_coding	TRUE
ENSMUSG00000040483	1608.6	0.48189	0.142742	3.37175	0.000746916	0.0279413	11	Xaf1	protein_coding	TRUE
ENSMUSG00000000811	579.255	-0.712994	0.21229	-3.36893	0.000754594	0.0281552	6	Txnrd3	protein_coding	TRUE
ENSMUSG00000034424	2723.29	-0.448219	0.13341	-3.36784	0.000757585	0.0281935	8	Gcsh	protein_coding	TRUE
ENSMUSG00000017478	5569.3	-0.355863	0.105906	-3.3624	0.000772687	0.0286074	8	Zc3h18	protein_coding	TRUE
ENSMUSG00000028037	28.9538	2.22683	0.660983	3.36307	0.000770817	0.0286074	3	Ifi44	protein_coding	TRUE
ENSMUSG00000050295	729.578	-0.790142	0.235613	-3.35345	0.000798111	0.0294726	13	Foxc1	protein_coding	TRUE
ENSMUSG00000087150	239.713	0.820733	0.246432	3.34882	0.000811567	0.0298927	6	BC064078	transcribed_unprocessed_pseudogene	TRUE
ENSMUSG00000005836	81.6284	1.40094	0.423282	3.34744	0.000815614	0.0299649	18	Gata6	protein_coding	TRUE
ENSMUSG00000020160	1889.42	0.615426	0.182981	3.34612	0.000819495	0.0300307	11	Meis1	protein_coding	TRUE
ENSMUSG00000026288	1823.97	0.451312	0.134651	3.34308	0.000828537	0.0302079	1	Inpp5d	protein_coding	TRUE
ENSMUSG00000053560	1546.45	-0.451143	0.134832	-3.34323	0.000828086	0.0302079	8	Ier2	protein_coding	TRUE
ENSMUSG00000054387	3899.01	0.45038	0.134764	3.34014	0.000837365	0.0304525	1	Mdm4	protein_coding	TRUE
ENSMUSG00000044041	1113.62	-0.902171	0.273023	-3.33834	0.000842793	0.0305725	11	Krt13	protein_coding	TRUE
ENSMUSG00000034330	2276.18	-0.43345	0.129894	-3.32692	0.000878123	0.0317183	8	Plcg2	protein_coding	TRUE
ENSMUSG00000010358	551.325	0.659816	0.198053	3.3267	0.000878795	0.0317183	11	Ifi35	protein_coding	TRUE
ENSMUSG00000033065	1836.78	0.398902	0.119978	3.32588	0.000881413	0.0317331	15	Pfkm	protein_coding	TRUE
ENSMUSG00000029121	2776.37	-0.73429	0.220926	-3.32211	0.00089338	0.0320035	5	Crmp1	protein_coding	TRUE
ENSMUSG00000035992	1727.62	0.493689	0.148247	3.32237	0.000892561	0.0320035	11	Fnip1	protein_coding	TRUE
ENSMUSG00000030088	252.663	0.857356	0.26128	3.31969	0.000901179	0.0322026	6	Aldh1l1	protein_coding	TRUE
ENSMUSG00000047146	8613.27	0.318117	0.0960663	3.31545	0.000914942	0.0326132	10	Tet1	protein_coding	TRUE
ENSMUSG00000037235	1305.07	-0.486832	0.147311	-3.30763	0.000940897	0.0334554	5	Mxd4	protein_coding	TRUE
ENSMUSG00000039191	2947.08	0.344775	0.104339	3.30442	0.000951724	0.0336737	5	Rbpj	protein_coding	TRUE
ENSMUSG00000015468	1700.81	-0.606746	0.183562	-3.30489	0.000950126	0.0336737	17	Notch4	protein_coding	TRUE
ENSMUSG00000021068	2259.09	-0.390701	0.118129	-3.30365	0.000954352	0.0336837	12	Nin	protein_coding	TRUE
ENSMUSG00000027833	100.26	1.92381	0.560537	3.30188	0.000960375	0.0338132	3	Shox2	protein_coding	TRUE
ENSMUSG00000066036	17327.3	0.274684	0.0833592	3.29454	0.000985833	0.0346247	4	Ubr4	protein_coding	TRUE
ENSMUSG00000024030	601.649	0.903904	0.272907	3.29272	0.000992215	0.0347638	17	Abcg1	protein_coding	TRUE
ENSMUSG00000031701	7782.19	-0.316774	0.0962735	-3.29155	0.000996367	0.0348214	8	Dnaja2	protein_coding	TRUE
ENSMUSG00000050737	83.0318	1.41456	0.422726	3.29089	0.000998707	0.0348214	2	Ptges	protein_coding	TRUE
ENSMUSG00000056413	1254.32	-0.556888	0.169938	-3.28689	0.001013	0.0349801	5	Adap1	protein_coding	TRUE
ENSMUSG00000022564	1011.72	0.782508	0.238328	3.28803	0.00100891	0.0349801	15	Grina	protein_coding	TRUE
ENSMUSG00000053774	5889.5	0.317905	0.0966572	3.28702	0.00101254	0.0349801	16	Ubxn7	protein_coding	TRUE
ENSMUSG00000002799	1022.85	-0.647133	0.196769	-3.28671	0.00101365	0.0349801	12	Jag2	protein_coding	TRUE
ENSMUSG00000020803	2893.11	-0.354842	0.108069	-3.28621	0.00101543	0.0349801	11	Txndc17	protein_coding	TRUE
ENSMUSG00000009291	2626.57	0.572109	0.174093	3.28552	0.00101794	0.0349825	10	Pttg1ip	protein_coding	TRUE
ENSMUSG00000040557	486.599	0.783046	0.236439	3.28342	0.00102556	0.0351603	5	Mettl27	protein_coding	TRUE
ENSMUSG00000022867	1346.25	0.54595	0.166833	3.27998	0.00103815	0.03547	16	Usp25	protein_coding	TRUE
ENSMUSG00000026864	22277.9	-0.339656	0.103712	-3.2796	0.00103953	0.03547	2	Hspa5	protein_coding	TRUE
ENSMUSG00000026305	4482.66	-0.3831	0.117136	-3.27158	0.00106947	0.0364052	1	Lrrfip1	protein_coding	TRUE
ENSMUSG00000020646	1636.28	-0.439245	0.134378	-3.26824	0.00108217	0.0367503	12	Mboat2	protein_coding	TRUE
ENSMUSG00000046323	637.791	0.620289	0.191514	3.26586	0.00109133	0.0369738	6	Dppa3	protein_coding	TRUE
ENSMUSG00000019558	1484.94	0.645323	0.199029	3.26011	0.0011137	0.0376431	X	Slc6a8	protein_coding	TRUE
ENSMUSG00000020482	1670.59	0.46003	0.141022	3.25861	0.00111961	0.0377022	11	Ccdc117	protein_coding	TRUE
ENSMUSG00000002107	1760.86	-0.606061	0.185681	-3.25833	0.0011207	0.0377022	2	Celf2	protein_coding	TRUE
ENSMUSG00000030279	1563.05	0.434462	0.133491	3.2558	0.00113073	0.0377744	6	C2cd5	protein_coding	TRUE
ENSMUSG00000003992	1020.93	0.558363	0.17158	3.25584	0.00113056	0.0377744	13	Ssbp2	protein_coding	TRUE
ENSMUSG00000003199	1685.88	0.440621	0.135259	3.25642	0.00112829	0.0377744	17	Mpnd	protein_coding	TRUE
ENSMUSG00000025082	122.443	-1.23506	0.375552	-3.24967	0.00115538	0.0382645	19	Vwa2	protein_coding	TRUE
ENSMUSG00000058301	6284.13	-0.364284	0.112384	-3.24689	0.00116672	0.0382645	8	Upf1	protein_coding	TRUE
ENSMUSG00000041203	2931.43	-0.352531	0.108506	-3.25085	0.0011506	0.0382645	8	Trir	protein_coding	TRUE
ENSMUSG00000021379	1268.53	-0.556782	0.171565	-3.24712	0.0011658	0.0382645	13	Id4	protein_coding	TRUE
ENSMUSG00000021595	10377.5	-0.394809	0.12178	-3.24786	0.00116276	0.0382645	13	Nsun2	protein_coding	TRUE
ENSMUSG00000053646	4791.4	-0.423994	0.130572	-3.24766	0.00116359	0.0382645	9	Plxnb1	protein_coding	TRUE
ENSMUSG00000037270	3652.1	0.374513	0.115015	3.24728	0.00116514	0.0382645	3	4932438A13Rik	protein_coding	TRUE
ENSMUSG00000028073	113.156	-1.40321	0.430072	-3.24694	0.00116653	0.0382645	3	Pear1	protein_coding	TRUE
ENSMUSG00000072244	2082.68	0.453002	0.139876	3.2453	0.00117326	0.0383043	7	Trim6	protein_coding	TRUE
ENSMUSG00000031578	4268.78	-0.385737	0.11891	-3.24576	0.00117136	0.0383043	8	Mak16	protein_coding	TRUE
ENSMUSG00000028698	2593.56	-0.379755	0.117088	-3.24452	0.00117648	0.0383225	4	Pik3r3	protein_coding	TRUE
ENSMUSG00000022197	2174.76	0.483974	0.149545	3.24243	0.00118515	0.0385173	15	Pdzd2	protein_coding	TRUE
ENSMUSG00000093661	83.6315	1.72976	0.531776	3.24106	0.00119087	0.0385645	6	Eif4e3	protein_coding	TRUE
ENSMUSG00000034926	8407.15	-0.393713	0.121455	-3.24079	0.00119197	0.0385645	4	Dhcr24	protein_coding	TRUE
ENSMUSG00000047710	3798.08	-0.416883	0.12874	-3.24008	0.00119495	0.0385741	8	Champ1	protein_coding	TRUE
ENSMUSG00000061887	4059.14	0.33037	0.102036	3.23822	0.00120278	0.0387397	4	Ssbp3	protein_coding	TRUE
ENSMUSG00000061928	120.863	-1.25718	0.384459	-3.23731	0.00120664	0.0387773	18	Dsg1b	protein_coding	TRUE
ENSMUSG00000029673	2929.39	0.351654	0.108722	3.23629	0.00121092	0.038828	5	Auts2	protein_coding	TRUE
ENSMUSG00000025265	982.764	0.494773	0.15359	3.23022	0.00123694	0.0395036	X	Fgd1	protein_coding	TRUE
ENSMUSG00000019960	4930.69	0.451713	0.139828	3.22946	0.00124024	0.0395036	10	Dusp6	protein_coding	TRUE
ENSMUSG00000032826	1547.91	-0.57658	0.178539	-3.22967	0.00123935	0.0395036	3	Ank2	protein_coding	TRUE
ENSMUSG00000034160	14748.3	0.373836	0.115423	3.22826	0.00124548	0.0395825	X	Ogt	protein_coding	TRUE
ENSMUSG00000055320	3538.71	0.377945	0.117065	3.22665	0.00125249	0.03963	7	Tead1	protein_coding	TRUE
ENSMUSG00000052949	611.199	0.81705	0.254645	3.22705	0.00125072	0.03963	11	Rnf157	protein_coding	TRUE
ENSMUSG00000031229	18496.4	0.383772	0.119459	3.21086	0.00132341	0.041552	X	Atrx	protein_coding	TRUE
ENSMUSG00000037552	3163.47	0.378043	0.117795	3.21046	0.00132523	0.041552	7	Plekhg2	protein_coding	TRUE
ENSMUSG00000069662	15249.3	0.376064	0.117074	3.21175	0.00131931	0.041552	10	Marcks	protein_coding	TRUE
ENSMUSG00000032193	9063.96	-0.387813	0.120772	-3.21104	0.00132254	0.041552	9	Ldlr	protein_coding	TRUE
ENSMUSG00000032181	295.918	1.3749	0.429852	3.20992	0.0013277	0.041552	9	Scg3	protein_coding	TRUE
ENSMUSG00000071847	3219.61	0.543249	0.168636	3.20603	0.00134582	0.0419363	18	Apcdd1	protein_coding	TRUE
ENSMUSG00000034282	1398.12	-0.567152	0.176051	-3.20604	0.00134576	0.0419363	11	Evpl	protein_coding	TRUE
ENSMUSG00000044734	1289.25	-0.497478	0.155045	-3.19868	0.00138057	0.0429263	13	Serpinb1a	protein_coding	TRUE
ENSMUSG00000048175	964.198	0.555543	0.172429	3.19407	0.00140283	0.0435242	15	Asb8	protein_coding	TRUE
ENSMUSG00000030310	161.334	-1.8235	0.570893	-3.19254	0.00141026	0.0436603	6	Slc6a1	protein_coding	TRUE
ENSMUSG00000020486	59.7628	1.56202	0.490186	3.18996	0.00142291	0.0439571	11	Septin4	protein_coding	TRUE
ENSMUSG00000049401	2337.63	0.394055	0.123808	3.18408	0.00145213	0.0447637	2	Ogfr	protein_coding	TRUE
ENSMUSG00000031604	7762.68	-0.288518	0.090725	-3.17982	0.00147366	0.0453302	8	Msmo1	protein_coding	TRUE
ENSMUSG00000054099	1049.83	0.502018	0.157239	3.17659	0.00149019	0.045546	5	Slc25a40	protein_coding	TRUE
ENSMUSG00000027233	67.8414	1.90914	0.565457	3.17732	0.00148642	0.045546	2	Patl2	protein_coding	TRUE
ENSMUSG00000068154	471.273	1.00391	0.317946	3.17694	0.00148838	0.045546	2	Insm1	protein_coding	TRUE
ENSMUSG00000078032	146.18	1.1671	0.357234	3.17334	0.00150698	0.0458757	7	Mir291b	miRNA	TRUE
ENSMUSG00000025572	1436.67	-0.475799	0.150308	-3.17326	0.00150737	0.0458757	11	Tmc6	protein_coding	TRUE
ENSMUSG00000020641	58.4307	1.82169	0.572907	3.1715	0.00151652	0.0460567	12	Rsad2	protein_coding	TRUE
ENSMUSG00000048814	179.191	-2.05502	0.648401	-3.16568	0.00154723	0.0467225	1	Lonrf2	protein_coding	TRUE
ENSMUSG00000033998	299.585	-0.741275	0.233787	-3.1651	0.0015503	0.0467225	8	Kcnk1	protein_coding	TRUE
ENSMUSG00000060586	84.0064	1.51827	0.478795	3.16488	0.00155145	0.0467225	17	H2-Eb1	protein_coding	TRUE
ENSMUSG00000028645	8098.4	-0.52886	0.166601	-3.16663	0.00154215	0.0467225	4	Slc2a1	protein_coding	TRUE
ENSMUSG00000035493	582.013	0.851513	0.270362	3.16299	0.00156155	0.0469282	13	Tgfbi	protein_coding	TRUE
ENSMUSG00000029338	677.285	-0.892656	0.283554	-3.16154	0.00156935	0.0470157	5	Antxr2	protein_coding	TRUE
ENSMUSG00000031997	190.076	0.995833	0.311022	3.16124	0.00157101	0.0470157	9	Trpc6	protein_coding	TRUE
ENSMUSG00000029108	1677.42	-0.673946	0.214381	-3.16017	0.00157679	0.0470906	5	Pcdh7	protein_coding	TRUE
ENSMUSG00000006418	2330.93	0.424658	0.134539	3.15799	0.00158863	0.0473458	2	Rnf114	protein_coding	TRUE
ENSMUSG00000039697	1028.5	0.533628	0.168173	3.15521	0.00160383	0.0476979	10	Ncoa7	protein_coding	TRUE
ENSMUSG00000043673	237.585	-1.06829	0.348709	-3.15402	0.0016104	0.0476979	12	Kcns3	protein_coding	TRUE
ENSMUSG00000035385	149.562	1.26209	0.396549	3.15445	0.00160803	0.0476979	11	Ccl2	protein_coding	TRUE
ENSMUSG00000020277	4882.55	-0.642862	0.205142	-3.15104	0.00162688	0.0480866	10	Pfkl	protein_coding	TRUE
ENSMUSG00000031378	376.284	0.642755	0.204287	3.14699	0.00164958	0.0482746	X	Abcd1	protein_coding	TRUE
ENSMUSG00000030283	496.287	1.0287	0.336552	3.14792	0.00164434	0.0482746	6	St8sia1	protein_coding	TRUE
ENSMUSG00000048450	87.6111	1.76092	0.549506	3.14643	0.00165274	0.0482746	5	Msx1	protein_coding	TRUE
ENSMUSG00000029313	1243.94	0.412617	0.130999	3.14857	0.0016407	0.0482746	5	Aff1	protein_coding	TRUE
ENSMUSG00000031451	575.046	-0.779495	0.236219	-3.14717	0.00164859	0.0482746	8	Gas6	protein_coding	TRUE
ENSMUSG00000013766	447.484	0.652734	0.207325	3.14632	0.0016534	0.0482746	17	Ly6g6e	protein_coding	TRUE
ENSMUSG00000030942	3030.72	-0.34399	0.10944	-3.14439	0.00166433	0.0483969	7	Thumpd1	protein_coding	TRUE
ENSMUSG00000020272	337.664	-0.785965	0.249971	-3.14462	0.00166305	0.0483969	11	Stk10	protein_coding	TRUE
ENSMUSG00000029875	115.53	1.43813	0.452457	3.14282	0.00167327	0.0485586	15	Ccdc184	protein_coding	TRUE
ENSMUSG00000033308	75.3888	2.76746	0.981484	3.13812	0.00170033	0.0492444	3	Dpyd	protein_coding	TRUE
ENSMUSG00000042215	510.694	-0.589856	0.187926	-3.13396	0.00172462	0.0498319	1	Bag2	protein_coding	TRUE
ENSMUSG00000021699	1924.74	-0.360218	0.115019	-3.13347	0.00172755	0.0498319	13	Pde4d	protein_coding	TRUE
ENSMUSG00000031781	3255.23	-0.403515	0.128896	-3.1302	0.00174687	0.0501875	8	Ciapin1	protein_coding	TRUE
ENSMUSG00000074825	662.35	-0.50214	0.160392	-3.13035	0.00174596	0.0501875	2	Itpripl1	protein_coding	TRUE
ENSMUSG00000064080	1417.99	-0.636424	0.199544	-3.12503	0.00177788	0.0504727	6	Fbln2	protein_coding	TRUE
ENSMUSG00000038855	1127.71	-0.463855	0.148079	-3.12579	0.0017733	0.0504727	1	Itpkb	protein_coding	TRUE
ENSMUSG00000039031	692.385	0.682482	0.219972	3.12614	0.00177118	0.0504727	10	Arhgap18	protein_coding	TRUE
ENSMUSG00000049382	12982	-0.398924	0.12746	-3.12546	0.00177528	0.0504727	15	Krt8	protein_coding	TRUE
ENSMUSG00000035829	417.661	0.64331	0.205661	3.12555	0.00177472	0.0504727	2	Ppp1r26	protein_coding	TRUE
ENSMUSG00000059013	391.49	0.85309	0.268441	3.12715	0.00176511	0.0504727	2	Sh2d3c	protein_coding	TRUE
ENSMUSG00000030695	20902	-0.273585	0.0878077	-3.11899	0.0018147	0.0512109	7	Aldoa	protein_coding	TRUE
ENSMUSG00000032281	140.937	-1.06165	0.338763	-3.11844	0.00181814	0.0512109	9	Acsbg1	protein_coding	TRUE
ENSMUSG00000069094	2976.16	0.381096	0.121773	3.11988	0.00180923	0.0512109	3	Pde7a	protein_coding	TRUE
ENSMUSG00000048249	928.652	0.521737	0.167131	3.11868	0.00181665	0.0512109	17	Crebrf	protein_coding	TRUE
ENSMUSG00000032449	3580.62	0.40037	0.128389	3.11581	0.00183438	0.0515674	9	Slc25a36	protein_coding	TRUE
ENSMUSG00000026219	19225.5	0.300734	0.0964865	3.11409	0.0018451	0.0517674	1	Trip12	protein_coding	TRUE
ENSMUSG00000027646	2674.94	0.509527	0.163084	3.11199	0.00185828	0.0520356	2	Src	protein_coding	TRUE
ENSMUSG00000073664	2206.9	0.438863	0.140997	3.11031	0.0018689	0.0522309	1	Nbeal1	protein_coding	TRUE
ENSMUSG00000025422	256.488	1.29755	0.422996	3.10767	0.00188571	0.0525823	10	Agap2	protein_coding	TRUE
ENSMUSG00000055296	3084.99	0.478722	0.153848	3.10718	0.00188879	0.0525823	4	Tmem245	protein_coding	TRUE
ENSMUSG00000029219	46.2552	-1.8152	0.586015	-3.10371	0.00191112	0.0531012	5	Slc10a4	protein_coding	TRUE
ENSMUSG00000022558	1329.08	0.521243	0.167884	3.10053	0.00193178	0.0533653	15	Mroh1	protein_coding	TRUE
ENSMUSG00000022517	1794.42	0.405154	0.130671	3.10117	0.00192757	0.0533653	16	Mgrn1	protein_coding	TRUE
ENSMUSG00000028041	2525.3	-0.388213	0.125182	-3.10075	0.00193031	0.0533653	3	Adam15	protein_coding	TRUE
ENSMUSG00000045659	2011.45	0.388857	0.125378	3.09927	0.00193998	0.0534338	7	Plekha7	protein_coding	TRUE
ENSMUSG00000059939	1640.39	0.468418	0.150927	3.09901	0.00194169	0.0534338	4	9430015G10Rik	protein_coding	TRUE
ENSMUSG00000041670	126.86	1.31091	0.421946	3.09811	0.00194757	0.0534499	1	Rims1	protein_coding	TRUE
ENSMUSG00000038732	1600.25	-0.387976	0.125257	-3.09779	0.00194972	0.0534499	13	Mboat1	protein_coding	TRUE
ENSMUSG00000018846	6204.4	-0.326657	0.105527	-3.09678	0.00195633	0.0535288	11	Pank3	protein_coding	TRUE
ENSMUSG00000064115	142.664	2.60159	0.960182	3.09558	0.00196429	0.0536445	16	Cadm2	protein_coding	TRUE
ENSMUSG00000038552	3073.91	0.361138	0.116454	3.09342	0.00197861	0.0539331	5	Fndc4	protein_coding	TRUE
ENSMUSG00000031697	2947.9	-0.33222	0.107558	-3.09031	0.00199945	0.054398	8	Orc6	protein_coding	TRUE
ENSMUSG00000031799	10564.5	-0.316644	0.102316	-3.08838	0.00201253	0.0545472	8	Tpm4	protein_coding	TRUE
ENSMUSG00000022010	8229.45	0.437306	0.141436	3.08883	0.00200945	0.0545472	14	Tsc22d1	protein_coding	TRUE
ENSMUSG00000027375	5425.69	-0.351581	0.113856	-3.08767	0.00201731	0.0545739	2	Mal	protein_coding	TRUE
ENSMUSG00000056380	187.949	-1.09561	0.362811	-3.08508	0.00203494	0.0549473	X	Gpr50	protein_coding	TRUE
ENSMUSG00000010505	618.905	1.35634	0.448727	3.08155	0.00205923	0.0554987	2	Myt1	protein_coding	TRUE
ENSMUSG00000033306	3144.9	0.639295	0.207367	3.07751	0.00208741	0.0561031	16	Lpp	protein_coding	TRUE
ENSMUSG00000011148	48.1093	1.80838	0.575294	3.07721	0.00208946	0.0561031	12	Adssl1	protein_coding	TRUE
ENSMUSG00000036180	5735.2	-0.296283	0.0963354	-3.07599	0.00209807	0.0562174	8	Gatad2a	protein_coding	TRUE
ENSMUSG00000039611	214.547	-1.00972	0.328319	-3.07549	0.00210155	0.0562174	4	Tmem246	protein_coding	TRUE
ENSMUSG00000003617	133.44	1.47257	0.47705	3.07333	0.00211682	0.0565207	3	Cp	protein_coding	TRUE
ENSMUSG00000038279	4574.77	-0.364516	0.118862	-3.07108	0.00213285	0.0567379	6	Nop2	protein_coding	TRUE
ENSMUSG00000056144	132.942	1.10036	0.36012	3.07119	0.00213209	0.0567379	7	Trim34a	protein_coding	TRUE
ENSMUSG00000055523	37.3301	1.97767	0.640778	3.06681	0.00216356	0.0574483	19	Gucy2g	protein_coding	TRUE
ENSMUSG00000021846	839.653	0.554649	0.179384	3.06381	0.00218538	0.0579205	14	Peli2	protein_coding	TRUE
ENSMUSG00000023927	1058.3	0.533275	0.17428	3.06107	0.00220548	0.0583457	17	Satb1	protein_coding	TRUE
ENSMUSG00000019866	360.438	1.01799	0.326668	3.06036	0.0022107	0.0583763	10	Crybg1	protein_coding	TRUE
ENSMUSG00000027999	442.76	-0.689073	0.228425	-3.05303	0.00226547	0.0597127	3	Pla2g12a	protein_coding	TRUE
ENSMUSG00000037993	4560.7	-0.293482	0.096159	-3.05227	0.0022712	0.0597542	8	Dhx38	protein_coding	TRUE
ENSMUSG00000023456	7698.27	-0.461874	0.151994	-3.04956	0.00229177	0.0599659	6	Tpi1	protein_coding	TRUE
ENSMUSG00000032294	37565.5	-0.438436	0.144119	-3.05037	0.00228557	0.0599659	9	Pkm	protein_coding	TRUE
ENSMUSG00000026664	1837.57	0.394423	0.129291	3.05002	0.00228827	0.0599659	2	Phyh	protein_coding	TRUE
ENSMUSG00000029780	1337.7	-0.441015	0.144824	-3.04515	0.00232561	0.0607406	6	Nt5c3	protein_coding	TRUE
ENSMUSG00000003037	2640.6	-0.334899	0.11019	-3.03832	0.00237899	0.0620222	8	Rab8a	protein_coding	TRUE
ENSMUSG00000029922	7930.46	0.281802	0.0928616	3.03619	0.00239588	0.0623494	6	Mkrn1	protein_coding	TRUE
ENSMUSG00000015053	442.954	0.843772	0.27694	3.02966	0.00244831	0.0635986	6	Gata2	protein_coding	TRUE
ENSMUSG00000032939	4829.76	-0.308055	0.101753	-3.02761	0.00246499	0.0639163	8	Nup93	protein_coding	TRUE
ENSMUSG00000021608	5017.66	0.337772	0.111441	3.02655	0.00247358	0.0640234	13	Lpcat1	protein_coding	TRUE
ENSMUSG00000030607	112.334	-1.2319	0.41894	-3.02544	0.00248269	0.0641436	7	Acan	protein_coding	TRUE
ENSMUSG00000028756	1093.99	0.4613	0.152088	3.02368	0.00249718	0.064402	4	Pink1	protein_coding	TRUE
ENSMUSG00000058355	15566.3	-0.281049	0.0929834	-3.02306	0.00250236	0.0644201	8	Abce1	protein_coding	TRUE
ENSMUSG00000030231	1508.75	0.395645	0.130975	3.02174	0.00251329	0.0645857	6	Plekha5	protein_coding	TRUE
ENSMUSG00000036052	453.165	0.710176	0.234819	3.02064	0.00252238	0.0647036	4	Dnajb5	protein_coding	TRUE
ENSMUSG00000024782	1860.87	-0.428895	0.142304	-3.01903	0.00253589	0.0648187	19	Ak3	protein_coding	TRUE
ENSMUSG00000066705	1275.99	0.528073	0.174452	3.01916	0.00253473	0.0648187	9	Fxyd6	protein_coding	TRUE
ENSMUSG00000032334	194.98	1.12443	0.379758	3.01787	0.00254561	0.0648477	9	Loxl1	protein_coding	TRUE
ENSMUSG00000024042	4797.69	0.303456	0.10053	3.01781	0.00254606	0.0648477	17	Sik1	protein_coding	TRUE
ENSMUSG00000028354	887.159	0.550376	0.179983	3.01716	0.00255152	0.0648718	1	Fmn2	protein_coding	TRUE
ENSMUSG00000029178	2335.49	-0.333636	0.110454	-3.01568	0.00256406	0.0650754	5	Klf3	protein_coding	TRUE
ENSMUSG00000040136	246.507	-0.780401	0.258012	-3.01493	0.00257038	0.0651209	7	Abcc8	protein_coding	TRUE
ENSMUSG00000016206	54.6213	1.52018	0.508501	3.01411	0.00257734	0.0651822	17	H2-M3	protein_coding	TRUE
ENSMUSG00000037492	103.032	-1.18693	0.402559	-3.01122	0.00260201	0.0654604	8	Zmat4	protein_coding	TRUE
ENSMUSG00000026872	2600.3	0.50783	0.168871	3.01129	0.00260137	0.0654604	2	Zeb2	protein_coding	TRUE
ENSMUSG00000027185	3341.32	-0.369969	0.122893	-3.01159	0.0025988	0.0654604	2	Nat10	protein_coding	TRUE
ENSMUSG00000001436	565.977	-0.600363	0.19939	-3.00919	0.00261941	0.065783	10	Slc19a1	protein_coding	TRUE
ENSMUSG00000039716	401.54	-0.762933	0.25279	-3.00862	0.00262433	0.0657916	9	Dock3	protein_coding	TRUE
ENSMUSG00000004038	61.9896	1.55161	0.503675	3.00786	0.00263095	0.0658425	3	Gstm3	protein_coding	TRUE
ENSMUSG00000032860	141.993	-1.09749	0.376682	-3.00558	0.00265077	0.0661081	7	P2ry2	protein_coding	TRUE
ENSMUSG00000045312	389.906	0.858016	0.285882	3.00558	0.00265076	0.0661081	13	Lhfpl2	protein_coding	TRUE
ENSMUSG00000022708	705.657	0.571325	0.189932	3.0037	0.00266718	0.0664022	16	Zbtb20	protein_coding	TRUE
ENSMUSG00000020000	483.018	-0.870829	0.295734	-3.00142	0.00268721	0.0666698	10	Moxd1	protein_coding	TRUE
ENSMUSG00000027995	2524.55	0.572276	0.189946	3.00172	0.00268461	0.0666698	3	Tlr2	protein_coding	TRUE
ENSMUSG00000027962	182.156	1.52595	0.498524	2.99569	0.00273829	0.0678199	3	Vcam1	protein_coding	TRUE
ENSMUSG00000025993	443.851	0.92001	0.305512	2.99391	0.00275424	0.0678554	1	Slc40a1	protein_coding	TRUE
ENSMUSG00000038482	5255.85	-0.346289	0.115772	-2.99417	0.00275189	0.0678554	8	Tfdp1	protein_coding	TRUE
ENSMUSG00000006958	255.039	0.755051	0.251573	2.99466	0.00274747	0.0678554	16	Chrd	protein_coding	TRUE
ENSMUSG00000039831	1541.19	0.462405	0.154972	2.99291	0.00276334	0.0678554	3	Arhgap29	protein_coding	TRUE
ENSMUSG00000020142	1748.45	0.615003	0.204425	2.99309	0.00276166	0.0678554	11	Slc1a4	protein_coding	TRUE
ENSMUSG00000029862	178.988	0.926618	0.306737	2.99098	0.00278084	0.0681685	6	Clcn1	protein_coding	TRUE
ENSMUSG00000024663	154.797	1.08793	0.373359	2.98998	0.00278997	0.0682758	19	Rab3il1	protein_coding	TRUE
ENSMUSG00000020898	4951.36	0.356016	0.119073	2.98866	0.00280204	0.0684546	11	Ctc1	protein_coding	TRUE
ENSMUSG00000004035	207.276	0.985609	0.327807	2.98731	0.00281442	0.0686404	3	Gstm7	protein_coding	TRUE
ENSMUSG00000022475	708.96	0.707125	0.239045	2.98569	0.00282938	0.0688882	15	Hdac7	protein_coding	TRUE
ENSMUSG00000040466	168.779	0.903604	0.302712	2.98508	0.00283501	0.0689084	7	Blvrb	protein_coding	TRUE
ENSMUSG00000025403	3014.36	-0.35512	0.119102	-2.98242	0.00285978	0.0693931	10	Shmt2	protein_coding	TRUE
ENSMUSG00000025529	532.586	-0.609557	0.204545	-2.97952	0.00288699	0.0699353	X	Zfp711	protein_coding	TRUE
ENSMUSG00000022040	159.096	0.933864	0.313273	2.97872	0.00289456	0.0700006	14	Ephx2	protein_coding	TRUE
ENSMUSG00000039385	774.868	1.01426	0.341032	2.97547	0.00292543	0.0703917	15	Cdh6	protein_coding	TRUE
ENSMUSG00000021610	2653.79	-0.318732	0.107155	-2.97555	0.00292466	0.0703917	13	Clptm1l	protein_coding	TRUE
ENSMUSG00000020592	3406.27	-0.302325	0.101563	-2.97565	0.00292373	0.0703917	12	Sdc1	protein_coding	TRUE
ENSMUSG00000025658	519.354	-0.677656	0.227856	-2.97209	0.00295777	0.0710507	X	Cnksr2	protein_coding	TRUE
ENSMUSG00000055254	239.863	-1.16409	0.392178	-2.96949	0.00298294	0.0715359	13	Ntrk2	protein_coding	TRUE
ENSMUSG00000035828	1824.49	0.358024	0.12073	2.9663	0.00301408	0.0719593	15	Pim3	protein_coding	TRUE
ENSMUSG00000039115	726.817	-0.681737	0.231529	-2.96664	0.00301075	0.0719593	9	Itga9	protein_coding	TRUE
ENSMUSG00000020716	3753.48	0.420437	0.141703	2.96614	0.00301563	0.0719593	11	Nf1	protein_coding	TRUE
ENSMUSG00000006575	824.561	0.505756	0.171164	2.96496	0.00302725	0.0721168	11	Rundc3a	protein_coding	TRUE
ENSMUSG00000021794	22688.4	0.405097	0.136546	2.96148	0.00306163	0.0728151	14	Glud1	protein_coding	TRUE
ENSMUSG00000022562	231.616	0.754192	0.253686	2.95877	0.00308866	0.0732156	15	Oplah	protein_coding	TRUE
ENSMUSG00000049313	2224.43	0.570721	0.191468	2.95928	0.0030836	0.0732156	9	Sorl1	protein_coding	TRUE
ENSMUSG00000029776	1054.81	0.43597	0.147306	2.95755	0.00310098	0.0733863	6	Hibadh	protein_coding	TRUE
ENSMUSG00000026278	590.822	-0.501582	0.169675	-2.95596	0.00311696	0.0734019	1	Bok	protein_coding	TRUE
ENSMUSG00000036908	65.1209	1.45828	0.505546	2.95597	0.00311691	0.0734019	19	Unc93b1	protein_coding	TRUE
ENSMUSG00000022768	218.632	-0.903821	0.304288	-2.95652	0.00311134	0.0734019	16	Ccdc116	protein_coding	TRUE
ENSMUSG00000000776	1494.57	-0.393513	0.13333	-2.95535	0.00312314	0.073427	14	Polr3d	protein_coding	TRUE
ENSMUSG00000046707	1704.7	-0.347782	0.117769	-2.95285	0.00314859	0.0736636	8	Csnk2a2	protein_coding	TRUE
ENSMUSG00000067049	258.588	-0.776263	0.262603	-2.95378	0.00313912	0.0736636	17	Unc93a	protein_coding	TRUE
ENSMUSG00000061130	2442.96	0.419787	0.141798	2.95333	0.00314361	0.0736636	17	Ppm1b	protein_coding	TRUE
ENSMUSG00000042589	625.34	-0.947966	0.319774	-2.95166	0.00316066	0.0738259	5	Cux2	protein_coding	TRUE
ENSMUSG00000003279	1248.09	-0.410468	0.139351	-2.95089	0.00316855	0.0738899	17	Dlgap1	protein_coding	TRUE
ENSMUSG00000022438	332.197	0.795744	0.27417	2.95006	0.00317709	0.0739691	15	Parvb	protein_coding	TRUE
ENSMUSG00000000605	1618.51	-0.449413	0.152476	-2.94755	0.00320307	0.0744533	7	Clcn4	protein_coding	TRUE
ENSMUSG00000026443	171.443	-1.09943	0.387055	-2.94604	0.00321866	0.0746949	1	Lrrn2	protein_coding	TRUE
ENSMUSG00000034413	99.9348	1.34356	0.460722	2.94313	0.00324915	0.0752807	17	Neurl1b	protein_coding	TRUE
ENSMUSG00000045314	109.764	1.22835	0.412481	2.94248	0.00325591	0.0753159	5	Sowahb	protein_coding	TRUE
ENSMUSG00000067586	565.422	1.18153	0.40714	2.94102	0.00327133	0.0754296	13	S1pr3	protein_coding	TRUE
ENSMUSG00000022500	2002.17	0.542185	0.183056	2.9413	0.00326838	0.0754296	16	Litaf	protein_coding	TRUE
ENSMUSG00000069309	651.959	-0.695608	0.236451	-2.94015	0.00328055	0.0755211	13	Hist1h2an	protein_coding	TRUE
ENSMUSG00000041126	1913	0.37805	0.128715	2.93577	0.00332721	0.0764726	11	H2az2	protein_coding	TRUE
ENSMUSG00000027820	1059.14	-0.453723	0.155016	-2.93503	0.00333515	0.0765327	3	Mme	protein_coding	TRUE
ENSMUSG00000029405	22250.2	0.327466	0.111592	2.93417	0.00334444	0.0766233	5	G3bp2	protein_coding	TRUE
ENSMUSG00000045664	86.1943	-1.19565	0.400823	-2.92629	0.0034303	0.0783289	19	Cdc42ep2	protein_coding	TRUE
ENSMUSG00000052488	2407.65	-0.367507	0.125676	-2.92584	0.00343524	0.0783289	8	Cherp	protein_coding	TRUE
ENSMUSG00000026981	68.6199	-1.38493	0.476499	-2.92646	0.00342843	0.0783289	2	Il1rn	protein_coding	TRUE
ENSMUSG00000033751	1270.07	-0.387313	0.132573	-2.92346	0.00346161	0.0786922	8	Gadd45gip1	protein_coding	TRUE
ENSMUSG00000060206	5817.48	0.289808	0.0991399	2.92342	0.00346213	0.0786922	4	Zfp462	protein_coding	TRUE
ENSMUSG00000031976	4925.99	-0.383188	0.131191	-2.92287	0.00346824	0.0787065	8	Urb2	protein_coding	TRUE
ENSMUSG00000033083	628.128	-0.530883	0.18184	-2.92183	0.00347983	0.0788451	14	Tbc1d4	protein_coding	TRUE
ENSMUSG00000020048	21364.1	-0.288602	0.0989397	-2.92129	0.00348583	0.0788566	10	Hsp90b1	protein_coding	TRUE
ENSMUSG00000026342	805.314	0.649314	0.222134	2.91915	0.00350992	0.0790282	1	Slc35f5	protein_coding	TRUE
ENSMUSG00000035941	8499.52	0.315606	0.108098	2.91958	0.00350502	0.0790282	9	Ibtk	protein_coding	TRUE
ENSMUSG00000000861	534.993	-0.898161	0.318578	-2.92005	0.00349976	0.0790282	11	Bcl11a	protein_coding	TRUE
ENSMUSG00000025609	3021.44	0.307878	0.105514	2.91682	0.00353621	0.0794955	6	Mkln1	protein_coding	TRUE
ENSMUSG00000022099	986.244	-0.422273	0.145291	-2.91565	0.00354949	0.0796694	14	Dmtn	protein_coding	TRUE
ENSMUSG00000029826	5241.59	0.295205	0.101286	2.9142	0.00356599	0.0799148	6	Zc3hav1	protein_coding	TRUE
ENSMUSG00000071537	225.786	-0.823129	0.284521	-2.91177	0.00359384	0.0799156	6	Klrg2	protein_coding	TRUE
ENSMUSG00000006589	3575.08	-0.387067	0.132955	-2.91295	0.00358037	0.0799156	8	Aprt	protein_coding	TRUE
ENSMUSG00000032218	3362.71	0.305414	0.104699	2.91347	0.00357433	0.0799156	9	Ccnb2	protein_coding	TRUE
ENSMUSG00000028184	2577.46	0.398675	0.137042	2.91185	0.00359293	0.0799156	3	Adgrl2	protein_coding	TRUE
ENSMUSG00000024426	644.947	0.534919	0.183584	2.91188	0.00359258	0.0799156	17	Atat1	protein_coding	TRUE
ENSMUSG00000042712	3711.56	0.514186	0.176873	2.91051	0.00360841	0.0799921	X	Tceal9	protein_coding	TRUE
ENSMUSG00000025407	520.821	-0.795223	0.271096	-2.91088	0.00360418	0.0799921	10	Gli1	protein_coding	TRUE
ENSMUSG00000045284	1517.21	0.472509	0.163308	2.90363	0.00368863	0.0815187	X	Dcaf12l1	protein_coding	TRUE
ENSMUSG00000030214	1388.09	-0.418021	0.143353	-2.90374	0.0036873	0.0815187	6	Plbd1	protein_coding	TRUE
ENSMUSG00000017639	1302.62	0.563135	0.194173	2.90252	0.00370179	0.0816838	11	Rab11fip4	protein_coding	TRUE
ENSMUSG00000026640	1220.17	0.655369	0.22622	2.90163	0.00371231	0.0817903	1	Plxna2	protein_coding	TRUE
ENSMUSG00000035397	1862.18	-0.410078	0.141791	-2.89978	0.00373427	0.0821482	10	Klf16	protein_coding	TRUE
ENSMUSG00000038623	66.3196	1.35479	0.468983	2.89887	0.00374515	0.0822616	7	Tm6sf1	protein_coding	TRUE
ENSMUSG00000000142	830.02	0.499294	0.172488	2.89642	0.00377451	0.08278	11	Axin2	protein_coding	TRUE
ENSMUSG00000031904	3463.78	-0.410005	0.141786	-2.89511	0.00379028	0.0829989	8	Slc7a6	protein_coding	TRUE
ENSMUSG00000028729	4396.49	-0.373287	0.129412	-2.89302	0.0038156	0.0834264	4	Ebna1bp2	protein_coding	TRUE
ENSMUSG00000024349	48.767	1.48103	0.510108	2.89092	0.00384114	0.0838571	18	Sting1	protein_coding	TRUE
ENSMUSG00000031776	3347.48	-0.29721	0.102919	-2.89029	0.00384883	0.0838974	8	Arl2bp	protein_coding	TRUE
ENSMUSG00000031862	4297.54	-0.282656	0.0978531	-2.88863	0.00386929	0.084128	8	Atp13a1	protein_coding	TRUE
ENSMUSG00000029001	154.454	0.9651	0.333107	2.88848	0.00387112	0.084128	4	Fbxo44	protein_coding	TRUE
ENSMUSG00000034586	332.859	0.688815	0.237695	2.88743	0.00388401	0.0842806	11	Hid1	protein_coding	TRUE
ENSMUSG00000032902	4940.62	-0.344898	0.1196	-2.8864	0.00389674	0.0844293	3	Slc16a1	protein_coding	TRUE
ENSMUSG00000002980	385.648	0.921039	0.319741	2.88416	0.00392465	0.0847329	7	Bcam	protein_coding	TRUE
ENSMUSG00000026311	774.861	0.529068	0.181589	2.88291	0.00394024	0.0847329	1	Asb1	protein_coding	TRUE
ENSMUSG00000026623	2301.72	0.409765	0.14171	2.88322	0.00393636	0.0847329	1	Lpgat1	protein_coding	TRUE
ENSMUSG00000037907	581.393	-0.806255	0.284444	-2.88416	0.0039246	0.0847329	11	Ankrd13b	protein_coding	TRUE
ENSMUSG00000040434	279.878	0.740855	0.25685	2.88299	0.00393918	0.0847329	2	Large2	protein_coding	TRUE
ENSMUSG00000027996	601.161	0.555174	0.191682	2.87994	0.00397748	0.0854058	3	Sfrp2	protein_coding	TRUE
ENSMUSG00000028640	1223.7	0.423019	0.149228	2.87477	0.00404316	0.0866867	2	Tfap2c	protein_coding	TRUE
ENSMUSG00000021831	2190.67	-0.437179	0.152107	-2.87361	0.00405811	0.0868775	14	Ero1l	protein_coding	TRUE
ENSMUSG00000024044	1388.75	-0.526418	0.181409	-2.87123	0.00408876	0.0874034	17	Epb41l3	protein_coding	TRUE
ENSMUSG00000053644	1404.14	0.41779	0.14571	2.86875	0.00412096	0.0874269	18	Aldh7a1	protein_coding	TRUE
ENSMUSG00000008450	1698.51	-0.344592	0.120121	-2.86955	0.00411051	0.0874269	8	Nutf2	protein_coding	TRUE
ENSMUSG00000022914	4783.68	0.307713	0.107086	2.8674	0.00413855	0.0874269	16	Brwd1	protein_coding	TRUE
ENSMUSG00000004885	1131.1	-0.943851	0.332409	-2.86912	0.00411611	0.0874269	3	Crabp2	protein_coding	TRUE
ENSMUSG00000033278	594.826	-0.752438	0.257081	-2.86775	0.00413407	0.0874269	17	Ptprm	protein_coding	TRUE
ENSMUSG00000020774	159.239	1.14155	0.390522	2.86944	0.004112	0.0874269	11	Aspa	protein_coding	TRUE
ENSMUSG00000038335	4660.01	-0.385909	0.134617	-2.86825	0.00412748	0.0874269	11	Tsr1	protein_coding	TRUE
ENSMUSG00000037553	981.879	0.42681	0.148429	2.86887	0.00411942	0.0874269	4	Zdhhc18	protein_coding	TRUE
ENSMUSG00000027562	4579.55	0.48706	0.170621	2.86687	0.00414552	0.0874455	3	Car2	protein_coding	TRUE
ENSMUSG00000034459	47.7283	1.61882	0.572348	2.86476	0.00417321	0.0877719	19	Ifit1	protein_coding	TRUE
ENSMUSG00000032601	5070.48	0.311495	0.108638	2.8652	0.0041675	0.0877719	9	Prkar2a	protein_coding	TRUE
ENSMUSG00000039270	2393.37	-0.454407	0.157859	-2.86372	0.00418704	0.0879339	4	Megf9	protein_coding	TRUE
ENSMUSG00000030077	987.316	-0.574281	0.201748	-2.86193	0.00421073	0.0881736	6	Chl1	protein_coding	TRUE
ENSMUSG00000007950	992.952	-0.467807	0.162913	-2.86236	0.00420494	0.0881736	8	Abhd8	protein_coding	TRUE
ENSMUSG00000046312	670.765	-0.556781	0.19515	-2.86098	0.00422328	0.0883078	4	Myorg	protein_coding	TRUE
ENSMUSG00000031073	407.047	-1.22058	0.429876	-2.85961	0.00424157	0.0885613	7	Fgf15	protein_coding	TRUE
ENSMUSG00000029190	2192.11	0.34053	0.119355	2.85343	0.00432502	0.0897816	5	D5Ertd579e	protein_coding	TRUE
ENSMUSG00000055675	732.608	-0.610022	0.213136	-2.85394	0.00431805	0.0897816	8	Kbtbd11	protein_coding	TRUE
ENSMUSG00000022790	201.657	0.925649	0.324496	2.85345	0.00432468	0.0897816	16	Igsf11	protein_coding	TRUE
ENSMUSG00000025255	1171.57	-0.53505	0.187607	-2.85437	0.00431218	0.0897816	3	Zfhx4	protein_coding	TRUE
ENSMUSG00000030729	1266.76	-0.710298	0.250594	-2.84785	0.00440158	0.0911077	7	Pgm2l1	protein_coding	TRUE
ENSMUSG00000045827	464.599	0.928572	0.325728	2.84795	0.00440019	0.0911077	13	Serpinb9	protein_coding	TRUE
ENSMUSG00000056124	2057.52	0.386635	0.135392	2.84733	0.00440872	0.0911242	18	B4galt6	protein_coding	TRUE
ENSMUSG00000007872	2852.57	0.525183	0.185855	2.8467	0.00441748	0.091174	4	Id3	protein_coding	TRUE
ENSMUSG00000031503	4175.69	0.480368	0.167301	2.84559	0.00443297	0.0913624	8	Col4a2	protein_coding	TRUE
ENSMUSG00000031310	1998.03	0.396795	0.139262	2.84256	0.00447528	0.0921024	X	Zmym3	protein_coding	TRUE
ENSMUSG00000047250	443.792	-0.595911	0.209803	-2.84125	0.00449376	0.0923503	2	Ptgs1	protein_coding	TRUE
ENSMUSG00000020019	468.201	0.770253	0.272886	2.84067	0.00450191	0.0923856	10	Ntn4	protein_coding	TRUE
ENSMUSG00000052776	499.33	0.578822	0.205988	2.84011	0.00450987	0.0924169	5	Oas1a	protein_coding	TRUE
ENSMUSG00000028261	1173.25	-0.48522	0.171278	-2.83727	0.0045501	0.0931085	4	Ndufaf4	protein_coding	TRUE
ENSMUSG00000036006	381.541	0.777165	0.272895	2.83649	0.00456125	0.093204	13	Ripor2	protein_coding	TRUE
ENSMUSG00000040213	1087.43	0.418828	0.14763	2.83266	0.00461622	0.0940668	3	Kyat3	protein_coding	TRUE
ENSMUSG00000061981	1284.52	0.434376	0.153013	2.83264	0.00461657	0.0940668	11	Flot2	protein_coding	TRUE
ENSMUSG00000019362	2147.19	-0.365665	0.129389	-2.8295	0.00466212	0.0947701	8	D8Ertd738e	protein_coding	TRUE
ENSMUSG00000035403	1103.31	0.643153	0.226503	2.82935	0.00466428	0.0947701	2	Crb2	protein_coding	TRUE
ENSMUSG00000035566	589.268	-0.993351	0.35709	-2.82855	0.00467599	0.0948737	14	Pcdh17	protein_coding	TRUE
ENSMUSG00000031762	1612.47	0.705421	0.249427	2.82498	0.00472834	0.0953968	8	Mt2	protein_coding	TRUE
ENSMUSG00000001627	3001.25	-0.357057	0.126407	-2.82631	0.00470879	0.0953968	12	Ifrd1	protein_coding	TRUE
ENSMUSG00000020435	125.927	-0.995615	0.352713	-2.82502	0.00472778	0.0953968	11	Osbp2	protein_coding	TRUE
ENSMUSG00000054057	315.488	-0.66177	0.234121	-2.82568	0.00471811	0.0953968	2	A930004D18Rik	protein_coding	TRUE
ENSMUSG00000026675	2211.58	-0.435338	0.153861	-2.82407	0.00474176	0.0955335	1	Hsd17b7	protein_coding	TRUE
ENSMUSG00000038121	2365.9	-0.338958	0.120246	-2.82157	0.00477887	0.0960277	18	Fam210a	protein_coding	TRUE
ENSMUSG00000034807	4236.76	-0.389536	0.138064	-2.82107	0.00478635	0.0960277	8	Colgalt1	protein_coding	TRUE
ENSMUSG00000022240	668.858	-0.735093	0.260522	-2.82112	0.00478568	0.0960277	15	Ctnnd2	protein_coding	TRUE
ENSMUSG00000025931	372.936	0.746536	0.265718	2.81932	0.00481249	0.0962833	1	Paqr8	protein_coding	TRUE
ENSMUSG00000038949	944.422	0.434759	0.153679	2.8197	0.00480685	0.0962833	1	Cnst	protein_coding	TRUE
ENSMUSG00000018566	170.354	1.0637	0.376918	2.81817	0.00482977	0.0964947	11	Slc2a4	protein_coding	TRUE
ENSMUSG00000075707	228.147	-1.10583	0.401703	-2.81722	0.0048441	0.0966465	12	Dio3	protein_coding	TRUE
ENSMUSG00000053025	116.082	-1.08402	0.378744	-2.81346	0.00490115	0.0976492	7	Sv2b	protein_coding	TRUE
ENSMUSG00000027350	1242.95	0.968445	0.350424	2.81136	0.00493329	0.0981533	2	Chgb	protein_coding	TRUE
ENSMUSG00000017670	2035.35	0.362901	0.129044	2.80977	0.00495772	0.0985029	2	Elmo2	protein_coding	TRUE
ENSMUSG00000030189	9897.5	-0.259368	0.0924445	-2.80918	0.00496686	0.0985482	6	Ybx3	protein_coding	TRUE
ENSMUSG00000045294	3191.41	-0.376253	0.133572	-2.80763	0.00499071	0.0986605	5	Insig1	protein_coding	TRUE
ENSMUSG00000029507	1507.85	-0.396549	0.141551	-2.80748	0.00499312	0.0986605	5	Pus1	protein_coding	TRUE
ENSMUSG00000057113	62406.2	-0.322231	0.114951	-2.80824	0.00498133	0.0986605	11	Npm1	protein_coding	TRUE
ENSMUSG00000020075	11239	-0.410176	0.146212	-2.8068	0.00500358	0.0987314	10	Ddx21	protein_coding	TRUE
ENSMUSG00000037643	8472.39	0.364781	0.130108	2.80554	0.00502321	0.0989827	3	Prkci	protein_coding	TRUE
ENSMUSG00000005370	11413.6	0.285253	0.101767	2.80495	0.00503251	0.0990302	17	Msh6	protein_coding	TRUE
ENSMUSG00000068101	422.055	0.588973	0.209278	2.80383	0.00504993	0.0990416	15	Cenpm	protein_coding	TRUE
ENSMUSG00000040606	2480.57	0.392939	0.139834	2.80387	0.00504934	0.0990416	4	Kazn	protein_coding	TRUE
ENSMUSG00000003604	750.84	-0.506841	0.181556	-2.80359	0.00505378	0.0990416	2	Aven	protein_coding	TRUE
ENSMUSG00000038301	1417.25	0.365673	0.130498	2.80262	0.00506893	0.0992032	6	Snx10	protein_coding	TRUE
ENSMUSG00000051285	3521.45	0.470749	0.166956	2.80103	0.005094	0.0992322	1	Pcmtd1	protein_coding	TRUE
ENSMUSG00000023050	984.584	0.413834	0.147675	2.80118	0.00509163	0.0992322	15	Map3k12	protein_coding	TRUE
ENSMUSG00000025869	1756.73	-0.427039	0.152953	-2.80077	0.00509804	0.0992322	13	Nop16	protein_coding	TRUE
ENSMUSG00000032023	47.7112	-1.48572	0.540245	-2.80175	0.00508261	0.0992322	9	Jhy	protein_coding	TRUE
ENSMUSG00000031711	2422.95	-0.348087	0.124432	-2.79883	0.00512879	0.0994265	8	Zfp330	protein_coding	TRUE
ENSMUSG00000023473	843.001	0.770426	0.274736	2.79906	0.00512521	0.0994265	9	Celsr3	protein_coding	TRUE
ENSMUSG00000017679	808.182	-0.450574	0.160817	-2.7996	0.00511667	0.0994265	2	Ttpal	protein_coding	TRUE
ENSMUSG00000053552	107.758	1.24976	0.448355	2.79624	0.00517005	0.100091	2	Ebf4	protein_coding	FALSE
ENSMUSG00000021061	778.167	0.496022	0.177187	2.7956	0.00518037	0.100156	12	Sptb	protein_coding	FALSE
ENSMUSG00000001288	1474.66	-0.362514	0.130349	-2.79312	0.00522031	0.100793	15	Rarg	protein_coding	FALSE
ENSMUSG00000022353	2430.01	0.353815	0.127065	2.79099	0.00525467	0.10132	15	Mtss1	protein_coding	FALSE
ENSMUSG00000079037	706.215	0.624921	0.226118	2.78974	0.00527509	0.101441	2	Prnp	protein_coding	FALSE
ENSMUSG00000044349	296.81	0.765929	0.270794	2.78988	0.00527277	0.101441	2	Snhg11	protein_coding	FALSE
ENSMUSG00000043639	226.004	-0.71016	0.25511	-2.78537	0.00534661	0.102679	19	Rbm20	protein_coding	FALSE
ENSMUSG00000001729	5159.99	-0.281821	0.101342	-2.7832	0.00538261	0.103233	12	Akt1	protein_coding	FALSE
ENSMUSG00000045934	987.023	-0.431315	0.155039	-2.78269	0.00539101	0.103256	3	Mtmr11	protein_coding	FALSE
ENSMUSG00000038412	1045.2	-0.466422	0.167831	-2.77963	0.0054421	0.103957	9	Higd1a	protein_coding	FALSE
ENSMUSG00000000305	624.101	0.512426	0.184454	2.77965	0.00544179	0.103957	2	Cdh4	protein_coding	FALSE
ENSMUSG00000024558	685.468	0.441217	0.158572	2.77911	0.00545088	0.103986	18	Mapk4	protein_coding	FALSE
ENSMUSG00000031754	2010.84	-0.378706	0.136324	-2.77823	0.00546552	0.10399	8	Nudt21	protein_coding	FALSE
ENSMUSG00000055538	443.52	-0.644798	0.233217	-2.77855	0.00546017	0.10399	14	Zcchc24	protein_coding	FALSE
ENSMUSG00000029661	1370.52	-0.583778	0.208321	-2.77681	0.00548954	0.104309	6	Col1a2	protein_coding	FALSE
ENSMUSG00000029168	3055.08	-0.683826	0.248007	-2.77531	0.00551493	0.104515	5	Dpysl5	protein_coding	FALSE
ENSMUSG00000029512	4223.55	0.291672	0.105089	2.77548	0.00551199	0.104515	5	Ulk1	protein_coding	FALSE
ENSMUSG00000024238	1359.71	0.623898	0.226924	2.77059	0.00559546	0.105478	18	Zeb1	protein_coding	FALSE
ENSMUSG00000031984	1386.58	-0.37319	0.134776	-2.77018	0.00560248	0.105478	8	2810004N23Rik	protein_coding	FALSE
ENSMUSG00000048699	295.2	-0.79293	0.268787	-2.77074	0.00559296	0.105478	15	Krt90	protein_coding	FALSE
ENSMUSG00000020128	4207.62	0.382609	0.137794	2.77027	0.00560091	0.105478	11	Vps54	protein_coding	FALSE
ENSMUSG00000052056	3573.83	0.349174	0.126437	2.77069	0.00559371	0.105478	2	Zfp217	protein_coding	FALSE
ENSMUSG00000044949	473.848	-0.655127	0.237821	-2.76814	0.0056377	0.106002	11	Ubtd2	protein_coding	FALSE
ENSMUSG00000036528	546.375	0.668064	0.241736	2.76542	0.00568498	0.106751	7	Ppfibp2	protein_coding	FALSE
ENSMUSG00000006356	3928.4	-0.373521	0.135533	-2.76484	0.00569509	0.106802	12	Crip2	protein_coding	FALSE
ENSMUSG00000038267	1710.92	0.612552	0.217747	2.76349	0.0057186	0.107103	13	Slc22a23	protein_coding	FALSE
ENSMUSG00000018334	261.697	0.697032	0.253483	2.76218	0.00574172	0.107256	11	Ksr1	protein_coding	FALSE
ENSMUSG00000076437	2185.27	0.320599	0.115939	2.76247	0.00573653	0.107256	2	Selenoh	protein_coding	FALSE
ENSMUSG00000026192	5916.98	-0.324762	0.117885	-2.7602	0.00577664	0.107768	1	Atic	protein_coding	FALSE
ENSMUSG00000076435	187.247	1.00406	0.367424	2.75704	0.00583269	0.108673	11	Acsf2	protein_coding	FALSE
ENSMUSG00000026377	2936.61	-0.35097	0.127605	-2.75271	0.00591043	0.109978	1	Nifk	protein_coding	FALSE
ENSMUSG00000044308	4300.08	0.426678	0.154026	2.75183	0.0059263	0.110131	2	Ubr3	protein_coding	FALSE
ENSMUSG00000022837	757.953	0.43491	0.158122	2.75078	0.00594541	0.110343	16	Iqcb1	protein_coding	FALSE
ENSMUSG00000034730	504.875	-0.722868	0.263357	-2.74924	0.00597336	0.110719	15	Adgrb1	protein_coding	FALSE
ENSMUSG00000034480	985.281	0.382876	0.139121	2.74827	0.00599113	0.110763	X	Diaph2	protein_coding	FALSE
ENSMUSG00000068699	2430.6	0.494599	0.182423	2.74827	0.00599099	0.110763	6	Flnc	protein_coding	FALSE
ENSMUSG00000030029	2692.97	-0.708751	0.260116	-2.74557	0.00604055	0.11139	6	Lrig1	protein_coding	FALSE
ENSMUSG00000085024	49.4709	1.78932	0.629903	2.74597	0.00603327	0.11139	13	C230035I16Rik	lincRNA	FALSE
ENSMUSG00000042770	646.806	-0.474079	0.17211	-2.74299	0.00608831	0.112126	6	Hebp1	protein_coding	FALSE
ENSMUSG00000041362	969.945	-0.517799	0.188794	-2.74061	0.00613246	0.112459	19	Shtn1	protein_coding	FALSE
ENSMUSG00000014907	1621.49	-0.382517	0.13986	-2.74033	0.00613766	0.112459	8	Naf1	protein_coding	FALSE
ENSMUSG00000032594	2386.67	0.36802	0.133981	2.74157	0.00611468	0.112459	9	Ip6k1	protein_coding	FALSE
ENSMUSG00000078653	68.9707	1.44927	0.516987	2.74044	0.00613561	0.112459	11	Cntd1	protein_coding	FALSE
ENSMUSG00000043456	624.83	1.24266	0.455638	2.73732	0.0061942	0.11335	7	Zfp536	protein_coding	FALSE
ENSMUSG00000031843	1152.27	-0.384601	0.140676	-2.73642	0.00621125	0.113373	8	Mphosph6	protein_coding	FALSE
ENSMUSG00000025743	1195.93	-0.513934	0.188092	-2.73646	0.00621034	0.113373	4	Sdc3	protein_coding	FALSE
ENSMUSG00000034165	3213.41	0.37011	0.136281	2.73469	0.00624388	0.113824	17	Ccnd3	protein_coding	FALSE
ENSMUSG00000036264	41.2792	1.73712	0.644145	2.73399	0.00625722	0.113923	11	Fstl4	protein_coding	FALSE
ENSMUSG00000059714	769.685	0.533302	0.194903	2.73167	0.00630139	0.114582	17	Flot1	protein_coding	FALSE
ENSMUSG00000021733	6391.8	0.345868	0.126457	2.73109	0.00631252	0.114639	14	Slc4a7	protein_coding	FALSE
ENSMUSG00000096382	105.152	1.22914	0.452198	2.72976	0.00633809	0.114958	NA	NA	NA	FALSE
ENSMUSG00000034403	2172.64	-0.320832	0.117484	-2.72846	0.00636308	0.115151	X	Pja1	protein_coding	FALSE
ENSMUSG00000029334	167.481	-0.909713	0.343666	-2.72837	0.00636479	0.115151	5	Prkg2	protein_coding	FALSE
ENSMUSG00000031010	19189	0.241359	0.0885724	2.72642	0.00640259	0.115303	X	Usp9x	protein_coding	FALSE
ENSMUSG00000057614	774.745	-0.568237	0.210477	-2.72628	0.00640528	0.115303	5	Gnai1	protein_coding	FALSE
ENSMUSG00000054520	430.719	-0.583764	0.213134	-2.72644	0.00640217	0.115303	5	Sh3bp2	protein_coding	FALSE
ENSMUSG00000040128	1864.44	0.57546	0.208297	2.72727	0.0063861	0.115303	4	Pnrc1	protein_coding	FALSE
ENSMUSG00000019877	5862.34	-0.332104	0.121879	-2.72521	0.00642598	0.115463	10	Serinc1	protein_coding	FALSE
ENSMUSG00000021708	33.7261	-1.63287	0.608288	-2.725	0.00643024	0.115463	13	Rasgrf2	protein_coding	FALSE
ENSMUSG00000000631	2711.62	0.402487	0.146906	2.72448	0.00644028	0.115499	11	Myo18a	protein_coding	FALSE
ENSMUSG00000041544	90.467	1.80673	0.664158	2.72361	0.00645736	0.115661	4	Disp3	protein_coding	FALSE
ENSMUSG00000048503	212.871	0.787563	0.288088	2.72081	0.00651225	0.116499	9	Tlcd5	protein_coding	FALSE
ENSMUSG00000033964	2145.89	-0.337308	0.124072	-2.71936	0.00654093	0.116721	1	Zbtb41	protein_coding	FALSE
ENSMUSG00000024085	1873.16	0.526736	0.192224	2.71937	0.00654073	0.116721	17	Man2a1	protein_coding	FALSE
ENSMUSG00000001555	2185.67	-0.47263	0.173651	-2.71782	0.00657126	0.117117	11	Fkbp10	protein_coding	FALSE
ENSMUSG00000053289	2567.64	-0.322592	0.118788	-2.7168	0.00659167	0.117335	9	Ddx10	protein_coding	FALSE
ENSMUSG00000050914	248.293	-1.1423	0.41613	-2.71513	0.00662496	0.117636	8	Ankrd37	protein_coding	FALSE
ENSMUSG00000028649	43285.2	0.244536	0.0899416	2.71532	0.00662121	0.117636	4	Macf1	protein_coding	FALSE
ENSMUSG00000061273	2344.11	-0.303249	0.111862	-2.712	0.00668786	0.118256	X	Mmgt1	protein_coding	FALSE
ENSMUSG00000060969	224.761	2.01346	0.728284	2.7119	0.00668978	0.118256	13	Irx1	protein_coding	FALSE
ENSMUSG00000046417	351.373	0.65737	0.243479	2.71192	0.00668955	0.118256	11	Lrrc75a	protein_coding	FALSE
ENSMUSG00000033396	1578.19	0.430965	0.158293	2.71176	0.00669278	0.118256	2	Spg11	protein_coding	FALSE
ENSMUSG00000032423	7404.25	-0.323547	0.119359	-2.71051	0.00671789	0.118553	9	Syncrip	protein_coding	FALSE
ENSMUSG00000022565	22654.1	-0.289137	0.106853	-2.70759	0.00677733	0.119456	15	Plec	protein_coding	FALSE
ENSMUSG00000063455	1163.12	-0.460382	0.170125	-2.70672	0.00679519	0.11948	6	D630045J12Rik	protein_coding	FALSE
ENSMUSG00000082016	1361.35	-0.403942	0.149603	-2.70509	0.00682862	0.11948	7	Pgam1-ps2	processed_pseudogene	FALSE
ENSMUSG00000053080	2088.93	-0.362797	0.133951	-2.70534	0.0068234	0.11948	19	2700081O15Rik	protein_coding	FALSE
ENSMUSG00000079260	973.601	-0.44356	0.164286	-2.70581	0.00681382	0.11948	9	Tmppe	protein_coding	FALSE
ENSMUSG00000023932	5517.12	0.327197	0.120921	2.7067	0.00679547	0.11948	17	Cdc5l	protein_coding	FALSE
ENSMUSG00000063524	7515.21	-0.337257	0.124965	-2.70588	0.00681245	0.11948	4	Eno1	protein_coding	FALSE
ENSMUSG00000031651	306.46	0.682918	0.248657	2.70407	0.00684964	0.119609	8	Triml1	protein_coding	FALSE
ENSMUSG00000023048	2452.04	-0.302663	0.111999	-2.70392	0.00685263	0.119609	15	Prr13	protein_coding	FALSE
ENSMUSG00000037902	579.163	0.613614	0.229549	2.70229	0.00688633	0.120051	2	Sirpa	protein_coding	FALSE
ENSMUSG00000031823	1211.08	-0.437535	0.162581	-2.69936	0.00694731	0.120967	8	Zdhhc7	protein_coding	FALSE
ENSMUSG00000059327	328.422	-0.645052	0.239485	-2.69719	0.00699283	0.121466	X	Eda	protein_coding	FALSE
ENSMUSG00000025980	19058.7	-0.372055	0.138385	-2.69746	0.006987	0.121466	1	Hspd1	protein_coding	FALSE
ENSMUSG00000001248	1872.25	0.360178	0.133244	2.69676	0.0070017	0.121473	7	Gramd1a	protein_coding	FALSE
ENSMUSG00000020484	1870.15	0.395873	0.146012	2.69565	0.00702524	0.121734	11	Xbp1	protein_coding	FALSE
ENSMUSG00000027242	2292.26	0.337016	0.125106	2.69238	0.00709441	0.122785	2	Wdr76	protein_coding	FALSE
ENSMUSG00000025854	656.621	-0.431843	0.160619	-2.69023	0.00714018	0.12328	5	Fam20c	protein_coding	FALSE
ENSMUSG00000040396	2317.42	-0.302972	0.112612	-2.69038	0.00713717	0.12328	8	Abhd13	protein_coding	FALSE
ENSMUSG00000038797	170.293	0.891629	0.332175	2.68676	0.00721496	0.124421	7	Zscan2	protein_coding	FALSE
ENSMUSG00000037341	148.837	0.92928	0.346035	2.68452	0.00726346	0.125107	X	Slc9a7	protein_coding	FALSE
ENSMUSG00000045095	1838.98	0.344954	0.128364	2.68373	0.00728069	0.125206	6	Magi1	protein_coding	FALSE
ENSMUSG00000092203	2339.44	-0.392567	0.146082	-2.68345	0.00728664	0.125206	17	1110038B12Rik	processed_transcript	FALSE
ENSMUSG00000026103	6551.49	-0.259358	0.0967634	-2.68266	0.00730397	0.125354	1	Gls	protein_coding	FALSE
ENSMUSG00000041935	1818.04	0.351294	0.130664	2.68109	0.00733822	0.125642	15	AW549877	protein_coding	FALSE
ENSMUSG00000043895	662.489	0.509545	0.189954	2.6811	0.00733811	0.125642	9	S1pr2	protein_coding	FALSE
ENSMUSG00000031066	2590.94	0.457194	0.169713	2.68068	0.00734716	0.125645	X	Usp11	protein_coding	FALSE
ENSMUSG00000015176	7138.08	-0.375635	0.140279	-2.68022	0.0073574	0.125671	19	Nolc1	protein_coding	FALSE
ENSMUSG00000030747	408.965	-0.669325	0.247608	-2.67868	0.00739129	0.1261	7	Dgat2	protein_coding	FALSE
ENSMUSG00000044150	1729.39	0.368967	0.138308	2.67702	0.00742797	0.126575	X	Bclaf3	protein_coding	FALSE
ENSMUSG00000038593	616.201	0.455139	0.170088	2.67556	0.0074605	0.126979	5	Tctn1	protein_coding	FALSE
ENSMUSG00000020099	3593.85	0.540311	0.201856	2.67496	0.0074738	0.127055	10	Unc5b	protein_coding	FALSE
ENSMUSG00000018501	10515.8	0.232443	0.086886	2.67439	0.0074866	0.127122	11	Ncor1	protein_coding	FALSE
ENSMUSG00000053801	2369.5	-0.38821	0.14569	-2.6728	0.00752216	0.127575	7	Grwd1	protein_coding	FALSE
ENSMUSG00000036779	1944.15	-0.364442	0.136559	-2.67179	0.00754487	0.127809	8	Tent4b	protein_coding	FALSE
ENSMUSG00000013033	4395.96	-0.489184	0.184359	-2.66832	0.00762314	0.128831	8	Adgrl1	protein_coding	FALSE
ENSMUSG00000069270	1518.52	-0.462393	0.173371	-2.66865	0.00761563	0.128831	13	H2ac6	protein_coding	FALSE
ENSMUSG00000002997	834.158	-0.700053	0.263794	-2.66741	0.00764392	0.129031	12	Prkar2b	protein_coding	FALSE
ENSMUSG00000078713	1140.22	-0.433607	0.163331	-2.6669	0.00765537	0.129072	4	Tomm5	protein_coding	FALSE
ENSMUSG00000042453	286.769	-1.22363	0.460812	-2.66601	0.00767578	0.129264	5	Reln	protein_coding	FALSE
ENSMUSG00000034723	1540.54	-0.37232	0.139485	-2.66553	0.00768665	0.129296	2	Tmx4	protein_coding	FALSE
ENSMUSG00000027456	930.242	-0.433453	0.162399	-2.66451	0.00770995	0.129536	2	Sdcbp2	protein_coding	FALSE
ENSMUSG00000003283	969.073	-0.418851	0.157045	-2.66314	0.00774156	0.129915	2	Hck	protein_coding	FALSE
ENSMUSG00000047037	164.272	-1.07471	0.406191	-2.66183	0.00777183	0.130271	7	Nipa1	protein_coding	FALSE
ENSMUSG00000031297	1797.07	-0.42491	0.159933	-2.65841	0.00785099	0.131218	X	Slc7a3	protein_coding	FALSE
ENSMUSG00000049001	231.471	1.31759	0.485025	2.65802	0.00786015	0.131218	6	Ndnf	protein_coding	FALSE
ENSMUSG00000028339	72.9314	-1.32269	0.495301	-2.6582	0.007856	0.131218	4	Col15a1	protein_coding	FALSE
ENSMUSG00000043415	395.911	0.578006	0.216568	2.65782	0.00786484	0.131218	2	Otud1	protein_coding	FALSE
ENSMUSG00000049577	236.491	0.826435	0.308575	2.65553	0.00791839	0.131958	8	Zfpm1	protein_coding	FALSE
ENSMUSG00000032841	238.21	0.687436	0.259946	2.65339	0.00796886	0.132645	2	Prr5l	protein_coding	FALSE
ENSMUSG00000007653	174.014	-1.71938	0.669388	-2.65291	0.00798014	0.132679	11	Gabrb2	protein_coding	FALSE
ENSMUSG00000078234	68.8003	1.44305	0.544893	2.6513	0.00801835	0.133137	4	Klhdc7a	protein_coding	FALSE
ENSMUSG00000027381	1419.06	0.346197	0.130513	2.65097	0.00802621	0.133137	2	Bcl2l11	protein_coding	FALSE
ENSMUSG00000038773	5296.65	0.260097	0.0982693	2.64626	0.0081388	0.134417	18	Kdm3b	protein_coding	FALSE
ENSMUSG00000041571	1007.58	0.437532	0.165474	2.64734	0.00811282	0.134417	7	Selenow	protein_coding	FALSE
ENSMUSG00000031885	4002.28	-0.281335	0.106409	-2.64571	0.00815204	0.134417	8	Cbfb	protein_coding	FALSE
ENSMUSG00000084128	1009.29	-0.54202	0.203347	-2.6461	0.0081426	0.134417	8	Esrp2	protein_coding	FALSE
ENSMUSG00000022483	5069.82	-0.518188	0.197217	-2.6467	0.00812804	0.134417	15	Col2a1	protein_coding	FALSE
ENSMUSG00000038668	1201.9	-0.415527	0.157835	-2.6454	0.00815955	0.134417	4	Lpar1	protein_coding	FALSE
ENSMUSG00000055065	16883.9	0.288634	0.108988	2.64472	0.0081758	0.134531	15	Ddx17	protein_coding	FALSE
ENSMUSG00000038128	98.5915	-1.12464	0.43681	-2.64298	0.00821809	0.134917	18	Camk4	protein_coding	FALSE
ENSMUSG00000003808	3726.06	-0.312826	0.118436	-2.64316	0.00821353	0.134917	8	Farsa	protein_coding	FALSE
ENSMUSG00000031715	13474.5	-0.273989	0.103727	-2.64249	0.00822983	0.134956	8	Smarca5	protein_coding	FALSE
ENSMUSG00000038533	3189.44	0.334305	0.126857	2.64139	0.00825663	0.135241	2	Cbfa2t2	protein_coding	FALSE
ENSMUSG00000036019	931.033	0.654567	0.24996	2.63916	0.00831123	0.13598	10	Tmtc2	protein_coding	FALSE
ENSMUSG00000037440	49.1333	1.33429	0.50655	2.63793	0.00834145	0.136165	10	Vnn1	protein_coding	FALSE
ENSMUSG00000006442	2251.33	-0.41945	0.159194	-2.63811	0.00833695	0.136165	4	Srm	protein_coding	FALSE
ENSMUSG00000064370	49047.1	-0.300295	0.114066	-2.63669	0.00837196	0.136508	MT	mt-Cytb	protein_coding	FALSE
ENSMUSG00000042529	127.281	-0.942191	0.363688	-2.63605	0.00838764	0.136608	11	Kcnj12	protein_coding	FALSE
ENSMUSG00000090828	413.679	0.826855	0.312132	2.63393	0.00844032	0.137311	NA	NA	NA	FALSE
ENSMUSG00000046449	1387.23	0.720008	0.282645	2.63309	0.00846124	0.13734	X	Nexmif	protein_coding	FALSE
ENSMUSG00000035673	2381.17	0.288861	0.109674	2.63335	0.00845462	0.13734	10	Sbno2	protein_coding	FALSE
ENSMUSG00000019979	3856.59	0.361447	0.137155	2.63089	0.00851623	0.137921	10	Apaf1	protein_coding	FALSE
ENSMUSG00000040415	1694.13	0.361614	0.137166	2.63108	0.0085115	0.137921	10	Dtx3	protein_coding	FALSE
ENSMUSG00000051379	1948.34	-0.403987	0.15405	-2.62782	0.00859346	0.139015	2	Flrt3	protein_coding	FALSE
ENSMUSG00000030530	2269.25	0.478089	0.182147	2.62728	0.00860717	0.13908	7	Furin	protein_coding	FALSE
ENSMUSG00000025364	13811.5	-0.315159	0.120147	-2.62671	0.00862148	0.139155	10	Pa2g4	protein_coding	FALSE
ENSMUSG00000011752	1546.72	-0.377204	0.143883	-2.62455	0.00867644	0.139743	19	Pgam1	protein_coding	FALSE
ENSMUSG00000042745	995.275	-0.401274	0.153284	-2.62451	0.0086774	0.139743	2	Id1	protein_coding	FALSE
ENSMUSG00000029463	941.71	0.405644	0.154832	2.6235	0.00870321	0.140002	5	Fam216a	protein_coding	FALSE
ENSMUSG00000037625	129.885	0.893099	0.342947	2.62256	0.00872727	0.140095	3	Cldn11	protein_coding	FALSE
ENSMUSG00000026806	1047.48	-0.441489	0.168835	-2.62251	0.00872853	0.140095	2	Ddx31	protein_coding	FALSE
ENSMUSG00000024835	3283.37	0.316678	0.120379	2.62107	0.00876532	0.140529	19	Coro1b	protein_coding	FALSE
ENSMUSG00000046410	1136.53	-0.490312	0.187318	-2.61845	0.00883313	0.141458	7	Kcnk6	protein_coding	FALSE
ENSMUSG00000095180	441.932	0.967054	0.371426	2.61772	0.00885183	0.1416	X	Rhox5	protein_coding	FALSE
ENSMUSG00000024076	172.939	-1.07561	0.407759	-2.61713	0.00886728	0.141689	17	Vit	protein_coding	FALSE
ENSMUSG00000051111	87.0608	-1.08149	0.420868	-2.61251	0.00898793	0.143457	13	Sv2c	protein_coding	FALSE
ENSMUSG00000022523	50.4339	-2.28123	1.03644	-2.61199	0.00900176	0.143519	16	Fgf12	protein_coding	FALSE
ENSMUSG00000060441	55.0021	1.32603	0.50745	2.6112	0.00902255	0.143691	7	Trim5	protein_coding	FALSE
ENSMUSG00000024014	1804.25	0.302645	0.115967	2.60962	0.0090644	0.144197	17	Pim1	protein_coding	FALSE
ENSMUSG00000037278	1224.05	-0.421665	0.162288	-2.60887	0.00908418	0.144352	11	Tmem97	protein_coding	FALSE
ENSMUSG00000033737	1876.41	-0.574115	0.224945	-2.60576	0.00916718	0.144892	X	Fndc3c1	protein_coding	FALSE
ENSMUSG00000056185	97.2302	1.005	0.383315	2.60661	0.00914423	0.144892	19	Snx32	protein_coding	FALSE
ENSMUSG00000085925	759.596	-1.4863	0.627996	-2.6057	0.00916862	0.144892	12	Rtl1	protein_coding	FALSE
ENSMUSG00000061322	37.5147	1.6498	0.634812	2.60712	0.00913066	0.144892	4	Dnaic1	protein_coding	FALSE
ENSMUSG00000026655	1077.51	0.436022	0.167326	2.60576	0.00916713	0.144892	2	Fam107b	protein_coding	FALSE
ENSMUSG00000021215	3087.25	-0.291399	0.111779	-2.60449	0.00920116	0.145201	13	Net1	protein_coding	FALSE
ENSMUSG00000021756	3363.58	0.368208	0.141595	2.60422	0.00920837	0.145201	13	Il6st	protein_coding	FALSE
ENSMUSG00000025612	2825.74	0.303187	0.116296	2.60336	0.00923163	0.145285	16	Bach1	protein_coding	FALSE
ENSMUSG00000020695	1238.93	-0.56605	0.217181	-2.60327	0.00923395	0.145285	11	Mrc2	protein_coding	FALSE
ENSMUSG00000026686	643.424	-0.478587	0.184154	-2.60208	0.00926601	0.14563	1	Lmx1a	protein_coding	FALSE
ENSMUSG00000038418	3068.32	-0.290903	0.11159	-2.60126	0.00928826	0.145821	18	Egr1	protein_coding	FALSE
ENSMUSG00000029267	5796.17	0.296418	0.114039	2.60031	0.00931393	0.145933	5	Mtf2	protein_coding	FALSE
ENSMUSG00000075706	3301.43	0.325414	0.125402	2.59987	0.0093259	0.145933	10	Gpx4	protein_coding	FALSE
ENSMUSG00000022884	17393.8	0.293927	0.113069	2.59997	0.00932308	0.145933	16	Eif4a2	protein_coding	FALSE
ENSMUSG00000013736	2514.71	-0.32825	0.126402	-2.59929	0.00934159	0.146019	6	Trnt1	protein_coding	FALSE
ENSMUSG00000019767	65.0954	1.24765	0.480025	2.59667	0.00941329	0.14698	10	Ccdc170	protein_coding	FALSE
ENSMUSG00000073600	457.96	0.593829	0.227032	2.59355	0.00949908	0.148159	18	Prob1	protein_coding	FALSE
ENSMUSG00000048706	215.547	0.665344	0.256639	2.59259	0.0095257	0.148413	4	Lurap1l	protein_coding	FALSE
ENSMUSG00000028613	1550.52	-0.466521	0.180661	-2.59057	0.00958167	0.149123	4	Lrp8	protein_coding	FALSE
ENSMUSG00000071547	2347	-0.448284	0.17435	-2.58976	0.00960423	0.149269	14	Nt5dc2	protein_coding	FALSE
ENSMUSG00000023952	1278.13	0.410152	0.1584	2.58949	0.00961179	0.149269	17	Gtpbp2	protein_coding	FALSE
ENSMUSG00000031562	1495.83	-0.46704	0.180782	-2.58754	0.00966648	0.149794	8	Dctd	protein_coding	FALSE
ENSMUSG00000040339	1769.89	-0.325713	0.125576	-2.58779	0.00965925	0.149794	3	Fam102b	protein_coding	FALSE
ENSMUSG00000029569	1835.92	-0.306562	0.118633	-2.58558	0.00972151	0.15018	6	Tmem168	protein_coding	FALSE
ENSMUSG00000024039	228.059	0.844539	0.32559	2.58554	0.00972275	0.15018	17	Cbs	protein_coding	FALSE
ENSMUSG00000028519	490.158	-0.651422	0.250981	-2.5856	0.00972085	0.15018	4	Dab1	protein_coding	FALSE
ENSMUSG00000023947	106.1	0.980697	0.376436	2.58422	0.00975993	0.150592	17	Nfkbie	protein_coding	FALSE
ENSMUSG00000046997	630.985	0.64925	0.247996	2.58043	0.00986777	0.152093	9	Spsb4	protein_coding	FALSE
ENSMUSG00000071856	845.427	-0.479058	0.185877	-2.57897	0.00990959	0.152247	18	Mcc	protein_coding	FALSE
ENSMUSG00000039000	4567.68	-0.263293	0.102116	-2.57925	0.00990151	0.152247	5	Ube3c	protein_coding	FALSE
ENSMUSG00000026080	223.899	-1.08237	0.431535	-2.57911	0.00990555	0.152247	1	Chst10	protein_coding	FALSE
ENSMUSG00000020644	1869.09	-0.338636	0.131603	-2.57624	0.00998808	0.153289	12	Id2	protein_coding	FALSE
ENSMUSG00000042751	447.335	0.617183	0.238166	2.57444	0.0100403	0.153927	1	Nmnat2	protein_coding	FALSE
ENSMUSG00000000184	4953.78	-0.348763	0.136432	-2.57263	0.0100929	0.154288	6	Ccnd2	protein_coding	FALSE
ENSMUSG00000030589	186.609	0.874265	0.330082	2.57248	0.0100972	0.154288	7	Rasgrp4	protein_coding	FALSE
ENSMUSG00000038486	229.199	0.757448	0.28959	2.57299	0.0100823	0.154288	3	Sv2a	protein_coding	FALSE
ENSMUSG00000024087	696.385	0.86897	0.347742	2.57215	0.0101068	0.154288	17	Cyp1b1	protein_coding	FALSE
ENSMUSG00000002343	774.516	-0.535267	0.208187	-2.56991	0.0101726	0.15434	8	Armc6	protein_coding	FALSE
ENSMUSG00000003573	1771.75	-0.365494	0.142056	-2.57052	0.0101545	0.15434	8	Homer3	protein_coding	FALSE
ENSMUSG00000019814	2066.03	-0.325051	0.126546	-2.56983	0.0101747	0.15434	10	Ltv1	protein_coding	FALSE
ENSMUSG00000038679	3046.75	-0.33528	0.130214	-2.57056	0.0101534	0.15434	15	Trps1	protein_coding	FALSE
ENSMUSG00000035891	619.593	0.581992	0.224742	2.57061	0.010152	0.15434	15	Cerk	protein_coding	FALSE
ENSMUSG00000068762	45.2081	1.57211	0.591507	2.57125	0.0101333	0.15434	3	Gstm6	protein_coding	FALSE
ENSMUSG00000058454	1342.34	-0.446577	0.173773	-2.56919	0.0101936	0.154464	7	Dhcr7	protein_coding	FALSE
ENSMUSG00000030654	7512.65	0.267714	0.104121	2.56805	0.0102273	0.154647	7	Arl6ip1	protein_coding	FALSE
ENSMUSG00000034708	2370.67	0.505993	0.197147	2.56823	0.0102219	0.154647	11	Grn	protein_coding	FALSE
ENSMUSG00000036766	297.72	1.19006	0.458458	2.56668	0.0102678	0.155097	1	Dner	protein_coding	FALSE
ENSMUSG00000048078	5359.4	-0.269959	0.105681	-2.56215	0.0104027	0.155994	7	Tenm4	protein_coding	FALSE
ENSMUSG00000024738	175.357	-0.799649	0.313902	-2.56358	0.0103598	0.155994	19	Pga5	protein_coding	FALSE
ENSMUSG00000032437	7105.65	-0.247388	0.0966507	-2.56266	0.0103874	0.155994	9	Stt3b	protein_coding	FALSE
ENSMUSG00000027746	1577.94	-0.361322	0.141121	-2.56255	0.0103905	0.155994	3	Ufm1	protein_coding	FALSE
ENSMUSG00000020605	510.436	0.46871	0.182598	2.56273	0.0103853	0.155994	12	Hs1bp3	protein_coding	FALSE
ENSMUSG00000028399	1531.22	-0.768217	0.301834	-2.56213	0.0104032	0.155994	4	Ptprd	protein_coding	FALSE
ENSMUSG00000044254	104.458	-1.1291	0.447587	-2.56299	0.0103776	0.155994	4	Pcsk9	protein_coding	FALSE
ENSMUSG00000073639	2355.66	0.381493	0.148671	2.56161	0.0104188	0.156064	18	Rab18	protein_coding	FALSE
ENSMUSG00000030064	2433.67	0.316521	0.12366	2.56041	0.0104548	0.156147	6	Frmd4b	protein_coding	FALSE
ENSMUSG00000035936	735.925	0.492105	0.190215	2.56044	0.0104539	0.156147	13	Aldh5a1	protein_coding	FALSE
ENSMUSG00000025130	15466.4	-0.251403	0.0983517	-2.56034	0.0104569	0.156147	11	P4hb	protein_coding	FALSE
ENSMUSG00000021250	4040.11	-0.376853	0.146191	-2.55942	0.0104847	0.1564	12	Fos	protein_coding	FALSE
ENSMUSG00000012350	438.82	-0.754654	0.295871	-2.55759	0.0105399	0.15706	2	Ehf	protein_coding	FALSE
ENSMUSG00000032372	53.0923	1.37128	0.536373	2.55704	0.0105568	0.157076	9	Plscr2	protein_coding	FALSE
ENSMUSG00000006127	1071.32	0.355841	0.139045	2.55684	0.0105629	0.157076	11	Inpp5k	protein_coding	FALSE
ENSMUSG00000031179	111.449	1.05627	0.40195	2.55347	0.0106656	0.158439	X	3830417A13Rik	protein_coding	FALSE
ENSMUSG00000001300	2040.23	0.541692	0.213422	2.5518	0.0107167	0.158769	8	Efnb2	protein_coding	FALSE
ENSMUSG00000037386	1381.34	0.331466	0.129743	2.55189	0.0107141	0.158769	15	Rims2	protein_coding	FALSE
ENSMUSG00000055817	2281.34	0.307751	0.120556	2.55167	0.0107209	0.158769	17	Mta3	protein_coding	FALSE
ENSMUSG00000025348	128.331	-0.889755	0.349405	-2.5498	0.0107786	0.159458	10	Itga7	protein_coding	FALSE
ENSMUSG00000046432	3511.21	0.373825	0.146513	2.5479	0.0108373	0.159998	X	Bex3	protein_coding	FALSE
ENSMUSG00000004665	3784.34	0.438714	0.173556	2.54792	0.0108369	0.159998	10	Cnn2	protein_coding	FALSE
ENSMUSG00000034310	54.8523	-1.33328	0.512424	-2.54605	0.010895	0.160684	5	Tmem132d	protein_coding	FALSE
ENSMUSG00000025066	4777.6	-0.243841	0.0959841	-2.53992	0.0110876	0.163358	19	Sfr1	protein_coding	FALSE
ENSMUSG00000038188	38.3569	1.60595	0.607155	2.53827	0.0111402	0.163965	11	Scarf1	protein_coding	FALSE
ENSMUSG00000053907	7400.25	-0.357513	0.139814	-2.5378	0.0111551	0.163968	6	Mat2a	protein_coding	FALSE
ENSMUSG00000022108	4304.85	0.445224	0.176347	2.53754	0.0111633	0.163968	14	Itm2b	protein_coding	FALSE
ENSMUSG00000040820	655.949	-0.416951	0.164356	-2.53664	0.0111922	0.164224	16	Hlcs	protein_coding	FALSE
ENSMUSG00000041650	278.934	0.607042	0.239626	2.53588	0.0112164	0.164413	14	Pcca	protein_coding	FALSE
ENSMUSG00000042628	1543.46	0.400504	0.157981	2.53516	0.0112397	0.164585	12	Zfyve1	protein_coding	FALSE
ENSMUSG00000029097	719.474	0.4327	0.17037	2.53456	0.0112589	0.164698	5	Trmt44	protein_coding	FALSE
ENSMUSG00000030352	1173.61	0.488406	0.190109	2.53408	0.0112744	0.164758	6	Tspan9	protein_coding	FALSE
ENSMUSG00000027737	119.931	0.93557	0.371959	2.53034	0.0113954	0.166356	3	Slc7a11	protein_coding	FALSE
ENSMUSG00000042408	773.487	0.436164	0.171117	2.52975	0.0114143	0.166464	4	Zmym6	protein_coding	FALSE
ENSMUSG00000036894	1138.51	0.541754	0.213801	2.52778	0.0114788	0.167234	3	Rap2b	protein_coding	FALSE
ENSMUSG00000021400	1843.21	-0.298549	0.118275	-2.52667	0.0115149	0.167591	13	Wrnip1	protein_coding	FALSE
ENSMUSG00000025789	449.96	0.830877	0.331457	2.52611	0.0115335	0.167691	7	St8sia2	protein_coding	FALSE
ENSMUSG00000026672	1124.95	0.390901	0.155414	2.52499	0.01157	0.168052	2	Optn	protein_coding	FALSE
ENSMUSG00000025037	1784.73	-0.300258	0.119127	-2.52245	0.0116541	0.169103	X	Maoa	protein_coding	FALSE
ENSMUSG00000036790	464.692	1.23999	0.513378	2.5213	0.0116922	0.169313	X	Slitrk2	protein_coding	FALSE
ENSMUSG00000020029	6212.54	0.23396	0.0928349	2.52148	0.0116864	0.169313	10	Nudt4	protein_coding	FALSE
ENSMUSG00000039934	124.96	0.927354	0.380364	2.52078	0.0117095	0.169392	5	Gsap	protein_coding	FALSE
ENSMUSG00000024868	98.1514	1.30604	0.521249	2.51844	0.0117876	0.170351	19	Dkk1	protein_coding	FALSE
ENSMUSG00000025190	4395.86	0.267257	0.106256	2.51756	0.011817	0.170604	19	Got1	protein_coding	FALSE
ENSMUSG00000029344	1165.62	-0.375794	0.14929	-2.51701	0.0118355	0.1707	5	Tpst2	protein_coding	FALSE
ENSMUSG00000041313	3323.67	-0.385249	0.153065	-2.51527	0.0118942	0.171374	5	Slc7a1	protein_coding	FALSE
ENSMUSG00000021364	394.416	-1.01656	0.407751	-2.51373	0.0119463	0.171953	13	Elovl2	protein_coding	FALSE
ENSMUSG00000024556	2834.88	-0.311001	0.123923	-2.51227	0.0119956	0.172099	18	Me2	protein_coding	FALSE
ENSMUSG00000039904	364.772	-0.575526	0.227705	-2.51306	0.0119688	0.172099	6	Gpr37	protein_coding	FALSE
ENSMUSG00000045467	280.184	-0.636394	0.253451	-2.51235	0.011993	0.172099	7	Ttll13	protein_coding	FALSE
ENSMUSG00000029455	1515.92	0.402514	0.160246	2.51201	0.0120044	0.172099	5	Aldh2	protein_coding	FALSE
ENSMUSG00000001173	1885.79	0.346587	0.138026	2.51036	0.0120608	0.172564	X	Ocrl	protein_coding	FALSE
ENSMUSG00000030683	135.45	0.971855	0.387543	2.51036	0.0120609	0.172564	7	Sez6l2	protein_coding	FALSE
ENSMUSG00000026259	646.454	-0.553798	0.222345	-2.50941	0.0120935	0.172858	1	Ngef	protein_coding	FALSE
ENSMUSG00000032300	1253.5	0.493503	0.196762	2.50904	0.012106	0.172865	9	1700017B05Rik	protein_coding	FALSE
ENSMUSG00000048277	1946.14	-0.329515	0.131518	-2.50799	0.0121419	0.173206	11	Syngr2	protein_coding	FALSE
ENSMUSG00000094410	3598.32	0.24865	0.0991806	2.50751	0.0121584	0.173207	1	Gm38394	protein_coding	FALSE
ENSMUSG00000039844	4676.49	0.243071	0.096857	2.50729	0.0121661	0.173207	2	Rapgef1	protein_coding	FALSE
ENSMUSG00000075590	525.839	0.560922	0.223893	2.50602	0.0122099	0.173659	15	Nrbp2	protein_coding	FALSE
ENSMUSG00000007659	2578.36	0.372386	0.148779	2.50391	0.012283	0.174525	2	Bcl2l1	protein_coding	FALSE
ENSMUSG00000028159	429.696	0.497233	0.19904	2.50279	0.012322	0.174907	3	Dapp1	protein_coding	FALSE
ENSMUSG00000031508	5348.68	-0.464077	0.186118	-2.50144	0.0123689	0.175358	8	Ankrd10	protein_coding	FALSE
ENSMUSG00000044117	153.188	1.0415	0.417143	2.50117	0.0123782	0.175358	16	Bmerb1	protein_coding	FALSE
ENSMUSG00000040813	933.55	-0.351002	0.140446	-2.49915	0.0124491	0.176015	9	Tex264	protein_coding	FALSE
ENSMUSG00000033285	3169.01	-0.372377	0.149043	-2.4993	0.012444	0.176015	3	Wdr3	protein_coding	FALSE
ENSMUSG00000035439	2069.6	-0.335382	0.134323	-2.49847	0.012473	0.176128	8	Haus8	protein_coding	FALSE
ENSMUSG00000025791	604.284	-0.439857	0.17488	-2.49796	0.0124911	0.176128	4	Pgm1	protein_coding	FALSE
ENSMUSG00000089917	647.847	0.496448	0.19716	2.49788	0.0124939	0.176128	2	Uckl1	protein_coding	FALSE
ENSMUSG00000050751	163.952	0.790869	0.310633	2.49525	0.012587	0.177267	8	Pgbd5	protein_coding	FALSE
ENSMUSG00000092416	2473.47	-0.421801	0.169978	-2.49353	0.012648	0.177951	7	Zfp141	protein_coding	FALSE
ENSMUSG00000049409	156.987	-0.894426	0.371237	-2.49225	0.0126935	0.178334	6	Prokr1	protein_coding	FALSE
ENSMUSG00000061046	835.166	0.455877	0.182556	2.49207	0.0127	0.178334	17	Haghl	protein_coding	FALSE
ENSMUSG00000021276	1076.28	-0.418655	0.168565	-2.48912	0.0128059	0.17949	12	Cinp	protein_coding	FALSE
ENSMUSG00000044288	307.897	-1.16931	0.479086	-2.48908	0.0128073	0.17949	4	Cnr1	protein_coding	FALSE
ENSMUSG00000074199	1731.25	-0.461417	0.185813	-2.4884	0.012832	0.17966	7	Krtdap	protein_coding	FALSE
ENSMUSG00000051391	8411.94	0.276085	0.110907	2.48516	0.0129493	0.180811	5	Ywhag	protein_coding	FALSE
ENSMUSG00000042104	506.066	-0.527174	0.211962	-2.48474	0.0129645	0.180811	14	Uggt2	protein_coding	FALSE
ENSMUSG00000039936	186.986	0.817133	0.330787	2.48487	0.0129598	0.180811	4	Pik3cd	protein_coding	FALSE
ENSMUSG00000044641	744.288	0.438641	0.177312	2.48573	0.0129284	0.180811	2	Pard6b	protein_coding	FALSE
ENSMUSG00000044149	773.027	-0.458703	0.184772	-2.48347	0.0130111	0.181007	X	Nkrf	protein_coding	FALSE
ENSMUSG00000033909	2123.17	-0.347335	0.140048	-2.48381	0.0129985	0.181007	11	Usp36	protein_coding	FALSE
ENSMUSG00000027332	1170.08	0.395108	0.159038	2.48332	0.0130164	0.181007	2	Ivd	protein_coding	FALSE
ENSMUSG00000032690	99.4449	1.00899	0.418761	2.48245	0.0130482	0.181275	5	Oas2	protein_coding	FALSE
ENSMUSG00000028833	1645.86	-0.354596	0.143113	-2.47881	0.0131822	0.182958	4	Ncdn	protein_coding	FALSE
ENSMUSG00000059142	1674.19	0.30797	0.124104	2.4784	0.0131975	0.182994	17	Zfp945	protein_coding	FALSE
ENSMUSG00000020015	2552.95	0.274785	0.110964	2.47776	0.0132211	0.183145	10	Cdk17	protein_coding	FALSE
ENSMUSG00000020340	1067.17	0.526551	0.212996	2.47694	0.0132513	0.183387	11	Cyfip2	protein_coding	FALSE
ENSMUSG00000022325	1304.34	-0.545121	0.224154	-2.47597	0.0132875	0.183694	15	Pop1	protein_coding	FALSE
ENSMUSG00000005583	72.1139	-1.15213	0.467258	-2.47566	0.0132991	0.183694	13	Mef2c	protein_coding	FALSE
ENSMUSG00000031527	3223.55	-0.297616	0.120251	-2.4752	0.0133162	0.183754	8	Eri1	protein_coding	FALSE
ENSMUSG00000041483	3050.42	0.276312	0.111666	2.47425	0.0133514	0.183886	1	Zfp281	protein_coding	FALSE
ENSMUSG00000031683	2104.09	-0.342394	0.138438	-2.47453	0.0133411	0.183886	8	Lsm6	protein_coding	FALSE
ENSMUSG00000031290	397.401	-0.567471	0.228743	-2.47303	0.0133972	0.184164	X	Lrch2	protein_coding	FALSE
ENSMUSG00000062729	773.146	0.4403	0.177225	2.47334	0.0133857	0.184164	1	Ppox	protein_coding	FALSE
ENSMUSG00000033658	2722.15	-0.359961	0.145633	-2.47104	0.0134719	0.184836	8	Ddx19b	protein_coding	FALSE
ENSMUSG00000058135	822.852	0.80846	0.326995	2.47108	0.0134705	0.184836	3	Gstm1	protein_coding	FALSE
ENSMUSG00000041309	200.43	1.35478	0.550964	2.47052	0.0134918	0.184932	7	Nkx6-2	protein_coding	FALSE
ENSMUSG00000023110	4002.83	-0.349516	0.141929	-2.4687	0.0135607	0.185346	14	Prmt5	protein_coding	FALSE
ENSMUSG00000021240	472.999	0.471615	0.190127	2.46929	0.0135382	0.185346	12	Abcd4	protein_coding	FALSE
ENSMUSG00000026790	7291.56	0.221068	0.0895249	2.4688	0.0135566	0.185346	2	Odf2	protein_coding	FALSE
ENSMUSG00000054509	327.503	0.576193	0.233575	2.46557	0.0136794	0.186792	14	Parp4	protein_coding	FALSE
ENSMUSG00000001270	8782.82	0.226787	0.0919287	2.46519	0.013694	0.186813	12	Ckb	protein_coding	FALSE
ENSMUSG00000038225	762.664	0.411501	0.166705	2.46461	0.0137162	0.186938	8	Primpol	protein_coding	FALSE
ENSMUSG00000067377	1139.58	-0.409243	0.16633	-2.46216	0.0138104	0.187093	X	Tspan6	protein_coding	FALSE
ENSMUSG00000035064	2600.89	-0.303055	0.123068	-2.46234	0.0138035	0.187093	7	Eef2k	protein_coding	FALSE
ENSMUSG00000042121	2630.75	0.25775	0.104694	2.46194	0.0138187	0.187093	5	Ssh1	protein_coding	FALSE
ENSMUSG00000038305	747.258	0.721278	0.292033	2.46269	0.0137897	0.187093	1	Spats2l	protein_coding	FALSE
ENSMUSG00000081534	350.133	0.627021	0.254104	2.4635	0.0137587	0.187093	15	Slc48a1	protein_coding	FALSE
ENSMUSG00000021594	343.579	-0.585375	0.236765	-2.46318	0.0137709	0.187093	13	Srd5a1	protein_coding	FALSE
ENSMUSG00000011257	3476.61	-0.297414	0.120858	-2.46279	0.013786	0.187093	4	Pabpc4	protein_coding	FALSE
ENSMUSG00000025495	942.485	0.424434	0.172532	2.4605	0.0138744	0.187376	7	Ptdss2	protein_coding	FALSE
ENSMUSG00000029388	2155.55	-0.310834	0.126549	-2.45859	0.0139485	0.187376	5	Eif2b1	protein_coding	FALSE
ENSMUSG00000032883	4097.75	-0.256115	0.104285	-2.45923	0.0139236	0.187376	1	Acsl3	protein_coding	FALSE
ENSMUSG00000037296	1073.38	-0.35659	0.145236	-2.45964	0.0139078	0.187376	8	Lsm1	protein_coding	FALSE
ENSMUSG00000022214	1154.23	0.332422	0.135015	2.46007	0.0138912	0.187376	14	Dcaf11	protein_coding	FALSE
ENSMUSG00000001366	531.81	-0.498316	0.202071	-2.45893	0.0139353	0.187376	9	Fbxo9	protein_coding	FALSE
ENSMUSG00000039770	1355.24	0.44271	0.180012	2.45837	0.013957	0.187376	17	Ypel5	protein_coding	FALSE
ENSMUSG00000004789	4617.09	-0.236219	0.0960341	-2.45996	0.0138952	0.187376	12	Dlst	protein_coding	FALSE
ENSMUSG00000025815	343.941	0.556104	0.224026	2.46003	0.0138926	0.187376	2	Dhtkd1	protein_coding	FALSE
ENSMUSG00000034135	1532.56	0.36151	0.147043	2.45767	0.0139843	0.187567	9	Sik3	protein_coding	FALSE
ENSMUSG00000031832	1057.44	-0.367231	0.149477	-2.45608	0.0140461	0.188221	8	Taf1c	protein_coding	FALSE
ENSMUSG00000024892	820.464	0.617948	0.251412	2.45481	0.014096	0.188274	19	Pcx	protein_coding	FALSE
ENSMUSG00000056201	20495.3	-0.248504	0.101215	-2.45555	0.014067	0.188274	19	Cfl1	protein_coding	FALSE
ENSMUSG00000043993	150.394	1.12971	0.452513	2.45489	0.0140927	0.188274	11	2900052L18Rik	processed_transcript	FALSE
ENSMUSG00000028207	1849.32	-0.350257	0.142831	-2.45464	0.0141025	0.188274	4	Asph	protein_coding	FALSE
ENSMUSG00000029910	4867.26	0.229329	0.093479	2.45333	0.014154	0.188786	6	Mad2l1	protein_coding	FALSE
ENSMUSG00000049971	554.689	-0.472311	0.192867	-2.45158	0.0142229	0.189002	5	Glt1d1	protein_coding	FALSE
ENSMUSG00000063626	375.966	-0.68974	0.278949	-2.45197	0.0142077	0.189002	8	Unc5d	protein_coding	FALSE
ENSMUSG00000022557	2929.57	-0.345931	0.141138	-2.45195	0.0142085	0.189002	15	Bop1	protein_coding	FALSE
ENSMUSG00000021282	14798.1	-0.22099	0.090099	-2.45172	0.0142173	0.189002	12	Eif5	protein_coding	FALSE
ENSMUSG00000024258	1220.12	-0.389279	0.159365	-2.45086	0.0142515	0.189208	18	Polr2d	protein_coding	FALSE
ENSMUSG00000042492	3067.22	0.304861	0.124216	2.45029	0.0142742	0.189334	7	Tbc1d10b	protein_coding	FALSE
ENSMUSG00000001333	100.036	1.08562	0.455552	2.44817	0.0143584	0.190275	4	Sync	protein_coding	FALSE
ENSMUSG00000036820	569.513	0.499321	0.203291	2.4469	0.0144093	0.190447	17	Amdhd2	protein_coding	FALSE
ENSMUSG00000041057	7151.95	-0.307841	0.1259	-2.44689	0.0144094	0.190447	17	Wdr43	protein_coding	FALSE
ENSMUSG00000085241	701.155	-0.426051	0.17383	-2.44685	0.0144112	0.190447	4	Snhg3	processed_transcript	FALSE
ENSMUSG00000029823	5814.08	0.313919	0.127915	2.44622	0.0144361	0.190602	6	Luc7l2	protein_coding	FALSE
ENSMUSG00000034645	479.848	0.49769	0.20232	2.4449	0.0144893	0.191129	4	Zyg11a	protein_coding	FALSE
ENSMUSG00000036775	484.246	0.489451	0.199083	2.44335	0.0145515	0.191773	17	Decr2	protein_coding	FALSE
ENSMUSG00000047747	562.77	-0.630679	0.258671	-2.44104	0.014645	0.192828	8	Rnf150	protein_coding	FALSE
ENSMUSG00000055172	106.548	0.865262	0.354475	2.44037	0.014672	0.193007	6	C1ra	protein_coding	FALSE
ENSMUSG00000020890	75.809	-1.04433	0.442776	-2.43906	0.0147253	0.193531	11	Gucy2e	protein_coding	FALSE
ENSMUSG00000033105	4739.91	-0.279654	0.114468	-2.43823	0.0147594	0.193677	10	Lss	protein_coding	FALSE
ENSMUSG00000027346	1522.8	0.380972	0.155967	2.43813	0.0147634	0.193677	2	Gpcpd1	protein_coding	FALSE
ENSMUSG00000034109	1346.33	-0.334331	0.137291	-2.43763	0.0147838	0.193768	3	Golim4	protein_coding	FALSE
ENSMUSG00000042078	461.319	0.752116	0.299847	2.43702	0.0148091	0.19389	5	Svop	protein_coding	FALSE
ENSMUSG00000026450	903.193	-0.394987	0.162249	-2.43609	0.0148471	0.19389	1	Chit1	protein_coding	FALSE
ENSMUSG00000058354	1708.86	-0.444164	0.183999	-2.43621	0.0148422	0.19389	15	Krt6a	protein_coding	FALSE
ENSMUSG00000068115	1054.39	0.448485	0.184229	2.43617	0.0148439	0.19389	2	Ninl	protein_coding	FALSE
ENSMUSG00000040618	1129.58	0.432664	0.178377	2.43571	0.0148625	0.193914	14	Pck2	protein_coding	FALSE
ENSMUSG00000032012	2848.18	-0.317359	0.130368	-2.43406	0.0149306	0.194626	9	Nectin1	protein_coding	FALSE
ENSMUSG00000040016	42.5552	-1.6692	0.704557	-2.43369	0.0149459	0.19465	3	Ptger3	protein_coding	FALSE
ENSMUSG00000024937	691.141	-0.457415	0.18679	-2.43321	0.0149658	0.194731	19	Ehbp1l1	protein_coding	FALSE
ENSMUSG00000056531	979.013	0.407037	0.167071	2.43198	0.0150164	0.195213	5	Ccdc18	protein_coding	FALSE
ENSMUSG00000025915	991.094	-0.468281	0.193503	-2.43015	0.0150925	0.195671	1	Sgk3	protein_coding	FALSE
ENSMUSG00000006235	66.2717	-1.07545	0.441808	-2.43077	0.0150668	0.195671	9	Epor	protein_coding	FALSE
ENSMUSG00000041842	601.957	-0.541463	0.220507	-2.43035	0.0150842	0.195671	3	Fhdc1	protein_coding	FALSE
ENSMUSG00000047986	608.786	-0.449204	0.183945	-2.42968	0.0151123	0.195751	8	Palm3	protein_coding	FALSE
ENSMUSG00000037315	3294.84	0.307053	0.126188	2.42845	0.0151637	0.196199	X	Jade3	protein_coding	FALSE
ENSMUSG00000060671	6781.94	-0.242625	0.099849	-2.42819	0.0151742	0.196199	3	Atp8b2	protein_coding	FALSE
ENSMUSG00000030208	7853.81	-0.258038	0.105962	-2.42647	0.0152465	0.196957	6	Emp1	protein_coding	FALSE
ENSMUSG00000030806	180.369	0.892828	0.363912	2.42524	0.0152984	0.197401	7	Stx1b	protein_coding	FALSE
ENSMUSG00000058093	1582.49	-0.29036	0.119722	-2.42468	0.0153221	0.197401	13	Zfp729b	protein_coding	FALSE
ENSMUSG00000018470	127.131	-0.873534	0.357262	-2.42498	0.0153092	0.197401	11	Kcnab3	protein_coding	FALSE
ENSMUSG00000066829	487.88	0.517276	0.211912	2.42299	0.0153934	0.198109	9	Zfp810	protein_coding	FALSE
ENSMUSG00000035954	1057.73	0.458859	0.188537	2.42272	0.0154047	0.198109	12	Dock4	protein_coding	FALSE
ENSMUSG00000049791	318.371	-0.696976	0.287259	-2.42147	0.0154578	0.198614	7	Fzd4	protein_coding	FALSE
ENSMUSG00000027613	5630.24	-0.29041	0.120105	-2.42094	0.0154805	0.198728	2	Eif6	protein_coding	FALSE
ENSMUSG00000010803	39.6524	-1.70769	0.744583	-2.42003	0.0155192	0.199047	11	Gabra1	protein_coding	FALSE
ENSMUSG00000002948	2573.6	-0.264519	0.109331	-2.41945	0.0155442	0.19919	8	Map2k7	protein_coding	FALSE
ENSMUSG00000033706	2400.24	-0.349919	0.145009	-2.41777	0.0156158	0.199929	6	Smyd5	protein_coding	FALSE
ENSMUSG00000006219	686.654	0.642515	0.270456	2.41711	0.0156445	0.200118	4	Fblim1	protein_coding	FALSE
ENSMUSG00000051811	464.782	0.648785	0.271768	2.41621	0.0156832	0.200328	7	Cox6b2	protein_coding	FALSE
ENSMUSG00000026200	214.666	0.668131	0.276359	2.41608	0.0156888	0.200328	1	Glb1l	protein_coding	FALSE
ENSMUSG00000022387	4561.48	0.240447	0.0995572	2.41422	0.0157689	0.201173	15	Brd1	protein_coding	FALSE
ENSMUSG00000007655	104.335	-1.18361	0.446229	-2.41234	0.0158506	0.201678	6	Cav1	protein_coding	FALSE
ENSMUSG00000038564	1189.26	0.447816	0.184003	2.41279	0.0158308	0.201678	5	Ift172	protein_coding	FALSE
ENSMUSG00000020044	1399.17	-0.56535	0.221704	-2.41258	0.01584	0.201678	10	Timp3	protein_coding	FALSE
ENSMUSG00000060427	887.1	-0.368833	0.152952	-2.41052	0.0159297	0.202505	8	Zfp868	protein_coding	FALSE
ENSMUSG00000035451	621.864	-0.614735	0.255083	-2.41015	0.0159461	0.202534	12	Foxa1	protein_coding	FALSE
ENSMUSG00000030341	600.699	0.508355	0.2126	2.40976	0.0159632	0.202571	6	Tnfrsf1a	protein_coding	FALSE
ENSMUSG00000002910	509.253	-0.588302	0.244203	-2.40872	0.0160086	0.202611	8	Arrdc2	protein_coding	FALSE
ENSMUSG00000032212	3004.74	-0.304872	0.126884	-2.40926	0.0159848	0.202611	9	Sltm	protein_coding	FALSE
ENSMUSG00000019487	1204	-0.354385	0.147872	-2.40902	0.0159954	0.202611	17	Trip10	protein_coding	FALSE
ENSMUSG00000031740	2992.76	-0.306939	0.127051	-2.40793	0.0160433	0.202771	8	Mmp2	protein_coding	FALSE
ENSMUSG00000022211	690.911	0.58912	0.244453	2.40779	0.0160495	0.202771	14	Carmil3	protein_coding	FALSE
ENSMUSG00000025498	61.0489	1.20018	0.496826	2.40699	0.0160848	0.20286	7	Irf7	protein_coding	FALSE
ENSMUSG00000027808	4556.17	-0.245088	0.10186	-2.40702	0.0160835	0.20286	3	Serp1	protein_coding	FALSE
ENSMUSG00000021613	64.5738	-1.09556	0.460311	-2.40554	0.0161488	0.203488	13	Hapln1	protein_coding	FALSE
ENSMUSG00000037572	3718.62	-0.296378	0.123187	-2.40463	0.0161887	0.203813	14	Wdhd1	protein_coding	FALSE
ENSMUSG00000039328	1071.57	0.544739	0.226796	2.40399	0.0162171	0.203992	8	Rnf122	protein_coding	FALSE
ENSMUSG00000022707	547.907	-0.43818	0.182119	-2.40235	0.0162903	0.204733	16	Gbe1	protein_coding	FALSE
ENSMUSG00000043207	1691.54	-0.30691	0.127773	-2.4016	0.0163238	0.204975	4	Zmpste24	protein_coding	FALSE
ENSMUSG00000070733	3950.66	0.270855	0.112633	2.40038	0.016378	0.205475	5	Fryl	protein_coding	FALSE
ENSMUSG00000040187	284.637	0.957017	0.398697	2.39905	0.0164377	0.206045	6	Arntl2	protein_coding	FALSE
ENSMUSG00000027394	846.868	-0.391873	0.163692	-2.3979	0.0164893	0.206511	2	Ttl	protein_coding	FALSE
ENSMUSG00000015484	51.9624	1.79455	0.729289	2.39744	0.0165102	0.206593	1	Fam163a	protein_coding	FALSE
ENSMUSG00000041147	3577.45	-0.295792	0.12303	-2.39637	0.0165584	0.207016	5	Brca2	protein_coding	FALSE
ENSMUSG00000092622	427.392	0.703979	0.306983	2.39547	0.0165991	0.207345	9	Khdc3	protein_coding	FALSE
ENSMUSG00000048904	53.8745	1.72299	0.730619	2.39514	0.0166142	0.207352	13	Neurog1	protein_coding	FALSE
ENSMUSG00000029148	3736.84	0.277765	0.116112	2.39248	0.0167351	0.20868	5	Nrbp1	protein_coding	FALSE
ENSMUSG00000040675	3226.18	-0.323978	0.135599	-2.39138	0.0167851	0.209122	10	Mthfd1l	protein_coding	FALSE
ENSMUSG00000049539	11571.6	-0.489565	0.205498	-2.391	0.0168025	0.209157	13	H1f1	protein_coding	FALSE
ENSMUSG00000049521	211.587	0.761724	0.31728	2.39036	0.016832	0.209162	15	Cdc42ep1	protein_coding	FALSE
ENSMUSG00000031934	952.085	-0.394522	0.165103	-2.39046	0.0168272	0.209162	9	Panx1	protein_coding	FALSE
ENSMUSG00000024664	211.567	-0.728515	0.304312	-2.38827	0.0169279	0.210163	19	Fads3	protein_coding	FALSE
ENSMUSG00000036208	1166	-0.369292	0.154534	-2.38733	0.0169711	0.210163	16	Nepro	protein_coding	FALSE
ENSMUSG00000003948	648.716	0.475902	0.199076	2.38763	0.0169575	0.210163	11	Mmd	protein_coding	FALSE
ENSMUSG00000053797	1736.44	-0.317264	0.132927	-2.38755	0.016961	0.210163	11	Krt16	protein_coding	FALSE
ENSMUSG00000040721	923.305	0.392396	0.163069	2.3861	0.0170281	0.210507	14	Zfhx2	protein_coding	FALSE
ENSMUSG00000048107	1935.27	-0.424623	0.178181	-2.38621	0.0170231	0.210507	NA	NA	NA	FALSE
ENSMUSG00000074656	13356.2	0.32468	0.136056	2.38562	0.0170502	0.210598	2	Eif2s2	protein_coding	FALSE
ENSMUSG00000032026	1810.64	-0.288706	0.121147	-2.38454	0.0171004	0.211037	9	Rexo2	protein_coding	FALSE
ENSMUSG00000029326	1374.79	-0.395698	0.167023	-2.38382	0.017134	0.21127	5	Enoph1	protein_coding	FALSE
ENSMUSG00000033009	1349.84	-0.359954	0.150993	-2.38312	0.0171664	0.211488	8	Ogfod1	protein_coding	FALSE
ENSMUSG00000003039	2973.71	-0.274363	0.115433	-2.38095	0.0172681	0.212249	8	Fam32a	protein_coding	FALSE
ENSMUSG00000038010	274.575	0.556864	0.234474	2.38086	0.0172725	0.212249	10	Ccdc138	protein_coding	FALSE
ENSMUSG00000022419	1315.62	0.375896	0.156298	2.38115	0.0172585	0.212249	15	Deptor	protein_coding	FALSE
ENSMUSG00000004631	1476.27	0.420822	0.177098	2.37908	0.0173559	0.212518	6	Sgce	protein_coding	FALSE
ENSMUSG00000040488	1634.92	-0.343548	0.143935	-2.3792	0.0173501	0.212518	7	Ltbp4	protein_coding	FALSE
ENSMUSG00000035372	794.934	-0.397119	0.167118	-2.37882	0.0173684	0.212518	19	1810055G02Rik	protein_coding	FALSE
ENSMUSG00000020186	2430.44	0.349287	0.146761	2.37941	0.0173402	0.212518	10	Csrp2	protein_coding	FALSE
ENSMUSG00000037820	19844.9	-0.448312	0.188444	-2.37909	0.0173556	0.212518	2	Tgm2	protein_coding	FALSE
ENSMUSG00000007440	432.668	-0.549833	0.231171	-2.37846	0.0173853	0.212544	18	Pcdha11	protein_coding	FALSE
ENSMUSG00000047221	789.883	-0.39018	0.165445	-2.37762	0.017425	0.212848	5	Fam185a	protein_coding	FALSE
ENSMUSG00000026004	340	0.548073	0.230627	2.37664	0.0174711	0.21323	1	Kansl1l	protein_coding	FALSE
ENSMUSG00000008035	797.778	-0.38068	0.16099	-2.37158	0.0177123	0.213656	X	Mid1ip1	protein_coding	FALSE
ENSMUSG00000048007	238.696	-0.633924	0.27039	-2.37092	0.0177439	0.213656	X	Timm8a1	protein_coding	FALSE
ENSMUSG00000086040	104.661	1.0223	0.432136	2.37279	0.0176541	0.213656	6	Wipf3	protein_coding	FALSE
ENSMUSG00000030792	776.611	-0.429608	0.180313	-2.37545	0.0175278	0.213656	7	Dkkl1	protein_coding	FALSE
ENSMUSG00000025584	173.116	0.799387	0.332881	2.37236	0.0176748	0.213656	7	Pde8a	protein_coding	FALSE
ENSMUSG00000048142	286.155	-0.976182	0.420639	-2.37363	0.0176142	0.213656	5	Nat8l	protein_coding	FALSE
ENSMUSG00000042354	6160.68	-0.33159	0.140093	-2.37221	0.017682	0.213656	14	Gnl3	protein_coding	FALSE
ENSMUSG00000022119	4655.42	0.236417	0.0995529	2.37415	0.0175893	0.213656	14	Rbm26	protein_coding	FALSE
ENSMUSG00000010601	88.058	1.03294	0.435154	2.37476	0.0175603	0.213656	15	Apol7a	protein_coding	FALSE
ENSMUSG00000022619	610.06	0.532449	0.228797	2.37128	0.0177268	0.213656	15	Mapk8ip2	protein_coding	FALSE
ENSMUSG00000037204	1200.54	-0.319258	0.134524	-2.37294	0.0176473	0.213656	15	Atg101	protein_coding	FALSE
ENSMUSG00000050272	97.7194	-1.2028	0.504031	-2.37137	0.0177222	0.213656	16	Dscam	protein_coding	FALSE
ENSMUSG00000032015	168.275	-0.756308	0.314691	-2.37092	0.0177437	0.213656	9	Pou2f3	protein_coding	FALSE
ENSMUSG00000056962	1764.75	-0.318676	0.134507	-2.37317	0.0176361	0.213656	11	Jmjd6	protein_coding	FALSE
ENSMUSG00000036160	2179.46	-0.270178	0.113931	-2.37238	0.017674	0.213656	2	Surf6	protein_coding	FALSE
ENSMUSG00000043535	11606.5	0.221619	0.0936074	2.37129	0.017726	0.213656	2	Setx	protein_coding	FALSE
ENSMUSG00000079018	281.091	0.704052	0.302857	2.37025	0.0177761	0.213757	15	Ly6c1	protein_coding	FALSE
ENSMUSG00000022453	591.93	0.529202	0.221011	2.37012	0.0177821	0.213757	15	Naga	protein_coding	FALSE
ENSMUSG00000024528	1277.21	-0.320083	0.135281	-2.36888	0.0178423	0.214301	18	Srfbp1	protein_coding	FALSE
ENSMUSG00000041741	79.0359	-1.19722	0.500201	-2.36821	0.0178742	0.214506	6	Pde3a	protein_coding	FALSE
ENSMUSG00000049804	2560.83	-0.363975	0.15398	-2.36746	0.0179106	0.214763	X	Armcx4	protein_coding	FALSE
ENSMUSG00000075012	1009.6	-0.519159	0.223435	-2.3671	0.0179282	0.214794	2	Fjx1	protein_coding	FALSE
ENSMUSG00000080712	312.254	-0.579012	0.244791	-2.36645	0.0179594	0.214989	11	H2bu1-ps	processed_pseudogene	FALSE
ENSMUSG00000018378	855.028	0.504332	0.213013	2.36448	0.0180556	0.215961	11	Cuedc1	protein_coding	FALSE
ENSMUSG00000000266	236.775	-0.672312	0.285413	-2.36353	0.0181017	0.216153	X	Mid2	protein_coding	FALSE
ENSMUSG00000029482	2849.09	-0.283282	0.119888	-2.36374	0.0180916	0.216153	5	Aacs	protein_coding	FALSE
ENSMUSG00000081044	601.673	0.502097	0.210432	2.35916	0.0183164	0.218534	X	AU015836	protein_coding	FALSE
ENSMUSG00000074445	53.376	-1.21532	0.514156	-2.35785	0.018381	0.219123	3	Sprr2a3	protein_coding	FALSE
ENSMUSG00000033319	1994.59	0.27318	0.116035	2.35644	0.0184509	0.219774	18	Fem1c	protein_coding	FALSE
ENSMUSG00000034324	1320.56	0.698697	0.300908	2.35224	0.0186605	0.222087	5	Tmem132c	protein_coding	FALSE
ENSMUSG00000089694	111.509	0.91383	0.38574	2.35115	0.0187157	0.222483	6	Nat8f7	protein_coding	FALSE
ENSMUSG00000032135	1541.46	0.541889	0.23094	2.35096	0.0187248	0.222483	9	Mcam	protein_coding	FALSE
ENSMUSG00000030849	1678.06	0.354637	0.151153	2.3497	0.0187885	0.223055	7	Fgfr2	protein_coding	FALSE
ENSMUSG00000021194	119.748	0.928379	0.394659	2.34914	0.0188167	0.223205	12	Chga	protein_coding	FALSE
ENSMUSG00000054027	914.82	-0.34936	0.148284	-2.34689	0.0189308	0.224373	10	Nt5dc3	protein_coding	FALSE
ENSMUSG00000038763	241.415	0.628567	0.263581	2.34463	0.0190459	0.225345	7	Alpk3	protein_coding	FALSE
ENSMUSG00000026234	28712.1	-0.324449	0.138356	-2.34436	0.0190598	0.225345	1	Ncl	protein_coding	FALSE
ENSMUSG00000005958	1364.85	0.401754	0.172455	2.34436	0.0190598	0.225345	16	Ephb3	protein_coding	FALSE
ENSMUSG00000026317	1227.87	-0.326289	0.139591	-2.34288	0.0191356	0.226055	8	Cln8	protein_coding	FALSE
ENSMUSG00000032531	4532.02	0.337091	0.145083	2.34112	0.0192261	0.226937	9	Amotl2	protein_coding	FALSE
ENSMUSG00000029763	7145.83	0.317047	0.135412	2.33892	0.0193394	0.227155	6	Exoc4	protein_coding	FALSE
ENSMUSG00000074364	351.912	-0.478009	0.204297	-2.33937	0.0193165	0.227155	7	Ehd2	protein_coding	FALSE
ENSMUSG00000092341	224213	0.428438	0.182461	2.33908	0.0193313	0.227155	19	Malat1	lincRNA	FALSE
ENSMUSG00000035049	2151.55	-0.396463	0.169486	-2.33925	0.0193226	0.227155	19	Rrp12	protein_coding	FALSE
ENSMUSG00000040624	2696.89	0.433405	0.186141	2.33936	0.0193169	0.227155	10	Plekhg1	protein_coding	FALSE
ENSMUSG00000058672	3135.67	-0.257022	0.109844	-2.33966	0.0193011	0.227155	13	Tubb2a	protein_coding	FALSE
ENSMUSG00000031812	2314.34	-0.30361	0.129865	-2.3384	0.0193664	0.227286	8	Map1lc3b	protein_coding	FALSE
ENSMUSG00000066861	233.736	0.669878	0.298673	2.33736	0.0194207	0.227737	5	Oas1g	protein_coding	FALSE
ENSMUSG00000044647	584.358	-0.510107	0.218641	-2.33697	0.0194406	0.227785	2	Csrnp3	protein_coding	FALSE
ENSMUSG00000050092	49.8266	-1.30762	0.595335	-2.33618	0.0194818	0.228082	3	Sprr2b	protein_coding	FALSE
ENSMUSG00000029005	126.151	1.1871	0.518841	2.33575	0.0195042	0.228158	4	Draxin	protein_coding	FALSE
ENSMUSG00000030512	3182.06	-0.2732	0.117136	-2.33503	0.019542	0.22818	7	Snrpa1	protein_coding	FALSE
ENSMUSG00000030703	367.495	0.500985	0.213684	2.33392	0.0196001	0.22818	7	Gdpd3	protein_coding	FALSE
ENSMUSG00000057329	378.21	0.665131	0.286369	2.33359	0.0196173	0.22818	1	Bcl2	protein_coding	FALSE
ENSMUSG00000038658	2486.9	0.305641	0.130598	2.33368	0.0196125	0.22818	19	Ric1	protein_coding	FALSE
ENSMUSG00000059003	69.275	1.22069	0.521495	2.33484	0.019552	0.22818	16	Grin2a	protein_coding	FALSE
ENSMUSG00000024026	1918.55	-0.282865	0.121304	-2.33368	0.0196124	0.22818	17	Glo1	protein_coding	FALSE
ENSMUSG00000021087	898.609	-0.727601	0.31714	-2.33381	0.0196059	0.22818	12	Rtn1	protein_coding	FALSE
ENSMUSG00000011256	3056.05	0.494797	0.212688	2.33284	0.0196565	0.228451	11	Adam19	protein_coding	FALSE
ENSMUSG00000026003	658.634	0.42656	0.184005	2.33125	0.0197402	0.229054	1	Acadl	protein_coding	FALSE
ENSMUSG00000032121	318.925	-0.538968	0.229854	-2.33153	0.0197257	0.229054	9	Tmem218	protein_coding	FALSE
ENSMUSG00000033740	378.245	1.4996	0.656069	2.33058	0.0197755	0.229277	1	St18	protein_coding	FALSE
ENSMUSG00000022253	1340.92	0.316262	0.13598	2.3296	0.0198274	0.229694	15	Nadk2	protein_coding	FALSE
ENSMUSG00000055024	5111.1	0.238707	0.102464	2.32842	0.0198897	0.23023	15	Ep300	protein_coding	FALSE
ENSMUSG00000030835	3886.88	-0.24485	0.1052	-2.32803	0.0199103	0.230283	7	Nomo1	protein_coding	FALSE
ENSMUSG00000022407	3373.18	-0.273049	0.117442	-2.32731	0.0199487	0.230542	15	Adsl	protein_coding	FALSE
ENSMUSG00000006494	5590.51	0.258246	0.110658	2.32609	0.020014	0.23111	2	Pdk1	protein_coding	FALSE
ENSMUSG00000031112	1098.9	-0.618141	0.266648	-2.32485	0.0200802	0.231117	X	Stk26	protein_coding	FALSE
ENSMUSG00000017978	321.597	0.593193	0.256081	2.32438	0.0201052	0.231117	6	Cadps2	protein_coding	FALSE
ENSMUSG00000071176	830.77	-0.416238	0.179338	-2.32397	0.0201272	0.231117	8	Arhgef10	protein_coding	FALSE
ENSMUSG00000031789	38.9265	-1.4519	0.606226	-2.32436	0.0201061	0.231117	8	Cngb1	protein_coding	FALSE
ENSMUSG00000021747	256.441	-0.587586	0.25227	-2.32561	0.0200393	0.231117	14	4930452B06Rik	protein_coding	FALSE
ENSMUSG00000062309	299.784	-0.592209	0.254857	-2.32518	0.0200622	0.231117	9	Rpp25	protein_coding	FALSE
ENSMUSG00000039671	5063.47	0.222081	0.0955638	2.32423	0.0201131	0.231117	2	Zmynd8	protein_coding	FALSE
ENSMUSG00000024043	831.687	0.390012	0.16917	2.32321	0.020168	0.2314	17	Arhgap28	protein_coding	FALSE
ENSMUSG00000053279	311.914	-0.510296	0.220246	-2.32181	0.0202432	0.232078	19	Aldh1a1	protein_coding	FALSE
ENSMUSG00000037416	4766.21	0.227081	0.0977857	2.321	0.0202867	0.232391	18	Dmxl1	protein_coding	FALSE
ENSMUSG00000034168	4010.99	0.329562	0.143022	2.32061	0.0203077	0.232446	12	Irf2bpl	protein_coding	FALSE
ENSMUSG00000031954	6356.38	-0.230699	0.0996428	-2.31782	0.020459	0.233991	8	Cfdp1	protein_coding	FALSE
ENSMUSG00000026688	1328.5	-0.307534	0.132531	-2.31687	0.0205108	0.234025	1	Mgst3	protein_coding	FALSE
ENSMUSG00000001750	753.984	0.558966	0.241393	2.31694	0.0205072	0.234025	19	Tcirg1	protein_coding	FALSE
ENSMUSG00000003934	1072.27	0.494298	0.211696	2.31699	0.0205043	0.234025	11	Efnb3	protein_coding	FALSE
ENSMUSG00000025591	1099.51	-0.400461	0.172531	-2.31614	0.0205506	0.234294	8	Tma16	protein_coding	FALSE
ENSMUSG00000020063	3054.05	0.2892	0.125091	2.31528	0.0205974	0.234641	10	Sirt1	protein_coding	FALSE
ENSMUSG00000036502	144.092	1.12209	0.453746	2.31471	0.020629	0.234815	X	Tmem255a	protein_coding	FALSE
ENSMUSG00000006288	2155.76	0.273452	0.11784	2.31371	0.0206834	0.235061	14	Ttc5	protein_coding	FALSE
ENSMUSG00000018398	1633.29	0.346384	0.149955	2.31399	0.0206684	0.235061	11	Septin8	protein_coding	FALSE
ENSMUSG00000029752	7173.12	0.235346	0.101707	2.31117	0.0208235	0.23572	6	Asns	protein_coding	FALSE
ENSMUSG00000029669	856.226	-0.543787	0.232946	-2.31125	0.0208192	0.23572	6	Tspan12	protein_coding	FALSE
ENSMUSG00000030224	6711.02	-0.235907	0.10217	-2.31144	0.0208086	0.23572	6	Strap	protein_coding	FALSE
ENSMUSG00000027985	956.292	-0.354113	0.153629	-2.31166	0.0207964	0.23572	3	Lef1	protein_coding	FALSE
ENSMUSG00000028644	79.1792	-1.0261	0.458387	-2.3121	0.0207722	0.23572	4	Ermap	protein_coding	FALSE
ENSMUSG00000057788	1679.38	-0.289845	0.125509	-2.3108	0.0208438	0.235765	8	Ddx49	protein_coding	FALSE
ENSMUSG00000021366	1237.77	0.390779	0.170203	2.31026	0.0208737	0.235917	13	Hivep1	protein_coding	FALSE
ENSMUSG00000018040	3075.73	-0.262722	0.113821	-2.30925	0.0209296	0.236363	15	Rrp7a	protein_coding	FALSE
ENSMUSG00000028878	1065.09	0.358242	0.155002	2.30849	0.0209718	0.236653	4	Fam76a	protein_coding	FALSE
ENSMUSG00000026360	690.272	-0.618384	0.265148	-2.30816	0.0209904	0.236677	1	Rgs2	protein_coding	FALSE
ENSMUSG00000044201	1227.71	0.297412	0.12883	2.30742	0.0210315	0.236854	18	Cdc25c	protein_coding	FALSE
ENSMUSG00000006205	184.817	0.670257	0.294193	2.30707	0.0210506	0.236854	7	Htra1	protein_coding	FALSE
ENSMUSG00000036620	1123.54	0.457714	0.196661	2.30699	0.0210555	0.236854	11	Mgat4b	protein_coding	FALSE
ENSMUSG00000038344	1434.97	0.310445	0.134579	2.30651	0.0210821	0.236967	X	Txlng	protein_coding	FALSE
ENSMUSG00000055373	1629.03	-0.27322	0.118533	-2.30581	0.0211211	0.237035	4	Fut9	protein_coding	FALSE
ENSMUSG00000026796	5235.52	-0.256759	0.111229	-2.30591	0.0211159	0.237035	2	Fam129b	protein_coding	FALSE
ENSMUSG00000014859	2704.4	-0.286276	0.12422	-2.30472	0.021182	0.237533	8	E2f4	protein_coding	FALSE
ENSMUSG00000041718	6529.22	0.262065	0.114177	2.30336	0.0212588	0.238209	X	Alg13	protein_coding	FALSE
ENSMUSG00000046447	530.507	0.797262	0.345326	2.30257	0.0213028	0.238515	4	Camk2n1	protein_coding	FALSE
ENSMUSG00000033174	1138.82	0.491389	0.212027	2.30211	0.0213291	0.238624	6	Mgll	protein_coding	FALSE
ENSMUSG00000023147	1300.52	-0.398974	0.174294	-2.30121	0.0213796	0.239002	16	Get1	protein_coding	FALSE
ENSMUSG00000047996	243.847	-0.677823	0.293875	-2.29796	0.0215641	0.240317	X	Prrg1	protein_coding	FALSE
ENSMUSG00000026520	3869.34	-0.330527	0.143774	-2.29855	0.0215302	0.240317	1	Pycr2	protein_coding	FALSE
ENSMUSG00000036078	1336.04	-0.342654	0.149411	-2.29826	0.0215472	0.240317	4	Sigmar1	protein_coding	FALSE
ENSMUSG00000039356	1904.45	-0.327911	0.142774	-2.29816	0.0215527	0.240317	2	Exosc2	protein_coding	FALSE
ENSMUSG00000030521	2994.86	-0.321321	0.14023	-2.29734	0.0215996	0.240525	7	Mphosph10	protein_coding	FALSE
ENSMUSG00000039556	169.68	0.804957	0.349764	2.29582	0.0216861	0.240556	X	Ppp1r3f	protein_coding	FALSE
ENSMUSG00000040564	151.281	0.840154	0.362455	2.29595	0.0216785	0.240556	7	Apoc1	protein_coding	FALSE
ENSMUSG00000030655	9601.27	0.240137	0.104602	2.29619	0.0216651	0.240556	7	Smg1	protein_coding	FALSE
ENSMUSG00000031595	79.3605	-0.974601	0.430495	-2.29657	0.0216435	0.240556	8	Pdgfrl	protein_coding	FALSE
ENSMUSG00000006360	2330.47	-0.4697	0.204868	-2.29602	0.0216745	0.240556	12	Crip1	protein_coding	FALSE
ENSMUSG00000028121	1434.25	0.348021	0.151452	2.29523	0.0217198	0.240744	3	Bcar3	protein_coding	FALSE
ENSMUSG00000029594	1997.29	-0.364772	0.159374	-2.29395	0.0217935	0.241375	5	Rbm19	protein_coding	FALSE
ENSMUSG00000039740	1343.04	-0.349022	0.152099	-2.29312	0.0218414	0.241719	4	Alg2	protein_coding	FALSE
ENSMUSG00000051177	616.65	-0.452219	0.198069	-2.29158	0.0219299	0.242512	2	Plcb1	protein_coding	FALSE
ENSMUSG00000001542	1767.23	-0.333838	0.1457	-2.29073	0.0219788	0.242679	13	Ell2	protein_coding	FALSE
ENSMUSG00000047412	3369.3	0.240691	0.104955	2.29084	0.0219729	0.242679	9	Zbtb44	protein_coding	FALSE
ENSMUSG00000074653	191.502	0.791997	0.330919	2.29008	0.0220169	0.242913	3	Lrrc31	protein_coding	FALSE
ENSMUSG00000020432	734.387	0.656353	0.287721	2.28976	0.022035	0.242926	11	Tcn2	protein_coding	FALSE
ENSMUSG00000032549	729.278	0.566033	0.244242	2.28903	0.0220778	0.243025	9	Rab6b	protein_coding	FALSE
ENSMUSG00000020143	87.6427	-1.30667	0.579787	-2.28923	0.0220659	0.243025	11	Dock2	protein_coding	FALSE
ENSMUSG00000084950	157.077	0.916306	0.401753	2.28764	0.0221588	0.243068	6	Gm5577	antisense	FALSE
ENSMUSG00000030766	1049.13	0.371937	0.162191	2.2883	0.0221203	0.243068	7	Arhgap17	protein_coding	FALSE
ENSMUSG00000025491	402.132	0.628299	0.266118	2.28843	0.0221124	0.243068	7	Ifitm1	protein_coding	FALSE
ENSMUSG00000028033	159.83	-0.77968	0.349276	-2.28787	0.0221449	0.243068	1	Kcnq5	protein_coding	FALSE
ENSMUSG00000091243	586.522	0.816161	0.35692	2.28751	0.0221663	0.243068	16	Vgll3	protein_coding	FALSE
ENSMUSG00000027347	559.367	-0.39961	0.174861	-2.28679	0.0222082	0.243342	2	Rasgrp1	protein_coding	FALSE
ENSMUSG00000089832	846.608	0.393112	0.170805	2.28632	0.0222355	0.243421	7	Shkbp1	protein_coding	FALSE
ENSMUSG00000034673	2658	0.290215	0.126955	2.28608	0.0222494	0.243421	17	Pbx2	protein_coding	FALSE
ENSMUSG00000009566	1200.12	-0.335766	0.146923	-2.28551	0.0222829	0.243603	2	Fpgs	protein_coding	FALSE
ENSMUSG00000043411	8178.34	0.207409	0.090753	2.28503	0.0223109	0.243723	4	Usp48	protein_coding	FALSE
ENSMUSG00000030327	2262.13	0.288486	0.126135	2.28434	0.0223515	0.243796	6	Necap1	protein_coding	FALSE
ENSMUSG00000018677	3061.27	0.242748	0.106233	2.28462	0.0223351	0.243796	11	Slc25a39	protein_coding	FALSE
ENSMUSG00000023800	231.857	-0.79951	0.356507	-2.28386	0.0223798	0.243919	17	Tiam2	protein_coding	FALSE
ENSMUSG00000039774	322.98	-0.515141	0.223002	-2.28267	0.0224499	0.244498	4	Galnt12	protein_coding	FALSE
ENSMUSG00000020069	1457.54	0.370504	0.162043	2.28233	0.0224699	0.24453	10	Hnrnph3	protein_coding	FALSE
ENSMUSG00000032373	68.8886	-1.15325	0.481431	-2.28197	0.022491	0.244575	9	Car12	protein_coding	FALSE
ENSMUSG00000050022	280.3	-0.601158	0.266989	-2.28108	0.0225437	0.244963	5	Amz1	protein_coding	FALSE
ENSMUSG00000009075	31.9822	1.38453	0.602323	2.27966	0.0226281	0.245694	11	Cabp7	protein_coding	FALSE
ENSMUSG00000031349	2149.84	-0.322054	0.141344	-2.27878	0.0226804	0.245803	X	Nsdhl	protein_coding	FALSE
ENSMUSG00000030323	694.875	0.38167	0.1675	2.27862	0.0226895	0.245803	6	Ift122	protein_coding	FALSE
ENSMUSG00000039720	464.807	0.752986	0.331117	2.27915	0.0226584	0.245803	8	Got1l1	protein_coding	FALSE
ENSMUSG00000021136	260.337	-0.61993	0.271884	-2.27802	0.0227256	0.245823	12	Smoc1	protein_coding	FALSE
ENSMUSG00000038840	130.365	-0.819831	0.358825	-2.2782	0.0227148	0.245823	2	Birc7	protein_coding	FALSE
ENSMUSG00000035934	522.122	0.724925	0.317659	2.2769	0.022792	0.246356	9	Pknox2	protein_coding	FALSE
ENSMUSG00000036591	5490.34	0.228793	0.100346	2.27649	0.022817	0.24644	2	Arhgap21	protein_coding	FALSE
ENSMUSG00000009995	987.293	0.395336	0.17392	2.27524	0.0228918	0.247063	X	Taz	protein_coding	FALSE
ENSMUSG00000039987	1599.59	-0.293355	0.129152	-2.27348	0.0229973	0.247256	5	Phtf2	protein_coding	FALSE
ENSMUSG00000090086	493.196	0.48287	0.208705	2.27405	0.0229632	0.247256	5	AI480526	lincRNA	FALSE
ENSMUSG00000066595	658.807	-0.369118	0.162292	-2.27363	0.022988	0.247256	1	Flvcr1	protein_coding	FALSE
ENSMUSG00000022120	731.262	-0.420417	0.185752	-2.27396	0.0229683	0.247256	14	Rnf219	protein_coding	FALSE
ENSMUSG00000075033	93.3723	0.970577	0.419085	2.27322	0.023013	0.247256	16	Nxpe3	protein_coding	FALSE
ENSMUSG00000033883	1663.43	-0.277049	0.121886	-2.27324	0.0230116	0.247256	3	Zfp267	protein_coding	FALSE
ENSMUSG00000025132	8329.39	-0.222133	0.0977572	-2.27268	0.0230454	0.247419	11	Arhgdia	protein_coding	FALSE
ENSMUSG00000045555	109.409	-0.83463	0.368337	-2.2721	0.0230804	0.247462	10	Mettl24	protein_coding	FALSE
ENSMUSG00000034610	3037.76	0.255862	0.112843	2.27204	0.0230838	0.247462	4	Tut4	protein_coding	FALSE
ENSMUSG00000034731	423.357	0.509565	0.223309	2.27143	0.0231208	0.247673	14	Dgkh	protein_coding	FALSE
ENSMUSG00000015994	3202.39	-0.258282	0.113808	-2.27091	0.0231524	0.247827	8	Fnta	protein_coding	FALSE
ENSMUSG00000065782	182.964	-0.651066	0.287064	-2.27028	0.0231908	0.248053	19	Gm22680	snoRNA	FALSE
ENSMUSG00000095041	7260.69	0.272671	0.119804	2.26877	0.023282	0.24829	JH584304.1	AC149090.1	protein_coding	FALSE
ENSMUSG00000052942	519.116	0.825151	0.36063	2.26941	0.0232434	0.24829	19	Glis3	protein_coding	FALSE
ENSMUSG00000035834	2214.46	-0.264863	0.116933	-2.26896	0.0232707	0.24829	13	Polr3g	protein_coding	FALSE
ENSMUSG00000025158	647.764	-0.435627	0.191798	-2.26928	0.0232513	0.24829	11	Rfng	protein_coding	FALSE
ENSMUSG00000085438	4350.78	0.231636	0.102023	2.2681	0.0233231	0.248543	2	Oip5os1	lincRNA	FALSE
ENSMUSG00000038991	3857.21	-0.265088	0.117172	-2.26709	0.0233849	0.249017	13	Txndc5	protein_coding	FALSE
ENSMUSG00000031428	187.193	-0.773331	0.341219	-2.26553	0.0234801	0.24966	X	Zcchc18	protein_coding	FALSE
ENSMUSG00000022574	505.542	0.557102	0.24248	2.26573	0.0234681	0.24966	15	Naprt	protein_coding	FALSE
ENSMUSG00000039058	61.9829	-1.0239	0.457561	-2.26509	0.0235071	0.249763	3	Ak5	protein_coding	FALSE
ENSMUSG00000031387	1014.75	0.497507	0.219446	2.26323	0.0236217	0.249775	X	Renbp	protein_coding	FALSE
ENSMUSG00000031209	1273.06	0.430917	0.191386	2.2632	0.0236234	0.249775	X	Heph	protein_coding	FALSE
ENSMUSG00000056214	865.093	0.548289	0.246839	2.2629	0.023642	0.249775	18	Pard6g	protein_coding	FALSE
ENSMUSG00000003500	1221.98	-0.495026	0.220508	-2.26281	0.0236473	0.249775	6	Impdh1	protein_coding	FALSE
ENSMUSG00000001305	1815.41	-0.314714	0.139074	-2.26369	0.0235935	0.249775	1	Rrp15	protein_coding	FALSE
ENSMUSG00000024011	386.228	-0.495998	0.217607	-2.26471	0.0235306	0.249775	17	Pi16	protein_coding	FALSE
ENSMUSG00000073406	128.504	0.95509	0.417527	2.26358	0.0235997	0.249775	17	H2-Bl	polymorphic_pseudogene	FALSE
ENSMUSG00000018554	90.0891	1.032	0.460927	2.26384	0.0235841	0.249775	11	Ybx2	protein_coding	FALSE
ENSMUSG00000024074	1481.25	0.486389	0.217845	2.26172	0.0237148	0.250304	17	Crim1	protein_coding	FALSE
ENSMUSG00000086290	1083.83	-0.403965	0.17836	-2.26144	0.0237323	0.250304	4	Snhg12	lincRNA	FALSE
ENSMUSG00000028673	1461.17	0.416561	0.184415	2.26106	0.0237556	0.250366	4	Fuca1	protein_coding	FALSE
ENSMUSG00000024952	1637.91	-0.275137	0.121772	-2.2596	0.0238463	0.250724	19	Rps6ka4	protein_coding	FALSE
ENSMUSG00000020526	757.32	-0.393002	0.174324	-2.25967	0.0238418	0.250724	11	Znhit3	protein_coding	FALSE
ENSMUSG00000041598	1622.03	0.357098	0.158091	2.25939	0.0238593	0.250724	11	Cdc42ep4	protein_coding	FALSE
ENSMUSG00000017999	3683.36	-0.28694	0.127233	-2.25945	0.0238552	0.250724	2	Ddx27	protein_coding	FALSE
ENSMUSG00000025666	3448.31	-0.427462	0.193451	-2.2587	0.0239021	0.25099	X	Tmem47	protein_coding	FALSE
ENSMUSG00000011658	379.467	0.455037	0.201573	2.25808	0.0239409	0.251214	7	Fuz	protein_coding	FALSE
ENSMUSG00000075010	54.8376	1.19674	0.525115	2.25575	0.0240863	0.252555	19	AW112010	lincRNA	FALSE
ENSMUSG00000036022	658.964	0.475238	0.211122	2.25435	0.0241742	0.253291	X	Fam122b	protein_coding	FALSE
ENSMUSG00000058799	11791.8	-0.271752	0.120966	-2.25236	0.0242993	0.254417	10	Nap1l1	protein_coding	FALSE
ENSMUSG00000053965	1740.24	0.315473	0.140152	2.25185	0.0243317	0.25457	3	Pde5a	protein_coding	FALSE
ENSMUSG00000033904	2612.79	0.253342	0.112403	2.25077	0.0243999	0.255098	7	Ccp110	protein_coding	FALSE
ENSMUSG00000030203	1711.95	0.291878	0.129607	2.24816	0.0245658	0.256273	6	Dusp16	protein_coding	FALSE
ENSMUSG00000021905	1216.18	-0.357966	0.15901	-2.24866	0.0245343	0.256273	14	Dph3	protein_coding	FALSE
ENSMUSG00000000567	412.675	0.687631	0.304761	2.24827	0.024559	0.256273	11	Sox9	protein_coding	FALSE
ENSMUSG00000025268	2749.01	0.340373	0.151581	2.24613	0.0246955	0.25719	X	Maged2	protein_coding	FALSE
ENSMUSG00000022641	5199.92	0.2809	0.124786	2.24595	0.0247074	0.25719	16	Bbx	protein_coding	FALSE
ENSMUSG00000029066	1446.28	-0.331683	0.148091	-2.24607	0.0246993	0.25719	4	Mrpl20	protein_coding	FALSE
ENSMUSG00000063904	5099.11	-0.304583	0.135659	-2.24512	0.0247602	0.257288	19	Dpp3	protein_coding	FALSE
ENSMUSG00000034656	779.794	-0.401934	0.178668	-2.24468	0.0247885	0.257288	8	Cacna1a	protein_coding	FALSE
ENSMUSG00000027878	6259.45	-0.208218	0.0927843	-2.24487	0.0247766	0.257288	3	Notch2	protein_coding	FALSE
ENSMUSG00000025582	408.659	-0.493088	0.216032	-2.24481	0.0247806	0.257288	11	Nptx1	protein_coding	FALSE
ENSMUSG00000029287	252.171	0.649344	0.2898	2.24411	0.0248251	0.257482	5	Tgfbr3	protein_coding	FALSE
ENSMUSG00000007783	1746.94	0.432277	0.192968	2.24309	0.0248908	0.257792	7	Cpt1c	protein_coding	FALSE
ENSMUSG00000045932	237.297	0.625102	0.278676	2.24329	0.024878	0.257792	19	Ifit2	protein_coding	FALSE
ENSMUSG00000036907	35.1902	1.66242	0.748758	2.24139	0.0250008	0.25836	1	C1ql2	protein_coding	FALSE
ENSMUSG00000045382	855.809	0.56679	0.253949	2.24085	0.0250356	0.25836	1	Cxcr4	protein_coding	FALSE
ENSMUSG00000024985	1009.44	0.365163	0.162678	2.24161	0.0249868	0.25836	19	Tcf7l2	protein_coding	FALSE
ENSMUSG00000080316	1055.97	0.576513	0.256927	2.24135	0.0250031	0.25836	17	Spaca6	protein_coding	FALSE
ENSMUSG00000034120	11341.4	-0.275138	0.122299	-2.24088	0.0250341	0.25836	11	Srsf2	protein_coding	FALSE
ENSMUSG00000074457	2128.51	-0.474495	0.212056	-2.23999	0.0250913	0.258749	3	S100a16	protein_coding	FALSE
ENSMUSG00000055485	1266.39	0.474956	0.21282	2.23968	0.0251119	0.258775	2	Soga1	protein_coding	FALSE
ENSMUSG00000040990	1621.79	-0.363887	0.162554	-2.23917	0.0251447	0.258852	X	Sh3kbp1	protein_coding	FALSE
ENSMUSG00000003421	1925.69	-0.256568	0.114697	-2.23873	0.0251734	0.258852	7	Nosip	protein_coding	FALSE
ENSMUSG00000075588	154.386	1.36623	0.621765	2.23896	0.0251583	0.258852	11	Hoxb2	protein_coding	FALSE
ENSMUSG00000055102	193.128	-0.68162	0.303703	-2.23672	0.0253044	0.258902	7	Zfp819	protein_coding	FALSE
ENSMUSG00000025159	3162.65	0.233168	0.104209	2.23715	0.0252766	0.258902	19	Mms19	protein_coding	FALSE
ENSMUSG00000001670	36.8681	1.50359	0.648924	2.23764	0.0252443	0.258902	8	Tat	protein_coding	FALSE
ENSMUSG00000034235	2445.7	-0.273324	0.122184	-2.23701	0.0252857	0.258902	14	Usp54	protein_coding	FALSE
ENSMUSG00000047842	137.97	-0.810934	0.367573	-2.2381	0.0252146	0.258902	13	Diras2	protein_coding	FALSE
ENSMUSG00000045983	28995.9	-0.23539	0.105405	-2.23691	0.025292	0.258902	16	Eif4g1	protein_coding	FALSE
ENSMUSG00000020469	82.5244	-1.08386	0.504525	-2.23793	0.0252258	0.258902	11	Myl7	protein_coding	FALSE
ENSMUSG00000046329	683.32	0.407918	0.182378	2.23563	0.0253758	0.259145	17	Slc25a23	protein_coding	FALSE
ENSMUSG00000020988	3751.1	0.254297	0.113678	2.23544	0.0253885	0.259145	12	L2hgdh	protein_coding	FALSE
ENSMUSG00000048285	853.905	0.531581	0.239047	2.23526	0.0254004	0.259145	12	Frmd6	protein_coding	FALSE
ENSMUSG00000020527	1351.71	-0.314024	0.140259	-2.23549	0.025385	0.259145	11	Myo19	protein_coding	FALSE
ENSMUSG00000032640	3242.17	-0.287769	0.129062	-2.23463	0.0254413	0.259379	7	Chsy1	protein_coding	FALSE
ENSMUSG00000031983	653.825	-0.41334	0.18559	-2.22981	0.02576	0.261999	8	2310022B05Rik	protein_coding	FALSE
ENSMUSG00000053897	1018.04	0.420549	0.19119	2.22964	0.0257713	0.261999	3	Slc39a8	protein_coding	FALSE
ENSMUSG00000028982	296.299	0.50817	0.227017	2.23046	0.025717	0.261999	4	Slc25a33	protein_coding	FALSE
ENSMUSG00000040591	530.653	0.412089	0.184888	2.23008	0.0257424	0.261999	2	1110051M20Rik	protein_coding	FALSE
ENSMUSG00000058927	761.716	-0.371848	0.167137	-2.22936	0.0257902	0.262006	19	Gm10053	protein_coding	FALSE
ENSMUSG00000078695	1389.89	-0.314232	0.140997	-2.22871	0.0258334	0.26226	11	Cisd3	protein_coding	FALSE
ENSMUSG00000063632	2474.02	0.505761	0.224662	2.22661	0.0259736	0.263496	12	Sox11	protein_coding	FALSE
ENSMUSG00000021816	2515.84	0.264161	0.118417	2.22631	0.0259935	0.263512	14	Ppp3cb	protein_coding	FALSE
ENSMUSG00000035407	512.908	0.431557	0.193929	2.22592	0.0260197	0.263592	4	Kank4	protein_coding	FALSE
ENSMUSG00000044026	3555.24	0.250273	0.112232	2.22556	0.0260436	0.263648	19	Slc35g1	protein_coding	FALSE
ENSMUSG00000022351	6429.45	-0.222286	0.0998978	-2.22481	0.0260937	0.26371	15	Sqle	protein_coding	FALSE
ENSMUSG00000019338	2104.33	0.252199	0.113367	2.22486	0.0260904	0.26371	3	Zfp687	protein_coding	FALSE
ENSMUSG00000021109	7736.92	0.266677	0.119821	2.22465	0.0261048	0.26371	12	Hif1a	protein_coding	FALSE
ENSMUSG00000033420	684.641	-0.41027	0.185188	-2.22292	0.0262211	0.264698	6	Antxr1	protein_coding	FALSE
ENSMUSG00000051579	2671	-0.320856	0.144741	-2.22101	0.0263505	0.265706	X	Tceal8	protein_coding	FALSE
ENSMUSG00000038976	3090.24	0.254355	0.114424	2.2209	0.0263579	0.265706	11	Ppp1r9b	protein_coding	FALSE
ENSMUSG00000033732	14486.4	-0.3329	0.150086	-2.22031	0.0263976	0.265796	8	Sf3b3	protein_coding	FALSE
ENSMUSG00000025357	3489.17	0.365169	0.164136	2.22022	0.0264039	0.265796	10	Dgka	protein_coding	FALSE
ENSMUSG00000022103	76.8779	-0.998941	0.448566	-2.21889	0.0264941	0.266518	14	Gfra2	protein_coding	FALSE
ENSMUSG00000004207	9185.02	0.294041	0.132621	2.21849	0.0265216	0.266608	10	Psap	protein_coding	FALSE
ENSMUSG00000073987	582.352	-0.389453	0.17521	-2.21672	0.0266425	0.267636	4	Ggh	protein_coding	FALSE
ENSMUSG00000006731	274.668	-0.596521	0.269023	-2.21576	0.0267077	0.268103	10	B4galnt1	protein_coding	FALSE
ENSMUSG00000047767	235.255	0.553214	0.249167	2.21509	0.0267541	0.268382	7	Atg16l2	protein_coding	FALSE
ENSMUSG00000044600	2744.98	-0.314678	0.142089	-2.21466	0.0267831	0.268486	8	Smim7	protein_coding	FALSE
ENSMUSG00000000743	3076.44	-0.225705	0.10193	-2.21421	0.0268143	0.26861	8	Chmp1a	protein_coding	FALSE
ENSMUSG00000030924	355.827	0.479732	0.215635	2.21339	0.0268705	0.268799	7	Rexo5	protein_coding	FALSE
ENSMUSG00000017631	3617.32	0.336237	0.151555	2.21349	0.026864	0.268799	11	Abr	protein_coding	FALSE
ENSMUSG00000053647	61.8645	-1.35162	0.616093	-2.21276	0.0269145	0.269051	5	Gper1	protein_coding	FALSE
ENSMUSG00000060548	1311.26	0.4961	0.22102	2.21198	0.0269678	0.269209	14	Tnfrsf19	protein_coding	FALSE
ENSMUSG00000020706	6548.2	-0.293041	0.132653	-2.21221	0.0269521	0.269209	11	Ftsj3	protein_coding	FALSE
ENSMUSG00000063382	1092.25	0.389046	0.17771	2.21112	0.0270274	0.269617	9	Bcl9l	protein_coding	FALSE
ENSMUSG00000077886	83.6284	1.08684	0.461129	2.2097	0.0271261	0.27023	7	Mir295	miRNA	FALSE
ENSMUSG00000026604	3515.46	0.409374	0.186691	2.20942	0.0271452	0.27023	1	Ptpn14	protein_coding	FALSE
ENSMUSG00000026831	197.468	0.949683	0.428269	2.20955	0.0271364	0.27023	2	1700007K13Rik	protein_coding	FALSE
ENSMUSG00000032849	3399.45	0.325347	0.147337	2.20799	0.0272446	0.271031	14	Abcc4	protein_coding	FALSE
ENSMUSG00000004530	9356.56	-0.219707	0.0995641	-2.2075	0.0272794	0.27105	5	Coro1c	protein_coding	FALSE
ENSMUSG00000026116	3773.03	0.261256	0.118255	2.20743	0.0272842	0.27105	1	Tmem131	protein_coding	FALSE
ENSMUSG00000030788	684.1	0.381962	0.173277	2.20708	0.0273084	0.271103	7	Rnf141	protein_coding	FALSE
ENSMUSG00000002489	2126.18	-0.310989	0.140906	-2.20597	0.0273858	0.271458	16	Tiam1	protein_coding	FALSE
ENSMUSG00000079259	5443.5	0.272221	0.12351	2.20576	0.0274009	0.271458	9	Trim71	protein_coding	FALSE
ENSMUSG00000077192	338.717	-0.498989	0.225237	-2.20617	0.0273723	0.271458	2	Snora17	snoRNA	FALSE
ENSMUSG00000000732	154.421	0.756027	0.3436	2.205	0.0274538	0.271795	10	Icosl	protein_coding	FALSE
ENSMUSG00000028655	502.713	-0.570135	0.261768	-2.2046	0.0274824	0.27189	4	Mfsd2a	protein_coding	FALSE
ENSMUSG00000000958	450.503	-0.60369	0.266035	-2.20315	0.027584	0.272708	14	Slc7a7	protein_coding	FALSE
ENSMUSG00000058254	1367.73	-0.316601	0.143162	-2.20073	0.0277551	0.273686	X	Tspan7	protein_coding	FALSE
ENSMUSG00000071862	46.7267	1.81123	0.828261	2.20116	0.0277246	0.273686	18	Lrrtm2	protein_coding	FALSE
ENSMUSG00000020184	5438.09	0.392818	0.178591	2.19963	0.0278329	0.273686	10	Mdm2	protein_coding	FALSE
ENSMUSG00000043811	197.982	-0.855006	0.386681	-2.20107	0.0277307	0.273686	16	Rtn4r	protein_coding	FALSE
ENSMUSG00000036943	1884.79	-0.317476	0.144367	-2.1996	0.0278354	0.273686	9	Rab8b	protein_coding	FALSE
ENSMUSG00000020415	2127.74	0.246814	0.112218	2.20056	0.0277675	0.273686	11	Pttg1	protein_coding	FALSE
ENSMUSG00000018774	627.969	0.492297	0.218438	2.1998	0.0278209	0.273686	11	Cd68	protein_coding	FALSE
ENSMUSG00000028331	445.352	-0.408122	0.185532	-2.20039	0.027779	0.273686	4	Trmo	protein_coding	FALSE
ENSMUSG00000026223	2347.72	0.315047	0.143772	2.19873	0.0278969	0.273729	1	Itm2c	protein_coding	FALSE
ENSMUSG00000042729	2179.9	-0.311861	0.141993	-2.19874	0.0278965	0.273729	19	Wdr74	protein_coding	FALSE
ENSMUSG00000021066	123.754	0.81321	0.363166	2.199	0.0278781	0.273729	12	Atl1	protein_coding	FALSE
ENSMUSG00000013921	721.238	0.443949	0.201888	2.19785	0.0279601	0.274162	7	Clip3	protein_coding	FALSE
ENSMUSG00000048332	1126.04	-0.348811	0.158242	-2.19749	0.0279857	0.274225	3	Lhfp	protein_coding	FALSE
ENSMUSG00000046441	753.093	-0.404465	0.184174	-2.19702	0.0280189	0.274321	8	Cmtr2	protein_coding	FALSE
ENSMUSG00000027254	1308.88	0.315718	0.143923	2.19681	0.0280337	0.274321	2	Map1a	protein_coding	FALSE
ENSMUSG00000040390	635.654	0.394735	0.179397	2.1954	0.028135	0.274751	7	Map3k10	protein_coding	FALSE
ENSMUSG00000025723	57.0229	1.02044	0.463295	2.19542	0.0281337	0.274751	7	Nmb	protein_coding	FALSE
ENSMUSG00000025532	731.21	-0.357476	0.162729	-2.19553	0.0281254	0.274751	5	Crcp	protein_coding	FALSE
ENSMUSG00000030337	151.447	0.796791	0.362115	2.19206	0.0283754	0.276535	6	Vamp1	protein_coding	FALSE
ENSMUSG00000026519	1074.83	-0.299018	0.136447	-2.19209	0.028373	0.276535	1	Tmem63a	protein_coding	FALSE
ENSMUSG00000078485	243.99	0.729298	0.326209	2.19251	0.0283428	0.276535	4	Plekhn1	protein_coding	FALSE
ENSMUSG00000022900	666.937	0.423265	0.19168	2.19112	0.0284428	0.277004	16	Ildr1	protein_coding	FALSE
ENSMUSG00000022686	1458.85	0.454567	0.204463	2.18997	0.0285261	0.277477	16	B3gnt5	protein_coding	FALSE
ENSMUSG00000053841	4731.25	-0.249265	0.113878	-2.18992	0.02853	0.277477	4	Txlna	protein_coding	FALSE
ENSMUSG00000004040	3379.99	0.327528	0.149712	2.18756	0.0287019	0.27896	11	Stat3	protein_coding	FALSE
ENSMUSG00000045348	659.928	0.489069	0.225706	2.18671	0.0287637	0.279244	5	Nyap1	protein_coding	FALSE
ENSMUSG00000056917	1021.96	-0.368141	0.168145	-2.18662	0.02877	0.279244	19	Sipa1	protein_coding	FALSE
ENSMUSG00000030657	181.476	0.778421	0.357327	2.18509	0.0288819	0.279763	7	Xylt1	protein_coding	FALSE
ENSMUSG00000047497	561.72	-0.740679	0.336348	-2.18543	0.0288574	0.279763	15	Adamts12	protein_coding	FALSE
ENSMUSG00000005846	9561.19	-0.236879	0.108476	-2.18517	0.0288761	0.279763	16	Rsl1d1	protein_coding	FALSE
ENSMUSG00000051223	16498.8	-0.253189	0.11597	-2.1843	0.0289401	0.280094	1	Bzw1	protein_coding	FALSE
ENSMUSG00000060038	1319.92	-0.297372	0.136044	-2.18386	0.0289722	0.280094	8	Dhps	protein_coding	FALSE
ENSMUSG00000026791	370.552	0.443109	0.20283	2.18357	0.0289941	0.280094	2	Slc2a8	protein_coding	FALSE
ENSMUSG00000040152	2783.98	0.979392	0.477751	2.18357	0.0289939	0.280094	2	Thbs1	protein_coding	FALSE
ENSMUSG00000019987	226.747	-0.799698	0.372935	-2.18111	0.029175	0.281275	10	Arg1	protein_coding	FALSE
ENSMUSG00000021728	1805	-0.372241	0.173099	-2.18122	0.0291673	0.281275	13	Emb	protein_coding	FALSE
ENSMUSG00000035969	1908.63	0.387581	0.17692	2.18163	0.0291371	0.281275	4	Rusc2	protein_coding	FALSE
ENSMUSG00000044197	62.4533	1.00871	0.466194	2.18011	0.0292492	0.281612	5	Gpr146	protein_coding	FALSE
ENSMUSG00000028059	2656.64	0.242111	0.111005	2.18018	0.0292438	0.281612	3	Arhgef2	protein_coding	FALSE
ENSMUSG00000045991	410.837	1.03471	0.483726	2.17963	0.029285	0.281768	18	Onecut2	protein_coding	FALSE
ENSMUSG00000073722	147.04	-0.769845	0.357803	-2.17883	0.0293443	0.281979	1	4931408C20Rik	protein_coding	FALSE
ENSMUSG00000040282	737.404	0.409718	0.187701	2.1788	0.0293462	0.281979	2	BC052040	protein_coding	FALSE
ENSMUSG00000029452	67.8668	0.958001	0.438837	2.17751	0.0294424	0.282013	5	Tmem116	protein_coding	FALSE
ENSMUSG00000032570	4612.43	-0.206634	0.0948625	-2.17844	0.0293732	0.282013	9	Atp2c1	protein_coding	FALSE
ENSMUSG00000023764	834.913	0.378857	0.174193	2.17744	0.0294479	0.282013	11	Sfi1	protein_coding	FALSE
ENSMUSG00000044018	1643.26	-0.319746	0.147281	-2.1778	0.0294207	0.282013	4	Mrpl50	protein_coding	FALSE
ENSMUSG00000074793	524.007	-0.407714	0.187768	-2.17744	0.0294476	0.282013	2	Hspa12b	protein_coding	FALSE
ENSMUSG00000006445	4386	-0.484139	0.224292	-2.17667	0.0295054	0.282376	4	Epha2	protein_coding	FALSE
ENSMUSG00000024270	1930.16	-0.267891	0.123046	-2.17636	0.0295287	0.28241	18	Slc39a6	protein_coding	FALSE
ENSMUSG00000030307	48.5476	-1.15934	0.538317	-2.17424	0.0296871	0.283369	6	Slc6a11	protein_coding	FALSE
ENSMUSG00000030966	342.479	0.474278	0.218043	2.17423	0.0296882	0.283369	7	Trim21	protein_coding	FALSE
ENSMUSG00000039546	157.864	-0.918584	0.477035	-2.17454	0.0296648	0.283369	4	Ajap1	protein_coding	FALSE
ENSMUSG00000040616	302.459	0.523751	0.240968	2.17261	0.0298098	0.284341	4	Tmem51	protein_coding	FALSE
ENSMUSG00000046876	360.208	0.619065	0.290949	2.17198	0.0298568	0.284601	13	Atxn1	protein_coding	FALSE
ENSMUSG00000007021	277.286	-0.607749	0.277597	-2.17164	0.0298826	0.284657	17	Syngr3	protein_coding	FALSE
ENSMUSG00000031150	895.836	-0.314897	0.145075	-2.17115	0.0299199	0.284824	X	Ccdc120	protein_coding	FALSE
ENSMUSG00000020100	566.833	-0.434874	0.200208	-2.17042	0.0299753	0.285163	10	Slc29a3	protein_coding	FALSE
ENSMUSG00000073988	66.726	-0.999323	0.462896	-2.17012	0.0299981	0.28519	4	Ttpa	protein_coding	FALSE
ENSMUSG00000038250	2779.76	-0.233615	0.107704	-2.16973	0.0300274	0.28528	8	Usp38	protein_coding	FALSE
ENSMUSG00000001768	578.487	0.544983	0.25016	2.16895	0.0300866	0.285654	2	Rin2	protein_coding	FALSE
ENSMUSG00000045598	1838.28	0.257461	0.118705	2.16812	0.0301495	0.285773	7	Zfp553	protein_coding	FALSE
ENSMUSG00000028148	411.262	-0.475551	0.219772	-2.16842	0.0301264	0.285773	3	Them5	protein_coding	FALSE
ENSMUSG00000017615	2765.56	-0.272608	0.125944	-2.168	0.0301589	0.285773	11	Tnfaip1	protein_coding	FALSE
ENSMUSG00000005672	1667.95	0.397668	0.183633	2.16726	0.0302147	0.286034	5	Kit	protein_coding	FALSE
ENSMUSG00000031601	4413.53	-0.234398	0.10816	-2.16711	0.0302263	0.286034	8	Cnot7	protein_coding	FALSE
ENSMUSG00000038831	575.362	0.528542	0.243804	2.16588	0.0303204	0.286736	2	Ralgps1	protein_coding	FALSE
ENSMUSG00000025860	3873.82	0.219156	0.101236	2.16408	0.0304583	0.287108	X	Xiap	protein_coding	FALSE
ENSMUSG00000042942	623.597	0.614005	0.28357	2.1642	0.0304491	0.287108	18	Greb1l	protein_coding	FALSE
ENSMUSG00000047649	466.164	-0.479461	0.222767	-2.16387	0.0304744	0.287108	7	Cd3eap	protein_coding	FALSE
ENSMUSG00000054611	5121.26	-0.212076	0.0980554	-2.16393	0.0304695	0.287108	19	Kdm2a	protein_coding	FALSE
ENSMUSG00000018509	895.358	0.40432	0.18678	2.16365	0.0304916	0.287108	11	Cenpv	protein_coding	FALSE
ENSMUSG00000034714	932.842	0.502269	0.231835	2.16354	0.0304996	0.287108	11	Ttyh2	protein_coding	FALSE
ENSMUSG00000028540	647.481	-0.450755	0.209936	-2.16416	0.0304523	0.287108	4	Dph2	protein_coding	FALSE
ENSMUSG00000074934	79.7987	1.50461	0.72062	2.16236	0.0305907	0.287777	2	Grem1	protein_coding	FALSE
ENSMUSG00000022361	824.032	-0.377279	0.174604	-2.16134	0.0306691	0.288326	15	Zhx1	protein_coding	FALSE
ENSMUSG00000031111	481.518	-0.72236	0.336478	-2.16024	0.0307544	0.288938	X	Igsf1	protein_coding	FALSE
ENSMUSG00000029802	997.584	-0.398969	0.187434	-2.15963	0.0308015	0.289192	6	Abcg2	protein_coding	FALSE
ENSMUSG00000028603	1435.33	0.319576	0.147775	2.15868	0.0308748	0.289691	4	Scp2	protein_coding	FALSE
ENSMUSG00000037447	134.8	0.752513	0.3479	2.15726	0.0309852	0.290427	1	Arid5a	protein_coding	FALSE
ENSMUSG00000071637	114.593	0.743061	0.3438	2.15715	0.0309937	0.290427	16	Cebpd	protein_coding	FALSE
ENSMUSG00000048583	2579.95	-0.229231	0.106262	-2.15644	0.0310494	0.290569	7	Igf2	protein_coding	FALSE
ENSMUSG00000069300	1104.73	-0.435292	0.20204	-2.15645	0.0310488	0.290569	13	H2bc11	protein_coding	FALSE
ENSMUSG00000033323	1853.01	-0.294024	0.13633	-2.15553	0.0311201	0.290752	18	Ctdp1	protein_coding	FALSE
ENSMUSG00000040997	1396.36	0.440781	0.205643	2.1558	0.0310996	0.290752	14	Abhd4	protein_coding	FALSE
ENSMUSG00000038116	3990.81	0.242223	0.112378	2.15541	0.0311296	0.290752	2	Phf20	protein_coding	FALSE
ENSMUSG00000026094	929.446	0.360255	0.166973	2.15458	0.0311945	0.291169	1	Stk17b	protein_coding	FALSE
ENSMUSG00000031848	2150.01	-0.239873	0.111404	-2.15361	0.0312706	0.291501	8	Lsm4	protein_coding	FALSE
ENSMUSG00000078429	2299.57	0.276797	0.128515	2.15372	0.0312623	0.291501	10	Ctdsp2	protein_coding	FALSE
ENSMUSG00000062115	1572.19	0.298467	0.138411	2.15288	0.0313279	0.291845	11	Rai1	protein_coding	FALSE
ENSMUSG00000022186	3877.46	0.324924	0.151491	2.15244	0.0313623	0.291977	15	Oxct1	protein_coding	FALSE
ENSMUSG00000055874	123.007	0.966226	0.443596	2.15217	0.0313843	0.291991	6	Foxi3	protein_coding	FALSE
ENSMUSG00000035545	4241.09	0.252351	0.117201	2.14765	0.0317413	0.295104	7	Leng8	protein_coding	FALSE
ENSMUSG00000052151	367.787	-0.4619	0.215705	-2.14742	0.0317598	0.295104	10	Plpp2	protein_coding	FALSE
ENSMUSG00000015843	41.8536	-1.18917	0.567706	-2.14689	0.0318017	0.29511	1	Rxrg	protein_coding	FALSE
ENSMUSG00000069170	6015.17	0.382115	0.176393	2.14702	0.0317919	0.29511	13	Adgrv1	protein_coding	FALSE
ENSMUSG00000023175	8616.42	-0.191134	0.0890358	-2.14604	0.0318698	0.295552	10	Bsg	protein_coding	FALSE
ENSMUSG00000050530	1332.62	-0.32159	0.149902	-2.14559	0.0319061	0.295697	2	Fam171a1	protein_coding	FALSE
ENSMUSG00000036564	976.934	-0.29808	0.13897	-2.14469	0.0319777	0.295979	8	Ndrg4	protein_coding	FALSE
ENSMUSG00000078716	274.789	0.617504	0.28524	2.14494	0.0319577	0.295979	4	Tmem8b	protein_coding	FALSE
ENSMUSG00000071516	2263.13	-0.35623	0.166385	-2.14418	0.0320185	0.296088	13	H2ac13	protein_coding	FALSE
ENSMUSG00000027803	2180	0.384459	0.179934	2.14403	0.0320307	0.296088	3	Wwtr1	protein_coding	FALSE
ENSMUSG00000024406	18058.8	-0.255177	0.11915	-2.14273	0.0321351	0.296671	17	Pou5f1	protein_coding	FALSE
ENSMUSG00000020541	1561.37	-0.387976	0.181001	-2.14284	0.0321259	0.296671	11	Tom1l1	protein_coding	FALSE
ENSMUSG00000016528	2883.05	0.263527	0.1229	2.14202	0.0321919	0.297005	1	Mapkapk2	protein_coding	FALSE
ENSMUSG00000002983	478.387	0.48576	0.226666	2.13926	0.0324143	0.297623	7	Relb	protein_coding	FALSE
ENSMUSG00000026535	170.888	1.05667	0.496921	2.13938	0.0324052	0.297623	1	Ifi202b	protein_coding	FALSE
ENSMUSG00000055044	601.801	-0.472663	0.222144	-2.13932	0.0324098	0.297623	19	Pdlim1	protein_coding	FALSE
ENSMUSG00000001785	3415.52	-0.277114	0.129577	-2.13934	0.0324085	0.297623	10	Pwp1	protein_coding	FALSE
ENSMUSG00000022246	5597.31	0.247513	0.115298	2.13926	0.0324146	0.297623	15	Rai14	protein_coding	FALSE
ENSMUSG00000034275	960.198	0.345947	0.162312	2.13914	0.0324247	0.297623	9	Igsf9b	protein_coding	FALSE
ENSMUSG00000027993	4474.01	-0.32773	0.15318	-2.14041	0.0323216	0.297623	3	Trim2	protein_coding	FALSE
ENSMUSG00000028567	1515.88	0.304206	0.142144	2.1396	0.0323873	0.297623	4	Txndc12	protein_coding	FALSE
ENSMUSG00000001496	122.215	1.1002	0.52977	2.13752	0.0325555	0.298633	12	Nkx2-1	protein_coding	FALSE
ENSMUSG00000042750	1775.39	-0.264791	0.123679	-2.13722	0.0325805	0.298672	X	Bex2	protein_coding	FALSE
ENSMUSG00000007038	773.625	0.450403	0.210317	2.13666	0.0326253	0.298892	17	Neu1	protein_coding	FALSE
ENSMUSG00000034341	2119.52	0.293041	0.136918	2.13628	0.0326564	0.298986	11	Wbp2	protein_coding	FALSE
ENSMUSG00000023007	1054.18	0.32055	0.150167	2.13591	0.0326866	0.299072	15	Prpf40b	protein_coding	FALSE
ENSMUSG00000017664	975.912	-0.322899	0.15128	-2.1355	0.0327198	0.299185	2	Slc35c2	protein_coding	FALSE
ENSMUSG00000005481	8232.78	-0.308159	0.144429	-2.13493	0.0327665	0.299422	8	Ddx39	protein_coding	FALSE
ENSMUSG00000019823	1090.97	-0.360393	0.169115	-2.13442	0.0328082	0.299599	10	Mical1	protein_coding	FALSE
ENSMUSG00000028538	396.483	0.449504	0.210402	2.13419	0.0328276	0.299599	4	St3gal3	protein_coding	FALSE
ENSMUSG00000029060	1245.75	0.293481	0.137624	2.13385	0.0328551	0.299659	4	Mib2	protein_coding	FALSE
ENSMUSG00000032875	4162.05	0.293022	0.138409	2.13174	0.0330285	0.299921	7	Arhgef17	protein_coding	FALSE
ENSMUSG00000031533	1343.56	-0.27548	0.129374	-2.13228	0.0329841	0.299921	8	Mrps31	protein_coding	FALSE
ENSMUSG00000043987	2653.35	-0.277649	0.130569	-2.13187	0.0330175	0.299921	9	Cep164	protein_coding	FALSE
ENSMUSG00000001323	320.29	0.583564	0.271234	2.13204	0.0330035	0.299921	11	Srr	protein_coding	FALSE
ENSMUSG00000039298	4772.38	0.225712	0.105727	2.13178	0.033025	0.299921	4	Cdk5rap2	protein_coding	FALSE
ENSMUSG00000056174	703.154	-0.801784	0.397597	-2.13271	0.0329487	0.299921	4	Col8a2	protein_coding	FALSE
ENSMUSG00000074578	2037.52	-0.286298	0.134361	-2.13172	0.0330299	0.299921	2	Zfas1	processed_transcript	FALSE
ENSMUSG00000024313	852.915	-0.397994	0.187652	-2.13009	0.0331642	0.30088	18	Mep1b	protein_coding	FALSE
ENSMUSG00000035311	1804.88	-0.293428	0.137978	-2.12993	0.0331775	0.30088	10	Gnptab	protein_coding	FALSE
ENSMUSG00000048148	48.9241	-1.15378	0.532859	-2.12864	0.0332837	0.301499	8	Nwd1	protein_coding	FALSE
ENSMUSG00000010047	1528.82	-0.27505	0.129397	-2.1286	0.0332877	0.301499	9	Hyal2	protein_coding	FALSE
ENSMUSG00000040511	1993.51	0.354597	0.167451	2.12768	0.0333634	0.301805	7	Pvr	protein_coding	FALSE
ENSMUSG00000091712	73.1587	0.953281	0.449781	2.12773	0.0333598	0.301805	16	Sec14l5	protein_coding	FALSE
ENSMUSG00000046668	1164.8	0.287224	0.135259	2.12516	0.0335736	0.302373	18	Cxxc5	protein_coding	FALSE
ENSMUSG00000030116	75.4708	-1.03286	0.456404	-2.12563	0.0335341	0.302373	6	Mfap5	protein_coding	FALSE
ENSMUSG00000030340	223.356	0.697676	0.328073	2.12521	0.0335693	0.302373	6	Scnn1a	protein_coding	FALSE
ENSMUSG00000045639	1464.4	0.395107	0.185982	2.12553	0.0335428	0.302373	7	Zfp629	protein_coding	FALSE
ENSMUSG00000021326	3070.42	-0.296366	0.139867	-2.12613	0.0334925	0.302373	13	Trim27	protein_coding	FALSE
ENSMUSG00000042029	3633.24	-0.266321	0.125237	-2.12535	0.0335575	0.302373	12	Ncapg2	protein_coding	FALSE
ENSMUSG00000032679	977.09	0.324457	0.152735	2.1258	0.0335201	0.302373	2	Cd59a	protein_coding	FALSE
ENSMUSG00000052920	199.36	-0.859252	0.40599	-2.12475	0.0336079	0.302492	19	Prkg1	protein_coding	FALSE
ENSMUSG00000030111	366.786	-0.669359	0.347094	-2.1242	0.0336532	0.30271	6	A2m	protein_coding	FALSE
ENSMUSG00000023830	3183.7	0.379572	0.178848	2.12365	0.0336991	0.302933	17	Igf2r	protein_coding	FALSE
ENSMUSG00000035121	165.657	0.825988	0.373741	2.12208	0.0338312	0.30393	14	Neil2	protein_coding	FALSE
ENSMUSG00000045954	109.881	1.14975	0.585457	2.12129	0.0338973	0.304334	1	Cavin2	protein_coding	FALSE
ENSMUSG00000026491	13542.1	-0.217967	0.102714	-2.12057	0.0339582	0.304691	1	Ahctf1	protein_coding	FALSE
ENSMUSG00000063694	1030.94	-0.306987	0.145031	-2.11866	0.034119	0.30499	6	Cycs	protein_coding	FALSE
ENSMUSG00000056091	143.486	0.824618	0.389644	2.11938	0.034058	0.30499	6	St3gal5	protein_coding	FALSE
ENSMUSG00000030397	832.117	0.350689	0.166178	2.11917	0.0340764	0.30499	7	Mark4	protein_coding	FALSE
ENSMUSG00000039599	705.858	0.360724	0.170083	2.11958	0.0340417	0.30499	14	Fam149b	protein_coding	FALSE
ENSMUSG00000008305	2810.13	-0.288703	0.136672	-2.11882	0.0341053	0.30499	4	Tle1	protein_coding	FALSE
ENSMUSG00000042851	274.131	0.573522	0.273052	2.11893	0.0340968	0.30499	2	Zc3h6	protein_coding	FALSE
ENSMUSG00000059040	3488.8	-0.314292	0.148827	-2.11722	0.0342413	0.305128	18	Eno1b	protein_coding	FALSE
ENSMUSG00000078670	656.716	-0.377384	0.178296	-2.11593	0.034351	0.305128	7	Fam174b	protein_coding	FALSE
ENSMUSG00000039917	409.939	0.435721	0.205993	2.11809	0.0341676	0.305128	5	Rhbdd2	protein_coding	FALSE
ENSMUSG00000038034	1400.61	-0.362686	0.171352	-2.11608	0.0343378	0.305128	1	Igsf8	protein_coding	FALSE
ENSMUSG00000039384	221.692	0.554127	0.261861	2.11555	0.0343828	0.305128	1	Dusp10	protein_coding	FALSE
[truncated: 12,753 more rows]

## Sheet: WiPath_D5_UP_IFNg_vs_control
Term	Overlap	P-value	Adjusted P-value	Odds Ratio	Combined Score	Genes
[truncated: 116 more rows]

## Sheet: WiPath_D5_DOWN_IFNg_vs_control
Term	Overlap	P-value	Adjusted P-value	Odds Ratio	Combined Score	Genes
[truncated: 96 more rows]

[truncated: 10 more sheets: DESeq2_D7GFPneg_IFNg_vs_control, WiPath_D7GFPneg_UP_IFNg_control, WiPath_D7GFPneg_DOWN_IFNg_contr, DESeq2_D7GFPmed_IFNg_vs_control, WiPath_D7GFPmed_UP_IFNg_control, WiPath_D7GFPmed_DOWN_IFNg_contr, DESeq2_D7GFPhigh_IFNg_vs_contr, WiPath_D7GFPhigh_UP_IFNg_contr, WiPath_D7GFPhigh_DOWN_IFNg_cont, X_linked_genes_Allelic_Ratio]
