# Supplementary material for: The interferon γ pathway enhances pluripotency and X-chromosome reactivation in iPSC reprogramming
Source: Sci Adv. 2024 Aug 7;10(32):eadj8862. doi: 10.1126/sciadv.adj8862 (PMC11305397; doi:10.1126/sciadv.adj8862)
Supplement: Supplementary file 2 — Tables S1 to S6 [file sciadv.adj8862_tables_s1_to_s6.zip › sciadv.adj8862_table_s4.xlsx]

## Sheet: D5_5mC_DMPs
seqnames	start	end	probeID	logFC	AveExpr	P.Value	adj.P.Val	Control_1	IFNg_1	Control_2	IFNg_2	Control_3	IFNg_3	Control_4	IFNg_4	probe_strand	annotation	ENSEMBL	SYMBOL	GENENAME
chr3	142496813	142496815	cg40420975_TC11	-0.367452	0.392548	3.44688e-07	0.0117017	0.581927	0.203169	0.566477	0.21862	0.552257	0.232839	0.604436	0.180661	+	Promoter (<=1kb)	ENSMUSG00000105504	Gbp5	guanylate binding protein 5
chr17	34879742	34879744	cg34870899_BC11	-0.326031	0.407484	8.19545e-07	0.0151841	0.566867	0.248102	0.578801	0.236168	0.54108	0.273889	0.595252	0.219717	+	Promoter (<=1kb)	ENSMUSG00000049823	Zbtb12	zinc finger and BTB domain containing 12
chr11	49087151	49087153	cg29499265_BC21	-0.319079	0.53269	1.65791e-06	0.0170946	0.671445	0.393935	0.697403	0.367976	0.673591	0.391788	0.726478	0.338901	-	Promoter (<=1kb)	ENSMUSG00000078920	Ifi47	interferon gamma inducible protein 47
chr11	49087239	49087241	cg29499266_BC21	-0.316905	0.454531	5.49989e-07	0.0151841	0.600771	0.308291	0.617206	0.291856	0.594593	0.314469	0.639364	0.269698	-	Promoter (<=1kb)	ENSMUSG00000078920	Ifi47	interferon gamma inducible protein 47
chr7	112620599	112620601	cg45002019_TC21	-0.295346	0.374067	1.26085e-07	0.0117017	0.528035	0.220099	0.517451	0.230683	0.507974	0.24016	0.533501	0.214634	-	Intron (ENSMUST00000146145.3/ENSMUST00000146145.3, intron 2 of 3)	ENSMUSG00000030770	Parva	parvin, alpha
chr11	48994151	48994153	cg29498957_TC21	-0.284966	0.332507	7.41753e-07	0.0151841	0.479759	0.185255	0.490344	0.17467	0.448569	0.216445	0.481287	0.183727	+	Promoter (<=1kb)	ENSMUSG00000078922	Tgtp1	T cell specific GTPase 1
chr16	23609849	23609851	cg34015539_TC21	-0.277759	0.278526	6.65815e-08	0.0117017	0.409648	0.147405	0.415496	0.141557	0.421312	0.135741	0.423168	0.133885	+	Promoter (<=1kb)	ENSMUSG00000033355	Rtp4	receptor transporter protein 4
chr11	58199348	58199350	cg29588674_TC21	-0.272087	0.234114	3.21234e-06	0.0209369	0.3656	0.102628	0.338889	0.129339	0.382396	0.085832	0.393744	0.0744841	+	Promoter (<=1kb)	ENSMUSG00000078853	Igtp	interferon gamma induced GTPase
chr11	49086724	49086726	cg29499259_BC21	-0.27194	0.498504	2.99116e-06	0.0199952	0.638788	0.35822	0.663077	0.333931	0.606347	0.390662	0.629684	0.367324	-	Promoter (<=1kb)	ENSMUSG00000078920	Ifi47	interferon gamma inducible protein 47
chr5	92353492	92353494	cg42418318_BC11	-0.268685	0.462304	1.12595e-05	0.0376336	0.625623	0.298985	0.619204	0.305404	0.576693	0.347915	0.565065	0.359543	+	Intron (ENSMUST00000154245.7/109979, intron 2 of 3)	ENSMUSG00000034855	Cxcl10	chemokine (C-X-C motif) ligand 10
chr15	74930610	74930612	cg33492417_BC21	-0.268173	0.304692	1.65095e-06	0.0170946	0.455534	0.153851	0.45668	0.152705	0.424031	0.185354	0.41887	0.190515	-	Intron (ENSMUST00000230877.1/ENSMUST00000230877.1, intron 1 of 4)	ENSMUSG00000022587	Ly6e	lymphocyte antigen 6 complex, locus E
chr3	142561448	142561450	cg40421504_BC21	-0.265554	0.699747	6.14858e-05	0.0843669	0.795326	0.604168	0.878192	0.521303	0.80051	0.598985	0.856069	0.543425	-	Promoter (<=1kb)	ENSMUSG00000028268	Gbp3	guanylate binding protein 3
chr12	76957990	76957992	cg30827667_TC11	-0.263759	0.463589	3.27131e-07	0.0117017	0.599137	0.328042	0.60157	0.325609	0.577208	0.349971	0.60396	0.323219	+	Intron (ENSMUST00000110395.10/17187, intron 2 of 4)	ENSMUSG00000059436	Max	Max protein
chr4	129365456	129365458	cg41456410_TC21	-0.262295	0.326081	2.67133e-07	0.0117017	0.445018	0.207143	0.466708	0.185453	0.450305	0.201857	0.466882	0.185279	+	Intron (ENSMUST00000030610.2/73680, intron 2 of 4)	ENSMUSG00000028807	Zbtb8a	zinc finger and BTB domain containing 8a
chr19	34640705	34640707	cg36337351_BC21	-0.26003	0.27853	3.59077e-07	0.0117017	0.424937	0.132124	0.410714	0.146347	0.396927	0.160133	0.401602	0.155459	-	Promoter (<=1kb)	ENSMUSG00000067297	Ifit1bl2	interferon induced protein with tetratricopeptide repeats 1B like 2
chr16	23609554	23609556	cg34015530_BC21	-0.25455	0.516891	2.25292e-06	0.0198144	0.649224	0.384558	0.647953	0.385829	0.61605	0.417733	0.663438	0.370344	-	Promoter (<=1kb)	ENSMUSG00000033355	Rtp4	receptor transporter protein 4
chr7	101585570	101585572	cg44927035_TC11	-0.252213	0.573811	3.62975e-06	0.0220069	0.712742	0.434879	0.699008	0.448613	0.669265	0.478357	0.718653	0.428968	+	Promoter (<=1kb)	ENSMUSG00000030651	Art2b	ADP-ribosyltransferase 2b
chr15	85657891	85657893	cg33630872_TC21	-0.250635	0.468255	4.14855e-06	0.0233437	0.624991	0.311519	0.594677	0.341833	0.576832	0.359678	0.57779	0.358721	+	Intron (ENSMUST00000230234.1/ENSMUST00000230234.1, intron 1 of 1)		Lncppara	long noncoding RNA near Ppara
chr11	58214734	58214736	cg29588843_BC21	-0.250119	0.229768	3.3172e-06	0.021093	0.365108	0.0944271	0.322835	0.1367	0.365469	0.0940663	0.365897	0.093638	+	Promoter (<=1kb)	ENSMUSG00000069874	Irgm2	immunity-related GTPase family M member 2
chr9	102988791	102988793	cg47180152_BC21	-0.249561	0.366874	6.15683e-06	0.02816	0.4637	0.270048	0.512428	0.221319	0.478807	0.25494	0.511682	0.222065	+	Promoter (<=1kb)	ENSMUSG00000032548	Slco2a1	solute carrier organic anion transporter family, member 2a1
chr8	8334576	8334578	cg45341521_TC21	-0.249473	0.501622	1.39458e-06	0.0170946	0.618852	0.384392	0.641922	0.361321	0.605648	0.397596	0.639012	0.364231	-	Exon (ENSMUST00000207517.1/ENSMUST00000207517.1, exon 2 of 2)	ENSMUSG00000001300	Efnb2	ephrin B2
chr17	65727260	65727262	cg35122461_TC11	-0.24902	0.340344	7.51003e-05	0.0966716	0.523776	0.156912	0.449218	0.231469	0.438267	0.24242	0.448154	0.232534	-	Intron (ENSMUST00000070673.8/106572, intron 1 of 6)	ENSMUSG00000056515	Rab31	RAB31, member RAS oncogene family
chr7	81572362	81572364	cg44788409_TC11	-0.247157	0.405138	6.05391e-05	0.0840986	0.496093	0.314183	0.575428	0.234849	0.500217	0.31006	0.543129	0.267148	-	Promoter (<=1kb)	ENSMUSG00000045795	Whamm	WAS protein homolog associated with actin, golgi membranes and microtubules
chr5	114896964	114896966	cg42637860_TC21	-0.245595	0.37128	2.94259e-06	0.0199952	0.472299	0.27026	0.489771	0.252788	0.493142	0.249417	0.521096	0.221464	-	Promoter (<=1kb)	ENSMUSG00000029561	Oasl2	2'-5' oligoadenylate synthetase-like 2
chr9	5345404	5345406	cg46396345_TC21	-0.241398	0.32065	7.50024e-07	0.0151841	0.446662	0.194639	0.456387	0.184914	0.424702	0.216599	0.437647	0.203653	-	Promoter (<=1kb)	ENSMUSG00000025887	Casp12	caspase 12
chr12	78980915	78980917	cg30841287_BC11	-0.237246	0.494651	1.02159e-05	0.0359838	0.629327	0.359976	0.587046	0.402257	0.596834	0.392469	0.639892	0.349411	-	Promoter (<=1kb)	ENSMUSG00000046157	Tmem229b	transmembrane protein 229B
chr11	49086705	49086707	cg29499258_TC21	-0.235458	0.564768	7.9012e-06	0.0326967	0.665143	0.464393	0.711296	0.41824	0.661045	0.468491	0.692503	0.437033	-	Promoter (<=1kb)	ENSMUSG00000078920	Ifi47	interferon gamma inducible protein 47
chr6	127446893	127446895	cg43992877_BC21	-0.231433	0.423614	1.15791e-05	0.0382118	0.52473	0.322497	0.528866	0.318361	0.526736	0.320491	0.576989	0.270238	-	Promoter (<=1kb)	ENSMUSG00000037997	Parp11	poly (ADP-ribose) polymerase family, member 11
chr15	39233015	39233017	cg33266119_BC21	-0.230737	0.327052	9.78385e-06	0.0349412	0.466263	0.187841	0.409745	0.244359	0.453128	0.200976	0.440547	0.213557	+	Intron (ENSMUST00000228460.1/116838, intron 1 of 1)	ENSMUSG00000037386	Rims2	regulating synaptic membrane exocytosis 2
chr5	114896979	114896981	cg42637861_BC21	-0.230093	0.412624	1.39518e-06	0.0170946	0.541204	0.284044	0.517605	0.307644	0.512282	0.312967	0.539592	0.285657	+	Promoter (<=1kb)	ENSMUSG00000029561	Oasl2	2'-5' oligoadenylate synthetase-like 2
chr11	48992067	48992069	cg29498928_TC21	-0.228232	0.294528	1.7704e-06	0.0170946	0.417434	0.171622	0.419541	0.169515	0.385572	0.203483	0.412028	0.177028	-	Promoter (<=1kb)	ENSMUSG00000048852	Gm12185	predicted gene 12185
chr13	98945000	98945002	cg31967356_TC21	-0.226873	0.472619	9.41984e-05	0.107711	0.584266	0.360972	0.552649	0.39259	0.569006	0.376233	0.638302	0.306936	-	Intron (ENSMUST00000223733.1/ENSMUST00000223733.1, intron 1 of 2)	ENSMUSG00000009470	Tnpo1	transportin 1
chr17	34103062	34103064	cg34860502_BC21	-0.225169	0.412268	1.4836e-06	0.0170946	0.531201	0.293336	0.515201	0.309335	0.510787	0.313749	0.542221	0.282315	+	Intron (ENSMUST00000237628.1/ENSMUST00000237628.1, intron 1 of 2)	ENSMUSG00000098197	BC051537	cDNA sequence BC051537
chr5	142421381	142421383	cg42973153_BC11	-0.224778	0.478761	1.62231e-06	0.0170946	0.589518	0.368003	0.573939	0.383582	0.590892	0.36663	0.61025	0.347271	+	Intron (ENSMUST00000072837.6/17425, intron 1 of 8)	ENSMUSG00000056493	Foxk1	forkhead box K1
chr3	144704295	144704297	cg40440635_BC21	-0.22463	0.572095	1.95983e-05	0.0543552	0.66659	0.477601	0.722515	0.421676	0.663995	0.480195	0.684542	0.459649	+	Promoter (2-3kb)	ENSMUSG00000037062	Sh3glb1	SH3-domain GRB2-like B1 (endophilin)
chr6	31125767	31125769	cg43268105_BC21	-0.223518	0.354212	4.16541e-06	0.0233437	0.46644	0.241983	0.490528	0.217896	0.444321	0.264102	0.462594	0.24583	+	Intron (ENSMUST00000229711.1/232685, intron 2 of 3)	ENSMUSG00000044471	Lncpint	long non-protein coding RNA, Trp53 induced transcript
chr5	114897056	114897058	cg42637863_TC21	-0.222235	0.40998	9.47465e-07	0.0151841	0.527283	0.292676	0.524263	0.295696	0.503187	0.316773	0.529657	0.290303	+	Promoter (<=1kb)	ENSMUSG00000029561	Oasl2	2'-5' oligoadenylate synthetase-like 2
chr8	79371064	79371066	cg45883431_TC11	-0.221779	0.526823	4.20839e-06	0.0233437	0.650699	0.402948	0.656991	0.396655	0.620682	0.432964	0.622478	0.431168	-	Intron (ENSMUST00000066091.13/17125, intron 2 of 6)	ENSMUSG00000031681	Smad1	SMAD family member 1
chr8	94434899	94434901	cg46024625_BC21	-0.219235	0.598529	8.18815e-07	0.0151841	0.714639	0.482418	0.70057	0.496488	0.697107	0.499951	0.720269	0.476789	-	Promoter (<=1kb)		9330175E14Rik	RIKEN cDNA 9330175E14 gene
chr6	31126620	31126622	cg43268120_TC21	-0.21542	0.494753	2.45164e-05	0.0595229	0.604876	0.38463	0.632115	0.357391	0.567017	0.422489	0.605844	0.383661	+	Intron (ENSMUST00000229711.1/232685, intron 2 of 3)	ENSMUSG00000044471	Lncpint	long non-protein coding RNA, Trp53 induced transcript
chr9	107975461	107975463	cg47234572_TC21	-0.210332	0.413292	2.77895e-07	0.0117017	0.518089	0.308495	0.513924	0.312659	0.521083	0.305501	0.520736	0.305848	+	Promoter (<=1kb)	ENSMUSG00000032596	Uba7	ubiquitin-like modifier activating enzyme 7
chr11	53773463	53773465	cg29549703_TC11	-0.209105	0.537499	2.94804e-06	0.0199952	0.635224	0.439775	0.640615	0.434384	0.628354	0.446645	0.664015	0.410984	-	Promoter (<=1kb)	ENSMUSG00000018899	Irf1	interferon regulatory factor 1
chr17	34102915	34102917	cg34860500_TC21	-0.209048	0.551071	2.50957e-05	0.0595229	0.649431	0.452711	0.652246	0.449896	0.629394	0.472748	0.69131	0.410833	+	Intron (ENSMUST00000237628.1/ENSMUST00000237628.1, intron 1 of 2)	ENSMUSG00000098197	BC051537	cDNA sequence BC051537
chr11	58214670	58214672	cg29588841_TC21	-0.20706	0.336336	8.88782e-07	0.0151841	0.452808	0.219863	0.436808	0.235864	0.429486	0.243185	0.440361	0.23231	-	Promoter (<=1kb)	ENSMUSG00000069874	Irgm2	immunity-related GTPase family M member 2
chr6	31126681	31126683	cg43268121_BC11	-0.205769	0.53331	8.06746e-05	0.0992093	0.637539	0.429081	0.676294	0.390326	0.597679	0.468941	0.633267	0.433353	-	Intron (ENSMUST00000229711.1/232685, intron 2 of 3)	ENSMUSG00000044471	Lncpint	long non-protein coding RNA, Trp53 induced transcript
chr17	34203792	34203794	cg34862267_BC21	-0.205485	0.442343	1.11746e-05	0.0376336	0.524019	0.360666	0.563144	0.321541	0.529698	0.354987	0.563479	0.321206	-	Promoter (<=1kb)	ENSMUSG00000024339	Tap2	transporter 2, ATP-binding cassette, sub-family B (MDR/TAP)
chr12	108893126	108893128	cg31112616_BC21	-0.204517	0.223615	3.14111e-07	0.0117017	0.32744	0.119789	0.326788	0.120441	0.327343	0.119886	0.321921	0.125308	+	Promoter (<=1kb)	ENSMUSG00000021266	Wars	tryptophanyl-tRNA synthetase
chr10	20189309	20189311	cg28240898_TC11	-0.202192	0.268108	2.70958e-05	0.0599006	0.337563	0.198652	0.382086	0.154129	0.361849	0.174366	0.395316	0.140899	+	Intron (ENSMUST00000020173.15/17761, intron 1 of 17)	ENSMUSG00000110754	4930405J17Rik	RIKEN cDNA 4930405J17 gene
chr17	34199237	34199239	cg34862204_BC11	-0.201517	0.564422	5.6896e-06	0.0264877	0.682962	0.445882	0.662701	0.466143	0.642227	0.486617	0.672832	0.456012	-	Promoter (<=1kb)	ENSMUSG00000024338	Psmb8	proteasome (prosome, macropain) subunit, beta type 8 (large multifunctional peptidase 7)
chr1	151974628	151974630	cg37605677_BC21	-0.201287	0.458982	3.07058e-05	0.063033	0.547369	0.370595	0.593165	0.324799	0.533468	0.384496	0.564499	0.353465	-	Intron (ENSMUST00000187603.6/69399, intron 3 of 6)	ENSMUSG00000032666	1700025G04Rik	RIKEN cDNA 1700025G04 gene
chr11	49064026	49064028	cg29499142_TC21	-0.200614	0.300299	4.6094e-05	0.0736242	0.412675	0.187923	0.408139	0.19246	0.359713	0.240885	0.421898	0.1787	-	Promoter (<=1kb)	ENSMUSG00000078921	Tgtp2	T cell specific GTPase 2
chr17	29552578	29552580	cg34807538_BC11	-0.199551	0.542128	2.47759e-06	0.0199952	0.633543	0.450713	0.639606	0.44465	0.633031	0.451225	0.661433	0.422823	-	Promoter (<=1kb)	ENSMUSG00000079580	Tmem217	transmembrane protein 217
chr19	34640755	34640757	cg36337352_TC21	-0.198741	0.21814	9.6787e-06	0.0349412	0.329895	0.106385	0.32897	0.10731	0.322438	0.113842	0.288739	0.147541	+	Promoter (<=1kb)	ENSMUSG00000067297	Ifit1bl2	interferon induced protein with tetratricopeptide repeats 1B like 2
chr15	77596189	77596191	cg33525351_TC21	-0.196901	0.472799	2.85276e-05	0.0609615	0.550368	0.39523	0.592676	0.352921	0.549557	0.396041	0.592396	0.353202	-	Promoter (<=1kb)	ENSMUSG00000050014	Apol10b	apolipoprotein L 10B
chr17	45819436	45819438	cg34956106_TC11	-0.194078	0.611009	3.19583e-05	0.0632334	0.679604	0.542414	0.732431	0.489587	0.695591	0.526427	0.724567	0.497451	-	Intron (ENSMUST00000233237.1/ENSMUST00000233237.1, intron 1 of 2)	ENSMUSG00000097727	F630040K05Rik	RIKEN cDNA F630040K05 gene
chr14	11853073	11853075	cg32187431_TC21	-0.193024	0.544043	2.61887e-06	0.0199952	0.647744	0.440343	0.653634	0.434453	0.625322	0.462765	0.635522	0.452565	-	Intron (ENSMUST00000022264.12/19270, intron 2 of 29)		Ptprg	protein tyrosine phosphatase, receptor type, G
chr3	142561142	142561144	cg40421495_BC21	-0.192576	0.468056	6.95482e-06	0.0312615	0.554802	0.38131	0.583186	0.352926	0.54596	0.390152	0.573428	0.362684	+	Promoter (<=1kb)	ENSMUSG00000028268	Gbp3	guanylate binding protein 3
chr15	74930581	74930583	cg33492416_BC21	-0.191637	0.223422	9.9012e-07	0.0151841	0.329326	0.117518	0.320302	0.126542	0.31659	0.130253	0.310742	0.136101	-	Intron (ENSMUST00000230877.1/ENSMUST00000230877.1, intron 1 of 4)	ENSMUSG00000022587	Ly6e	lymphocyte antigen 6 complex, locus E
chr12	107982570	107982572	cg31099633_TC11	-0.191587	0.581549	0.000197207	0.149431	0.698155	0.464943	0.716165	0.446933	0.646384	0.516714	0.648665	0.514433	+	Intron (ENSMUST00000066060.10/58208, intron 2 of 3)	ENSMUSG00000048251	Bcl11b	B cell leukemia/lymphoma 11B
chr16	23609999	23610001	cg34015543_BC21	-0.190866	0.209305	1.50946e-06	0.0170946	0.306247	0.112364	0.291634	0.126976	0.305774	0.112836	0.315297	0.103313	-	Promoter (<=1kb)	ENSMUSG00000033355	Rtp4	receptor transporter protein 4
chr14	121366551	121366553	cg32988818_TC11	-0.19031	0.25298	9.06484e-06	0.0337349	0.341302	0.164659	0.330459	0.175502	0.348167	0.157794	0.372613	0.133348	-	Intron (ENSMUST00000079817.7/223255, intron 1 of 10)	ENSMUSG00000063410	Stk24	serine/threonine kinase 24
chr3	100692471	100692473	cg40101024_TC21	-0.189875	0.709636	7.17293e-06	0.0313715	0.80463	0.614643	0.785772	0.6335	0.8264	0.592872	0.801492	0.617781	+	Distal Intergenic	ENSMUSG00000008763	Man1a2	mannosidase, alpha, class 1A, member 2
chr10	62603784	62603786	cg28548244_TC21	-0.189775	0.513231	1.76517e-05	0.0506386	0.594617	0.431845	0.637855	0.388607	0.592243	0.434219	0.60776	0.418702	-	Promoter (1-2kb)	ENSMUSG00000020075	Ddx21	DExD box helicase 21
chr8	14918250	14918252	cg45416824_BC21	-0.18947	0.541422	0.00107504	0.214928	0.626875	0.455969	0.698662	0.384182	0.581075	0.501769	0.638015	0.444829	+	Intron (ENSMUST00000084207.11/234094, intron 1 of 28)	ENSMUSG00000071176	Arhgef10	Rho guanine nucleotide exchange factor (GEF) 10
chr4	154928206	154928208	cg41783246_BC21	-0.188946	0.353383	0.000552946	0.200779	0.457643	0.249122	0.406154	0.300611	0.424792	0.281973	0.502832	0.203933	-	Promoter (<=1kb)	ENSMUSG00000042333	Tnfrsf14	tumor necrosis factor receptor superfamily, member 14 (herpesvirus entry mediator)
chr11	117233093	117233095	cg30241729_BC21	-0.187073	0.40417	2.47938e-05	0.0595229	0.527039	0.2813	0.493994	0.314346	0.496676	0.311664	0.473116	0.335224	+	Promoter (<=1kb)	ENSMUSG00000059248	Septin9	septin 9
chr9	62972301	62972303	cg46853669_BC11	-0.187029	0.205355	0.000190374	0.147868	0.287484	0.123225	0.273242	0.137467	0.285774	0.124935	0.348977	0.0617329	-	Intron (ENSMUST00000098651.5/56469, intron 1 of 13)	ENSMUSG00000032405	Pias1	protein inhibitor of activated STAT 1
chr4	121074518	121074520	cg41367735_TC21	-0.186588	0.576173	2.42324e-05	0.0595229	0.671566	0.480779	0.684303	0.468043	0.637698	0.514648	0.684301	0.468044	-	Exon (ENSMUST00000058754.8/230709, exon 7 of 10)	ENSMUSG00000043207	Zmpste24	zinc metallopeptidase, STE24
chr17	37086478	37086480	cg34897048_TC21	-0.186296	0.457139	3.14387e-05	0.0632334	0.567022	0.347256	0.533277	0.381001	0.527424	0.386854	0.573425	0.340853	+	Promoter (<=1kb)	ENSMUSG00000056600	Olfr90	olfactory receptor 90
chr18	44759775	44759777	cg35670928_TC21	-0.186262	0.36412	1.49673e-05	0.0461998	0.469839	0.258401	0.450397	0.277843	0.432815	0.295425	0.475953	0.252287	+	Intron (ENSMUST00000089874.8/328949, intron 1 of 18)	ENSMUSG00000071856	Mcc	mutated in colorectal cancers
chr12	76957878	76957880	cg30827664_TC11	-0.185952	0.200888	0.000207955	0.150181	0.309237	0.0925391	0.242836	0.158941	0.317507	0.08427	0.305878	0.0958984	+	Intron (ENSMUST00000110395.10/17187, intron 2 of 4)	ENSMUSG00000059436	Max	Max protein
chr17	34199640	34199642	cg34862213_TC21	-0.184055	0.517081	1.82289e-05	0.0516564	0.607343	0.42682	0.604225	0.429938	0.58821	0.445953	0.636658	0.397504	+	Promoter (<=1kb)	ENSMUSG00000024338	Psmb8	proteasome (prosome, macropain) subunit, beta type 8 (large multifunctional peptidase 7)
chr2	25370259	25370261	cg38154937_BC21	-0.183033	0.476954	1.71806e-06	0.0170946	0.555318	0.398591	0.574378	0.379531	0.574747	0.379162	0.56944	0.384469	+	Promoter (2-3kb)	ENSMUSG00000026955	Sapcd2	suppressor APC domain containing 2
chr6	31125586	31125588	cg43268102_TC21	-0.18252	0.496856	2.42923e-05	0.0595229	0.583463	0.410249	0.615974	0.377738	0.564281	0.42943	0.588746	0.404966	+	Intron (ENSMUST00000229711.1/232685, intron 2 of 3)	ENSMUSG00000044471	Lncpint	long non-protein coding RNA, Trp53 induced transcript
chr8	70808495	70808497	cg45818270_BC21	-0.182251	0.471092	2.28008e-06	0.0198144	0.573302	0.368883	0.559683	0.382502	0.549166	0.393019	0.566721	0.375464	+	Promoter (<=1kb)	ENSMUSG00000000791	Il12rb1	interleukin 12 receptor, beta 1
chr1	79824121	79824123	cg37133751_TC11	-0.180703	0.441209	0.000104942	0.113633	0.554442	0.327977	0.558196	0.324223	0.501706	0.380713	0.5119	0.370519	-	Promoter (2-3kb)	ENSMUSG00000026249	Serpine2	serine (or cysteine) peptidase inhibitor, clade E, member 2
chr16	38433247	38433249	cg34146742_BC21	-0.180595	0.420243	5.52034e-06	0.026167	0.492967	0.347519	0.526385	0.314101	0.507219	0.333267	0.515591	0.324894	-	Promoter (<=1kb)	ENSMUSG00000002847	Pla1a	phospholipase A1 member A
chr16	57337285	57337287	cg34267688_TO21	-0.180443	0.507903	0.000586744	0.202086	0.599814	0.415991	0.613679	0.402126	0.541636	0.47417	0.637368	0.378437	+	Intron (ENSMUST00000114371.4/66497, intron 1 of 9)	ENSMUSG00000043336	Filip1l	filamin A interacting protein 1-like
chr17	34203516	34203518	cg34862263_TC21	-0.180122	0.310002	4.63555e-05	0.0736242	0.385972	0.234031	0.4104	0.209603	0.375019	0.244984	0.428859	0.191144	+	Promoter (<=1kb)	ENSMUSG00000024339	Tap2	transporter 2, ATP-binding cassette, sub-family B (MDR/TAP)
chr12	103434199	103434201	cg31047456_BC11	-0.17792	0.365419	0.000773063	0.212895	0.487455	0.243383	0.411981	0.318857	0.424105	0.306733	0.493974	0.236864	+	Promoter (<=1kb)	ENSMUSG00000064215	Ifi27	interferon, alpha-inducible protein 27
chr6	127446714	127446716	cg43992874_BC21	-0.177705	0.259308	7.79496e-05	0.0972341	0.32847	0.190147	0.335432	0.183185	0.341451	0.177166	0.387292	0.131325	-	Promoter (<=1kb)	ENSMUSG00000037997	Parp11	poly (ADP-ribose) polymerase family, member 11
chr6	116693808	116693810	cg43888626_TC11	-0.177199	0.638935	0.00354785	0.241019	0.760912	0.516958	0.791037	0.486833	0.676412	0.601458	0.681777	0.596094	+	3' UTR	ENSMUSG00000042129	Rassf4	Ras association (RalGDS/AF-6) domain family member 4
chr1	136685394	136685396	cg37520407_TC11	-0.176696	0.786933	7.71999e-05	0.096762	0.892139	0.681727	0.89221	0.681656	0.836653	0.737214	0.880122	0.693745	+	Promoter (1-2kb)	ENSMUSG00000097113	Gm19705	predicted gene, 19705
chr17	34188226	34188228	cg34861966_BC21	-0.173548	0.210319	9.77669e-07	0.0151841	0.296407	0.12423	0.298671	0.121966	0.292596	0.128041	0.300697	0.11994	+	Promoter (<=1kb)	ENSMUSG00000037321	Tap1	transporter 1, ATP-binding cassette, sub-family B (MDR/TAP)
chr11	53772482	53772484	cg29549688_BC21	-0.17294	0.386792	2.68558e-06	0.0199952	0.485385	0.288199	0.468195	0.305389	0.463671	0.309914	0.475798	0.297786	-	Promoter (<=1kb)	ENSMUSG00000018899	Irf1	interferon regulatory factor 1
chr10	4632284	4632286	cg28122257_BC21	-0.172647	0.614923	8.20515e-05	0.100429	0.708753	0.521093	0.7346	0.495246	0.678308	0.551538	0.683325	0.546521	-	Intron (ENSMUST00000149195.7/13982, intron 1 of 7)	ENSMUSG00000019768	Esr1	estrogen receptor 1 (alpha)
chr11	8628872	8628874	cg29232817_BC21	-0.171549	0.391608	9.17034e-06	0.0337349	0.463025	0.320192	0.489689	0.293528	0.465991	0.317226	0.490828	0.292389	-	Intron (ENSMUST00000020695.12/319939, intron 1 of 30)	ENSMUSG00000020422	Tns3	tensin 3
chr2	126597707	126597709	cg38924021_BC21	-0.169812	0.600752	2.33965e-05	0.0595229	0.675244	0.52626	0.696765	0.504739	0.664728	0.536776	0.705894	0.495609	+	Promoter (<=1kb)	ENSMUSG00000027360	Hdc	histidine decarboxylase
chr11	53773336	53773338	cg29549699_BC21	-0.169026	0.492355	4.8583e-05	0.0743082	0.553906	0.430805	0.601159	0.383552	0.562205	0.422505	0.590204	0.394506	+	Promoter (<=1kb)	ENSMUSG00000018899	Irf1	interferon regulatory factor 1
chr7	35535947	35535949	cg44434085_BC21	-0.168534	0.40175	1.03518e-05	0.0359838	0.467599	0.335901	0.483483	0.320018	0.489188	0.314313	0.5038	0.299701	-	Promoter (1-2kb)	ENSMUSG00000030491	Tdrd12	tudor domain containing 12
chr11	48902228	48902230	cg29498390_BC21	-0.168467	0.300249	4.87719e-06	0.0241688	0.374106	0.226393	0.39202	0.208478	0.37517	0.225328	0.396635	0.203863	+	Promoter (<=1kb)	ENSMUSG00000058163	Gm5431	predicted gene 5431
chr17	29442145	29442147	cg34805826_BC21	-0.167067	0.419152	2.65593e-06	0.0199952	0.492192	0.346112	0.500769	0.337535	0.50587	0.332434	0.511911	0.326393	+	Intron (ENSMUST00000234231.1/ENSMUST00000234231.1, intron 1 of 3)	ENSMUSG00000024014	Pim1	proviral integration site 1
chr11	58199284	58199286	cg29588672_BC21	-0.165915	0.174299	5.39436e-06	0.0260434	0.269423	0.0791761	0.244328	0.104271	0.264144	0.0844551	0.251132	0.0974663	-	Promoter (<=1kb)	ENSMUSG00000078853	Igtp	interferon gamma induced GTPase
chr11	100905037	100905039	cg30041957_TC21	-0.165801	0.437726	4.60736e-06	0.0235523	0.526872	0.34858	0.527115	0.348336	0.504578	0.370873	0.523941	0.351511	+	Promoter (<=1kb)	ENSMUSG00000004040	Stat3	signal transducer and activator of transcription 3
chr16	4584730	4584732	cg33859011_TC21	-0.163951	0.360913	7.61988e-05	0.0966716	0.466316	0.255509	0.409947	0.311879	0.44436	0.277466	0.45093	0.270896	+	Distal Intergenic	ENSMUSG00000014303	Glis2	GLIS family zinc finger 2
chr11	117233119	117233121	cg30241730_BC11	-0.162907	0.298812	1.52947e-05	0.0463654	0.393949	0.203676	0.393897	0.203728	0.366274	0.231351	0.366944	0.230681	+	Promoter (<=1kb)	ENSMUSG00000059248	Septin9	septin 9
chr3	19218246	19218248	cg39529377_TC21	-0.162734	0.480325	8.62951e-06	0.0337349	0.565958	0.394692	0.566223	0.394428	0.542458	0.418193	0.572131	0.388519	-	3' UTR	ENSMUSG00000027601	Mtfr1	mitochondrial fission regulator 1
chr11	82751454	82751456	cg29843994_TC11	-0.162187	0.672342	4.25754e-05	0.0730616	0.743812	0.600873	0.783432	0.561252	0.737786	0.606898	0.748712	0.595972	+	Intron (ENSMUST00000021040.9/12467, intron 5 of 13)	ENSMUSG00000020698	Cct6b	chaperonin containing Tcp1, subunit 6b (zeta)
chr2	148000644	148000646	cg39085804_TC11	-0.161805	0.345796	0.000170384	0.141225	0.456818	0.234774	0.436566	0.255025	0.390492	0.301099	0.422916	0.268675	-	Intron (ENSMUST00000136555.7/ENSMUST00000136555.7, intron 1 of 2)	ENSMUSG00000037025	Foxa2	forkhead box A2
chr19	58522401	58522403	cg36580442_BC21	-0.161804	0.490973	1.50629e-05	0.0461998	0.555779	0.426168	0.573198	0.408749	0.566007	0.41594	0.592517	0.389429	-	Intron (ENSMUST00000235305.1/75645, intron 3 of 6)	ENSMUSG00000025090	Ccdc172	coiled-coil domain containing 172
chr3	100692598	100692600	cg40101030_TC11	-0.159748	0.663935	1.75423e-05	0.0506386	0.765659	0.56221	0.730402	0.597467	0.745051	0.582818	0.734124	0.593745	-	Distal Intergenic	ENSMUSG00000008763	Man1a2	mannosidase, alpha, class 1A, member 2
chr2	156857573	156857575	cg39168426_BC21	-0.158456	0.242051	0.000221153	0.154496	0.345105	0.138998	0.279571	0.204531	0.329544	0.154558	0.330896	0.153206	-	Exon (ENSMUST00000099141.2/ENSMUST00000099141.2, exon 1 of 1)	ENSMUSG00000085741	5430405H02Rik	RIKEN cDNA 5430405H02 gene
chr4	152041070	152041072	cg41740943_BC11	-0.158151	0.581232	0.000462189	0.193535	0.662737	0.499726	0.669692	0.492772	0.614568	0.547895	0.694232	0.468231	-	Promoter (1-2kb)	ENSMUSG00000028948	Nol9	nucleolar protein 9
chr9	57806593	57806595	cg46800449_BC11	-0.158144	0.412989	0.000472055	0.193535	0.535094	0.290883	0.458201	0.367776	0.47472	0.351257	0.500227	0.32575	+	Intron (ENSMUST00000170133.7/ENSMUST00000170133.7, intron 1 of 3)	ENSMUSG00000004661	Arid3b	AT rich interactive domain 3B (BRIGHT-like)
chr11	49103008	49103010	cg29499418_TC21	-0.157975	0.371399	9.31037e-05	0.107401	0.472109	0.270689	0.452347	0.290451	0.417035	0.325763	0.460054	0.282745	+	Intron (ENSMUST00000056759.10/15953, intron 2 of 4)	ENSMUSG00000047511	Olfr1396	olfactory receptor 1396
chr11	53773345	53773347	cg29549701_BC21	-0.157854	0.68606	2.58052e-05	0.0595359	0.747397	0.624722	0.787609	0.584511	0.756897	0.615223	0.768043	0.604076	-	Promoter (<=1kb)	ENSMUSG00000018899	Irf1	interferon regulatory factor 1
chr7	141266149	141266151	cg45271897_TC11	-0.156574	0.18183	0.000241842	0.162499	0.283041	0.0806203	0.222128	0.141533	0.253412	0.110249	0.281888	0.0817725	+	Promoter (<=1kb)	ENSMUSG00000025498	Irf7	interferon regulatory factor 7
chr4	156201092	156201094	cg41802642_BC21	-0.156572	0.369592	2.76304e-05	0.0600284	0.46009	0.279095	0.44617	0.293015	0.423954	0.315231	0.4613	0.277885	-	Promoter (<=1kb)	ENSMUSG00000035692	Isg15	ISG15 ubiquitin-like modifier
chr15	75862716	75862718	cg33500408_TC11	-0.155568	0.364021	0.000477429	0.193535	0.448887	0.279156	0.439389	0.288654	0.399564	0.328478	0.479381	0.248662	+	Promoter (<=1kb)	ENSMUSG00000022575	Gsdmd	gasdermin D
chr3	142561016	142561018	cg40421494_TC11	-0.154977	0.331125	8.44328e-06	0.0337349	0.418496	0.243754	0.414622	0.247628	0.392149	0.270102	0.409188	0.253062	+	Promoter (<=1kb)	ENSMUSG00000028268	Gbp3	guanylate binding protein 3
chr1	192753286	192753288	cg37979930_BC21	-0.154115	0.542706	1.08286e-05	0.0371459	0.622775	0.462637	0.601295	0.484118	0.629361	0.456051	0.625624	0.459789	-	Intron (ENSMUST00000128619.7/226861, intron 2 of 11)	ENSMUSG00000037375	Hhat	hedgehog acyltransferase
chr2	157201562	157201564	cg39172907_TC21	-0.152815	0.431248	4.50195e-06	0.0235523	0.501401	0.361096	0.518629	0.343868	0.501564	0.360933	0.50903	0.353467	-	Promoter (2-3kb)	ENSMUSG00000027641	Rbl1	RB transcriptional corepressor like 1
chr17	7917536	7917538	cg34609852_TC11	-0.151376	0.609104	0.000116594	0.118529	0.664241	0.553966	0.717083	0.501124	0.671098	0.54711	0.686744	0.531463	+	Intron (ENSMUST00000160177.2/ENSMUST00000160177.2, intron 1 of 2)	ENSMUSG00000033450	Tagap	T cell activation Rho GTPase activating protein
chr6	34863164	34863166	cg43299926_BC21	-0.151265	0.337279	3.43926e-06	0.0213485	0.407132	0.267426	0.421798	0.252759	0.410967	0.263591	0.411749	0.262808	-	Promoter (<=1kb)	ENSMUSG00000057137	Tmem140	transmembrane protein 140
chr2	116040945	116040947	cg38835406_BC11	-0.151085	0.637184	4.43244e-05	0.0730616	0.701206	0.573161	0.738604	0.535763	0.697556	0.576811	0.713537	0.56083	+	Promoter (1-2kb)	ENSMUSG00000027210	Meis2	Meis homeobox 2
chr3	122591590	122591592	cg40265906_TC21	-0.150996	0.397481	7.66306e-06	0.0322227	0.469015	0.325946	0.482366	0.312595	0.460126	0.334836	0.480408	0.314553	-	Intron (ENSMUST00000162409.7/214459, intron 1 of 13)	ENSMUSG00000039735	Fnbp1l	formin binding protein 1-like
chr6	31126841	31126843	cg43268128_BC11	-0.150873	0.448656	0.000314793	0.181417	0.528683	0.368629	0.557862	0.339449	0.487039	0.410273	0.522786	0.374526	-	Intron (ENSMUST00000229711.1/232685, intron 2 of 3)	ENSMUSG00000044471	Lncpint	long non-protein coding RNA, Trp53 induced transcript
chr17	29054021	29054023	cg34799897_BC11	-0.150659	0.509807	0.00110337	0.215088	0.622003	0.397611	0.610456	0.409158	0.566911	0.452703	0.541176	0.478437	+	Intron (ENSMUST00000233185.1/ENSMUST00000233185.1, intron 1 of 2)	ENSMUSG00000071172	Srsf3	serine and arginine-rich splicing factor 3
chr7	98108997	98108999	cg44889499_TC11	-0.1505	0.40012	9.69028e-05	0.109361	0.486089	0.314151	0.500037	0.300203	0.449088	0.351152	0.466265	0.333975	+	Promoter (<=1kb)	ENSMUSG00000030761	Myo7a	myosin VIIA
chr19	12460713	12460715	cg36162531_TC21	-0.150317	0.239647	0.000108344	0.11482	0.284563	0.194732	0.309721	0.169573	0.334271	0.145024	0.330668	0.148627	-	Promoter (<=1kb)	ENSMUSG00000046805	Mpeg1	macrophage expressed gene 1
chr4	154928019	154928021	cg41783244_TC21	-0.150161	0.294124	8.69559e-06	0.0337349	0.35971	0.228538	0.375383	0.212865	0.360424	0.227824	0.381301	0.206947	+	Promoter (<=1kb)	ENSMUSG00000042333	Tnfrsf14	tumor necrosis factor receptor superfamily, member 14 (herpesvirus entry mediator)
chr11	118710128	118710130	cg30263583_TC21	-0.150005	0.547883	0.000485131	0.193693	0.622331	0.473435	0.666757	0.42901	0.592934	0.502832	0.609522	0.486244	+	Intron (ENSMUST00000117731.7/52897, intron 2 of 13)	ENSMUSG00000025576	Rbfox3	RNA binding protein, fox-1 homolog (C. elegans) 3
chr15	80572444	80572446	cg33568456_BC21	-0.149615	0.410134	5.54631e-05	0.0812335	0.487186	0.333082	0.471055	0.349214	0.470054	0.350215	0.511472	0.308797	+	Promoter (<=1kb)	ENSMUSG00000042351	Grap2	GRB2-related adaptor protein 2
chr6	51129878	51129880	cg43413555_BC21	-0.149425	0.709722	2.87383e-06	0.0199952	0.790986	0.628459	0.781293	0.638152	0.78375	0.635695	0.78171	0.637734	+	Distal Intergenic	ENSMUSG00000065505	Mir148a	microRNA 148a
chr3	27317068	27317070	cg39573924_TC21	-0.148227	0.235103	0.000513814	0.196992	0.302349	0.167857	0.276017	0.194189	0.306505	0.163701	0.351995	0.118211	-	Promoter (<=1kb)	ENSMUSG00000039304	Tnfsf10	tumor necrosis factor (ligand) superfamily, member 10
chr8	70808542	70808544	cg45818272_TC11	-0.14742	0.693595	2.02394e-05	0.054775	0.783283	0.603908	0.775199	0.611992	0.756264	0.630927	0.754476	0.632715	-	Promoter (<=1kb)	ENSMUSG00000000791	Il12rb1	interleukin 12 receptor, beta 1
chr14	64310228	64310230	cg32592268_TC21	-0.146232	0.694573	1.288e-05	0.0419737	0.753502	0.635643	0.769518	0.619627	0.765424	0.623721	0.782309	0.606836	-	Intron (ENSMUST00000067927.8/110265, intron 7 of 10)	ENSMUSG00000054733	Msra	methionine sulfoxide reductase A
chr6	106794170	106794172	cg43814105_TC11	-0.145473	0.677166	1.59756e-05	0.0478729	0.768762	0.58557	0.74102	0.613311	0.744085	0.610247	0.745743	0.608589	+	Intron (ENSMUST00000013882.9/58799, intron 4 of 10)	ENSMUSG00000005362	Crbn	cereblon
chr7	80185251	80185253	cg44771424_TC11	-0.145371	0.264114	7.56139e-05	0.0966716	0.346419	0.181808	0.320545	0.207683	0.319839	0.208388	0.360394	0.167833	+	Promoter (1-2kb)	ENSMUSG00000030539	Sema4b	sema domain, immunoglobulin domain (Ig), transmembrane domain (TM) and short cytoplasmic domain, (semaphorin) 4B
chr1	38580679	38580681	cg36830581_TC21	-0.145354	0.378929	0.000702853	0.211665	0.449708	0.308149	0.4934	0.264457	0.412887	0.344971	0.450428	0.307429	-	Intron (ENSMUST00000095027.8/16764, intron 1 of 21)	ENSMUSG00000037138	Aff3	AF4/FMR2 family, member 3
chr11	100905207	100905209	cg30041963_BC21	-0.145166	0.636001	2.54631e-05	0.0595229	0.688978	0.583023	0.716101	0.5559	0.706159	0.565842	0.723095	0.548906	-	Promoter (<=1kb)	ENSMUSG00000004040	Stat3	signal transducer and activator of transcription 3
chr17	37185528	37185530	cg34897563_TC21	-0.14479	0.539346	3.22622e-05	0.0632403	0.613768	0.464924	0.588778	0.489914	0.62177	0.456922	0.622647	0.456044	-	5' UTR	ENSMUSG00000035186	Ubd	ubiquitin D
chr11	48927956	48927958	cg29498521_BC21	-0.144434	0.709261	4.82309e-05	0.0743082	0.765765	0.652756	0.783574	0.634948	0.771123	0.647398	0.805449	0.613072	-	Promoter (<=1kb)	ENSMUSG00000048852	Gm12185	predicted gene 12185
chr13	43253953	43253955	cg31503302_TC21	-0.144218	0.5056	2.73097e-05	0.0599006	0.56373	0.447471	0.578393	0.432808	0.570481	0.440719	0.598234	0.412967	+	Intron (ENSMUST00000055341.6/328232, intron 1 of 1)	ENSMUSG00000051335	Gfod1	glucose-fructose oxidoreductase domain containing 1
chr12	86473620	86473622	cg30922250_BC21	-0.144015	0.411914	0.000262568	0.164791	0.475919	0.347909	0.4992	0.324628	0.450617	0.373211	0.50995	0.313878	+	Intron (ENSMUST00000116402.9/26380, intron 2 of 6)	ENSMUSG00000021255	Esrrb	estrogen related receptor, beta
chr15	82014236	82014238	cg33585050_BC21	-0.143671	0.564308	2.55712e-05	0.0595229	0.647098	0.481519	0.624516	0.5041	0.62274	0.505876	0.650221	0.478396	+	Promoter (1-2kb)	ENSMUSG00000022471	Xrcc6	X-ray repair complementing defective repair in Chinese hamster cells 6
chr7	139152997	139152999	cg45249397_BC11	-0.142821	0.480882	4.29621e-05	0.0730616	0.570196	0.391568	0.533498	0.428267	0.543552	0.418212	0.561925	0.399839	-	Intron (ENSMUST00000016125.11/57740, intron 1 of 11)	ENSMUSG00000015981	Stk32c	serine/threonine kinase 32C
chr13	55022934	55022936	cg31631229_TC11	-0.142533	0.448045	0.000540799	0.198991	0.562254	0.333835	0.517168	0.378922	0.505778	0.390312	0.492044	0.404045	+	Promoter (1-2kb)	ENSMUSG00000025877	Hk3	hexokinase 3
chr4	101357789	101357791	cg41198518_BC21	-0.141642	0.351353	2.73418e-05	0.0599006	0.423355	0.27935	0.441611	0.261094	0.407828	0.294878	0.4159	0.286805	+	Promoter (1-2kb)	ENSMUSG00000086782	E130102H24Rik	RIKEN cDNA E130102H24 gene
chr7	19563153	19563155	cg44293090_BC21	-0.141452	0.191351	4.49816e-06	0.0235523	0.257751	0.124951	0.257449	0.125252	0.267466	0.115236	0.265641	0.11706	-	Promoter (<=1kb)	ENSMUSG00000051403	Ppp1r37	protein phosphatase 1, regulatory subunit 37
chr13	5864738	5864740	cg31231418_BC21	-0.14138	0.262655	3.60449e-05	0.0661769	0.348444	0.176866	0.312512	0.212798	0.330902	0.194407	0.341521	0.183788	+	Promoter (<=1kb)	ENSMUSG00000000078	Klf6	Kruppel-like factor 6
chr11	106201088	106201090	cg30107653_BC21	-0.140205	0.48497	2.43487e-05	0.0595229	0.562169	0.40777	0.568827	0.401112	0.537646	0.432293	0.551646	0.418293	-	Promoter (1-2kb)	ENSMUSG00000069631	Strada	STE20-related kinase adaptor alpha
chr5	120887703	120887705	cg42722996_TC21	-0.139953	0.238769	0.000371882	0.189729	0.290521	0.187016	0.290055	0.187483	0.30607	0.171468	0.348335	0.129203	-	Promoter (<=1kb)	ENSMUSG00000066861	Oas1g	2'-5' oligoadenylate synthetase 1G
chr2	26498881	26498883	cg38168881_TC21	-0.138825	0.438952	8.6984e-05	0.103484	0.502654	0.37525	0.519414	0.35849	0.483897	0.394007	0.527492	0.350412	-	Exon (ENSMUST00000131393.1/18128, exon 2 of 2)	ENSMUSG00000026923	Notch1	notch 1
chr12	5366602	5366604	cg30332181_BC21	-0.138619	0.2687	4.71613e-05	0.0736242	0.327133	0.210267	0.339518	0.197882	0.324859	0.212541	0.360528	0.176872	+	Intron (ENSMUST00000020958.8/208439, intron 1 of 13)	ENSMUSG00000020627	Klhl29	kelch-like 29
chr3	100692614	100692616	cg40101031_TC21	-0.138438	0.696216	4.55876e-06	0.0235523	0.762397	0.630036	0.761197	0.631236	0.76998	0.622453	0.768168	0.624265	-	Distal Intergenic	ENSMUSG00000008763	Man1a2	mannosidase, alpha, class 1A, member 2
chr10	84768824	84768826	cg28774951_BC21	-0.138034	0.534617	0.000358191	0.186392	0.582841	0.486393	0.619339	0.449895	0.579252	0.489982	0.633104	0.43613	-	Intron (ENSMUST00000060397.12/71137, intron 1 of 17)	ENSMUSG00000020037	Rfx4	regulatory factor X, 4 (influences HLA class II expression)
chr17	34189523	34189525	cg34861993_TC21	-0.137791	0.635988	7.42463e-06	0.0317319	0.707463	0.564513	0.707181	0.564795	0.694212	0.577764	0.710677	0.561298	-	Promoter (<=1kb)	ENSMUSG00000037321	Tap1	transporter 1, ATP-binding cassette, sub-family B (MDR/TAP)
chr2	24839712	24839714	cg38148235_TC21	-0.137705	0.624745	0.000467748	0.193535	0.707091	0.542398	0.71278	0.536709	0.651669	0.597821	0.702848	0.546641	-	Promoter (<=1kb)	ENSMUSG00000036893	Ehmt1	euchromatic histone methyltransferase 1
chr19	29241557	29241559	cg36294517_TC11	-0.137163	0.54945	2.99864e-05	0.063033	0.619004	0.479895	0.618262	0.480637	0.600392	0.498507	0.634467	0.464432	+	Distal Intergenic	ENSMUSG00000024789	Jak2	Janus kinase 2
chr13	9380982	9380984	cg31253719_BC21	-0.136985	0.355208	2.42693e-05	0.0595229	0.418615	0.291801	0.443024	0.267393	0.416744	0.293673	0.416419	0.293997	-	Intron (ENSMUST00000174552.7/208440, intron 1 of 36)	ENSMUSG00000048264	Dip2c	disco interacting protein 2 homolog C
chr14	60171556	60171558	cg32552200_BC11	-0.136752	0.302235	0.00144847	0.221074	0.342901	0.26157	0.411262	0.193209	0.338442	0.266028	0.38984	0.214631	-	Intron (ENSMUST00000131670.2/50769, intron 1 of 6)	ENSMUSG00000021983	Atp8a2	ATPase, aminophospholipid transporter-like, class I, type 8A, member 2
chr14	76449215	76449217	cg32700053_BC21	-0.136541	0.363724	3.91004e-05	0.0697305	0.429663	0.297785	0.446937	0.280511	0.4121	0.315348	0.439278	0.28817	-	Intron (ENSMUST00000110888.7/21807, intron 3 of 4)	ENSMUSG00000022010	Tsc22d1	TSC22 domain family, member 1
chr6	99026285	99026287	cg43762342_BC21	-0.136294	0.303546	0.000102813	0.113543	0.384173	0.222918	0.391352	0.215739	0.362426	0.244665	0.348819	0.258272	+	Promoter (1-2kb)	ENSMUSG00000030067	Foxp1	forkhead box P1
chr1	34480979	34480981	cg36788166_BC21	-0.135798	0.450856	3.41948e-05	0.0646	0.537462	0.364249	0.520869	0.380843	0.503978	0.397734	0.51271	0.389001	-	Intron (ENSMUST00000188292.6/ENSMUST00000188292.6, intron 2 of 4)	ENSMUSG00000026126	Ptpn18	protein tyrosine phosphatase, non-receptor type 18
chr14	55605008	55605010	cg32511948_TC21	-0.135584	0.380234	6.47961e-05	0.0882506	0.47279	0.287678	0.446493	0.313975	0.437272	0.323196	0.435549	0.324919	+	Promoter (<=1kb)	ENSMUSG00000002325	Irf9	interferon regulatory factor 9
chr7	80185144	80185146	cg44771423_TC21	-0.135315	0.528611	0.000810612	0.212895	0.582213	0.475009	0.561465	0.495758	0.608313	0.44891	0.633084	0.424139	+	Promoter (1-2kb)	ENSMUSG00000030539	Sema4b	sema domain, immunoglobulin domain (Ig), transmembrane domain (TM) and short cytoplasmic domain, (semaphorin) 4B
chr8	120736693	120736695	cg46278991_TC21	-0.135137	0.351566	0.000118905	0.119228	0.429195	0.273936	0.442433	0.260698	0.404265	0.298866	0.400644	0.302488	-	Promoter (<=1kb)	ENSMUSG00000041515	Irf8	interferon regulatory factor 8
chr7	55968418	55968420	cg44594727_BC11	-0.134907	0.220027	0.000362408	0.187256	0.326012	0.114042	0.280177	0.159876	0.273172	0.166882	0.270559	0.169494	+	Intron (ENSMUST00000149506.7/320845, intron 1 of 2)		A230056P14Rik	RIKEN cDNA A230056P14 gene
chr8	79371110	79371112	cg45883433_BC11	-0.133899	0.5869	3.06906e-05	0.063033	0.669877	0.503922	0.654065	0.519735	0.637193	0.536607	0.654262	0.519538	+	Intron (ENSMUST00000066091.13/17125, intron 2 of 6)	ENSMUSG00000031681	Smad1	SMAD family member 1
chr6	39381424	39381426	cg43337472_TC11	-0.133786	0.384082	2.54242e-05	0.0595229	0.46446	0.303703	0.434389	0.333774	0.451212	0.316951	0.453838	0.314326	+	Promoter (<=1kb)	ENSMUSG00000029923	Rab19	RAB19, member RAS oncogene family
chr7	75610691	75610693	cg44735531_TC21	-0.133589	0.507933	6.49932e-05	0.0882506	0.569797	0.44607	0.59551	0.420356	0.555342	0.460525	0.578262	0.437604	-	Promoter (<=1kb)	ENSMUSG00000066406	Akap13	A kinase (PRKA) anchor protein 13
chr9	60616547	60616549	cg46827681_TC21	-0.133378	0.434599	0.00275647	0.235876	0.528335	0.340863	0.458372	0.410826	0.4771	0.392097	0.541345	0.327853	+	Intron (ENSMUST00000150060.7/102747, intron 9 of 16)	ENSMUSG00000047766	Lrrc49	leucine rich repeat containing 49
chr6	31125373	31125375	cg43268096_TC21	-0.133119	0.268046	0.000143061	0.131791	0.341111	0.19498	0.317043	0.219048	0.319477	0.216614	0.360788	0.175303	-	Intron (ENSMUST00000229711.1/232685, intron 2 of 3)	ENSMUSG00000044471	Lncpint	long non-protein coding RNA, Trp53 induced transcript
chr2	48333018	48333020	cg38353071_BC21	-0.132804	0.716459	9.18727e-06	0.0337349	0.787807	0.64511	0.788027	0.64489	0.772696	0.660221	0.782912	0.650005	+	Intron (ENSMUST00000127672.1/ENSMUST00000127672.1, intron 1 of 5)	ENSMUSG00000052155	Acvr2a	activin receptor IIA
chr1	58802363	58802365	cg36971227_BC11	-0.132048	0.683021	0.000112302	0.116421	0.753135	0.612907	0.7705	0.595541	0.724257	0.641785	0.748287	0.617754	-	Promoter (<=1kb)	ENSMUSG00000026029	Casp8	caspase 8
chr16	50526325	50526327	cg34226928_BC21	-0.131948	0.624717	0.000229009	0.157116	0.669126	0.580308	0.713388	0.536046	0.673283	0.576151	0.706967	0.542467	-	Promoter (<=1kb)	ENSMUSG00000097694	G730013B05Rik	RIKEN cDNA G730013B05 gene
chr10	19167272	19167274	cg28230867_BC21	-0.131755	0.586796	0.00059144	0.202086	0.670819	0.502773	0.680148	0.493444	0.618695	0.554897	0.641032	0.53256	-	Promoter (<=1kb)		Gm20139	predicted gene, 20139
chr17	71204676	71204678	cg35177779_TC21	-0.131429	0.561135	0.000137735	0.129954	0.608948	0.513321	0.649648	0.472622	0.611314	0.510955	0.637488	0.484782	-	Promoter (<=1kb)	ENSMUSG00000024052	Lpin2	lipin 2
chr11	53769471	53769473	cg29549552_TC21	-0.130956	0.307077	4.65285e-05	0.0736242	0.356525	0.257628	0.386452	0.227701	0.363859	0.250294	0.383381	0.230772	-	Promoter (<=1kb)	ENSMUSG00000018899	Irf1	interferon regulatory factor 1
chr6	106794170	106794172	cg43814105_TO21	-0.13071	0.619108	2.41564e-05	0.0595229	0.686458	0.551757	0.699336	0.53888	0.672037	0.566178	0.68002	0.558195	-	Intron (ENSMUST00000013882.9/58799, intron 4 of 10)	ENSMUSG00000005362	Crbn	cereblon
chr16	38901489	38901491	cg34152326_BC21	-0.130591	0.440781	0.00031243	0.181409	0.49365	0.387911	0.539649	0.341913	0.48467	0.396892	0.506337	0.375224	-	Promoter (<=1kb)	ENSMUSG00000022790	Igsf11	immunoglobulin superfamily, member 11
chr7	68281707	68281709	cg44681058_TC21	-0.129764	0.279731	0.000152864	0.135521	0.348245	0.211218	0.369937	0.189526	0.321833	0.237629	0.338438	0.221025	+	Intron (ENSMUST00000125685.8/434197, intron 1 of 8)	ENSMUSG00000086628	Gm16157	predicted gene 16157
chr17	34204263	34204265	cg34862275_BC21	-0.129595	0.327253	0.000737116	0.212895	0.358716	0.29579	0.399872	0.254634	0.382306	0.2722	0.427307	0.227199	+	Promoter (<=1kb)	ENSMUSG00000024339	Tap2	transporter 2, ATP-binding cassette, sub-family B (MDR/TAP)
chr1	166999725	166999727	cg37734340_BC11	-0.129523	0.613852	0.000807401	0.212895	0.708843	0.518861	0.692883	0.534821	0.640522	0.587182	0.672206	0.555498	-	Promoter (<=1kb)	ENSMUSG00000102548	Gm16701	predicted gene, 16701
chr9	14663005	14663007	cg46446549_BC21	-0.129432	0.509011	0.000147953	0.133367	0.563114	0.454907	0.568414	0.449607	0.560302	0.45772	0.603076	0.414945	-	Promoter (<=1kb)	ENSMUSG00000111085	Gm7607	predicted gene 7607
chr6	38342372	38342374	cg43327065_TC21	-0.129113	0.323844	1.71296e-05	0.0506386	0.388699	0.258989	0.383031	0.264656	0.380216	0.267471	0.401655	0.246032	-	Intron (ENSMUST00000114900.7/78781, intron 1 of 12)	ENSMUSG00000029826	Zc3hav1	zinc finger CCCH type, antiviral 1
chr11	67171329	67171331	cg29676700_BC21	-0.128974	0.640708	0.00011991	0.119318	0.679465	0.601951	0.709391	0.572025	0.707661	0.573755	0.724264	0.557152	+	Promoter (<=1kb)	ENSMUSG00000033196	Myh2	myosin, heavy polypeptide 2, skeletal muscle, adult
chr8	72409562	72409564	cg45835873_BC21	-0.128749	0.225172	5.05502e-05	0.0753072	0.288208	0.162137	0.300758	0.149586	0.299741	0.150603	0.26948	0.180864	-	Intron (ENSMUST00000163643.2/13859, intron 1 of 23)	ENSMUSG00000006276	Eps15l1	epidermal growth factor receptor pathway substrate 15-like 1
chr2	84775572	84775574	cg38635533_TC11	-0.128484	0.571489	6.08436e-05	0.0840986	0.653434	0.489544	0.641565	0.501412	0.617563	0.525415	0.630362	0.512616	+	Promoter (<=1kb)	ENSMUSG00000023224	Serping1	serine (or cysteine) peptidase inhibitor, clade G, member 1
chr5	130094034	130094036	cg42837196_BC21	-0.128173	0.509156	9.77107e-05	0.109361	0.555849	0.462463	0.578435	0.439877	0.563263	0.455049	0.595423	0.422888	+	Promoter (<=1kb)	ENSMUSG00000034118	Tpst1	protein-tyrosine sulfotransferase 1
chr3	95526818	95526820	cg40052719_TC21	-0.127799	0.544195	0.000136467	0.129373	0.595652	0.492739	0.624747	0.463644	0.587964	0.500427	0.624018	0.464373	+	Promoter (<=1kb)	ENSMUSG00000038642	Ctss	cathepsin S
chr2	49733471	49733473	cg38362853_TC21	-0.127773	0.305336	0.000241776	0.162499	0.386658	0.224015	0.386109	0.224564	0.34038	0.270292	0.363744	0.246929	+	Promoter (<=1kb)	ENSMUSG00000026764	Kif5c	kinesin family member 5C
chr13	5864785	5864787	cg31231419_BC21	-0.127637	0.348379	0.000799408	0.212895	0.38919	0.307569	0.414701	0.282057	0.39279	0.303968	0.452109	0.24465	+	Promoter (<=1kb)	ENSMUSG00000000078	Klf6	Kruppel-like factor 6
chr1	45905091	45905093	cg36889189_TC21	-0.127205	0.327165	9.09463e-06	0.0337349	0.390194	0.264136	0.398225	0.256104	0.389453	0.264877	0.385197	0.269133	+	Distal Intergenic	ENSMUSG00000025993	Slc40a1	solute carrier family 40 (iron-regulated transporter), member 1
chr7	75655976	75655978	cg44735855_TC21	-0.126905	0.472339	0.00227337	0.228834	0.51249	0.432189	0.56096	0.383718	0.49791	0.446769	0.571807	0.372872	+	Intron (ENSMUST00000166315.6/75547, intron 8 of 36)	ENSMUSG00000066406	Akap13	A kinase (PRKA) anchor protein 13
chr14	118704731	118704733	cg32960340_TC11	-0.126863	0.482492	4.37942e-05	0.0730616	0.552159	0.412825	0.526315	0.43867	0.556467	0.408518	0.548753	0.416231	-	Promoter (1-2kb)	ENSMUSG00000032849	Abcc4	ATP-binding cassette, sub-family C (CFTR/MRP), member 4
chr16	10489775	10489777	cg33904876_BC21	-0.126645	0.450262	3.40003e-05	0.0646	0.504001	0.396523	0.512451	0.388073	0.50675	0.393774	0.531136	0.369388	+	Promoter (<=1kb)	ENSMUSG00000022504	Ciita	class II transactivator
chr13	12575218	12575220	cg31275227_TC11	-0.126319	0.496952	0.00635845	0.254207	0.611439	0.382464	0.5088	0.485103	0.539523	0.454381	0.580682	0.413221	-	Intron (ENSMUST00000221560.1/67475, intron 2 of 15)	ENSMUSG00000057069	Ero1b	endoplasmic reticulum oxidoreductase 1 beta
chr11	118724703	118724705	cg30263823_TC11	-0.126317	0.657802	3.8976e-05	0.0697305	0.723642	0.591963	0.715707	0.599898	0.707214	0.608391	0.737281	0.578324	-	Intron (ENSMUST00000117731.7/52897, intron 2 of 13)	ENSMUSG00000025576	Rbfox3	RNA binding protein, fox-1 homolog (C. elegans) 3
chr3	113574574	113574576	cg40200259_BC21	-0.125976	0.558421	0.000505127	0.195967	0.632445	0.484396	0.623612	0.493229	0.58515	0.531691	0.644427	0.472414	+	Promoter (<=1kb)	ENSMUSG00000074264	Amy1	amylase 1, salivary
chr11	6562648	6562650	cg29216728_BC21	-0.125892	0.435311	0.000711897	0.212057	0.493449	0.377172	0.478574	0.392047	0.482326	0.388296	0.538678	0.331944	+	Promoter (1-2kb)	ENSMUSG00000000378	Ccm2	cerebral cavernous malformation 2
chr1	36242100	36242102	cg36803446_TC21	-0.125216	0.477827	0.000481672	0.193693	0.537322	0.418332	0.512883	0.442771	0.537614	0.41804	0.573922	0.381732	-	Promoter (2-3kb)	ENSMUSG00000037470	Uggt1	UDP-glucose glycoprotein glucosyltransferase 1
chr12	78980707	78980709	cg30841285_TC21	-0.124457	0.609563	0.000345971	0.184183	0.671178	0.547947	0.675824	0.543301	0.641998	0.577127	0.698164	0.520961	-	Promoter (<=1kb)	ENSMUSG00000046157	Tmem229b	transmembrane protein 229B
chr14	76487869	76487871	cg32700653_TC11	-0.124414	0.411166	4.0999e-05	0.0720707	0.490763	0.331568	0.473234	0.349098	0.461318	0.361013	0.468175	0.354157	+	Promoter (<=1kb)	ENSMUSG00000022010	Tsc22d1	TSC22 domain family, member 1
chr19	11050386	11050388	cg36153973_TC21	-0.124333	0.534413	0.000678903	0.210707	0.575071	0.493754	0.610973	0.457853	0.572896	0.49593	0.627377	0.441448	-	Promoter (<=1kb)	ENSMUSG00000075010	AW112010	expressed sequence AW112010
chr11	48989518	48989520	cg29498917_BC21	-0.124124	0.695042	5.84681e-05	0.0828799	0.75849	0.631594	0.758536	0.631547	0.738456	0.651628	0.772933	0.617151	+	Promoter (2-3kb)	ENSMUSG00000048852	Gm12185	predicted gene 12185
chr2	167698120	167698122	cg39294145_BC21	-0.124083	0.332627	0.000130621	0.127066	0.369536	0.295718	0.3939	0.271354	0.408664	0.25659	0.406574	0.25868	+	Intron (ENSMUST00000141923.1/329562, intron 1 of 3)	ENSMUSG00000006462	A530013C23Rik	RIKEN cDNA A530013C23 gene
chr9	5298646	5298648	cg46396145_TC21	-0.123908	0.435952	3.31715e-05	0.0645374	0.504027	0.367877	0.493142	0.378763	0.484319	0.387586	0.510138	0.361767	-	Promoter (<=1kb)	ENSMUSG00000025888	Casp1	caspase 1
chr14	63528141	63528143	cg32584899_BC11	-0.123701	0.604622	0.000164059	0.139775	0.674022	0.535222	0.639339	0.569905	0.669212	0.540032	0.683318	0.525925	-	Promoter (<=1kb)	ENSMUSG00000035078	Mtmr9	myotubularin related protein 9
chr14	65598458	65598460	cg32605063_TC21	-0.123474	0.616979	0.000107459	0.114616	0.653844	0.580114	0.685138	0.54882	0.691544	0.542413	0.684337	0.549621	-	Promoter (<=1kb)	ENSMUSG00000061356	Nuggc	nuclear GTPase, germinal center associated
chr6	106794170	106794172	cg43814105_TO11	-0.123469	0.671156	0.000259869	0.164791	0.744472	0.59784	0.754815	0.587497	0.706499	0.635813	0.725776	0.616536	-	Intron (ENSMUST00000013882.9/58799, intron 4 of 10)	ENSMUSG00000005362	Crbn	cereblon
chr5	120777606	120777608	cg42722065_BC21	-0.123443	0.383069	2.45453e-05	0.0595229	0.448144	0.317994	0.448331	0.317807	0.430236	0.335903	0.452452	0.313686	-	Promoter (<=1kb)	ENSMUSG00000032661	Oas3	2'-5' oligoadenylate synthetase 3
chr6	97310625	97310627	cg43747654_BC21	-0.123387	0.515524	0.000476409	0.193535	0.544184	0.486864	0.59948	0.431569	0.573353	0.457696	0.591854	0.439194	+	Promoter (1-2kb)	ENSMUSG00000030064	Frmd4b	FERM domain containing 4B
chr10	42942143	42942145	cg28405724_TC21	-0.123076	0.386527	0.000992363	0.213378	0.42824	0.344813	0.490855	0.282198	0.432601	0.340452	0.440563	0.332491	+	Promoter (2-3kb)	ENSMUSG00000044770	Scml4	Scm polycomb group protein like 4
chr1	153752268	153752270	cg37625335_TC21	-0.122495	0.394447	0.00014823	0.133367	0.437263	0.351632	0.447001	0.341893	0.458942	0.329952	0.479572	0.309322	+	Promoter (<=1kb)	ENSMUSG00000066800	Rnasel	ribonuclease L (2', 5'-oligoisoadenylate synthetase-dependent)
chr14	41105367	41105369	cg32403554_TC21	-0.122388	0.482973	5.38843e-05	0.0793671	0.534614	0.431333	0.536126	0.429821	0.542318	0.423629	0.563611	0.402336	+	Promoter (<=1kb)	ENSMUSG00000037798	Mat1a	methionine adenosyltransferase I, alpha
chr12	91766703	91766705	cg30960582_BC21	-0.122369	0.380127	0.00103016	0.214928	0.441372	0.318882	0.481382	0.278871	0.41368	0.346574	0.42881	0.331444	-	Intron (ENSMUST00000052969.14/108800, intron 1 of 6)	ENSMUSG00000020961	Ston2	stonin 2
chr11	100931579	100931581	cg30042229_BC11	-0.122308	0.229982	0.000655123	0.208612	0.281976	0.177988	0.324236	0.135728	0.296327	0.163636	0.262003	0.19796	-	Intron (ENSMUST00000103114.7/20848, intron 1 of 23)	ENSMUSG00000004040	Stat3	signal transducer and activator of transcription 3
chr2	173219321	173219323	cg39369325_BC21	-0.122257	0.409567	5.95633e-05	0.0834866	0.476662	0.342473	0.487308	0.331827	0.461227	0.357908	0.457586	0.361549	+	Promoter (<=1kb)	ENSMUSG00000027514	Zbp1	Z-DNA binding protein 1
chr4	148150117	148150119	cg41681925_BC11	-0.122244	0.394426	0.00115526	0.215338	0.467556	0.321295	0.45045	0.338401	0.417038	0.371813	0.487147	0.301705	-	Promoter (<=1kb)	ENSMUSG00000055401	Fbxo6	F-box protein 6
chr5	66544091	66544093	cg42236638_TC21	-0.122115	0.564831	0.000469614	0.193535	0.595992	0.533671	0.645603	0.48406	0.61649	0.513173	0.645471	0.484192	-	Promoter (2-3kb)	ENSMUSG00000029207	Apbb2	amyloid beta (A4) precursor protein-binding, family B, member 2
chr7	127748424	127748426	cg45137153_BC11	-0.121801	0.64219	0.000390723	0.190729	0.686163	0.598218	0.720169	0.564212	0.680448	0.603933	0.725584	0.558797	+	Promoter (<=1kb)	ENSMUSG00000030811	Fbxl19	F-box and leucine-rich repeat protein 19
chr17	37193963	37193965	cg34897613_BC21	-0.121651	0.621972	0.000538384	0.198621	0.693754	0.550189	0.651892	0.592051	0.67579	0.568154	0.709753	0.534191	+	Promoter (<=1kb)	ENSMUSG00000035186	Ubd	ubiquitin D
chr2	120245586	120245588	cg38873787_BC21	-0.121361	0.387064	0.00149878	0.221758	0.413108	0.36102	0.469917	0.304211	0.429924	0.344204	0.478029	0.296099	-	Promoter (<=1kb)	ENSMUSG00000050211	Pla2g4e	phospholipase A2, group IVE
chr14	68050104	68050106	cg32630397_TC21	-0.121055	0.288037	0.000559092	0.201602	0.341456	0.234619	0.340804	0.235271	0.327383	0.248692	0.384617	0.191458	+	Intron (ENSMUST00000223853.1/ENSMUST00000223853.1, intron 1 of 2)	ENSMUSG00000022055	Nefl	neurofilament, light polypeptide
chr2	91705663	91705665	cg38675158_BC21	-0.120733	0.284051	0.000587414	0.202086	0.325402	0.242699	0.377912	0.190189	0.324915	0.243186	0.34944	0.218661	+	Promoter (<=1kb)	ENSMUSG00000027244	Atg13	autophagy related 13
chr12	88445648	88445650	cg30939403_TC11	-0.120343	0.593193	1.76755e-05	0.0506386	0.662353	0.524033	0.64736	0.539026	0.647306	0.53908	0.656439	0.529948	+	Intron (ENSMUST00000101165.8/72113, intron 6 of 10)	ENSMUSG00000021044	Adck1	aarF domain containing kinase 1
chr4	57951855	57951857	cg40935302_BC11	-0.120104	0.800632	0.00016346	0.139722	0.872595	0.728669	0.879044	0.72222	0.840648	0.760616	0.850449	0.750815	-	Exon (ENSMUST00000030051.5/22166, exon 2 of 5)	ENSMUSG00000028367	Txn1	thioredoxin 1
chr10	111102645	111102647	cg28981762_TC21	-0.119873	0.560507	0.00269895	0.235366	0.576087	0.544928	0.65565	0.465364	0.610102	0.510913	0.639936	0.481078	+	Exon (ENSMUST00000218334.1/ENSMUST00000218334.1, exon 1 of 2)	ENSMUSG00000020189	Osbpl8	oxysterol binding protein-like 8
chr9	75635446	75635448	cg46973738_TC11	-0.118531	0.639667	0.000566823	0.202086	0.734096	0.545238	0.68942	0.589914	0.678604	0.60073	0.693611	0.585723	-	3' UTR	ENSMUSG00000032184	Lysmd2	LysM, putative peptidoglycan-binding, domain containing 2
chr4	127326284	127326286	cg41430559_TC11	-0.118477	0.619836	0.000777731	0.212895	0.694691	0.544981	0.699534	0.540139	0.641878	0.597794	0.680196	0.559477	+	Promoter (2-3kb)	ENSMUSG00000042367	Gjb3	gap junction protein, beta 3
chr10	33858080	33858082	cg28338001_TC11	-0.11828	0.565891	0.00052833	0.197617	0.63796	0.493822	0.646881	0.484901	0.592618	0.539164	0.622664	0.509118	-	Promoter (<=1kb)	ENSMUSG00000069668	Sult3a1	sulfotransferase family 3A, member 1
chr5	105139139	105139141	cg42526860_BC11	-0.118116	0.347709	0.00277233	0.23613	0.422103	0.273315	0.360801	0.334617	0.402147	0.293271	0.442017	0.253402	+	Promoter (<=1kb)	ENSMUSG00000029298	Gbp9	guanylate-binding protein 9
chr17	33995315	33995317	cg34858410_BC11	-0.118009	0.622262	2.66579e-05	0.0599006	0.681048	0.563475	0.686239	0.558284	0.668832	0.575692	0.688945	0.555579	+	Promoter (1-2kb)	ENSMUSG00000061232	H2-K1	histocompatibility 2, K1, K region
chr19	5852062	5852064	cg36099663_TC11	-0.11791	0.433293	0.00106666	0.214928	0.529237	0.337348	0.498085	0.368501	0.473864	0.392722	0.467806	0.398779	+	3' UTR	ENSMUSG00000092274	Neat1	nuclear paraspeckle assembly transcript 1 (non-protein coding)
chr1	130826669	130826671	cg37452208_TC21	-0.117747	0.44549	0.00162321	0.223392	0.488534	0.402445	0.491405	0.399574	0.487252	0.403728	0.550261	0.340718	-	Promoter (<=1kb)	ENSMUSG00000026417	Pigr	polymeric immunoglobulin receptor
chr3	142497170	142497172	cg40420981_TC21	-0.117738	0.397405	0.00361985	0.241019	0.432159	0.36265	0.446154	0.348655	0.436151	0.358659	0.510631	0.284179	+	Promoter (<=1kb)	ENSMUSG00000105504	Gbp5	guanylate binding protein 5
chr7	49533861	49533863	cg44560646_TC21	-0.117573	0.496014	0.00123041	0.217621	0.532609	0.459418	0.589536	0.402492	0.529832	0.462196	0.567224	0.424804	+	Intron (ENSMUST00000183659.7/78286, intron 12 of 39)	ENSMUSG00000052512	Nav2	neuron navigator 2
chr4	122853993	122853995	cg41375194_TC21	-0.117527	0.391943	0.000136138	0.129373	0.458418	0.325468	0.461055	0.322831	0.425914	0.357972	0.457439	0.326446	-	Intron (ENSMUST00000030412.10/19063, intron 6 of 8)	ENSMUSG00000028656	Cap1	CAP, adenylate cyclase-associated protein 1 (yeast)
chr6	125231722	125231724	cg43969882_BC21	-0.11734	0.209606	9.57033e-05	0.108954	0.254867	0.164345	0.259361	0.159851	0.27063	0.148583	0.288246	0.130966	+	Promoter (<=1kb)	ENSMUSG00000038213	Tapbpl	TAP binding protein-like
chr10	88773102	88773104	cg28811570_TC21	-0.117307	0.472586	9.06587e-05	0.105515	0.521177	0.423995	0.547034	0.398139	0.516687	0.428485	0.540061	0.405112	+	Intron (ENSMUST00000004470.8/70683, intron 35 of 61)	ENSMUSG00000004356	Utp20	UTP20 small subunit processome component
chr11	107451393	107451395	cg30123406_BC11	-0.116946	0.582607	0.00115122	0.215338	0.658085	0.507128	0.632828	0.532385	0.605276	0.559937	0.66813	0.497084	-	Intron (ENSMUST00000103064.9/71795, intron 1 of 9)	ENSMUSG00000040430	Pitpnc1	phosphatidylinositol transfer protein, cytoplasmic 1
chr5	92798084	92798086	cg42423262_TC21	-0.116768	0.516942	0.000780754	0.212895	0.544382	0.489502	0.569714	0.46417	0.581007	0.452877	0.606201	0.427683	+	Intron (ENSMUST00000113055.8/27428, intron 2 of 10)	ENSMUSG00000089268	Mir1961	microRNA 1961
chr5	37051835	37051837	cg42049386_TC21	-0.116613	0.649497	0.000406702	0.191966	0.694724	0.604271	0.733596	0.565398	0.685268	0.613726	0.717626	0.581368	+	Promoter (<=1kb)	ENSMUSG00000063646	Jakmip1	janus kinase and microtubule interacting protein 1
chr14	65598535	65598537	cg32605064_BC21	-0.116409	0.478155	0.000122722	0.120592	0.525892	0.430418	0.559152	0.397157	0.525386	0.430923	0.535007	0.421302	-	Promoter (<=1kb)	ENSMUSG00000061356	Nuggc	nuclear GTPase, germinal center associated
chr3	88379701	88379703	cg39993079_TC11	-0.11638	0.729248	0.000522442	0.197448	0.810429	0.648067	0.801268	0.657229	0.758526	0.699971	0.779531	0.678966	-	Promoter (1-2kb)	ENSMUSG00000074486	Bglap2	bone gamma-carboxyglutamate protein 2
chr15	25727096	25727098	cg33159730_BC21	-0.116192	0.37911	0.000646239	0.20723	0.41969	0.33853	0.454428	0.303793	0.413065	0.345156	0.461641	0.296579	+	Intron (ENSMUST00000110457.7/17909, intron 9 of 40)	ENSMUSG00000022272	Myo10	myosin X
chr14	62883675	62883677	cg32577761_TC21	-0.11611	0.305382	4.71159e-05	0.0736242	0.369604	0.24116	0.371632	0.239132	0.365467	0.245298	0.347047	0.263717	+	Intron (ENSMUST00000014691.9/268752, intron 1 of 11)	ENSMUSG00000098858	Mir6541	microRNA 6541
chr10	40920305	40920307	cg28382566_TC21	-0.115719	0.52782	0.000214744	0.152963	0.575569	0.48007	0.597343	0.458296	0.565235	0.490404	0.604569	0.45107	-	Exon (ENSMUST00000019975.13/83767, exon 2 of 9)	ENSMUSG00000019831	Wasf1	WASP family, member 1
chr10	68264218	68264220	cg28595672_BC21	-0.115643	0.531855	0.000371596	0.189729	0.570789	0.492921	0.616801	0.44691	0.57511	0.4886	0.596006	0.467705	-	Intron (ENSMUST00000219238.1/71371, intron 2 of 9)	ENSMUSG00000019947	Arid5b	AT rich interactive domain 5B (MRF1-like)
chr4	129060207	129060209	cg41452081_TC11	-0.115512	0.129815	8.44898e-05	0.102451	0.201616	0.0580137	0.195593	0.0640368	0.182417	0.0772135	0.170657	0.088973	+	Promoter (1-2kb)	ENSMUSG00000028793	Rnf19b	ring finger protein 19B
chr11	83534788	83534790	cg29852257_BC11	-0.115313	0.427129	0.00782265	0.259479	0.506397	0.34786	0.530273	0.323984	0.470134	0.384124	0.432336	0.421921	+	Distal Intergenic	ENSMUSG00000035042	Ccl5	chemokine (C-C motif) ligand 5
chr12	108893154	108893156	cg31112617_TC21	-0.115206	0.126588	0.000116722	0.118529	0.178541	0.0746349	0.165125	0.0880508	0.196175	0.057	0.196921	0.0562541	-	Promoter (<=1kb)	ENSMUSG00000021266	Wars	tryptophanyl-tRNA synthetase
chr7	116238426	116238428	cg45030655_BC11	-0.11492	0.551851	0.00169092	0.224439	0.624187	0.479516	0.640523	0.46318	0.57131	0.532393	0.601226	0.502477	-	Promoter (<=1kb)	ENSMUSG00000045659	Plekha7	pleckstrin homology domain containing, family A member 7
chr16	49818822	49818824	cg34220686_BC21	-0.114571	0.718846	4.3016e-05	0.0730616	0.768621	0.669071	0.785555	0.652138	0.765778	0.671915	0.784574	0.653119	+	Intron (ENSMUST00000229640.1/16423, intron 4 of 12)	ENSMUSG00000055447	Cd47	CD47 antigen (Rh-related antigen, integrin-associated signal transducer)
chr2	122150898	122150900	cg38891544_TC11	-0.114444	0.478366	0.00214972	0.228022	0.552795	0.403938	0.556994	0.399739	0.489013	0.467719	0.543551	0.413182	-	Exon (ENSMUST00000102476.4/12010, exon 2 of 4)	ENSMUSG00000060802	B2m	beta-2 microglobulin
chr10	76443797	76443799	cg28671823_TC11	-0.114261	0.149681	0.00896313	0.263604	0.235522	0.0638398	0.252926	0.0464358	0.169141	0.130221	0.169657	0.129705	+	Promoter (1-2kb)	ENSMUSG00000001151	Pcnt	pericentrin (kendrin)
chr17	34188253	34188255	cg34861967_TC21	-0.114143	0.187498	4.97541e-05	0.0745471	0.232713	0.142283	0.238189	0.136807	0.256348	0.118648	0.251028	0.123968	+	Promoter (<=1kb)	ENSMUSG00000037321	Tap1	transporter 1, ATP-binding cassette, sub-family B (MDR/TAP)
chr7	126897431	126897433	cg45125120_TC21	-0.114054	0.431611	0.00777219	0.259326	0.460607	0.402615	0.549731	0.313491	0.484106	0.379116	0.460108	0.403114	-	Promoter (<=1kb)	ENSMUSG00000060538	Tmem219	transmembrane protein 219
chr13	33004478	33004480	cg31415389_TC21	-0.113975	0.199658	7.56858e-05	0.0966716	0.248885	0.15043	0.243244	0.156071	0.262863	0.136452	0.271588	0.127727	+	Promoter (<=1kb)	ENSMUSG00000045827	Serpinb9	serine (or cysteine) peptidase inhibitor, clade B, member 9
chr3	142560356	142560358	cg40421482_TC21	-0.11359	0.166535	1.94071e-05	0.0543552	0.220012	0.113057	0.217006	0.116064	0.229068	0.104001	0.227233	0.105836	-	Promoter (<=1kb)	ENSMUSG00000028268	Gbp3	guanylate binding protein 3
chr16	50526343	50526345	cg34226929_TC21	-0.113361	0.574803	0.00027195	0.167932	0.611076	0.538531	0.647183	0.502424	0.619635	0.529972	0.648041	0.501565	-	Promoter (<=1kb)	ENSMUSG00000097694	G730013B05Rik	RIKEN cDNA G730013B05 gene
chr13	113101144	113101146	cg32090586_TC21	-0.113165	0.49971	0.00197316	0.227603	0.553719	0.445701	0.528907	0.470512	0.543077	0.456342	0.599466	0.399954	+	Promoter (<=1kb)	ENSMUSG00000023132	Gzma	granzyme A
chr6	34863267	34863269	cg43299927_TC21	-0.113028	0.313623	2.28482e-05	0.0595229	0.370294	0.256951	0.376098	0.251147	0.360922	0.266323	0.373233	0.254012	-	Promoter (<=1kb)	ENSMUSG00000057137	Tmem140	transmembrane protein 140
chr10	43485178	43485180	cg28412065_TC11	-0.112924	0.446847	0.00191364	0.227603	0.478669	0.415026	0.499821	0.393874	0.487989	0.405706	0.546758	0.346936	+	Promoter (<=1kb)	ENSMUSG00000038214	Bend3	BEN domain containing 3
chr2	122148865	122148867	cg38891524_TC21	-0.112906	0.174494	0.000132953	0.128377	0.253058	0.0959303	0.217757	0.131231	0.225414	0.123574	0.227559	0.121429	-	Promoter (1-2kb)	ENSMUSG00000060802	B2m	beta-2 microglobulin
chr2	126783254	126783256	cg38926048_BC11	-0.112892	0.61334	0.00060331	0.204068	0.671338	0.555342	0.700767	0.525912	0.646327	0.580353	0.660712	0.565968	+	Promoter (<=1kb)	ENSMUSG00000027364	Usp50	ubiquitin specific peptidase 50
chr16	29663050	29663052	cg34056244_TC11	-0.112718	0.510996	0.000620332	0.205516	0.577483	0.444509	0.589629	0.432363	0.535563	0.486429	0.566745	0.455247	-	Distal Intergenic	ENSMUSG00000038084	Opa1	OPA1, mitochondrial dynamin like GTPase
chr10	115313852	115313854	cg29012512_BC11	-0.112347	0.691274	0.000688565	0.211665	0.776072	0.606475	0.750874	0.631673	0.718516	0.664031	0.744326	0.638221	-	Promoter (1-2kb)	ENSMUSG00000020132	Rab21	RAB21, member RAS oncogene family
chr10	120397165	120397167	cg29073770_BC21	-0.112317	0.561829	0.00745453	0.257409	0.633726	0.489932	0.565236	0.558421	0.610457	0.5132	0.662529	0.461128	-	Intron (ENSMUST00000072777.13/15364, intron 3 of 4)	ENSMUSG00000090191	9230105E05Rik	RIKEN cDNA 9230105E05 gene
chrX	106081441	106081443	cg47907080_TC21	-0.112117	0.64356	0.00373561	0.241019	0.695151	0.591968	0.737601	0.549518	0.654245	0.632874	0.711475	0.575644	+	Intron (ENSMUST00000113557.7/11977, intron 2 of 22)	ENSMUSG00000033792	Atp7a	ATPase, Cu++ transporting, alpha polypeptide
chr19	26467840	26467842	cg36268495_BC11	-0.11205	0.492252	0.00971819	0.267882	0.521074	0.463431	0.597145	0.387359	0.50308	0.481424	0.57181	0.412695	+	Distal Intergenic	ENSMUSG00000024921	Smarca2	SWI/SNF related, matrix associated, actin dependent regulator of chromatin, subfamily a, member 2
chr15	88864677	88864679	cg33666073_BC11	-0.11201	0.444128	0.000141757	0.131607	0.497544	0.390711	0.49604	0.392216	0.485221	0.403035	0.521727	0.366529	-	Promoter (2-3kb)	ENSMUSG00000035828	Pim3	proviral integration site 3
chr17	29442265	29442267	cg34805830_TC21	-0.111895	0.243712	8.65574e-05	0.103484	0.287137	0.200286	0.31647	0.170953	0.291979	0.195444	0.30305	0.184373	-	Intron (ENSMUST00000234231.1/ENSMUST00000234231.1, intron 1 of 3)	ENSMUSG00000024014	Pim1	proviral integration site 1
chr2	156857409	156857411	cg39168425_BC21	-0.111849	0.223057	4.70173e-05	0.0736242	0.293022	0.153092	0.269107	0.177007	0.275785	0.170329	0.278012	0.168102	+	Exon (ENSMUST00000099141.2/ENSMUST00000099141.2, exon 1 of 1)	ENSMUSG00000085741	5430405H02Rik	RIKEN cDNA 5430405H02 gene
chr12	4436419	4436421	cg30322709_TC21	-0.111626	0.698516	2.61508e-05	0.0598042	0.762634	0.634398	0.74789	0.649142	0.749415	0.647616	0.757377	0.639654	-	Intron (ENSMUST00000085814.4/17977, intron 1 of 22)	ENSMUSG00000020647	Ncoa1	nuclear receptor coactivator 1
chr12	79442194	79442196	cg30845973_TC11	-0.11155	0.285948	0.000333531	0.183057	0.367017	0.204879	0.331616	0.24028	0.346062	0.225833	0.322197	0.249699	+	Intron (ENSMUST00000171210.2/19363, intron 7 of 10)	ENSMUSG00000059060	Rad51b	RAD51 paralog B
chr14	30405937	30405939	cg32325375_TC21	-0.110995	0.550283	0.000364161	0.187256	0.594407	0.506159	0.628157	0.472409	0.58467	0.515896	0.615888	0.484679	-	Intron (ENSMUST00000112250.5/12289, intron 1 of 46)	ENSMUSG00000015968	Cacna1d	calcium channel, voltage-dependent, L type, alpha 1D subunit
chr17	35981620	35981622	cg34887937_TC11	-0.110799	0.71562	0.00602731	0.25224	0.735661	0.695578	0.81128	0.619959	0.740584	0.690655	0.796551	0.634688	+	Promoter (1-2kb)	ENSMUSG00000024429	Gnl1	guanine nucleotide binding protein-like 1
chr10	19167288	19167290	cg28230868_TC21	-0.110694	0.456567	0.000191519	0.147868	0.532764	0.380369	0.517555	0.395579	0.499367	0.413767	0.49797	0.415164	-	Promoter (<=1kb)		Gm20139	predicted gene, 20139
chr19	3906414	3906416	cg36071381_TC21	-0.110277	0.445319	0.00121101	0.217137	0.479811	0.410827	0.495219	0.395419	0.487899	0.402739	0.538901	0.351737	-	Promoter (<=1kb)	ENSMUSG00000001750	Tcirg1	T cell, immune regulator 1, ATPase, H+ transporting, lysosomal V0 protein A3
chr15	93503114	93503116	cg33712704_BC11	-0.110265	0.722281	0.000398307	0.191588	0.801458	0.643104	0.759768	0.684793	0.76197	0.682592	0.786457	0.658105	+	Exon (ENSMUST00000109255.2/106042, exon 7 of 8)	ENSMUSG00000036158	Prickle1	prickle planar cell polarity protein 1
chr18	46714189	46714191	cg35684863_TC21	-0.109996	0.376735	0.000546063	0.199946	0.416658	0.336813	0.455033	0.298438	0.410199	0.343272	0.445044	0.308427	-	Intron (ENSMUST00000035804.8/12583, intron 4 of 4)	ENSMUSG00000033022	Cdo1	cysteine dioxygenase 1, cytosolic
chr11	53774361	53774363	cg29549721_TC21	-0.109928	0.273128	0.000252382	0.164791	0.329991	0.216265	0.316219	0.230037	0.313813	0.232443	0.352346	0.193911	-	Promoter (1-2kb)	ENSMUSG00000018899	Irf1	interferon regulatory factor 1
chr8	60719357	60719359	cg45745918_TC11	-0.109905	0.451103	4.11902e-05	0.0720707	0.495279	0.406927	0.505367	0.396839	0.506572	0.395634	0.517003	0.385203	+	Exon (ENSMUST00000211162.1/ENSMUST00000211162.1, exon 1 of 2)	ENSMUSG00000031647	Mfap3l	microfibrillar-associated protein 3-like
chr11	96828021	96828023	cg29985822_TC11	-0.10989	0.418625	0.000762566	0.212895	0.495344	0.341906	0.442175	0.395076	0.469625	0.367625	0.487137	0.350113	-	Promoter (<=1kb)	ENSMUSG00000038615	Nfe2l1	nuclear factor, erythroid derived 2,-like 1
chr1	93650015	93650017	cg37253242_BC11	-0.109883	0.722912	0.00122206	0.217621	0.81553	0.630294	0.773296	0.672528	0.754578	0.691246	0.76801	0.677814	-	Intron (ENSMUST00000186287.2/59041, intron 2 of 4)	ENSMUSG00000026277	Stk25	serine/threonine kinase 25 (yeast)
chr11	99144719	99144721	cg30021715_BC21	-0.109425	0.412154	8.52388e-05	0.102881	0.473712	0.350596	0.472744	0.351563	0.472608	0.351699	0.448401	0.375907	-	3' UTR	ENSMUSG00000037944	Ccr7	chemokine (C-C motif) receptor 7
chr19	55256253	55256255	cg36538380_BC21	-0.109402	0.449474	0.00220726	0.228022	0.481687	0.417262	0.51585	0.383099	0.477889	0.42106	0.541277	0.357672	+	Promoter (2-3kb)	ENSMUSG00000024981	Acsl5	acyl-CoA synthetase long-chain family member 5
chr3	69222470	69222472	cg39867530_TC21	-0.109332	0.52037	0.00114203	0.215338	0.549648	0.491092	0.588368	0.452372	0.557696	0.483045	0.604433	0.436307	-	Promoter (<=1kb)	ENSMUSG00000098207	Arl14	ADP-ribosylation factor-like 14
chr3	137953378	137953380	cg40388714_BC21	-0.109314	0.334183	4.86711e-05	0.0743082	0.380603	0.287762	0.398008	0.270357	0.38056	0.287806	0.396188	0.272178	+	Promoter (1-2kb)	ENSMUSG00000028159	Dapp1	dual adaptor for phosphotyrosine and 3-phosphoinositides 1
chr13	42915296	42915298	cg31499391_BC21	-0.109307	0.487649	0.000182284	0.147585	0.551661	0.423637	0.559199	0.416099	0.533759	0.441539	0.524592	0.450706	-	Intron (ENSMUST00000128646.7/218194, intron 3 of 13)	ENSMUSG00000054728	Phactr1	phosphatase and actin regulator 1
chr6	70958700	70958702	cg43543153_TC11	-0.109254	0.41459	0.000672778	0.210192	0.447496	0.381684	0.49556	0.333621	0.453503	0.375677	0.480309	0.348871	-	Promoter (2-3kb)	ENSMUSG00000055874	Foxi3	forkhead box I3
chr14	55950796	55950798	cg32517121_BC21	-0.10845	0.527491	5.91834e-05	0.0834025	0.594769	0.460212	0.582283	0.472699	0.569685	0.485297	0.580126	0.474856	-	Promoter (<=1kb)	ENSMUSG00000068289	Cma2	chymase 2, mast cell
chr3	142560081	142560083	cg40421479_TC21	-0.108429	0.134561	0.00053846	0.198621	0.189434	0.0796891	0.160115	0.109008	0.210844	0.0582784	0.194711	0.0744118	-	Promoter (<=1kb)	ENSMUSG00000028268	Gbp3	guanylate binding protein 3
chr5	115846420	115846422	cg42653827_TC11	-0.108281	0.42375	7.1425e-05	0.0940451	0.466434	0.381067	0.487034	0.360466	0.470202	0.377299	0.487892	0.359608	+	Promoter (<=1kb)	ENSMUSG00000029516	Cit	citron
chr16	77017129	77017131	cg34382948_BC21	-0.108122	0.549718	0.00396337	0.242745	0.57945	0.519986	0.64299	0.456446	0.571675	0.527761	0.621	0.478435	-	Intron (ENSMUST00000023580.7/30940, intron 1 of 23)	ENSMUSG00000022867	Usp25	ubiquitin specific peptidase 25
chr11	95417397	95417399	cg29965943_BC11	-0.108084	0.584165	0.00464003	0.245764	0.680094	0.488236	0.654334	0.513995	0.606009	0.56232	0.612391	0.555938	-	Intron (ENSMUST00000107724.8/20747, intron 2 of 10)	ENSMUSG00000057522	Spop	speckle-type BTB/POZ protein
chr6	34863283	34863285	cg43299928_TC21	-0.107928	0.368966	4.3679e-05	0.0730616	0.412778	0.325154	0.418953	0.318978	0.428685	0.309247	0.431304	0.306628	-	Promoter (<=1kb)	ENSMUSG00000057137	Tmem140	transmembrane protein 140
chr3	116859730	116859732	cg40222668_BC21	-0.107692	0.271664	0.000426811	0.192839	0.338623	0.204704	0.317746	0.225582	0.301375	0.241953	0.344296	0.199032	-	Promoter (<=1kb)	ENSMUSG00000033386	Frrs1	ferric-chelate reductase 1
chr15	80115299	80115301	cg33562303_TC21	-0.107509	0.4402	0.00329195	0.240591	0.505544	0.374855	0.518335	0.362064	0.446372	0.434027	0.505565	0.374834	+	Promoter (<=1kb)	ENSMUSG00000022415	Syngr1	synaptogyrin 1
chr12	112590076	112590078	cg31162550_TC21	-0.107482	0.42891	0.00105948	0.214928	0.492139	0.365681	0.501161	0.356659	0.446203	0.411617	0.491102	0.366718	+	Promoter (<=1kb)	ENSMUSG00000037679	Inf2	inverted formin, FH2 and WH2 domain containing
chr12	71979047	71979049	cg30777383_TC21	-0.107428	0.443622	3.59111e-05	0.0661769	0.492539	0.394705	0.495066	0.392178	0.508297	0.378947	0.493442	0.393802	-	Intron (ENSMUST00000223272.1/208846, intron 21 of 25)	ENSMUSG00000034574	Daam1	dishevelled associated activator of morphogenesis 1
chr17	73950156	73950158	cg35203687_BC11	-0.107233	0.63542	0.000921077	0.212895	0.722003	0.548837	0.687577	0.583263	0.665658	0.605182	0.680907	0.589933	-	Promoter (<=1kb)	ENSMUSG00000024066	Xdh	xanthine dehydrogenase
chr17	67979113	67979115	cg35148727_BC11	-0.107158	0.521985	0.000874056	0.212895	0.609265	0.434705	0.573316	0.470653	0.556679	0.487291	0.562996	0.480974	-	Intron (ENSMUST00000024840.11/268970, intron 1 of 17)	ENSMUSG00000024043	Arhgap28	Rho GTPase activating protein 28
chrX	38575792	38575794	cg47567318_TC11	-0.107085	0.541181	0.000215434	0.152963	0.583028	0.499334	0.581666	0.500696	0.597961	0.484402	0.61624	0.466123	+	Promoter (<=1kb)	ENSMUSG00000031095	Cul4b	cullin 4B
chr14	63528091	63528093	cg32584898_TC21	-0.106867	0.489766	0.000319814	0.18264	0.553917	0.425615	0.560886	0.418647	0.520524	0.459008	0.537472	0.442061	+	Promoter (<=1kb)	ENSMUSG00000035078	Mtmr9	myotubularin related protein 9
chr16	75334376	75334378	cg34369862_TC21	-0.106792	0.731099	4.96999e-05	0.0745471	0.778328	0.68387	0.775707	0.68649	0.789462	0.672736	0.794483	0.667715	-	Distal Intergenic	ENSMUSG00000032948	Lipi	lipase, member I
chr14	76461869	76461871	cg32700257_TC11	-0.106593	0.340821	0.000412346	0.191966	0.375551	0.306091	0.391315	0.290327	0.388524	0.293118	0.421079	0.260563	+	Intron (ENSMUST00000110888.7/21807, intron 3 of 4)	ENSMUSG00000022010	Tsc22d1	TSC22 domain family, member 1
chr2	30798775	30798777	cg38220609_BC11	-0.106555	0.692379	0.00340151	0.241019	0.748449	0.636309	0.776034	0.608724	0.700541	0.684217	0.757602	0.627156	+	Promoter (1-2kb)	ENSMUSG00000044320	1700001O22Rik	RIKEN cDNA 1700001O22 gene
chr8	94435281	94435283	cg46024629_BC21	-0.106534	0.675025	0.0076784	0.258504	0.707756	0.642294	0.693084	0.656965	0.730183	0.619867	0.782144	0.567905	-	Promoter (<=1kb)		9330175E14Rik	RIKEN cDNA 9330175E14 gene
chr6	142950700	142950702	cg44117032_TC21	-0.106518	0.589032	0.000233825	0.15958	0.644304	0.533759	0.664452	0.513611	0.627259	0.550804	0.633147	0.544916	+	Intron (ENSMUST00000032421.3/20449, intron 1 of 4)	ENSMUSG00000030283	St8sia1	ST8 alpha-N-acetyl-neuraminide alpha-2,8-sialyltransferase 1
chr4	148031584	148031586	cg41680041_BC21	-0.106486	0.651395	0.000353943	0.185011	0.685047	0.617743	0.716916	0.585875	0.693165	0.609625	0.723425	0.579366	+	Exon (ENSMUST00000119862.1/ENSMUST00000119862.1, exon 1 of 1)	ENSMUSG00000029016	Clcn6	chloride channel, voltage-sensitive 6
chr7	106843408	106843410	cg44958499_TC21	-0.106325	0.282074	0.000246978	0.163839	0.321673	0.242475	0.335602	0.228545	0.325179	0.238969	0.358491	0.205657	+	Promoter (1-2kb)	ENSMUSG00000073901	Olfr703	olfactory receptor 703
chr11	73326764	73326766	cg29748693_TC21	-0.106315	0.486704	0.00104706	0.214928	0.534674	0.438734	0.575415	0.397993	0.521715	0.451693	0.527643	0.445765	+	Promoter (<=1kb)	ENSMUSG00000020774	Aspa	aspartoacylase
chr4	126322058	126322060	cg41419090_TC11	-0.106026	0.605759	0.000354117	0.185011	0.663275	0.548242	0.679928	0.531589	0.635739	0.575778	0.656143	0.555374	-	Promoter (<=1kb)	ENSMUSG00000042558	Adprs	ADP-ribosylserine hydrolase
chr14	101728681	101728683	cg32851204_TC11	-0.105822	0.454305	0.00296493	0.237828	0.488825	0.419785	0.473272	0.435339	0.531539	0.377071	0.535229	0.373382	-	Promoter (1-2kb)	ENSMUSG00000033060	Lmo7	LIM domain only 7
chr18	34362422	34362424	cg35580201_BC11	-0.1058	0.337569	0.000237433	0.161114	0.41401	0.261129	0.37966	0.295479	0.379583	0.295556	0.388625	0.286514	-	Intron (ENSMUST00000006027.6/13476, intron 2 of 4)	ENSMUSG00000005873	Reep5	receptor accessory protein 5
chr2	24385045	24385047	cg38144201_BC11	-0.105369	0.4026	5.84946e-05	0.0828799	0.452771	0.352428	0.455963	0.349236	0.444933	0.360267	0.467468	0.337731	-	Promoter (<=1kb)	ENSMUSG00000026979	Psd4	pleckstrin and Sec7 domain containing 4
chr9	72449241	72449243	cg46946387_BC21	-0.105197	0.538346	5.65977e-05	0.0820134	0.58163	0.495062	0.598908	0.477783	0.584582	0.49211	0.598658	0.478033	-	Exon (ENSMUST00000034746.9/17427, exon 6 of 10)	ENSMUSG00000032221	Mns1	meiosis-specific nuclear structural protein 1
chr19	43503085	43503087	cg36419584_TC11	-0.105156	0.57295	0.00116318	0.215829	0.641659	0.504241	0.604233	0.541667	0.604859	0.541041	0.651362	0.494538	+	Promoter (1-2kb)	ENSMUSG00000025190	Got1	glutamic-oxaloacetic transaminase 1, soluble
chr3	148998798	148998800	cg40481505_BC21	-0.105115	0.5297	0.000259392	0.164791	0.582998	0.476401	0.562	0.4974	0.58163	0.477769	0.6024	0.457	+	Intron (ENSMUST00000196445.1/ENSMUST00000196445.1, intron 1 of 2)	ENSMUSG00000028184	Adgrl2	adhesion G protein-coupled receptor L2
chrX	48424780	48424782	cg47612409_BC11	-0.105091	0.466755	0.000446797	0.193535	0.539279	0.394231	0.500144	0.433366	0.505789	0.427721	0.531989	0.40152	+	Intron (ENSMUST00000114958.7/56501, intron 1 of 8)	ENSMUSG00000031103	Elf4	E74-like factor 4 (ets domain transcription factor)
chr1	62355804	62355806	cg36997914_BC21	-0.105075	0.35665	0.0015122	0.222153	0.41581	0.297491	0.372023	0.341278	0.415609	0.297692	0.433309	0.279992	+	Intron (ENSMUST00000075374.9/72823, intron 18 of 22)	ENSMUSG00000085019	Pard3bos2	par-3 family cell polarity regulator beta, opposite strand 2
chr5	124864478	124864480	cg42780538_BC11	-0.104763	0.587099	0.00130132	0.218159	0.611798	0.5624	0.663686	0.510512	0.624907	0.549292	0.657531	0.516667	-	Promoter (1-2kb)	ENSMUSG00000079215	Zfp664	zinc finger protein 664
chr3	152261388	152261390	cg40504207_BC11	-0.104703	0.518134	3.58437e-05	0.0661769	0.564133	0.472134	0.577342	0.458926	0.574508	0.461759	0.565958	0.470309	-	Promoter (<=1kb)	ENSMUSG00000039103	Nexn	nexilin
chr2	62643862	62643864	cg38456820_TC11	-0.104673	0.59654	0.00543976	0.24964	0.697702	0.495379	0.650796	0.542285	0.628181	0.5649	0.618829	0.574252	-	Promoter (2-3kb)	ENSMUSG00000026896	Ifih1	interferon induced with helicase C domain 1
chr11	78696224	78696226	cg29803838_BC21	-0.104655	0.7007	0.000972246	0.212895	0.724301	0.677099	0.780576	0.620823	0.74862	0.65278	0.758612	0.642788	+	Promoter (<=1kb)	ENSMUSG00000017376	Nlk	nemo like kinase
chr5	121802032	121802034	cg42734188_TC21	-0.104552	0.4462	0.00130973	0.218159	0.466636	0.425765	0.520182	0.372219	0.490315	0.402085	0.516772	0.375629	+	Promoter (<=1kb)	ENSMUSG00000042605	Atxn2	ataxin 2
chr8	109863802	109863804	cg46151211_BC21	-0.10438	0.716124	9.05463e-05	0.105515	0.757332	0.674916	0.774639	0.657609	0.760467	0.671781	0.780816	0.651432	+	3' UTR	ENSMUSG00000031732	Phlpp2	PH domain and leucine rich repeat protein phosphatase 2
chr19	47240415	47240417	cg36471715_BC11	-0.104376	0.513548	0.000112238	0.116421	0.562423	0.464674	0.580008	0.447089	0.550857	0.47624	0.569659	0.457438	-	Exon (ENSMUST00000111808.10/18011, exon 3 of 6)	ENSMUSG00000006435	Neurl1a	neuralized E3 ubiquitin protein ligase 1A
chr2	71809504	71809506	cg38528216_TC21	-0.103954	0.447553	0.00193003	0.227603	0.462267	0.432839	0.5134	0.381706	0.497362	0.397744	0.52509	0.370016	-	Intron (ENSMUST00000133124.7/16403, intron 3 of 5)	ENSMUSG00000027111	Itga6	integrin alpha 6
chr18	32153619	32153621	cg35561275_TC11	-0.103373	0.401498	0.00554209	0.250409	0.414473	0.388522	0.490046	0.312949	0.434298	0.368697	0.47392	0.329075	+	Intron (ENSMUST00000181713.1/ENSMUST00000181713.1, intron 1 of 1)	ENSMUSG00000024383	Map3k2	mitogen-activated protein kinase kinase kinase 2
chr7	28374005	28374007	cg44363527_TC21	-0.103272	0.425249	0.00114066	0.215338	0.467656	0.382842	0.451853	0.398645	0.47975	0.370748	0.508281	0.342217	+	Promoter (1-2kb)	ENSMUSG00000037552	Plekhg2	pleckstrin homology domain containing, family G (with RhoGef domain) member 2
chr1	62719861	62719863	cg37000860_BC21	-0.103234	0.763332	0.000360281	0.187107	0.809796	0.716869	0.824082	0.702583	0.792806	0.733858	0.833113	0.693551	+	Intron (ENSMUST00000126344.1/18187, intron 2 of 2)	ENSMUSG00000025969	Nrp2	neuropilin 2
chr4	8747397	8747399	cg40591468_TC21	-0.103226	0.239989	0.000338002	0.183057	0.299612	0.180365	0.266311	0.213666	0.304903	0.175075	0.295581	0.184396	+	Intron (ENSMUST00000170457.1/320790, intron 1 of 1)	ENSMUSG00000041235	Chd7	chromodomain helicase DNA binding protein 7
chr3	34040057	34040059	cg39628392_TC11	-0.103134	0.619932	0.000650453	0.207561	0.682254	0.557611	0.679076	0.560789	0.64068	0.599185	0.683988	0.555877	-	Promoter (<=1kb)	ENSMUSG00000027680	Fxr1	fragile X mental retardation gene 1, autosomal homolog
chr11	67171292	67171294	cg29676699_BC21	-0.102891	0.429939	0.000223052	0.155042	0.501142	0.358736	0.480446	0.379432	0.464216	0.395662	0.479734	0.380145	-	Promoter (<=1kb)	ENSMUSG00000033196	Myh2	myosin, heavy polypeptide 2, skeletal muscle, adult
chr8	36188937	36188939	cg45584342_TC21	-0.102862	0.349836	0.000387673	0.190729	0.405667	0.294005	0.393495	0.306177	0.382063	0.317609	0.423843	0.275828	-	Intron (ENSMUST00000209235.1/ENSMUST00000209235.1, intron 1 of 3)	ENSMUSG00000109704	Gm38414	predicted gene, 38414
chr11	82828815	82828817	cg29844953_BC21	-0.102803	0.557505	0.00041162	0.191966	0.595481	0.519529	0.609558	0.505452	0.596227	0.518783	0.634359	0.480651	-	Promoter (<=1kb)	ENSMUSG00000020696	Rffl	ring finger and FYVE like domain containing protein
chr10	68231940	68231942	cg28595282_BC11	-0.10273	0.454927	0.00108463	0.214928	0.47851	0.431343	0.525984	0.383869	0.495376	0.414477	0.525296	0.384558	-	Intron (ENSMUST00000219238.1/71371, intron 3 of 9)	ENSMUSG00000019947	Arid5b	AT rich interactive domain 5B (MRF1-like)
chr2	170142653	170142655	cg39330846_BC11	-0.10269	0.484336	0.000270113	0.167667	0.525552	0.44312	0.554197	0.414475	0.519445	0.449227	0.54353	0.425142	-	Promoter (<=1kb)	ENSMUSG00000052056	Zfp217	zinc finger protein 217
chr17	34204186	34204188	cg34862272_BC21	-0.102625	0.328895	0.000867798	0.212895	0.372283	0.285508	0.370925	0.286866	0.364677	0.293114	0.412947	0.244844	-	Promoter (<=1kb)	ENSMUSG00000024339	Tap2	transporter 2, ATP-binding cassette, sub-family B (MDR/TAP)
chr3	87164218	87164220	cg39979054_BC21	-0.102583	0.363585	0.000403974	0.19159	0.404886	0.322283	0.42698	0.30019	0.394799	0.332371	0.43284	0.29433	+	Intron (ENSMUST00000159976.7/170643, intron 1 of 15)	ENSMUSG00000041734	Kirrel	kirre like nephrin family adhesion molecule 1
chr11	80783617	80783619	cg29826555_BC21	-0.102297	0.548601	0.00477952	0.246296	0.573675	0.523527	0.638941	0.458261	0.570709	0.526493	0.615674	0.481528	+	Distal Intergenic	ENSMUSG00000035441	Myo1d	myosin ID
chr12	70899538	70899540	cg30765902_BC21	-0.102243	0.510559	0.00702994	0.255911	0.548422	0.472696	0.606899	0.414219	0.520692	0.500426	0.570709	0.450409	-	Exon (ENSMUST00000057859.8/319710, exon 14 of 14)	ENSMUSG00000048285	Frmd6	FERM domain containing 6
chr19	53087054	53087056	cg36515183_TC11	-0.10223	0.563898	0.00776681	0.259326	0.593933	0.533863	0.653159	0.474637	0.573823	0.553973	0.639137	0.488659	+	Distal Intergenic	ENSMUSG00000099988	1700054A03Rik	RIKEN cDNA 1700054A03 gene
chr3	53591054	53591056	cg39763701_TC21	-0.102138	0.552527	0.00206942	0.228022	0.58954	0.515515	0.630564	0.474491	0.572596	0.532459	0.621686	0.483369	-	Intron (ENSMUST00000091137.5/242022, intron 2 of 23)	ENSMUSG00000037016	Frem2	Fras1 related extracellular matrix protein 2
chr19	21942664	21942666	cg36226080_TC21	-0.102074	0.384994	0.00311581	0.237882	0.41531	0.354679	0.470247	0.299742	0.406966	0.363023	0.451603	0.318385	-	Intron (ENSMUST00000237102.1/ENSMUST00000237102.1, intron 2 of 2)	ENSMUSG00000024754	Cemip2	cell migration inducing hyaluronidase 2
chr2	76065493	76065495	cg38573520_BC11	-0.101854	0.41101	0.00466689	0.245779	0.49386	0.32816	0.486412	0.335608	0.429667	0.392353	0.437809	0.384211	-	Intron (ENSMUST00000099992.9/241489, intron 12 of 19)	ENSMUSG00000075270	Pde11a	phosphodiesterase 11A
chr11	69964617	69964619	cg29713727_TC11	-0.10175	0.448239	0.000439619	0.193535	0.50316	0.393318	0.48652	0.409959	0.483625	0.412854	0.523153	0.373326	+	Promoter (<=1kb)	ENSMUSG00000018569	Cldn7	claudin 7
chr11	61265055	61265057	cg29623847_BC21	-0.10171	0.647699	0.00476176	0.246206	0.681535	0.613863	0.676769	0.618628	0.688419	0.606979	0.747493	0.547905	-	Promoter (2-3kb)	ENSMUSG00000010025	Aldh3a2	aldehyde dehydrogenase family 3, subfamily A2
chr7	80647740	80647742	cg44778012_TC21	-0.101524	0.673209	0.000147833	0.133367	0.725259	0.62116	0.731256	0.615163	0.705558	0.640861	0.733814	0.612605	-	Intron (ENSMUST00000122255.7/70461, intron 2 of 14)	ENSMUSG00000084821	Gm15880	predicted gene 15880
chr15	10711681	10711683	cg33071380_BC11	-0.101309	0.487279	0.000985502	0.212895	0.527728	0.446829	0.51478	0.459777	0.542224	0.432333	0.567	0.407557	+	Promoter (1-2kb)	ENSMUSG00000022246	Rai14	retinoic acid induced 14
chr7	130571855	130571857	cg45165231_TC11	-0.101211	0.414509	0.00209519	0.228022	0.480492	0.348526	0.476434	0.352584	0.424803	0.404215	0.478729	0.350289	+	Promoter (1-2kb)	ENSMUSG00000040331	Nsmce4a	NSE4 homolog A, SMC5-SMC6 complex component
chr6	49038738	49038740	cg43393895_TC21	-0.101157	0.543723	0.0010604	0.214928	0.594525	0.492921	0.623369	0.464076	0.567831	0.519614	0.59148	0.495966	-	Promoter (2-3kb)	ENSMUSG00000029816	Gpnmb	glycoprotein (transmembrane) nmb
chr9	120581974	120581976	cg47370399_TC21	-0.101109	0.29777	0.000411043	0.191966	0.33848	0.25706	0.34595	0.24959	0.334956	0.260584	0.373914	0.221626	+	Exon (ENSMUST00000213466.1/ENSMUST00000213466.1, exon 3 of 3)	ENSMUSG00000052658	5830454E08Rik	RIKEN cDNA 5830454E08 gene
chr2	163416318	163416320	cg39232269_BC11	-0.101019	0.442356	0.000660027	0.20908	0.475098	0.409615	0.516308	0.368405	0.477182	0.40753	0.502875	0.381838	+	Promoter (<=1kb)	ENSMUSG00000035399	Oser1	oxidative stress responsive serine rich 1
chr11	88132058	88132060	cg29899774_BC11	-0.100836	0.666606	0.00018937	0.147868	0.733006	0.600205	0.712344	0.620867	0.700677	0.632534	0.722068	0.611143	+	Intron (ENSMUST00000018522.12/103841, intron 1 of 10)	ENSMUSG00000018378	Cuedc1	CUE domain containing 1
chr6	121197025	121197027	cg43935309_TC21	-0.100831	0.481716	0.00162677	0.223392	0.52416	0.439273	0.569472	0.39396	0.51468	0.448752	0.520215	0.443218	+	Exon (ENSMUST00000205150.1/ENSMUST00000205150.1, exon 1 of 1)	ENSMUSG00000067825	Pex26	peroxisomal biogenesis factor 26
chr3	27316994	27316996	cg39573922_BC21	-0.100714	0.144117	0.000476224	0.193535	0.212836	0.0753979	0.169192	0.119041	0.199386	0.0888471	0.19648	0.0917536	+	Promoter (<=1kb)	ENSMUSG00000039304	Tnfsf10	tumor necrosis factor (ligand) superfamily, member 10
chr8	105408516	105408518	cg46097937_BC11	-0.100655	0.319415	6.76583e-05	0.090456	0.371609	0.26722	0.3652	0.273629	0.381003	0.257827	0.361157	0.277672	-	Exon (ENSMUST00000063071.12/279499, exon 2 of 17)	ENSMUSG00000051648	Kctd19	potassium channel tetramerisation domain containing 19
chr6	34862516	34862518	cg43299914_TC21	-0.100606	0.566233	0.000577714	0.202086	0.589481	0.542984	0.623146	0.50932	0.618727	0.513739	0.634789	0.497676	-	Promoter (<=1kb)	ENSMUSG00000057137	Tmem140	transmembrane protein 140
chr10	62320881	62320883	cg28544439_BC21	-0.100519	0.51194	0.000212452	0.151747	0.542358	0.481521	0.562887	0.460992	0.567806	0.456073	0.575745	0.448135	-	Promoter (2-3kb)	ENSMUSG00000037012	Hk1	hexokinase 1
chr14	76487922	76487924	cg32700655_BC21	-0.100308	0.553627	0.000382902	0.190729	0.601717	0.505537	0.625368	0.481886	0.604361	0.502892	0.583677	0.523576	+	Promoter (<=1kb)	ENSMUSG00000022010	Tsc22d1	TSC22 domain family, member 1
chr10	76029580	76029582	cg28666324_TC21	-0.100168	0.510728	0.00209665	0.228022	0.521535	0.49992	0.579991	0.441465	0.569117	0.452338	0.572603	0.448852	+	Distal Intergenic	ENSMUSG00000049764	Zfp280b	zinc finger protein 280B
chr6	66538171	66538173	cg43518774_BC11	-0.100085	0.50274	0.000257864	0.164791	0.570767	0.434712	0.559251	0.446229	0.543421	0.462058	0.53769	0.467789	+	Promoter (2-3kb)	ENSMUSG00000029910	Mad2l1	MAD2 mitotic arrest deficient-like 1
chr4	57820939	57820941	cg40933880_TC21	-0.100042	0.375393	0.00368883	0.241019	0.40778	0.343006	0.444967	0.305819	0.392218	0.358568	0.456691	0.294095	-	Promoter (<=1kb)
chr17	65726580	65726582	cg35122451_TC11	-0.100019	0.298137	0.00115541	0.215338	0.343942	0.252331	0.37631	0.219963	0.320771	0.275503	0.351561	0.244712	-	Intron (ENSMUST00000070673.8/106572, intron 1 of 6)	ENSMUSG00000056515	Rab31	RAB31, member RAS oncogene family
chr17	91347829	91347831	cg35360813_TC21	0.100107	0.369188	8.9071e-05	0.105074	0.307296	0.43108	0.318244	0.420133	0.319502	0.418875	0.331497	0.406879	+	Distal Intergenic	ENSMUSG00000024109	Nrxn1	neurexin I
chr17	40810127	40810129	cg34914491_BC21	0.100475	0.320178	4.43828e-05	0.0730616	0.264559	0.375797	0.278788	0.361568	0.268931	0.371425	0.267484	0.372872	-	Promoter (<=1kb)	ENSMUSG00000023926	Rhag	Rhesus blood group-associated A glycoprotein
chr17	56124492	56124494	cg35050398_TC11	0.100622	0.24436	0.000148875	0.133367	0.199414	0.289307	0.192321	0.2964	0.206984	0.281737	0.177479	0.311242	+	Promoter (2-3kb)	ENSMUSG00000037095	Lrg1	leucine-rich alpha-2-glycoprotein 1
chr12	54401814	54401816	cg30658115_BC21	0.101032	0.213499	0.00038106	0.190316	0.156469	0.270529	0.187049	0.239949	0.146521	0.280477	0.161894	0.265104	+	Intron (ENSMUST00000217924.1/ENSMUST00000217924.1, intron 1 of 3)		Gm7550	predicted gene 7550
chr5	120628985	120628987	cg42719730_TC11	0.101097	0.234067	0.000781602	0.212895	0.200511	0.267623	0.202905	0.265229	0.16591	0.302225	0.164749	0.303385	-	Intron (ENSMUST00000177908.1/546886, intron 6 of 6)	ENSMUSG00000094282	Cfap73	cilia and flagella associated protein 73
chr15	65900614	65900616	cg33430915_TC11	0.101134	0.31098	0.0031032	0.237882	0.264197	0.357764	0.289531	0.33243	0.268645	0.353316	0.219281	0.402679	+	Promoter (<=1kb)	ENSMUSG00000015001	Oc90	otoconin 90
chr6	144056974	144056976	cg44129566_BC11	0.101322	0.502072	0.0020919	0.228022	0.484644	0.5195	0.450673	0.553471	0.451694	0.55245	0.418633	0.585511	+	Intron (ENSMUST00000038815.13/20678, intron 3 of 14)	ENSMUSG00000041540	Sox5	SRY (sex determining region Y)-box 5
chr14	49083643	49083645	cg32459426_TC21	0.101337	0.305849	0.000538632	0.198621	0.249166	0.362531	0.279692	0.332006	0.233924	0.377773	0.257939	0.353758	+	Promoter (<=1kb)	ENSMUSG00000036291	Ap5m1	adaptor-related protein complex 5, mu 1 subunit
chr12	89901717	89901719	cg30947324_TC11	0.10141	0.451269	0.000754498	0.212895	0.409484	0.493054	0.387044	0.515494	0.425687	0.476851	0.380042	0.522496	+	Intron (ENSMUST00000190626.6/18191, intron 13 of 18)	ENSMUSG00000066392	Nrxn3	neurexin III
chr1	176807035	176807037	cg37815723_BC21	0.10167	0.363463	5.82512e-05	0.0828799	0.313419	0.413507	0.315291	0.411635	0.301229	0.425697	0.320572	0.406354	+	Promoter (<=1kb)	ENSMUSG00000057335	Cep170	centrosomal protein 170
chr6	125081861	125081863	cg43967331_BC11	0.102068	0.229487	3.79437e-05	0.0686954	0.171705	0.287268	0.18225	0.276724	0.184174	0.2748	0.175682	0.283292	-	Exon (ENSMUST00000088292.6/381810, exon 2 of 2)	ENSMUSG00000067714	Lpar5	lysophosphatidic acid receptor 5
chr12	100985687	100985689	cg31024285_TC21	0.102273	0.297775	0.000910291	0.212895	0.264146	0.331403	0.260984	0.334565	0.215484	0.380065	0.245937	0.349612	-	Intron (ENSMUST00000068411.4/68339, intron 3 of 29)	ENSMUSG00000021182	Ccdc88c	coiled-coil domain containing 88C
chr2	104220143	104220145	cg38758959_TC21	0.102296	0.281918	0.000801703	0.212895	0.211909	0.351927	0.261699	0.302137	0.22649	0.337346	0.222981	0.340855	-	Intron (ENSMUST00000089726.9/241589, intron 11 of 20)	ENSMUSG00000068373	D430041D05Rik	RIKEN cDNA D430041D05 gene
chr9	41805717	41805719	cg46641648_BC11	0.102631	0.526323	0.000695614	0.211665	0.461013	0.591632	0.46925	0.583396	0.463892	0.588754	0.505875	0.54677	-	Exon (ENSMUST00000215885.1/ENSMUST00000215885.1, exon 1 of 3)	ENSMUSG00000049313	Sorl1	sortilin-related receptor, LDLR class A repeats-containing
chr6	125081849	125081851	cg43967330_BC11	0.102862	0.19732	0.000467688	0.193535	0.121873	0.272767	0.167132	0.227508	0.151264	0.243376	0.143288	0.251352	-	Exon (ENSMUST00000088292.6/381810, exon 2 of 2)	ENSMUSG00000067714	Lpar5	lysophosphatidic acid receptor 5
chr9	7697720	7697722	cg46408260_BC21	0.103724	0.42829	0.000715777	0.212057	0.4046	0.451981	0.359849	0.496732	0.381373	0.475208	0.359891	0.496689	-	Promoter (2-3kb)	ENSMUSG00000086381	AV064505	expressed sequence AV064505
chr5	5673447	5673449	cg41825785_BC21	0.104143	0.41822	0.00157429	0.223392	0.35662	0.47982	0.404561	0.43188	0.346376	0.490065	0.357039	0.479402	+	Exon (ENSMUST00000115426.8/74051, exon 6 of 6)	ENSMUSG00000015653	Steap2	six transmembrane epithelial antigen of prostate 2
chr2	32917746	32917748	cg38251572_BC21	0.104792	0.201972	0.00111415	0.215338	0.167746	0.236198	0.173116	0.230827	0.128912	0.275031	0.128529	0.275415	+	Promoter (<=1kb)	ENSMUSG00000026796	Niban2	niban apoptosis regulator 2
chr4	137518425	137518427	cg41568629_BC21	0.105337	0.297543	0.000409515	0.191966	0.267573	0.327512	0.252573	0.342513	0.233537	0.361548	0.225813	0.369273	-	Exon (ENSMUST00000030547.14/15530, exon 22 of 97)	ENSMUSG00000028763	Hspg2	perlecan (heparan sulfate proteoglycan 2)
chr2	36217736	36217738	cg38288729_TC21	0.106311	0.273481	0.00202987	0.228022	0.201602	0.34536	0.256538	0.290424	0.19409	0.352872	0.229072	0.31789	+	Intron (ENSMUST00000122948.1/ENSMUST00000122948.1, intron 2 of 3)	ENSMUSG00000047250	Ptgs1	prostaglandin-endoperoxide synthase 1
chr1	80621120	80621122	cg37139506_TC21	0.106586	0.439515	9.63317e-05	0.109192	0.385139	0.49389	0.400749	0.478281	0.371141	0.507888	0.387858	0.491172	+	Intron (ENSMUST00000077946.11/210293, intron 3 of 55)	ENSMUSG00000038608	Dock10	dedicator of cytokinesis 10
chr16	33872151	33872153	cg34103359_TC21	0.106654	0.206579	0.00348345	0.241019	0.122284	0.290874	0.198874	0.214283	0.144758	0.268399	0.147091	0.266067	-	Intron (ENSMUST00000115028.10/16419, intron 3 of 14)	ENSMUSG00000022817	Itgb5	integrin beta 5
chr6	120189530	120189532	cg43923057_BC21	0.107289	0.203193	0.000217072	0.152963	0.141873	0.264512	0.170978	0.235407	0.133266	0.273119	0.152074	0.254311	+	Intron (ENSMUST00000112711.8/29862, intron 1 of 3)	ENSMUSG00000041377	Ninj2	ninjurin 2
chr4	82437500	82437502	cg41066694_TC21	0.107429	0.319523	0.00284933	0.237309	0.256634	0.382412	0.309816	0.32923	0.260459	0.378587	0.236325	0.402721	+	Intron (ENSMUST00000050872.14/18028, intron 2 of 11)	ENSMUSG00000008575	Nfib	nuclear factor I/B
chr6	108662819	108662821	cg43826705_TC11	0.107624	0.414642	0.00685704	0.255375	0.383259	0.446026	0.395471	0.433814	0.355689	0.473596	0.308903	0.520382	-	Promoter (1-2kb)	ENSMUSG00000087341	0610040F04Rik	RIKEN cDNA 0610040F04 gene
chr5	124218128	124218130	cg42771515_TC11	0.107897	0.185339	2.51001e-05	0.0595229	0.127187	0.24349	0.133082	0.237596	0.127119	0.243558	0.138171	0.232506	-	Promoter (1-2kb)	ENSMUSG00000029406	Pitpnm2	phosphatidylinositol transfer protein, membrane-associated 2
chr11	95800616	95800618	cg29970948_TC21	0.108019	0.188667	0.000474498	0.193535	0.116293	0.261042	0.163338	0.213997	0.125467	0.251868	0.133535	0.243799	-	Intron (ENSMUST00000133070.7/237928, intron 5 of 6)	ENSMUSG00000050860	Phospho1	phosphatase, orphan 1
chr8	75211603	75211605	cg45851155_BC21	0.110075	0.293081	0.00111901	0.215338	0.208816	0.377345	0.271465	0.314696	0.232535	0.353626	0.239356	0.346805	+	Promoter (2-3kb)	ENSMUSG00000034472	Rasd2	RASD family, member 2
chr13	74026672	74026674	cg31800524_TC11	0.110202	0.473683	0.000679858	0.210753	0.450661	0.496705	0.407043	0.540323	0.418514	0.528852	0.39811	0.549256	+	Intron (ENSMUST00000140217.7/72948, intron 1 of 2)	ENSMUSG00000021573	Tppp	tubulin polymerization promoting protein
chr11	88431400	88431402	cg29903835_BC21	0.110432	0.228896	0.000504693	0.195967	0.189478	0.268313	0.193581	0.26421	0.149164	0.308627	0.162494	0.295297	-	Intron (ENSMUST00000107909.7/76626, intron 7 of 13)	ENSMUSG00000092985	Mir378b	microRNA 378b
chr9	42390852	42390854	cg46648325_BC11	0.110536	0.434882	0.00349308	0.241019	0.356056	0.513709	0.425938	0.443826	0.383626	0.486139	0.352838	0.516927	+	Exon (ENSMUST00000215213.1/ENSMUST00000215213.1, exon 3 of 3)	ENSMUSG00000037705	Tecta	tectorin alpha
chr4	149157713	149157715	cg41698115_TC21	0.111379	0.222085	0.000483066	0.193693	0.176396	0.267775	0.174758	0.269413	0.134445	0.309726	0.179985	0.264186	-	Promoter (2-3kb)	ENSMUSG00000028961	Pgd	phosphogluconate dehydrogenase
chr9	13645380	13645382	cg46438379_BC21	0.111498	0.320802	3.38245e-05	0.0646	0.276586	0.365018	0.265628	0.375977	0.258334	0.38327	0.259666	0.381938	+	Intron (ENSMUST00000159294.8/270118, intron 2 of 4)	ENSMUSG00000031925	Maml2	mastermind like transcriptional coactivator 2
chr11	116107826	116107828	cg30222712_TC21	0.11177	0.276065	0.000727811	0.21248	0.253305	0.298825	0.20407	0.34806	0.201728	0.350402	0.221617	0.330513	+	Promoter (<=1kb)	ENSMUSG00000020773	Trim47	tripartite motif-containing 47
chr19	12932179	12932181	cg36165627_BC11	0.111835	0.254703	8.73262e-05	0.103484	0.213661	0.295744	0.184982	0.324423	0.205304	0.304101	0.191193	0.318212	+	Promoter (2-3kb)	ENSMUSG00000049498	Olfr1449	olfactory receptor 1449
chr8	46323915	46323917	cg45652891_BC21	0.111882	0.334603	0.000338644	0.183057	0.30732	0.361886	0.266569	0.402637	0.265039	0.404167	0.275719	0.393486	+	Intron (ENSMUST00000210181.1/ENSMUST00000210181.1, intron 4 of 4)	ENSMUSG00000047171	Helt	helt bHLH transcription factor
chrX	38107003	38107005	cg47563599_TC21	0.112854	0.484705	0.00312623	0.237882	0.388701	0.58071	0.437198	0.532213	0.418003	0.551407	0.469211	0.5002	+	Promoter (1-2kb)	ENSMUSG00000071766	Rhox12	reproductive homeobox 12
chr8	94913553	94913555	cg46030168_TC11	0.113315	0.129766	0.00736647	0.256612	0.0548051	0.204727	0.0239612	0.235571	0.0991376	0.160394	0.114529	0.145003	+	Exon (ENSMUST00000077955.5/234582, exon 2 of 9)	ENSMUSG00000063605	Ccdc102a	coiled-coil domain containing 102A
chr8	94472871	94472873	cg46024921_BC21	0.113632	0.509637	3.17893e-05	0.0632334	0.449546	0.569728	0.44951	0.569765	0.446655	0.57262	0.465575	0.5537	-	Promoter (<=1kb)	ENSMUSG00000074151	Nlrc5	NLR family, CARD domain containing 5
chr6	108662653	108662655	cg43826703_BC11	0.114574	0.386441	0.00179371	0.225458	0.351085	0.421797	0.357933	0.414949	0.312834	0.460048	0.294764	0.478118	-	Promoter (1-2kb)	ENSMUSG00000087341	0610040F04Rik	RIKEN cDNA 0610040F04 gene
chr11	108195556	108195558	cg30132474_BC21	0.11487	0.236603	0.000111004	0.116421	0.200727	0.272479	0.177347	0.29586	0.167178	0.306029	0.171421	0.301785	-	Intron (ENSMUST00000059595.10/18750, intron 2 of 16)	ENSMUSG00000000049	Apoh	apolipoprotein H
chr19	22698741	22698743	cg36231065_BC21	0.11652	0.314708	0.000330353	0.183057	0.257537	0.371879	0.285447	0.343969	0.240664	0.388752	0.242145	0.387271	+	5' UTR	ENSMUSG00000052387	Trpm3	transient receptor potential cation channel, subfamily M, member 3
chr1	133386270	133386272	cg37480537_BC21	0.11679	0.56263	0.00174488	0.225092	0.540071	0.585188	0.47049	0.654769	0.488543	0.636716	0.517834	0.607425	+	Promoter (<=1kb)	ENSMUSG00000070643	Sox13	SRY (sex determining region Y)-box 13
chr4	118243959	118243961	cg41337683_BC21	0.117179	0.218947	7.93614e-05	0.0980568	0.17303	0.264864	0.171615	0.26628	0.150662	0.287232	0.146123	0.291771	+	Intron (ENSMUST00000049074.12/19268, intron 7 of 32)	ENSMUSG00000033295	Ptprf	protein tyrosine phosphatase, receptor type, F
chr11	41867448	41867450	cg29447045_BC11	0.118951	0.322931	0.0009097	0.212895	0.226636	0.419226	0.2803	0.365562	0.2873	0.358562	0.259585	0.386277	+	Intron (ENSMUST00000155032.7/ENSMUST00000155032.7, intron 3 of 8)	ENSMUSG00000020436	Gabrg2	gamma-aminobutyric acid (GABA) A receptor, subunit gamma 2
chr7	112354854	112354856	cg44999361_TC21	0.122665	0.301097	0.000105803	0.113633	0.25356	0.348633	0.215578	0.386615	0.244739	0.357454	0.245179	0.357015	-	3' UTR
chr5	114738574	114738576	cg42634867_BC21	0.12311	0.335771	0.000198375	0.149431	0.289918	0.381625	0.289065	0.382478	0.247864	0.423679	0.270019	0.401524	+	Exon (ENSMUST00000201442.1/ENSMUST00000201442.1, exon 1 of 1)	ENSMUSG00000041890	Git2	GIT ArfGAP 2
chr6	136468680	136468682	cg44060090_TC21	0.124095	0.392919	0.00058766	0.202086	0.301707	0.484132	0.316742	0.469097	0.347864	0.437975	0.357175	0.428664	+	Distal Intergenic	ENSMUSG00000030213	Atf7ip	activating transcription factor 7 interacting protein
chr2	121612302	121612304	cg38886724_BC11	0.127313	0.221166	0.00297154	0.237828	0.213579	0.228753	0.131889	0.310444	0.151372	0.290961	0.133199	0.309133	+	Intron (ENSMUST00000110593.8/228564, intron 1 of 14)	ENSMUSG00000027238	Frmd5	FERM domain containing 5
chr17	87276229	87276231	cg35328490_BC11	0.129196	0.348873	9.00035e-05	0.105515	0.298565	0.399181	0.296288	0.401458	0.281359	0.416387	0.260888	0.436858	-	Intron (ENSMUST00000137539.7/74597, intron 3 of 3)	ENSMUSG00000085287	4833418N02Rik	RIKEN cDNA 4833418N02 gene
chr8	94458222	94458224	cg46024837_BC11	0.140286	0.5098	1.98228e-05	0.0543991	0.436685	0.582915	0.445595	0.574005	0.423457	0.596143	0.45289	0.56671	+	Intron (ENSMUST00000212382.1/ENSMUST00000212382.1, intron 2 of 2)	ENSMUSG00000074151	Nlrc5	NLR family, CARD domain containing 5

## Sheet: D7_5mC_DMPs
seqnames	start	end	probeID	logFC	AveExpr	P.Value	adj.P.Val	Control1_GFPpos	IFNg1_GFPpos	Control2_GFPpos	IFNg2_GFPpos	transcriptTypes	transcriptIDs	annotation	ENSEMBL	SYMBOL	GENENAME
chr8	3482647	3482649	cg45313718_BC11	-0.331025	0.588001	5.38514e-07	0.0323568	0.457224	0.132387	0.476971	0.139758	protein_coding;protein_coding;protein_coding	ENSMUST00000047265.12;ENSMUST00000159076.7;ENSMUST00000161680.1	Intron (ENSMUST00000047265.12/76406, intron 4 of 8)	ENSMUSG00000040340	Tex45	testis expressed 45
chr8	69399627	69399629	cg45799250_TC11	-0.305522	0.528889	2.3521e-05	0.0323568	0.465543	0.129601	0.464701	0.189598	ribozyme	ENSMUST00000157704.1	Distal Intergenic	ENSMUSG00000110444	Gm10033	predicted gene 10033
chr15	93578291	93578293	cg33713900_TC21	-0.297277	0.514171	1.11063e-05	0.0323568	0.461617	0.150561	0.47834	0.194842	protein_coding	ENSMUST00000048982.10	Intron (ENSMUST00000048982.10/106042, intron 1 of 7)	ENSMUSG00000036158	Prickle1	prickle planar cell polarity protein 1
chr5	21689206	21689208	cg41911134_TC11	-0.296379	0.523017	7.48763e-06	0.0323568	0.390192	0.0800968	0.401916	0.119253	processed_pseudogene;protein_coding;protein_coding	ENSMUST00000120619.1;ENSMUST00000060899.8;ENSMUST00000115217.7	Intron (ENSMUST00000115217.7/242864, intron 1 of 4)	ENSMUSG00000044968	Napepld	N-acyl phosphatidylethanolamine phospholipase D
chr17	56124152	56124154	cg35050365_TC11	-0.294561	0.563489	0.000242627	0.0326018	0.547308	0.173058	0.493355	0.278482	protein_coding;protein_coding	ENSMUST00000001256.10;ENSMUST00000167545.2	Promoter (2-3kb)	ENSMUSG00000037095	Lrg1	leucine-rich alpha-2-glycoprotein 1
chr5	25769201	25769203	cg41949498_BC11	-0.29224	0.598922	3.00177e-05	0.0323568	0.510937	0.186338	0.511256	0.251373	protein_coding;protein_coding;protein_coding	ENSMUST00000088244.5;ENSMUST00000128727.7;ENSMUST00000198693.1	Intron (ENSMUST00000128727.7/242894, intron 1 of 10)	ENSMUSG00000056367	Actr3b	ARP3 actin-related protein 3B
chr17	32034536	32034538	cg34839247_TC11	-0.286177	0.532545	1.05911e-05	0.0323568	0.440787	0.117984	0.409104	0.159552	protein_coding;protein_coding;protein_coding	ENSMUST00000002145.11;ENSMUST00000133308.2;ENSMUST00000238192.1	Promoter (<=1kb)	ENSMUSG00000002076	Hsf2bp	heat shock transcription factor 2 binding protein
chr13	111550712	111550714	cg32071748_BC21	-0.280632	0.487877	4.72464e-05	0.0323568	0.370223	0.101134	0.422416	0.130242	lincRNA;protein_coding	ENSMUST00000132880.2;ENSMUST00000231096.1	Promoter (<=1kb)	ENSMUSG00000032745	Gpbp1	GC-rich promoter binding protein 1
chr7	34462374	34462376	cg44420668_BC11	-0.280133	0.495195	2.01861e-06	0.0323568	0.417751	0.156862	0.442951	0.143573	lincRNA	ENSMUST00000140298.1	Intron (ENSMUST00000140298.1/ENSMUST00000140298.1, intron 1 of 2)	ENSMUSG00000066568	Lsm14a	LSM14A mRNA processing body assembly factor
chr15	31309697	31309699	cg33203366_BC11	-0.277747	0.482214	4.64896e-05	0.0323568	0.366776	0.0764898	0.394261	0.129055	protein_coding;protein_coding;protein_coding;protein_coding	ENSMUST00000044324.8;ENSMUST00000110410.9;ENSMUST00000123325.8;ENSMUST00000156679.1	Promoter (1-2kb)	ENSMUSG00000022237	Ankrd33b	ankyrin repeat domain 33B
chr2	165380563	165380565	cg39260050_TC11	-0.277472	0.530677	0.000186337	0.0323568	0.430097	0.100494	0.410556	0.185215	protein_coding	ENSMUST00000103084.3	Exon (ENSMUST00000103084.3/228876, exon 5 of 5)	ENSMUSG00000017667	Zfp334	zinc finger protein 334
chr11	116489108	116489110	cg30229626_TC11	-0.277412	0.424935	8.41799e-05	0.0323568	0.334524	0.039639	0.359753	0.0998136	protein_coding;protein_coding;protein_coding;protein_coding;protein_coding;protein_coding	ENSMUST00000106391.7;ENSMUST00000130835.7;ENSMUST00000135196.1;ENSMUST00000144154.1;ENSMUST00000152496.7;ENSMUST00000152874.7	Promoter (1-2kb)	ENSMUSG00000015869	Prpsap1	phosphoribosyl pyrophosphate synthetase-associated protein 1
chr2	150412043	150412045	cg39099415_BC11	-0.276806	0.571439	5.30725e-05	0.0323568	0.473543	0.160043	0.468812	0.2287	protein_coding;protein_coding	ENSMUST00000109916.7;ENSMUST00000185796.1	Promoter (<=1kb)	ENSMUSG00000068130	Zfp442	zinc finger protein 442
chr7	29726400	29726402	cg44382772_BC11	-0.272762	0.583553	2.64377e-06	0.0323568	0.498923	0.229528	0.508001	0.231873	protein_coding;protein_coding;protein_coding;protein_coding;protein_coding;protein_coding;protein_coding;protein_coding;protein_coding	ENSMUST00000061193.3;ENSMUST00000207115.1;ENSMUST00000207130.1;ENSMUST00000207251.1;ENSMUST00000207483.1;ENSMUST00000208345.1;ENSMUST00000208371.1;ENSMUST00000208607.1;ENSMUST00000209126.1	Promoter (<=1kb)	ENSMUSG00000049123	Catsperg2	cation channel sperm associated auxiliary subunit gamma 2
chr4	134321237	134321239	cg41521044_TC11	-0.272458	0.485082	8.75519e-06	0.0323568	0.366088	0.0937617	0.387095	0.114504	protein_coding;protein_coding;protein_coding	ENSMUST00000030638.6;ENSMUST00000105875.7;ENSMUST00000135576.1	Promoter (1-2kb)	ENSMUSG00000028834	Trim63	tripartite motif-containing 63
chr16	38445952	38445954	cg34146895_TC11	-0.268135	0.587433	1.89378e-05	0.0323568	0.450036	0.162522	0.452173	0.203417	protein_coding	ENSMUST00000002923.9	Exon (ENSMUST00000002923.9/11544, exon 4 of 4)	ENSMUSG00000002844	Adprh	ADP-ribosylarginine hydrolase
chr6	117871609	117871611	cg43898460_BC11	-0.266873	0.581986	8.53662e-05	0.0323568	0.487982	0.168597	0.460678	0.246317	protein_coding;protein_coding	ENSMUST00000079405.14;ENSMUST00000172088.7	Exon (ENSMUST00000172088.7/22685, exon 4 of 4)	ENSMUSG00000042097	Zfp239	zinc finger protein 239
chr15	8465327	8465329	cg33054275_TC11	-0.265943	0.519228	4.19793e-06	0.0323568	0.403136	0.111661	0.371554	0.131144			Distal Intergenic	ENSMUSG00000022141	Nipbl	NIPBL cohesin loading factor
chr10	68181280	68181282	cg28594605_BC21	-0.265878	0.502622	1.9474e-05	0.0323568	0.406251	0.151983	0.447827	0.17034	protein_coding;protein_coding	ENSMUST00000020106.8;ENSMUST00000219238.1	Intron (ENSMUST00000219238.1/71371, intron 4 of 9)	ENSMUSG00000019947	Arid5b	AT rich interactive domain 5B (MRF1-like)
chr16	90954038	90954040	cg34480752_TC11	-0.263804	0.605518	1.3352e-06	0.0323568	0.557022	0.287001	0.559876	0.302289	protein_coding;protein_coding;protein_coding;protein_coding	ENSMUST00000118390.9;ENSMUST00000121759.7;ENSMUST00000170853.7;ENSMUST00000231524.1	Promoter (1-2kb)	ENSMUSG00000022973	Synj1	synaptojanin 1
chr10	34127507	34127509	cg28339751_BC11	-0.263648	0.459926	0.00114157	0.0407501	0.461019	0.11573	0.428879	0.246872	protein_coding	ENSMUST00000062784.7	Promoter (<=1kb)	ENSMUSG00000046031	Calhm6	calcium homeostasis modulator family member 6
chr18	41874958	41874960	cg35648546_BC11	-0.263555	0.664053	6.35274e-06	0.0323568	0.596719	0.356534	0.605279	0.318354	lincRNA	ENSMUST00000235677.1	Distal Intergenic	ENSMUSG00000056671	Prelid2	PRELI domain containing 2
chr1	33714610	33714612	cg36777952_TC11	-0.261612	0.531414	1.31488e-05	0.0323568	0.431335	0.171708	0.457525	0.193928			Distal Intergenic	ENSMUSG00000004768	Rab23	RAB23, member RAS oncogene family
chr13	74406402	74406404	cg31803353_BC11	-0.25807	0.540636	0.000226841	0.032574	0.482152	0.163439	0.415894	0.218467	protein_coding;protein_coding;antisense;miRNA	ENSMUST00000221435.1;ENSMUST00000222435.1;ENSMUST00000222047.1;ENSMUST00000102079.1	Promoter (<=1kb)	ENSMUSG00000119232	Mir692-2	microRNA 692-2
chr5	110879178	110879180	cg42578806_BC21	-0.257922	0.402372	0.000196638	0.0323568	0.36588	0.0678571	0.36855	0.150729			Promoter (<=1kb)	ENSMUSG00000033209	Ttc28	tetratricopeptide repeat domain 28
chrX	71962677	71962679	cg47728613_BC11	-0.257892	0.376616	2.6256e-06	0.0323568	0.368022	0.102368	0.367577	0.117449	protein_coding;protein_coding;protein_coding	ENSMUST00000048790.6;ENSMUST00000126362.7;ENSMUST00000170096.7	Promoter (<=1kb)	ENSMUSG00000033361	Prrg3	proline rich Gla (G-carboxyglutamic acid) 3 (transmembrane)
chr3	75164850	75164852	cg39897198_BC11	-0.257783	0.443828	2.59713e-05	0.0323568	0.412222	0.172741	0.454381	0.178296	protein_coding	ENSMUST00000124618.1	Promoter (<=1kb)	ENSMUSG00000034151	Zbbx	zinc finger, B-box domain containing
chr11	72051341	72051343	cg29735645_TC11	-0.257679	0.430008	2.21509e-05	0.0323568	0.393712	0.1416	0.425213	0.161966	protein_coding;protein_coding;protein_coding	ENSMUST00000075258.12;ENSMUST00000108508.2;ENSMUST00000134210.1	Promoter (<=1kb)	ENSMUSG00000040543	Pitpnm3	PITPNM family member 3
chr13	74440183	74440185	cg31803616_TC11	-0.257648	0.492221	7.75183e-06	0.0323568	0.386596	0.119931	0.398933	0.150302	lincRNA;lincRNA;lincRNA;processed_pseudogene	ENSMUST00000099446.4;ENSMUST00000222130.1;ENSMUST00000223312.1;ENSMUST00000221116.1	Exon (ENSMUST00000221116.1/ENSMUST00000221116.1, exon 1 of 1)	ENSMUSG00000119232	Mir692-2	microRNA 692-2
chr2	178407251	178407253	cg39400714_TC11	-0.256738	0.628268	9.89059e-05	0.0323568	0.504752	0.288288	0.519391	0.22238	protein_coding;protein_coding	ENSMUST00000081134.9;ENSMUST00000138175.1	Promoter (<=1kb)	ENSMUSG00000060445	Sycp2	synaptonemal complex protein 2
chrX	101695968	101695970	cg47877177_BC11	-0.255023	0.62151	2.00418e-05	0.0323568	0.51976	0.236196	0.510812	0.28433			Distal Intergenic	ENSMUSG00000050232	Cxcr3	chemokine (C-X-C motif) receptor 3
chr2	140065805	140065807	cg39029105_BC11	-0.254053	0.398605	7.15591e-05	0.0323568	0.347001	0.0841038	0.377775	0.132566	protein_coding;protein_coding;protein_coding	ENSMUST00000046656.8;ENSMUST00000099304.3;ENSMUST00000110079.8	Promoter (<=1kb)	ENSMUSG00000039033	Tasp1	taspase, threonine aspartase 1
chr7	3339192	3339194	cg44182371_TC21	-0.25398	0.496342	3.98881e-05	0.0323568	0.377662	0.150264	0.430258	0.149696	protein_coding;protein_coding	ENSMUST00000092891.5;ENSMUST00000203497.1	Promoter (<=1kb)	ENSMUSG00000069806	Cacng7	calcium channel, voltage-dependent, gamma subunit 7
chr10	70830834	70830836	cg28624271_BC11	-0.253136	0.4848	4.56286e-05	0.0323568	0.348908	0.083932	0.370174	0.128876	lincRNA	ENSMUST00000218006.1	Exon (ENSMUST00000218006.1/ENSMUST00000218006.1, exon 1 of 3)	ENSMUSG00000014329	Bicc1	BicC family RNA binding protein 1
chr13	19995726	19995728	cg31319423_BC21	-0.25307	0.734778	4.17384e-06	0.0323568	0.723132	0.453094	0.718995	0.482891	processed_pseudogene	ENSMUST00000091762.3	Exon (ENSMUST00000091762.3/ENSMUST00000091762.3, exon 1 of 1)	ENSMUSG00000041112	Elmo1	engulfment and cell motility 1
chr11	58962213	58962215	cg29596374_TC11	-0.250762	0.606894	5.34728e-05	0.0323568	0.481584	0.197013	0.470608	0.253654	unprocessed_pseudogene;protein_coding	ENSMUST00000122447.1;ENSMUST00000047697.11	Promoter (<=1kb)	ENSMUSG00000080152	H3f4	H3.4 histone
chr2	111180566	111180568	cg38803952_BC11	-0.250514	0.547195	8.93745e-06	0.0323568	0.481247	0.253956	0.492431	0.218695	protein_coding	ENSMUST00000142636.7	Intron (ENSMUST00000142636.7/67575, intron 9 of 15)	ENSMUSG00000027157	Potea	POTE ankyrin domain family member A
chr9	46327836	46327838	cg46696671_BC11	-0.249701	0.456795	0.00133358	0.0422933	0.330445	0.036649	0.35251	0.146905	processed_transcript;processed_transcript;processed_transcript;processed_transcript;antisense	ENSMUST00000181712.2;ENSMUST00000215242.1;ENSMUST00000215349.1;ENSMUST00000217385.1;ENSMUST00000215849.1	Exon (ENSMUST00000215242.1/ENSMUST00000215242.1, exon 2 of 3)	ENSMUSG00000056617	4931429L15Rik	RIKEN cDNA 4931429L15 gene
chr2	113832980	113832982	cg38820511_BC11	-0.249203	0.588037	7.07575e-05	0.0323568	0.452269	0.223843	0.509574	0.239593	protein_coding;protein_coding;protein_coding	ENSMUST00000102545.7;ENSMUST00000110948.7;ENSMUST00000110949.8	3' UTR	ENSMUSG00000023236	Scg5	secretogranin V
chr10	117402639	117402641	cg29036722_TC11	-0.249124	0.407199	7.72182e-05	0.0323568	0.371365	0.0919351	0.36359	0.144771			Distal Intergenic	ENSMUSG00000055531	Cpsf6	cleavage and polyadenylation specific factor 6
chr18	36765247	36765249	cg35606199_BC11	-0.24867	0.379812	7.24527e-05	0.0323568	0.35241	0.111111	0.383695	0.127654	protein_coding;protein_coding;protein_coding	ENSMUST00000061522.7;ENSMUST00000124038.1;ENSMUST00000155827.1	Promoter (<=1kb)	ENSMUSG00000044595	Dnd1	DND microRNA-mediated repression inhibitor 1
chr7	127727835	127727837	cg45136853_TC11	-0.248535	0.522816	9.1886e-05	0.0323568	0.432327	0.181229	0.451142	0.20517	protein_coding	ENSMUST00000206038.1	Promoter (2-3kb)	ENSMUSG00000060034	Ctf2	cardiotrophin 2
chr13	23934479	23934481	cg31350150_BC11	-0.248453	0.626511	0.000168975	0.0323568	0.547378	0.233201	0.479219	0.29649	protein_coding;protein_coding	ENSMUST00000072391.1;ENSMUST00000052776.3	Promoter (<=1kb)	ENSMUSG00000060081	H2ac1	H2A clustered histone 1
chr10	40459393	40459395	cg28377929_BC11	-0.247786	0.632278	0.000744331	0.0371548	0.586793	0.278171	0.565008	0.378059	protein_coding;protein_coding;protein_coding;protein_coding;protein_coding	ENSMUST00000044672.10;ENSMUST00000095743.3;ENSMUST00000214659.1;ENSMUST00000215000.1;ENSMUST00000216736.1	Intron (ENSMUST00000216736.1/78334, intron 4 of 11)	ENSMUSG00000038481	Cdk19	cyclin-dependent kinase 19
chrX	79635598	79635600	cg47770594_BC21	-0.247558	0.622652	6.36048e-06	0.0323568	0.55714	0.311068	0.57348	0.324436	protein_coding;protein_coding	ENSMUST00000052283.6;ENSMUST00000114016.9	Promoter (<=1kb)	ENSMUSG00000046942	Mageb16	MAGE family member B16
chr9	108392846	108392848	cg47240365_BC11	-0.246239	0.483182	0.000300805	0.032676	0.316285	0.07072	0.36313	0.116217	protein_coding;protein_coding	ENSMUST00000035234.5;ENSMUST00000192995.5	Promoter (<=1kb)	ENSMUSG00000032611	1700102P08Rik	RIKEN cDNA 1700102P08 gene
chr16	31414224	31414226	cg34076743_BC11	-0.245731	0.459098	7.35144e-05	0.0323568	0.313875	0.0614894	0.345876	0.1068	lincRNA;lincRNA	ENSMUST00000231511.1;ENSMUST00000231871.1	Intron (ENSMUST00000231511.1/ENSMUST00000231511.1, intron 1 of 1)	ENSMUSG00000046598	Bdh1	3-hydroxybutyrate dehydrogenase, type 1
chr5	149553703	149553705	cg43063241_TC11	-0.245456	0.583806	2.84787e-05	0.0323568	0.455281	0.188601	0.459799	0.235565	protein_coding;protein_coding;protein_coding;protein_coding;protein_coding;protein_coding	ENSMUST00000110502.6;ENSMUST00000201183.1;ENSMUST00000201525.3;ENSMUST00000202257.3;ENSMUST00000202805.3;ENSMUST00000202902.1	Intron (ENSMUST00000110502.6/381693, intron 4 of 22)	ENSMUSG00000107132	Gm15997	predicted gene 15997
chr11	82751454	82751456	cg29843994_TC11	-0.24489	0.441743	3.93207e-05	0.0323568	0.403221	0.127342	0.397157	0.183255	protein_coding;protein_coding	ENSMUST00000021040.9;ENSMUST00000100722.4	Intron (ENSMUST00000021040.9/12467, intron 5 of 13)	ENSMUSG00000020698	Cct6b	chaperonin containing Tcp1, subunit 6b (zeta)
chr13	45078696	45078698	cg31523876_BC11	-0.244877	0.509655	0.000478901	0.0343379	0.372286	0.108168	0.406982	0.181345	TEC;processed_pseudogene	ENSMUST00000054395.6;ENSMUST00000109187.2	Exon (ENSMUST00000054395.6/ENSMUST00000054395.6, exon 1 of 1)	ENSMUSG00000057531	Dtnbp1	dystrobrevin binding protein 1
chr1	4771181	4771183	cg36611840_TC11	-0.244353	0.616542	6.13513e-05	0.0323568	0.476951	0.26077	0.520077	0.247552	processed_pseudogene	ENSMUST00000193658.1	Exon (ENSMUST00000193658.1/ENSMUST00000193658.1, exon 1 of 1)	ENSMUSG00000033845	Mrpl15	mitochondrial ribosomal protein L15
chr15	101231923	101231925	cg33818310_TC11	-0.243671	0.472408	0.000540061	0.0349581	0.438838	0.141758	0.427864	0.237602	protein_coding	ENSMUST00000000543.5	Exon (ENSMUST00000000543.5/56149, exon 8 of 8)	ENSMUSG00000097915	A330009N23Rik	RIKEN cDNA A330009N23 gene
chr1	164455314	164455316	cg37710891_TC11	-0.243523	0.46062	3.35458e-05	0.0323568	0.377887	0.116369	0.380586	0.155057	protein_coding;protein_coding	ENSMUST00000027863.12;ENSMUST00000192522.1	Promoter (1-2kb)	ENSMUSG00000026576	Atp1b1	ATPase, Na+/K+ transporting, beta 1 polypeptide
chr13	65259664	65259666	cg31733368_BC11	-0.243414	0.652168	0.00311079	0.0563378	0.62729	0.285425	0.578895	0.433933	protein_coding	ENSMUST00000099425.2	Intron (ENSMUST00000099425.2/ENSMUST00000099425.2, intron 1 of 1)	ENSMUSG00000021514	Zfp369	zinc finger protein 369
chr2	106971614	106971616	cg38782824_BC11	-0.243187	0.597495	0.000452387	0.034198	0.53892	0.252469	0.543765	0.343841	protein_coding;protein_coding;protein_coding	ENSMUST00000028536.12;ENSMUST00000093883.3;ENSMUST00000124598.1	Promoter (1-2kb)	ENSMUSG00000027122	Arl14ep	ADP-ribosylation factor-like 14 effector protein
chr1	156058794	156058796	cg37646302_BC21	-0.24189	0.523006	4.08418e-05	0.0323568	0.41996	0.198178	0.46974	0.207743	protein_coding;protein_coding;protein_coding	ENSMUST00000060404.4;ENSMUST00000111757.9;ENSMUST00000133152.1	Intron (ENSMUST00000111757.9/240832, intron 3 of 6)	ENSMUSG00000050565	Tor1aip2	torsin A interacting protein 2
chr1	38000364	38000366	cg36824088_TC11	-0.241578	0.464896	3.75568e-05	0.0323568	0.389134	0.14077	0.406452	0.17166	protein_coding;protein_coding	ENSMUST00000027252.7;ENSMUST00000192548.5	Promoter (2-3kb)	ENSMUSG00000026083	Eif5b	eukaryotic translation initiation factor 5B
chr7	114562645	114562647	cg45018658_TC11	-0.241543	0.609234	9.85281e-06	0.0323568	0.526804	0.278323	0.539482	0.304876	protein_coding;protein_coding;protein_coding;protein_coding;protein_coding	ENSMUST00000032908.14;ENSMUST00000119712.7;ENSMUST00000138712.7;ENSMUST00000147428.1;ENSMUST00000211506.1	Promoter (<=1kb)	ENSMUSG00000030670	Cyp2r1	cytochrome P450, family 2, subfamily r, polypeptide 1
chr12	8208162	8208164	cg30346934_TC11	-0.241451	0.388735	0.000110352	0.0323568	0.387463	0.104775	0.373194	0.172979	antisense;protein_coding;protein_coding;protein_coding;protein_coding;protein_coding;protein_coding;protein_coding;protein_coding;protein_coding;protein_coding;protein_coding;protein_coding	ENSMUST00000217927.1;ENSMUST00000037383.12;ENSMUST00000169104.2;ENSMUST00000217763.1;ENSMUST00000217999.1;ENSMUST00000218086.1;ENSMUST00000218305.1;ENSMUST00000218883.1;ENSMUST00000219043.1;ENSMUST00000219058.1;ENSMUST00000219357.1;ENSMUST00000220274.1;ENSMUST00000220345.1	Promoter (<=1kb)	ENSMUSG00000037669	Ldah	lipid droplet associated hydrolase
chr4	11559929	11559931	cg40615045_BC11	-0.241258	0.424968	4.06797e-05	0.0323568	0.327013	0.090016	0.357386	0.111867	protein_coding;protein_coding;protein_coding;protein_coding	ENSMUST00000070755.12;ENSMUST00000095145.11;ENSMUST00000108306.8;ENSMUST00000179498.1	Promoter (<=1kb)	ENSMUSG00000078773	Rad54b	RAD54 homolog B (S. cerevisiae)
chr16	90011503	90011505	cg34467170_TC11	-0.240986	0.670808	0.000154341	0.0323568	0.581524	0.304718	0.58293	0.377763	protein_coding	ENSMUST00000114124.8	Intron (ENSMUST00000114124.8/21844, intron 2 of 11)	ENSMUSG00000002489	Tiam1	T cell lymphoma invasion and metastasis 1
chr18	49754912	49754914	cg35705159_BC21	-0.240489	0.421747	8.58284e-05	0.0323568	0.283659	0.0842182	0.351265	0.069728	protein_coding;protein_coding;protein_coding;processed_transcript	ENSMUST00000025383.9;ENSMUST00000163590.8;ENSMUST00000237137.1;ENSMUST00000149935.1	Promoter (<=1kb)	ENSMUSG00000024505	Dtwd2	DTW domain containing 2
chr16	89884922	89884924	cg34465041_TC11	-0.240329	0.615249	4.75095e-05	0.0323568	0.537791	0.27552	0.543156	0.324769	protein_coding;protein_coding;protein_coding	ENSMUST00000002588.10;ENSMUST00000114124.8;ENSMUST00000163370.7	Exon (ENSMUST00000163370.7/21844, exon 5 of 28)	ENSMUSG00000002489	Tiam1	T cell lymphoma invasion and metastasis 1
chr11	32163025	32163027	cg29376035_BC11	-0.239336	0.455604	0.000138002	0.0323568	0.370203	0.122576	0.389457	0.158412			Distal Intergenic	ENSMUSG00000020279	Il9r	interleukin 9 receptor
chr7	27326737	27326739	cg44349075_TC11	-0.239266	0.406235	4.30274e-05	0.0323568	0.3124	0.0865051	0.3427	0.0900613	protein_coding;protein_coding;protein_coding;protein_coding;protein_coding	ENSMUST00000038618.12;ENSMUST00000108369.8;ENSMUST00000118583.7;ENSMUST00000121175.7;ENSMUST00000206413.1	Exon (ENSMUST00000038618.12/108075, exon 13 of 33)	ENSMUSG00000040488	Ltbp4	latent transforming growth factor beta binding protein 4
chr8	111031606	111031608	cg46165565_BC11	-0.239261	0.465784	7.78602e-05	0.0323568	0.336825	0.10933	0.382351	0.131324	protein_coding	ENSMUST00000065784.5	Promoter (<=1kb)	ENSMUSG00000033658	Ddx19b	DEAD box helicase 19b
chr12	71318704	71318706	cg30770726_BC21	-0.239217	0.498425	0.000420072	0.0340403	0.420473	0.195334	0.483353	0.230058	processed_transcript;protein_coding;protein_coding	ENSMUST00000132822.1;ENSMUST00000061273.11;ENSMUST00000150639.1	Exon (ENSMUST00000061273.11/59036, exon 4 of 4)	ENSMUSG00000044548	Dact1	dishevelled-binding antagonist of beta-catenin 1
chr1	181921970	181921972	cg37868043_TC11	-0.239178	0.431634	0.000881335	0.0387578	0.276581	0.00305542	0.295419	0.0905881	protein_coding;protein_coding;protein_coding;protein_coding;protein_coding;protein_coding;protein_coding;protein_coding;protein_coding	ENSMUST00000078719.12;ENSMUST00000111024.9;ENSMUST00000111025.7;ENSMUST00000111030.5;ENSMUST00000177811.7;ENSMUST00000192967.1;ENSMUST00000193074.5;ENSMUST00000193703.5;ENSMUST00000195059.5	Promoter (1-2kb)	ENSMUSG00000022995	Enah	ENAH actin regulator
chr12	30103263	30103265	cg30504464_BC21	-0.239056	0.513407	3.34472e-05	0.0323568	0.446304	0.216016	0.47911	0.231286	protein_coding	ENSMUST00000021005.14	Exon (ENSMUST00000021005.14/22018, exon 8 of 17)	ENSMUSG00000020673	Tpo	thyroid peroxidase
chr15	57824966	57824968	cg33371821_BC11	-0.238448	0.647267	1.95054e-06	0.0323568	0.553613	0.323176	0.565151	0.318692	protein_coding	ENSMUST00000096430.10	Intron (ENSMUST00000096430.10/387609, intron 3 of 3)	ENSMUSG00000022365	Derl1	Der1-like domain family, member 1
chr10	13555437	13555439	cg28192569_TC21	-0.23827	0.543331	0.00041271	0.0338558	0.435476	0.26875	0.518344	0.20853	protein_coding	ENSMUST00000019944.8	Promoter (2-3kb)	ENSMUSG00000019809	Pex3	peroxisomal biogenesis factor 3
chr8	25848552	25848554	cg45499346_TC21	-0.238228	0.397812	2.88961e-05	0.0323568	0.338064	0.112864	0.37931	0.128055	protein_coding;protein_coding	ENSMUST00000110610.7;ENSMUST00000098858.10	Promoter (<=1kb)	ENSMUSG00000031575	Ash2l	ASH2 like histone lysine methyltransferase complex subunit
chr2	71140939	71140941	cg38520443_BC11	-0.238024	0.506291	0.000321284	0.0329221	0.47976	0.178575	0.43016	0.255295	protein_coding	ENSMUST00000028403.2	3' UTR	ENSMUSG00000027015	Cybrd1	cytochrome b reductase 1
chr11	121146282	121146284	cg30301119_BC11	-0.237976	0.53037	0.00123374	0.0414734	0.387601	0.0931909	0.379975	0.198434	protein_coding;protein_coding	ENSMUST00000039088.8;ENSMUST00000155694.1	Promoter (<=1kb)	ENSMUSG00000039329	Tex19.1	testis expressed gene 19.1
chr1	135311284	135311286	cg37502787_TC11	-0.23701	0.460826	1.07906e-05	0.0323568	0.357923	0.103891	0.355854	0.135867	protein_coding;protein_coding;protein_coding;protein_coding	ENSMUST00000081104.9;ENSMUST00000125454.2;ENSMUST00000134088.2;ENSMUST00000152706.1	Promoter (<=1kb)	ENSMUSG00000062580	Timm17a	translocase of inner mitochondrial membrane 17a
chr17	21968235	21968237	cg34711407_BC11	-0.236416	0.631009	4.04889e-06	0.0323568	0.562526	0.31114	0.55462	0.333173	processed_pseudogene;protein_coding;protein_coding;protein_coding	ENSMUST00000153199.1;ENSMUST00000055349.14;ENSMUST00000153985.7;ENSMUST00000174015.7	Exon (ENSMUST00000153199.1/ENSMUST00000153199.1, exon 1 of 1)	ENSMUSG00000053347	Zfp943	zinc finger prtoein 943
chr2	34650490	34650492	cg38270774_BC21	-0.236201	0.606131	0.000164713	0.0323568	0.544426	0.364026	0.584839	0.292837	processed_pseudogene	ENSMUST00000117516.1	Distal Intergenic	ENSMUSG00000038696	Mapkap1	mitogen-activated protein kinase associated protein 1
chr7	102106940	102106942	cg44932237_BC21	-0.235696	0.481887	0.000184384	0.0323568	0.445445	0.172571	0.444741	0.246223	protein_coding;protein_coding;protein_coding;protein_coding	ENSMUST00000033300.3;ENSMUST00000209809.1;ENSMUST00000210211.1;ENSMUST00000211553.1	Exon (ENSMUST00000033300.3/11870, exon 3 of 5)	ENSMUSG00000070424	Art5	ADP-ribosyltransferase 5
chr1	77506976	77506978	cg37115628_TC11	-0.234325	0.474534	0.000169861	0.0323568	0.417977	0.148458	0.419288	0.220157	protein_coding;protein_coding;protein_coding;protein_coding;protein_coding;protein_coding	ENSMUST00000027451.12;ENSMUST00000186930.1;ENSMUST00000188797.6;ENSMUST00000188952.6;ENSMUST00000189934.1;ENSMUST00000190149.6	3' UTR	ENSMUSG00000026235	Epha4	Eph receptor A4
chr10	20951972	20951974	cg28248061_BC11	-0.233799	0.439429	1.10418e-05	0.0323568	0.366106	0.119251	0.36538	0.144638	protein_coding;protein_coding	ENSMUST00000105525.11;ENSMUST00000214745.1	Promoter (<=1kb)	ENSMUSG00000019986	Ahi1	Abelson helper integration site 1
chr13	9494873	9494875	cg31254393_TC11	-0.233766	0.734618	0.000556464	0.0350668	0.624088	0.467736	0.686033	0.374854	protein_coding;protein_coding;protein_coding	ENSMUST00000166299.1;ENSMUST00000169960.9;ENSMUST00000174552.7	Exon (ENSMUST00000169960.9/208440, exon 3 of 36)	ENSMUSG00000048264	Dip2c	disco interacting protein 2 homolog C
chr8	125669937	125669939	cg46354352_BC11	-0.233691	0.377979	0.00185389	0.0469343	0.391061	0.0864501	0.370141	0.207371	protein_coding	ENSMUST00000053078.4	Promoter (<=1kb)	ENSMUSG00000050930	Map10	microtubule-associated protein 10
chr7	42878405	42878407	cg44488538_TC11	-0.233353	0.576103	5.83683e-05	0.0323568	0.521034	0.271305	0.534397	0.317419	processed_pseudogene	ENSMUST00000172692.1	Distal Intergenic	ENSMUSG00000092225	Gm2381	zinc finger protein 936 pseudogene
chr2	122638320	122638322	cg38896458_BC11	-0.232691	0.426331	0.000450575	0.034198	0.398371	0.101015	0.360234	0.192207	protein_coding;protein_coding;protein_coding;protein_coding	ENSMUST00000047498.14;ENSMUST00000110512.3;ENSMUST00000142767.7;ENSMUST00000175727.1	Promoter (<=1kb)	ENSMUSG00000033213	AA467197	expressed sequence AA467197
chr12	84457509	84457511	cg30897767_BC11	-0.232642	0.548545	8.79158e-05	0.0323568	0.478311	0.217813	0.480262	0.275476	protein_coding;protein_coding;protein_coding	ENSMUST00000137170.2;ENSMUST00000221033.1;ENSMUST00000221172.1	Promoter (<=1kb)	ENSMUSG00000085793	Lin52	lin-52 DREAM MuvB core complex component
chr15	96632339	96632341	cg33748602_BC21	-0.232328	0.600006	5.24735e-05	0.0323568	0.528201	0.337921	0.576036	0.30166	protein_coding;protein_coding;protein_coding;protein_coding;protein_coding	ENSMUST00000088452.10;ENSMUST00000088454.12;ENSMUST00000100262.3;ENSMUST00000230756.1;ENSMUST00000230767.1	Intron (ENSMUST00000088454.12/105727, intron 1 of 15)	ENSMUSG00000023169	Slc38a1	solute carrier family 38, member 1
chr5	150080990	150080992	cg43069683_BC21	-0.232012	0.431932	3.91107e-05	0.0323568	0.373721	0.130672	0.392438	0.171463	antisense;protein_coding;protein_coding;protein_coding;protein_coding	ENSMUST00000202037.1;ENSMUST00000065745.9;ENSMUST00000110496.4;ENSMUST00000131212.1;ENSMUST00000201612.1	Promoter (<=1kb)	ENSMUSG00000053368	Rxfp2	relaxin/insulin-like family peptide receptor 2
chr16	38445808	38445810	cg34146886_TC11	-0.23188	0.543364	2.29446e-05	0.0323568	0.40766	0.173953	0.424406	0.194351	protein_coding	ENSMUST00000002923.9	Exon (ENSMUST00000002923.9/11544, exon 4 of 4)	ENSMUSG00000002844	Adprh	ADP-ribosylarginine hydrolase
chr17	56075362	56075364	cg35049654_BC11	-0.23181	0.383631	1.12889e-05	0.0323568	0.333193	0.102008	0.351398	0.118964	protein_coding;protein_coding;protein_coding;protein_coding	ENSMUST00000019722.11;ENSMUST00000139371.1;ENSMUST00000146467.1;ENSMUST00000151943.7	Promoter (<=1kb)	ENSMUSG00000019578	Ubxn6	UBX domain protein 6
chr7	24676692	24676694	cg44321638_TC11	-0.231532	0.617114	0.000536777	0.0349285	0.540213	0.251071	0.520509	0.346586	protein_coding;protein_coding	ENSMUST00000205488.1;ENSMUST00000206390.1	Promoter (<=1kb)	ENSMUSG00000062773	Tex101	testis expressed gene 101
chr5	24325119	24325121	cg41932866_TC11	-0.231045	0.619608	6.0274e-06	0.0323568	0.541976	0.326267	0.564442	0.318061	protein_coding;protein_coding;protein_coding	ENSMUST00000036092.9;ENSMUST00000115098.6;ENSMUST00000126791.1	Promoter (<=1kb)	ENSMUSG00000038319	Kcnh2	potassium voltage-gated channel, subfamily H (eag-related), member 2
chr17	34934321	34934323	cg34872052_BC11	-0.230952	0.511196	0.000123839	0.0323568	0.390454	0.149634	0.419653	0.198569	protein_coding;protein_coding	ENSMUST00000007253.5;ENSMUST00000173269.1	Promoter (2-3kb)	ENSMUSG00000007038	Neu1	neuraminidase 1
chr1	75509803	75509805	cg37100978_TC11	-0.230946	0.525649	2.97296e-06	0.0323568	0.467598	0.229712	0.465583	0.241579	protein_coding	ENSMUST00000037330.4	Promoter (2-3kb)	ENSMUSG00000032968	Inha	inhibin alpha
chr2	23509235	23509237	cg38140020_TC11	-0.230469	0.68945	8.16619e-05	0.0323568	0.613554	0.356372	0.610609	0.406853	processed_pseudogene;protein_coding	ENSMUST00000117500.1;ENSMUST00000132484.6	3' UTR	ENSMUSG00000026771	Spopl	speckle-type BTB/POZ protein-like
chr19	61228394	61228396	cg36602033_TC21	-0.230437	0.490269	1.95067e-05	0.0323568	0.445263	0.221154	0.473846	0.237082	protein_coding;protein_coding;protein_coding;protein_coding;protein_coding;protein_coding	ENSMUST00000076046.6;ENSMUST00000235483.1;ENSMUST00000235987.1;ENSMUST00000237286.1;ENSMUST00000237386.1;ENSMUST00000237877.1	Promoter (<=1kb)	ENSMUSG00000059326	Csf2ra	colony stimulating factor 2 receptor, alpha, low-affinity (granulocyte-macrophage)
chr18	68339691	68339693	cg35870977_BC11	-0.230407	0.473644	0.000597469	0.0354921	0.348553	0.100209	0.385026	0.172555	protein_coding;protein_coding	ENSMUST00000172148.3;ENSMUST00000239469.1	Promoter (2-3kb)	ENSMUSG00000007480	Mc5r	melanocortin 5 receptor
chrX	79635534	79635536	cg47770588_BC11	-0.23034	0.55464	3.88125e-06	0.0323568	0.458615	0.244001	0.475028	0.228962	protein_coding;protein_coding	ENSMUST00000052283.6;ENSMUST00000114016.9	Promoter (<=1kb)	ENSMUSG00000046942	Mageb16	MAGE family member B16
chr7	30099598	30099600	cg44387645_BC11	-0.230151	0.488276	1.8748e-05	0.0323568	0.375436	0.133422	0.386922	0.168634	protein_coding;protein_coding;protein_coding;protein_coding;protein_coding;protein_coding;protein_coding	ENSMUST00000050735.11;ENSMUST00000108200.1;ENSMUST00000123095.7;ENSMUST00000130526.1;ENSMUST00000134365.7;ENSMUST00000149302.1;ENSMUST00000182136.1	5' UTR	ENSMUSG00000049421	Zfp260	zinc finger protein 260
chr19	6184559	6184561	cg36105095_BC11	-0.229917	0.537099	0.000979163	0.0395159	0.438061	0.156526	0.437754	0.259453	protein_coding;protein_coding	ENSMUST00000025699.8;ENSMUST00000113528.1	Promoter (<=1kb)	ENSMUSG00000024786	Majin	membrane anchored junction protein
chr11	121830435	121830437	cg30308027_BC11	-0.22985	0.50972	9.63824e-05	0.0323568	0.456853	0.193764	0.452755	0.256142	antisense;protein_coding;protein_coding	ENSMUST00000126556.1;ENSMUST00000036690.6;ENSMUST00000125199.1	Promoter (<=1kb)	ENSMUSG00000039198	Ptchd3	patched domain containing 3
chr1	135631875	135631877	cg37506826_BC11	-0.229825	0.388687	0.000157257	0.0323568	0.310601	0.0844257	0.355969	0.122494	protein_coding;protein_coding	ENSMUST00000112103.1;ENSMUST00000190298.7	Intron (ENSMUST00000190298.7/215690, intron 1 of 30)	ENSMUSG00000009418	Nav1	neuron navigator 1
chr4	139338403	139338405	cg41595476_TC11	-0.229466	0.522189	3.96136e-05	0.0323568	0.483974	0.235174	0.464689	0.254557	unprocessed_pseudogene	ENSMUST00000239093.1	Distal Intergenic	ENSMUSG00000028741	Mrto4	mRNA turnover 4, ribosome maturation factor
chr5	92140955	92140957	cg42415664_BC21	-0.229428	0.46721	0.000312813	0.032875	0.369188	0.161132	0.43328	0.18248	processed_pseudogene;protein_coding;protein_coding;protein_coding;protein_coding	ENSMUST00000121821.1;ENSMUST00000031355.9;ENSMUST00000201380.1;ENSMUST00000201642.1;ENSMUST00000202155.1	Promoter (2-3kb)	ENSMUSG00000029407	Uso1	USO1 vesicle docking factor
chr10	42197357	42197359	cg28396525_TC11	-0.229415	0.595351	0.000987141	0.0395159	0.441971	0.163644	0.443392	0.262888	protein_coding;protein_coding;protein_coding	ENSMUST00000056974.3;ENSMUST00000105502.7;ENSMUST00000175881.7	Exon (ENSMUST00000105502.7/56484, exon 3 of 4)	ENSMUSG00000048756	Foxo3	forkhead box O3
chr5	76331147	76331149	cg42318682_BC11	-0.228973	0.47524	7.28209e-06	0.0323568	0.418812	0.191457	0.42434	0.193748	processed_transcript;protein_coding;protein_coding	ENSMUST00000132154.1;ENSMUST00000031145.6;ENSMUST00000122213.7	Promoter (<=1kb)	ENSMUSG00000029235	Pdcl2	phosducin-like 2
chr9	73102534	73102536	cg46953521_BC21	-0.228853	0.482076	0.000552398	0.0350296	0.35299	0.167889	0.437052	0.164447	protein_coding;protein_coding;protein_coding;protein_coding;protein_coding	ENSMUST00000174203.2;ENSMUST00000034737.12;ENSMUST00000167514.1;ENSMUST00000172578.1;ENSMUST00000173734.8	Promoter (<=1kb)	ENSMUSG00000092622	Khdc3	KH domain containing 3, subcortical maternal complex member
chr5	53557188	53557190	cg42157009_TC21	-0.228614	0.460516	9.11866e-05	0.0323568	0.369464	0.186178	0.433734	0.159792	protein_coding;protein_coding;protein_coding	ENSMUST00000087360.8;ENSMUST00000201721.1;ENSMUST00000201991.3	Promoter (1-2kb)	ENSMUSG00000039191	Rbpj	recombination signal binding protein for immunoglobulin kappa J region
chr11	72362138	72362140	cg29739011_TC21	-0.228303	0.481798	0.000266158	0.0326018	0.409085	0.212875	0.481293	0.220897	protein_coding;protein_coding;protein_coding	ENSMUST00000021155.3;ENSMUST00000108502.7;ENSMUST00000108503.8	Promoter (<=1kb)	ENSMUSG00000020799	Tekt1	tektin 1
chr6	22343935	22343937	cg43203945_BC11	-0.228186	0.559546	7.97066e-06	0.0323568	0.484795	0.235364	0.472327	0.265387	protein_coding;protein_coding;protein_coding;protein_coding;protein_coding	ENSMUST00000081288.13;ENSMUST00000163371.7;ENSMUST00000163963.7;ENSMUST00000165576.7;ENSMUST00000168965.2	Promoter (<=1kb)	ENSMUSG00000029672	Fam3c	FAM3 metabolism regulating signaling molecule C
chr9	113587099	113587101	cg47288194_BC11	-0.227975	0.572126	8.05561e-06	0.0323568	0.506485	0.263087	0.505386	0.292836	lincRNA;lincRNA	ENSMUST00000209241.1;ENSMUST00000209897.1	Promoter (<=1kb)	ENSMUSG00000109890	AU023762	expressed sequence AU023762
chr11	87405114	87405116	cg29890784_BC11	-0.227964	0.438045	6.12078e-05	0.0323568	0.37854	0.120629	0.373348	0.175332	protein_coding;protein_coding;protein_coding;protein_coding;protein_coding	ENSMUST00000007790.10;ENSMUST00000067692.12;ENSMUST00000129400.1;ENSMUST00000153073.7;ENSMUST00000060835.11	Promoter (<=1kb)	ENSMUSG00000010342	Tex14	testis expressed gene 14
chr16	76323545	76323547	cg34376988_BC21	-0.227939	0.427211	0.000298588	0.032676	0.358542	0.167436	0.436403	0.171631	protein_coding;protein_coding;protein_coding;protein_coding;protein_coding	ENSMUST00000054178.7;ENSMUST00000121927.7;ENSMUST00000140483.1;ENSMUST00000231304.1;ENSMUST00000231585.1	Promoter (<=1kb)	ENSMUSG00000048490	Nrip1	nuclear receptor interacting protein 1
chr8	95825368	95825370	cg46041681_BC11	-0.227358	0.430535	0.000646107	0.0361692	0.271382	0.0291849	0.312595	0.100077	protein_coding	ENSMUST00000074053.5	Exon (ENSMUST00000074053.5/ENSMUST00000074053.5, exon 1 of 1)	ENSMUSG00000036534	Slc38a7	solute carrier family 38, member 7
chr6	82947183	82947185	cg43616917_BC11	-0.227351	0.499232	0.000239078	0.0325816	0.452494	0.204375	0.45906	0.252477	protein_coding	ENSMUST00000113980.3	Promoter (<=1kb)	ENSMUSG00000030041	M1ap	meiosis 1 associated protein
chr6	49395744	49395746	cg43397704_BC11	-0.227291	0.509334	0.000139385	0.0323568	0.417969	0.167354	0.432008	0.22804	protein_coding;protein_coding;protein_coding	ENSMUST00000024171.13;ENSMUST00000163954.7;ENSMUST00000172459.7	Promoter (<=1kb)	ENSMUSG00000023403	Stk31	serine threonine kinase 31
chr16	55905535	55905537	cg34256566_TC11	-0.227179	0.574367	2.06054e-05	0.0323568	0.424013	0.208006	0.456	0.217649	protein_coding;protein_coding;protein_coding	ENSMUST00000023270.13;ENSMUST00000117468.7;ENSMUST00000118500.7	Exon (ENSMUST00000023270.13/74201, exon 11 of 11)	ENSMUSG00000075033	Nxpe3	neurexophilin and PC-esterase domain family, member 3
chr10	88682990	88682992	cg28810431_BC11	-0.22681	0.435466	1.66718e-05	0.0323568	0.354621	0.101391	0.341967	0.141575	protein_coding;protein_coding;protein_coding;protein_coding	ENSMUST00000004473.14;ENSMUST00000133724.7;ENSMUST00000138734.1;ENSMUST00000144338.1	Promoter (<=1kb)	ENSMUSG00000004359	Spic	Spi-C transcription factor (Spi-1/PU.1 related)
chr5	109555037	109555039	cg42566078_BC11	-0.226372	0.526956	4.2282e-05	0.0323568	0.451833	0.218664	0.473531	0.253956	protein_coding;protein_coding;protein_coding;unprocessed_pseudogene	ENSMUST00000044579.11;ENSMUST00000198960.1;ENSMUST00000200284.4;ENSMUST00000196881.1	Promoter (1-2kb)	ENSMUSG00000033467	Crlf2	cytokine receptor-like factor 2
chr2	177925461	177925463	cg39397525_TC11	-0.226205	0.476562	4.28681e-05	0.0323568	0.415796	0.150973	0.378022	0.190435	protein_coding;protein_coding	ENSMUST00000081529.10;ENSMUST00000108934.8	Promoter (<=1kb)	ENSMUSG00000074529	Zfp972	zinc finger protein 972
chr1	192444138	192444140	cg37977535_BC11	-0.225937	0.480029	0.00106114	0.0400387	0.30301	0.096355	0.376527	0.131308	protein_coding;protein_coding;protein_coding	ENSMUST00000078470.11;ENSMUST00000110844.2;ENSMUST00000151152.2	Intron (ENSMUST00000078470.11/16510, intron 10 of 10)	ENSMUSG00000058248	Kcnh1	potassium voltage-gated channel, subfamily H (eag-related), member 1
chr11	88132058	88132060	cg29899774_BC11	-0.225642	0.454205	0.000173548	0.0323568	0.400594	0.16349	0.428094	0.213913	protein_coding;protein_coding	ENSMUST00000018522.12;ENSMUST00000133149.1	Intron (ENSMUST00000018522.12/103841, intron 1 of 10)	ENSMUSG00000018378	Cuedc1	CUE domain containing 1
chr5	150436890	150436892	cg43073914_BC11	-0.225444	0.57057	0.000891754	0.0388679	0.394584	0.162859	0.41606	0.196898	protein_coding;protein_coding;protein_coding	ENSMUST00000087204.8;ENSMUST00000202566.3;ENSMUST00000239118.1	Promoter (<=1kb)	ENSMUSG00000056602	Fry	FRY microtubule binding protein
chr4	40972138	40972140	cg40786223_BC11	-0.225239	0.426937	7.6155e-05	0.0323568	0.342528	0.102756	0.349811	0.139104	protein_coding;protein_coding;protein_coding	ENSMUST00000030133.14;ENSMUST00000091614.6;ENSMUST00000098143.10	Promoter (1-2kb)	ENSMUSG00000028423	Nfx1	nuclear transcription factor, X-box binding 1
chr8	108956617	108956619	cg46140676_TC21	-0.22501	0.575788	4.20902e-05	0.0323568	0.427774	0.206964	0.461777	0.232568	protein_coding;protein_coding	ENSMUST00000043896.9;ENSMUST00000220518.1	Exon (ENSMUST00000220518.1/11906, exon 16 of 16)	ENSMUSG00000093241	Mir3108	microRNA 3108
chr17	87949925	87949927	cg35337983_TC11	-0.224993	0.578884	0.000259023	0.0326018	0.474506	0.222074	0.477316	0.279762	processed_pseudogene	ENSMUST00000234870.1	Exon (ENSMUST00000234870.1/ENSMUST00000234870.1, exon 1 of 1)	ENSMUSG00000005370	Msh6	mutS homolog 6
chr2	168935334	168935336	cg39313906_BC11	-0.22475	0.524284	0.000330322	0.0331976	0.418963	0.147012	0.403368	0.225819	protein_coding;protein_coding;protein_coding	ENSMUST00000087971.10;ENSMUST00000109161.2;ENSMUST00000109162.8	Exon (ENSMUST00000109162.8/22722, exon 5 of 9)	ENSMUSG00000027551	Zfp64	zinc finger protein 64
chr7	28269563	28269565	cg44361579_BC21	-0.224746	0.515744	0.000240803	0.0325872	0.388552	0.22486	0.454463	0.168663			Promoter (1-2kb)	ENSMUSG00000046058	Eid2	EP300 interacting inhibitor of differentiation 2
chr11	31965848	31965850	cg29374132_TC21	-0.224578	0.569908	1.86929e-05	0.0323568	0.514213	0.291688	0.539942	0.313311	protein_coding	ENSMUST00000102829.3	Promoter (<=1kb)	ENSMUSG00000020299	4930524B15Rik	RIKEN cDNA 4930524B15 gene
chr8	45065178	45065180	cg45640732_BC21	-0.223845	0.368102	0.000213878	0.032574	0.301694	0.0691347	0.336652	0.121521	lincRNA	ENSMUST00000139751.1	Promoter (<=1kb)	ENSMUSG00000066158	AY512931	cDNA sequence AY512931
chr8	3679274	3679276	cg45316342_TC11	-0.223726	0.585523	4.76078e-06	0.0323568	0.49654	0.272405	0.507467	0.28415	protein_coding;protein_coding	ENSMUST00000044857.3;ENSMUST00000207787.1	Promoter (2-3kb)	ENSMUSG00000040236	Trappc5	trafficking protein particle complex 5
chr7	127444428	127444430	cg45132999_TC11	-0.223646	0.529262	9.91135e-06	0.0323568	0.391526	0.179009	0.413711	0.178937	protein_coding;protein_coding	ENSMUST00000053392.10;ENSMUST00000106299.1	Exon (ENSMUST00000053392.10/71131, exon 3 of 3)	ENSMUSG00000048921	Zfp689	zinc finger protein 689
chr16	38609217	38609219	cg34149123_TC11	-0.223581	0.694135	6.91945e-05	0.0323568	0.633142	0.37024	0.612646	0.428387	protein_coding	ENSMUST00000023487.4	Exon (ENSMUST00000023487.4/12549, exon 10 of 12)	ENSMUSG00000002845	Tmem39a	transmembrane protein 39a
chr16	48283509	48283511	cg34210856_TC21	-0.223199	0.504882	0.000231737	0.032574	0.352422	0.182214	0.42648	0.15029	protein_coding;protein_coding;protein_coding	ENSMUST00000050705.3;ENSMUST00000096045.8;ENSMUST00000231359.1	Promoter (<=1kb)	ENSMUSG00000058550	Dppa4	developmental pluripotency associated 4
chr19	41088638	41088640	cg36392429_BC11	-0.22293	0.487286	1.80879e-05	0.0323568	0.458182	0.216704	0.455311	0.250927	protein_coding;protein_coding	ENSMUST00000025986.14;ENSMUST00000169941.1	Intron (ENSMUST00000025986.14/24087, intron 19 of 20)	ENSMUSG00000050121	Opalin	oligodendrocytic myelin paranodal and inner loop protein
chr8	25886777	25886779	cg45499743_BC11	-0.222646	0.618989	0.000783187	0.0376537	0.504288	0.27074	0.545969	0.334224	protein_coding	ENSMUST00000098858.10	Exon (ENSMUST00000098858.10/16532, exon 11 of 27)	ENSMUSG00000031576	Kcnu1	potassium channel, subfamily U, member 1
chr7	13043381	13043383	cg44241255_TC21	-0.222638	0.435643	5.16467e-05	0.0323568	0.375213	0.150065	0.401184	0.181056	protein_coding;protein_coding;protein_coding;protein_coding;protein_coding	ENSMUST00000069289.14;ENSMUST00000182087.1;ENSMUST00000182293.7;ENSMUST00000182490.1;ENSMUST00000182515.7	3' UTR	ENSMUSG00000005575	Ube2m	ubiquitin-conjugating enzyme E2M
chr4	105169335	105169337	cg41229353_BC11	-0.221712	0.363377	8.65908e-05	0.0323568	0.303093	0.0764148	0.333131	0.116385	protein_coding	ENSMUST00000064139.7	Intron (ENSMUST00000064139.7/67916, intron 1 of 5)	ENSMUSG00000028517	Plpp3	phospholipid phosphatase 3
chr1	75360387	75360389	cg37097771_TC11	-0.22165	0.460491	0.00073324	0.0370531	0.339047	0.0913178	0.365454	0.169884	protein_coding;protein_coding	ENSMUST00000027409.9;ENSMUST00000144894.1	Promoter (<=1kb)	ENSMUSG00000026208	Des	desmin
chr7	41560313	41560315	cg44481142_BC21	-0.221648	0.523594	0.000350846	0.0333769	0.377478	0.219399	0.457045	0.171827	protein_coding;protein_coding;protein_coding	ENSMUST00000073410.11;ENSMUST00000110214.8;ENSMUST00000164677.1	Intron (ENSMUST00000073410.11/ENSMUST00000073410.11, intron 1 of 3)	ENSMUSG00000074166	AW146154	expressed sequence AW146154
chr6	122626865	122626867	cg43947185_TC11	-0.221471	0.41637	0.000117684	0.0323568	0.373376	0.121074	0.36734	0.1767	protein_coding;protein_coding	ENSMUST00000049644.8;ENSMUST00000123429.1	Promoter (<=1kb)	ENSMUSG00000046323	Dppa3	developmental pluripotency-associated 3
chrX	7573706	7573708	cg47425903_TC11	-0.22116	0.403122	0.00193341	0.0475416	0.435085	0.120398	0.364971	0.237338	antisense;antisense;protein_coding;processed_transcript;protein_coding;protein_coding;protein_coding	ENSMUST00000144719.8;ENSMUST00000149124.1;ENSMUST00000234896.1;ENSMUST00000126170.3;ENSMUST00000115742.8;ENSMUST00000132788.1;ENSMUST00000150787.7	Promoter (<=1kb)	ENSMUSG00000039545	Flicr	Foxp3 regulating long intergenic noncoding RNA
chr3	3309163	3309165	cg39442188_TC11	-0.220996	0.486968	2.06294e-05	0.0323568	0.340986	0.14473	0.367289	0.121553			Distal Intergenic	ENSMUSG00000017688	Hnf4g	hepatocyte nuclear factor 4, gamma
chr1	14231367	14231369	cg36668521_TC11	-0.220953	0.53584	8.1929e-06	0.0323568	0.436748	0.21355	0.445512	0.226804	protein_coding;protein_coding;protein_coding;protein_coding;protein_coding	ENSMUST00000027066.12;ENSMUST00000080664.13;ENSMUST00000168081.8;ENSMUST00000189526.1;ENSMUST00000190337.6	Promoter (<=1kb)	ENSMUSG00000025932	Eya1	EYA transcriptional coactivator and phosphatase 1
chr5	136231932	136231934	cg42901736_BC11	-0.220422	0.542558	3.80991e-05	0.0323568	0.480141	0.232807	0.465988	0.272478	protein_coding;protein_coding;protein_coding	ENSMUST00000005188.13;ENSMUST00000196397.4;ENSMUST00000196447.1	Exon (ENSMUST00000196397.4/23921, exon 2 of 9)	ENSMUSG00000005057	Sh2b2	SH2B adaptor protein 2
chr7	125444737	125444739	cg45107838_TC21	-0.220267	0.298272	7.30815e-06	0.0323568	0.301899	0.0693811	0.302812	0.0947962	protein_coding;protein_coding	ENSMUST00000033010.8;ENSMUST00000135129.1	Promoter (<=1kb)	ENSMUSG00000030752	Kdm8	lysine (K)-specific demethylase 8
chr4	48552573	48552575	cg40866448_BC11	-0.220034	0.494682	5.95754e-05	0.0323568	0.425407	0.180227	0.421658	0.226769	protein_coding;protein_coding;protein_coding	ENSMUST00000061135.7;ENSMUST00000064807.8;ENSMUST00000107704.1	Exon (ENSMUST00000061135.7/66665, exon 2 of 3)	ENSMUSG00000039693	Msantd3	Myb/SANT-like DNA-binding domain containing 3
chrX	110814763	110814765	cg47927984_BC11	-0.219703	0.366674	0.000693679	0.0366214	0.354313	0.0644799	0.309956	0.160383	protein_coding	ENSMUST00000078229.4	Promoter (<=1kb)	ENSMUSG00000056854	Pou3f4	POU domain, class 3, transcription factor 4
chr15	8708668	8708670	cg33056852_TC21	-0.219553	0.417696	4.30049e-05	0.0323568	0.358702	0.126601	0.371699	0.164695	protein_coding;protein_coding;protein_coding;protein_coding;protein_coding	ENSMUST00000005493.13;ENSMUST00000129325.1;ENSMUST00000133309.1;ENSMUST00000153455.7;ENSMUST00000157065.1	Promoter (<=1kb)	ENSMUSG00000005360	Slc1a3	solute carrier family 1 (glial high affinity glutamate transporter), member 3
chr12	55066965	55066967	cg30664937_BC21	-0.219429	0.50604	0.000128981	0.0323568	0.418325	0.224305	0.475253	0.230414	protein_coding;protein_coding;protein_coding;processed_pseudogene	ENSMUST00000021406.5;ENSMUST00000156852.1;ENSMUST00000222572.1;ENSMUST00000222661.1	Intron (ENSMUST00000021406.5/72658, intron 1 of 7)	ENSMUSG00000062198	2700097O09Rik	RIKEN cDNA 2700097O09 gene
chr2	90783609	90783611	cg38665347_TC11	-0.219426	0.520383	0.000278971	0.0326018	0.430874	0.207516	0.464676	0.249181	protein_coding;protein_coding;protein_coding;protein_coding;protein_coding;protein_coding;protein_coding;protein_coding	ENSMUST00000037206.10;ENSMUST00000037219.11;ENSMUST00000051831.12;ENSMUST00000111481.1;ENSMUST00000136058.7;ENSMUST00000149037.7;ENSMUST00000149361.1;ENSMUST00000170320.7	Promoter (<=1kb)	ENSMUSG00000040812	Agbl2	ATP/GTP binding protein-like 2
chr16	38445946	38445948	cg34146894_BC11	-0.219244	0.599653	6.08629e-06	0.0323568	0.50043	0.287319	0.519498	0.294122	protein_coding	ENSMUST00000002923.9	Exon (ENSMUST00000002923.9/11544, exon 4 of 4)	ENSMUSG00000002844	Adprh	ADP-ribosylarginine hydrolase
chr3	108239720	108239722	cg40169620_TC11	-0.219084	0.589687	8.74156e-05	0.0323568	0.455007	0.209679	0.43718	0.24434	processed_pseudogene;lincRNA	ENSMUST00000119163.1;ENSMUST00000198175.1	Exon (ENSMUST00000198175.1/ENSMUST00000198175.1, exon 3 of 3)	ENSMUSG00000027887	Sypl2	synaptophysin-like 2
chr1	166238805	166238807	cg37728017_BC11	-0.219012	0.543782	0.00351535	0.0591741	0.530398	0.241269	0.521974	0.373079	protein_coding;protein_coding	ENSMUST00000038782.3;ENSMUST00000194057.5	Promoter (<=1kb)	ENSMUSG00000040629	Mael	maelstrom spermatogenic transposon silencer
chr18	37638491	37638493	cg35614244_BC11	-0.21863	0.652872	0.000114189	0.0323568	0.579865	0.325973	0.570294	0.386927	protein_coding;protein_coding;protein_coding;protein_coding;protein_coding;protein_coding	ENSMUST00000194544.1;ENSMUST00000193984.1;ENSMUST00000115661.4;ENSMUST00000058635.4;ENSMUST00000239189.1;ENSMUST00000239320.1	Promoter (<=1kb)	ENSMUSG00000050304	Slc25a2	solute carrier family 25 (mitochondrial carrier, ornithine transporter) member 2
chr8	4249344	4249346	cg45320726_BC11	-0.218516	0.415008	8.46462e-06	0.0323568	0.349962	0.135233	0.365641	0.143337	protein_coding;protein_coding;protein_coding;protein_coding;protein_coding	ENSMUST00000145165.7;ENSMUST00000110993.1;ENSMUST00000124750.1;ENSMUST00000142865.1;ENSMUST00000209051.1	Promoter (<=1kb)	ENSMUSG00000089736	Tgfbr3l	transforming growth factor, beta receptor III-like
chr16	36789615	36789617	cg34132474_TC11	-0.218501	0.50111	0.000181141	0.0323568	0.387464	0.168416	0.427624	0.209671	miRNA	ENSMUST00000175199.1	Distal Intergenic	ENSMUSG00000022899	Slc15a2	solute carrier family 15 (H+/peptide transporter), member 2
chr11	104571627	104571629	cg30092595_BC11	-0.218357	0.445606	5.3787e-05	0.0323568	0.275042	0.0883984	0.298538	0.0484668	processed_pseudogene;protein_coding	ENSMUST00000117888.1;ENSMUST00000018800.8	Intron (ENSMUST00000018800.8/17896, intron 2 of 8)	ENSMUSG00000061086	Myl4	myosin, light polypeptide 4
chr5	52368750	52368752	cg42143828_TC11	-0.218051	0.402186	3.81502e-05	0.0323568	0.336072	0.0942086	0.327152	0.132913	protein_coding	ENSMUST00000101208.5	3' UTR	ENSMUSG00000072941	Sod3	superoxide dismutase 3, extracellular
chrX	74006729	74006731	cg47741142_BC11	-0.217956	0.461083	0.000107475	0.0323568	0.322298	0.0600512	0.296225	0.12256	processed_pseudogene	ENSMUST00000120692.1	Exon (ENSMUST00000120692.1/ENSMUST00000120692.1, exon 1 of 1)	ENSMUSG00000031392	Irak1	interleukin-1 receptor-associated kinase 1
chr5	149641682	149641684	cg43064457_BC11	-0.2179	0.43151	8.15393e-06	0.0323568	0.35112	0.120401	0.349823	0.144743	lincRNA	ENSMUST00000202583.1	Exon (ENSMUST00000202583.1/ENSMUST00000202583.1, exon 1 of 2)	ENSMUSG00000029657	Hsph1	heat shock 105kDa/110kDa protein 1
chr3	130695178	130695180	cg40330787_BC11	-0.217818	0.462282	0.00013505	0.0323568	0.373093	0.124184	0.373473	0.186745			Distal Intergenic	ENSMUSG00000041084	Ostc	oligosaccharyltransferase complex subunit (non-catalytic)
chr9	98864867	98864869	cg47140371_TC21	-0.217736	0.525299	5.76567e-05	0.0323568	0.402646	0.226632	0.454024	0.194565	protein_coding	ENSMUST00000167951.2	Promoter (<=1kb)	ENSMUSG00000090470	Prr23a3	proline rich 23A, member 3
chr19	57455364	57455366	cg36567959_TC21	-0.21745	0.464264	4.53159e-05	0.0323568	0.364612	0.177884	0.414471	0.166299	protein_coding;protein_coding;protein_coding;protein_coding	ENSMUST00000026072.4;ENSMUST00000026073.13;ENSMUST00000237166.1;ENSMUST00000238107.1	Promoter (2-3kb)	ENSMUSG00000025086	Trub1	TruB pseudouridine (psi) synthase family member 1
chr13	65259334	65259336	cg31733349_BC11	-0.217337	0.606096	6.84478e-05	0.0323568	0.525552	0.278023	0.519054	0.331909	protein_coding	ENSMUST00000099425.2	Distal Intergenic	ENSMUSG00000021514	Zfp369	zinc finger protein 369
chr10	66817533	66817535	cg28578125_BC11	-0.217094	0.4423	4.92368e-05	0.0323568	0.334826	0.139843	0.367229	0.128025	lincRNA	ENSMUST00000220426.1	Intron (ENSMUST00000220426.1/ENSMUST00000220426.1, intron 2 of 2)		1110002J07Rik	RIKEN cDNA 1110002J07 gene
chr3	96685010	96685012	cg40067736_TC11	-0.217071	0.485805	0.000344066	0.0333439	0.361419	0.145243	0.389271	0.171305	protein_coding;protein_coding	ENSMUST00000048427.8;ENSMUST00000122960.5	3' UTR	ENSMUSG00000038354	Ankrd35	ankyrin repeat domain 35
chr4	150678876	150678878	cg41719978_BC11	-0.216701	0.456572	2.01172e-05	0.0323568	0.370764	0.143206	0.378592	0.172748	lincRNA	ENSMUST00000149065.1	Distal Intergenic	ENSMUSG00000039838	Slc45a1	solute carrier family 45, member 1
chr8	85007720	85007722	cg45933689_TC11	-0.216515	0.426999	0.000983101	0.0395159	0.393198	0.124358	0.386375	0.222185	protein_coding;protein_coding;protein_coding	ENSMUST00000059072.5;ENSMUST00000209322.1;ENSMUST00000209421.1	Exon (ENSMUST00000209322.1/212989, exon 9 of 9)	ENSMUSG00000052819	Best2	bestrophin 2
chr7	29087264	29087266	cg44374254_TC11	-0.21651	0.449884	0.00106487	0.0400561	0.414847	0.142577	0.403913	0.243163	protein_coding;protein_coding;protein_coding	ENSMUST00000032813.9;ENSMUST00000179893.8;ENSMUST00000214374.1	Exon (ENSMUST00000214374.1/20190, exon 34 of 109)	ENSMUSG00000089219	Mir1963	microRNA 1963
chrX	157943133	157943135	cg48142140_BC11	-0.216489	0.553318	0.000685356	0.0365931	0.503	0.211982	0.442698	0.300738	protein_coding;protein_coding	ENSMUST00000026750.14;ENSMUST00000112513.1	Intron (ENSMUST00000026750.14/245684, intron 6 of 21)	ENSMUSG00000025658	Cnksr2	connector enhancer of kinase suppressor of Ras 2
chrX	36873929	36873931	cg47555913_TC21	-0.216308	0.478575	4.08555e-05	0.0323568	0.37032	0.169563	0.388078	0.156219	protein_coding;protein_coding;protein_coding;protein_coding;protein_coding;protein_coding;protein_coding;protein_coding;protein_coding	ENSMUST00000047486.5;ENSMUST00000016452.10;ENSMUST00000200835.3;ENSMUST00000201012.1;ENSMUST00000201068.3;ENSMUST00000201117.3;ENSMUST00000202783.1;ENSMUST00000202812.1;ENSMUST00000202991.3	Promoter (<=1kb)	ENSMUSG00000006423	Steep1	STING1 ER exit protein 1
chr10	18214146	18214148	cg28222327_TC11	-0.215969	0.506635	0.000522496	0.0348611	0.291588	0.092122	0.353303	0.120831	protein_coding;protein_coding;protein_coding;protein_coding;protein_coding	ENSMUST00000080860.12;ENSMUST00000173243.7;ENSMUST00000173962.1;ENSMUST00000174592.7;ENSMUST00000174631.1	Promoter (2-3kb)	ENSMUSG00000059554	Ccdc28a	coiled-coil domain containing 28A
chr2	153364824	153364826	cg39129255_BC11	-0.215805	0.498324	5.23031e-05	0.0323568	0.446766	0.21685	0.457952	0.256259	protein_coding;protein_coding;protein_coding	ENSMUST00000109790.1;ENSMUST00000144722.1;ENSMUST00000227428.1	Intron (ENSMUST00000227428.1/228790, intron 3 of 11)	ENSMUSG00000042548	Asxl1	ASXL transcriptional regulator 1
chr17	53467336	53467338	cg35034880_TC21	-0.215418	0.466176	0.000120429	0.0323568	0.348956	0.154093	0.403316	0.167345	processed_pseudogene	ENSMUST00000232903.1	Distal Intergenic	ENSMUSG00000023931	Efhb	EF hand domain family, member B
chr7	5012817	5012819	cg44198524_TC11	-0.214861	0.525535	2.51674e-05	0.0323568	0.395453	0.21189	0.430271	0.184113	protein_coding;protein_coding;protein_coding;protein_coding;protein_coding;protein_coding;protein_coding;protein_coding	ENSMUST00000077385.14;ENSMUST00000165320.2;ENSMUST00000167804.8;ENSMUST00000207030.1;ENSMUST00000207691.1;ENSMUST00000207946.1;ENSMUST00000208944.1;ENSMUST00000209060.1	Promoter (<=1kb)	ENSMUSG00000061374	Fiz1	Flt3 interacting zinc finger protein 1
chr18	47154200	47154202	cg35689092_BC11	-0.214741	0.494955	0.000154234	0.0323568	0.349652	0.16687	0.406307	0.159607	protein_coding;miRNA;processed_transcript;processed_transcript	ENSMUST00000234124.1;ENSMUST00000175417.1;ENSMUST00000234007.1;ENSMUST00000234752.1	Exon (ENSMUST00000234007.1/ENSMUST00000234007.1, exon 1 of 1)	ENSMUSG00000019647	Sema6a	sema domain, transmembrane domain (TM), and cytoplasmic domain, (semaphorin) 6A
chr14	48749263	48749265	cg32456569_BC21	-0.214416	0.561506	0.000322002	0.0329221	0.43672	0.282545	0.512419	0.237761	lincRNA;lincRNA;lincRNA;lincRNA	ENSMUST00000183803.7;ENSMUST00000227221.1;ENSMUST00000227424.1;ENSMUST00000228153.1	Intron (ENSMUST00000228153.1/606497, intron 2 of 4)	ENSMUSG00000021848	Otx2	orthodenticle homeobox 2
chr16	92605833	92605835	cg34504321_BC11	-0.214359	0.412322	2.53759e-05	0.0323568	0.315692	0.088663	0.322627	0.120937	protein_coding;protein_coding;protein_coding	ENSMUST00000023673.13;ENSMUST00000113956.9;ENSMUST00000168195.7	Exon (ENSMUST00000023673.13/12394, exon 8 of 8)	ENSMUSG00000022952	Runx1	runt related transcription factor 1
chr12	69582853	69582855	cg30751250_BC11	-0.214311	0.331045	0.000507509	0.0348249	0.328712	0.0606587	0.297274	0.136705	protein_coding;protein_coding;protein_coding;protein_coding;protein_coding	ENSMUST00000058639.10;ENSMUST00000238220.1;ENSMUST00000238319.1;ENSMUST00000238563.1;ENSMUST00000238784.1	Promoter (<=1kb)	ENSMUSG00000049882	Vcpkmt	valosin containing protein lysine (K) methyltransferase
chr11	88969318	88969320	cg29911155_BC11	-0.214178	0.653529	0.000187064	0.0323568	0.592958	0.342554	0.587615	0.409664	protein_coding	ENSMUST00000107898.7	Promoter (<=1kb)	ENSMUSG00000033983	Coil	coilin
chr10	117413751	117413753	cg29036877_TC11	-0.21407	0.372725	9.72841e-05	0.0323568	0.311902	0.0794362	0.321596	0.125922	lincRNA	ENSMUST00000220040.1	Exon (ENSMUST00000220040.1/ENSMUST00000220040.1, exon 1 of 2)	ENSMUSG00000055531	Cpsf6	cleavage and polyadenylation specific factor 6
chr2	165380553	165380555	cg39260049_TC21	-0.213812	0.584126	9.99775e-05	0.0323568	0.504346	0.270305	0.514129	0.320546	protein_coding	ENSMUST00000103084.3	Exon (ENSMUST00000103084.3/228876, exon 5 of 5)	ENSMUSG00000017667	Zfp334	zinc finger protein 334
chr13	65259193	65259195	cg31733336_BC11	-0.21381	0.506963	5.74102e-06	0.0323568	0.424482	0.220563	0.442682	0.218981	protein_coding	ENSMUST00000099425.2	Distal Intergenic	ENSMUSG00000021514	Zfp369	zinc finger protein 369
chr6	108565681	108565683	cg43825612_BC11	-0.213587	0.483687	0.000186477	0.0323568	0.362221	0.138087	0.36795	0.16491	processed_pseudogene	ENSMUST00000062429.6	Distal Intergenic	ENSMUSG00000030102	Itpr1	inositol 1,4,5-trisphosphate receptor 1
chr5	24325085	24325087	cg41932862_BC11	-0.213574	0.625894	5.36952e-06	0.0323568	0.54069	0.327427	0.551668	0.337783	protein_coding;protein_coding;protein_coding	ENSMUST00000036092.9;ENSMUST00000115098.6;ENSMUST00000126791.1	Promoter (<=1kb)	ENSMUSG00000038319	Kcnh2	potassium voltage-gated channel, subfamily H (eag-related), member 2
chr7	15971947	15971949	cg44256480_TC11	-0.213505	0.53921	0.000337536	0.0333254	0.367207	0.148853	0.395675	0.187018	protein_coding;protein_coding;protein_coding;lincRNA	ENSMUST00000094821.3;ENSMUST00000210713.1;ENSMUST00000210781.1;ENSMUST00000210035.1	Exon (ENSMUST00000210035.1/ENSMUST00000210035.1, exon 1 of 4)	ENSMUSG00000074364	Ehd2	EH-domain containing 2
chr3	49062434	49062436	cg39721602_BC11	-0.213301	0.492784	3.54572e-05	0.0323568	0.419119	0.213206	0.45124	0.23055	lincRNA	ENSMUST00000194963.1	Intron (ENSMUST00000194963.1/ENSMUST00000194963.1, intron 1 of 2)	ENSMUSG00000037892	Pcdh18	protocadherin 18
chr7	64268584	64268586	cg44638702_TC21	-0.213301	0.532822	5.81712e-06	0.0323568	0.404558	0.193119	0.415627	0.200465	protein_coding;protein_coding;protein_coding;protein_coding	ENSMUST00000085222.11;ENSMUST00000206263.1;ENSMUST00000206277.1;ENSMUST00000206314.1	Exon (ENSMUST00000085222.11/17364, exon 27 of 27)	ENSMUSG00000098910	Mir6416	microRNA 6416
chrX	159988403	159988405	cg48153389_BC11	-0.212989	0.465671	5.24668e-06	0.0323568	0.467002	0.25732	0.475929	0.259634	protein_coding	ENSMUST00000033665.8	Promoter (<=1kb)	ENSMUSG00000031303	Map3k15	mitogen-activated protein kinase kinase kinase 15
chr14	61274961	61274963	cg32563681_BC11	-0.21273	0.486	3.74086e-05	0.0323568	0.394669	0.177104	0.41456	0.206664			Distal Intergenic	ENSMUSG00000035296	Sgcg	sarcoglycan, gamma (dystrophin-associated glycoprotein)
chr3	87809409	87809411	cg39985297_TC11	-0.212498	0.385289	0.000152975	0.0323568	0.34948	0.112882	0.353608	0.165209	protein_coding;protein_coding;protein_coding;protein_coding	ENSMUST00000029711.8;ENSMUST00000107582.2;ENSMUST00000029714.14;ENSMUST00000090981.12	Exon (ENSMUST00000029711.8/23920, exon 9 of 22)	ENSMUSG00000005640	Insrr	insulin receptor-related receptor
chr1	36936815	36936817	cg36812376_BC11	-0.212157	0.390394	0.000228058	0.032574	0.297867	0.0737273	0.32429	0.124115	protein_coding;protein_coding;protein_coding	ENSMUST00000027290.11;ENSMUST00000185964.2;ENSMUST00000194563.5	Promoter (2-3kb)	ENSMUSG00000026116	Tmem131	transmembrane protein 131
chr9	98856482	98856484	cg47140257_BC11	-0.211867	0.498369	9.28471e-05	0.0323568	0.40595	0.222163	0.454087	0.21414	protein_coding	ENSMUST00000071302.2	Promoter (<=1kb)	ENSMUSG00000063058	Prr23a2	proline rich 23A, member 2
chr3	139206040	139206042	cg40402740_BC11	-0.211827	0.414505	0.000496133	0.0346143	0.348301	0.103984	0.342521	0.163184	protein_coding;protein_coding	ENSMUST00000062306.6;ENSMUST00000106239.7	Promoter (<=1kb)	ENSMUSG00000047940	Stpg2	sperm tail PG rich repeat containing 2
chr1	36269714	36269716	cg36803879_TC11	-0.211555	0.440007	0.000428603	0.0340638	0.380521	0.114831	0.352233	0.194813	protein_coding;protein_coding	ENSMUST00000056946.7;ENSMUST00000188666.2	Intron (ENSMUST00000056946.7/214854, intron 1 of 3)	ENSMUSG00000047180	Neurl3	neuralized E3 ubiquitin protein ligase 3
chr13	48626263	48626265	cg31562055_TC21	-0.211325	0.590265	0.000472969	0.0342395	0.496207	0.285433	0.534026	0.322149	protein_coding;protein_coding;protein_coding	ENSMUST00000035824.10;ENSMUST00000222028.1;ENSMUST00000223025.1	Promoter (<=1kb)	ENSMUSG00000038042	Ptpdc1	protein tyrosine phosphatase domain containing 1
chr12	88354390	88354392	cg30938461_TC11	-0.211193	0.504852	0.000155974	0.0323568	0.414076	0.182448	0.419692	0.228934	processed_pseudogene	ENSMUST00000220683.1	Exon (ENSMUST00000220683.1/ENSMUST00000220683.1, exon 1 of 1)	ENSMUSG00000021044	Adck1	aarF domain containing kinase 1
chr19	10941007	10941009	cg36153024_BC11	-0.211017	0.382086	7.16993e-05	0.0323568	0.330651	0.0923159	0.326806	0.143107	protein_coding	ENSMUST00000037261.3	Exon (ENSMUST00000037261.3/14764, exon 3 of 3)	ENSMUSG00000034117	Ptgdr2	prostaglandin D2 receptor 2
chr9	107193567	107193569	cg47223653_TC21	-0.210856	0.534273	0.000185689	0.0323568	0.43558	0.216154	0.45447	0.252185	processed_pseudogene;protein_coding;protein_coding;protein_coding;protein_coding	ENSMUST00000164248.1;ENSMUST00000044532.10;ENSMUST00000165182.1;ENSMUST00000167053.7;ENSMUST00000169164.7	Promoter (<=1kb)	ENSMUSG00000092125	AA543401	myc-like oncogene, s-myc protein pseudogene
chr1	192444455	192444457	cg37977544_BC21	-0.210763	0.53482	0.000118662	0.0323568	0.43734	0.234166	0.478938	0.260586	protein_coding;protein_coding;protein_coding	ENSMUST00000078470.11;ENSMUST00000110844.2;ENSMUST00000151152.2	Intron (ENSMUST00000078470.11/16510, intron 10 of 10)	ENSMUSG00000058248	Kcnh1	potassium voltage-gated channel, subfamily H (eag-related), member 1
chr9	59767191	59767193	cg46820114_BC21	-0.210563	0.492999	1.39947e-05	0.0323568	0.455028	0.248883	0.477912	0.262931	processed_pseudogene;protein_coding;protein_coding;protein_coding	ENSMUST00000139070.1;ENSMUST00000128341.1;ENSMUST00000135298.7;ENSMUST00000136740.7	Exon (ENSMUST00000139070.1/ENSMUST00000139070.1, exon 1 of 1)	ENSMUSG00000039585	Myo9a	myosin IXa
chr6	89356722	89356724	cg43684028_BC11	-0.210409	0.612066	9.53007e-05	0.0323568	0.42943	0.235104	0.471583	0.245092	protein_coding;protein_coding	ENSMUST00000049845.5;ENSMUST00000163139.7	Promoter (<=1kb)	ENSMUSG00000030084	Plxna1	plexin A1
chr16	21470166	21470168	cg33993643_TC11	-0.21024	0.495077	2.46737e-05	0.0323568	0.36271	0.131948	0.357979	0.168261	protein_coding;protein_coding;protein_coding;protein_coding;protein_coding;protein_coding	ENSMUST00000096191.10;ENSMUST00000096192.11;ENSMUST00000115397.7;ENSMUST00000117598.7;ENSMUST00000118923.7;ENSMUST00000125487.7	Promoter (<=1kb)	ENSMUSG00000033653	Vps8	VPS8 CORVET complex subunit
chr4	52989422	52989424	cg40890678_BC11	-0.210192	0.354901	2.50215e-05	0.0323568	0.318002	0.102349	0.31972	0.114989	protein_coding;protein_coding;protein_coding	ENSMUST00000015386.11;ENSMUST00000107666.1;ENSMUST00000188045.6	Promoter (<=1kb)	ENSMUSG00000015242	Nipsnap3a	nipsnap homolog 3A
chr12	20815894	20815896	cg30437358_BC11	-0.210119	0.498807	0.00171473	0.0457107	0.485251	0.208424	0.461305	0.317894	processed_transcript;transcribed_unprocessed_pseudogene;transcribed_unprocessed_pseudogene	ENSMUST00000189625.1;ENSMUST00000110971.2;ENSMUST00000186243.1	Promoter (<=1kb)	ENSMUSG00000099759	1700030C10Rik	RIKEN cDNA 1700030C10 gene
chr17	67848453	67848455	cg35147055_BC11	-0.210109	0.52538	0.000230377	0.032574	0.392096	0.179492	0.406131	0.198517	protein_coding;protein_coding;protein_coding	ENSMUST00000024840.11;ENSMUST00000163865.7;ENSMUST00000164647.7	Intron (ENSMUST00000024840.11/268970, intron 17 of 17)	ENSMUSG00000024043	Arhgap28	Rho GTPase activating protein 28
chr15	96711141	96711143	cg33750175_BC11	-0.209991	0.464946	9.1813e-05	0.0323568	0.382369	0.146659	0.369612	0.18534			Distal Intergenic	ENSMUSG00000022462	Slc38a2	solute carrier family 38, member 2
chr6	136817142	136817144	cg44064247_TC11	-0.20999	0.66004	1.18893e-05	0.0323568	0.516441	0.292715	0.494396	0.298142	protein_coding;protein_coding	ENSMUST00000116514.3;ENSMUST00000204129.1	Exon (ENSMUST00000116514.3/60321, exon 10 of 12)	ENSMUSG00000030216	Wbp11	WW domain binding protein 11
chr1	16651344	16651346	cg36683728_BC21	-0.209969	0.44027	0.000185601	0.0323568	0.320632	0.154575	0.3888	0.13492	protein_coding;protein_coding;protein_coding;protein_coding;protein_coding;protein_coding;protein_coding;protein_coding;protein_coding;protein_coding	ENSMUST00000115352.9;ENSMUST00000185771.6;ENSMUST00000186541.1;ENSMUST00000186701.1;ENSMUST00000186948.6;ENSMUST00000187910.6;ENSMUST00000188641.6;ENSMUST00000188987.6;ENSMUST00000190986.1;ENSMUST00000191535.1	Intron (ENSMUST00000188641.6/67923, intron 1 of 3)	ENSMUSG00000079658	Eloc	elongin C
chr12	40917453	40917455	cg30577876_BC11	-0.20991	0.412858	0.000435	0.0341326	0.368073	0.124393	0.339829	0.163688	processed_pseudogene	ENSMUST00000221023.1	Exon (ENSMUST00000221023.1/ENSMUST00000221023.1, exon 1 of 1)	ENSMUSG00000056899	Immp2l	IMP2 inner mitochondrial membrane peptidase-like (S. cerevisiae)
chr6	33440975	33440977	cg43287379_TC11	-0.209866	0.716542	0.000205437	0.032574	0.665423	0.409723	0.643552	0.479521	protein_coding;protein_coding;protein_coding;protein_coding;protein_coding	ENSMUST00000052266.14;ENSMUST00000090381.10;ENSMUST00000115080.1;ENSMUST00000132842.7;ENSMUST00000152835.1	Intron (ENSMUST00000052266.14/20336, intron 8 of 17)	ENSMUSG00000029763	Exoc4	exocyst complex component 4
chrX	96096154	96096156	cg47844107_BC11	-0.20983	0.392487	0.000162124	0.0323568	0.38467	0.131784	0.363761	0.196988	protein_coding;protein_coding;protein_coding	ENSMUST00000117399.1;ENSMUST00000135027.1;ENSMUST00000149985.7	Promoter (<=1kb)	ENSMUSG00000031207	Msn	moesin
chr8	4206243	4206245	cg45319984_BC11	-0.20975	0.462773	1.17297e-05	0.0323568	0.397205	0.16855	0.389028	0.198182	antisense;antisense;protein_coding;protein_coding;protein_coding;protein_coding;protein_coding;protein_coding;protein_coding;protein_coding	ENSMUST00000148353.3;ENSMUST00000177130.7;ENSMUST00000175650.7;ENSMUST00000176072.8;ENSMUST00000176149.8;ENSMUST00000176186.1;ENSMUST00000176645.1;ENSMUST00000176764.8;ENSMUST00000176825.2;ENSMUST00000177085.1	Promoter (<=1kb)	ENSMUSG00000011832	Evi5l	ecotropic viral integration site 5 like
chr5	65379645	65379647	cg42223025_TC11	-0.209654	0.493405	4.78623e-05	0.0323568	0.320436	0.10364	0.340437	0.137926	protein_coding	ENSMUST00000031096.10	Exon (ENSMUST00000031096.10/83379, exon 4 of 5)	ENSMUSG00000047215	Rpl9	ribosomal protein L9
chr14	54632487	54632489	cg32499440_TC11	-0.209613	0.365648	0.000353907	0.0333769	0.285171	0.0483183	0.295763	0.11339	protein_coding	ENSMUST00000067784.7	Exon (ENSMUST00000067784.7/239096, exon 12 of 12)	ENSMUSG00000059674	Cdh24	cadherin-like 24
chr17	85011050	85011052	cg35299398_TC11	-0.209498	0.68353	0.000286756	0.0326018	0.63291	0.372138	0.604095	0.44587	protein_coding;protein_coding;protein_coding;protein_coding;protein_coding;protein_coding;protein_coding	ENSMUST00000080217.13;ENSMUST00000112304.9;ENSMUST00000112305.9;ENSMUST00000112307.3;ENSMUST00000234332.1;ENSMUST00000234540.1;ENSMUST00000234851.1	Intron (ENSMUST00000112305.9/19043, intron 5 of 5)	ENSMUSG00000024131	Slc3a1	solute carrier family 3, member 1
chr11	77976388	77976390	cg29794861_BC11	-0.209393	0.556097	1.72424e-05	0.0323568	0.466611	0.256669	0.470385	0.26154	protein_coding;protein_coding;protein_coding;protein_coding;protein_coding	ENSMUST00000000646.13;ENSMUST00000093995.9;ENSMUST00000142542.7;ENSMUST00000151982.7;ENSMUST00000155087.7	Intron (ENSMUST00000093995.9/20370, intron 11 of 16)	ENSMUSG00000000632	Sez6	seizure related gene 6
chr14	45551638	45551640	cg32423291_TC11	-0.20931	0.504685	0.000103046	0.0323568	0.3766	0.175814	0.412599	0.194765	bidirectional_promoter_lncRNA;bidirectional_promoter_lncRNA;transcribed_processed_pseudogene	ENSMUST00000226815.1;ENSMUST00000227827.1;ENSMUST00000228149.1	Intron (ENSMUST00000226815.1/67651, intron 3 of 4)	ENSMUSG00000115324	4930527F14Rik	RIKEN cDNA 4930527F14 gene
chr1	75503791	75503793	cg37100742_BC11	-0.209276	0.480372	0.000394111	0.0337866	0.388342	0.135092	0.379091	0.213787	protein_coding;protein_coding;protein_coding;protein_coding;protein_coding;protein_coding	ENSMUST00000113565.2;ENSMUST00000113567.8;ENSMUST00000127507.7;ENSMUST00000129403.7;ENSMUST00000145306.1;ENSMUST00000155084.7	Promoter (<=1kb)	ENSMUSG00000026211	Obsl1	obscurin-like 1
chr3	22297544	22297546	cg39547868_TC21	-0.20907	0.544498	0.00012158	0.0323568	0.437828	0.26756	0.497856	0.249984	lincRNA	ENSMUST00000194390.1	Intron (ENSMUST00000194390.1/ENSMUST00000194390.1, intron 1 of 2)		Rprl2	ribonuclease P RNA-like 2
chr9	31948489	31948491	cg46572731_BC11	-0.208907	0.620319	9.25811e-05	0.0323568	0.489498	0.313215	0.525571	0.284041	lincRNA;processed_pseudogene	ENSMUST00000216368.1;ENSMUST00000213734.1	Exon (ENSMUST00000213734.1/ENSMUST00000213734.1, exon 1 of 1)	ENSMUSG00000032033	Barx2	BarH-like homeobox 2
chr3	41770360	41770362	cg39690138_BC11	-0.208855	0.607812	0.000393988	0.0337866	0.513129	0.268613	0.507968	0.334774	protein_coding	ENSMUST00000193075.5	Intron (ENSMUST00000193075.5/73852, intron 5 of 7)	ENSMUSG00000025766	D3Ertd751e	DNA segment, Chr 3, ERATO Doi 751, expressed
chr4	126149579	126149581	cg41416295_TC11	-0.208772	0.463172	6.86635e-05	0.0323568	0.410254	0.217654	0.448168	0.223224	protein_coding;protein_coding;protein_coding	ENSMUST00000052876.2;ENSMUST00000106150.2;ENSMUST00000106152.2	Promoter (1-2kb)	ENSMUSG00000050212	Eva1b	eva-1 homolog B (C. elegans)
chr8	71701591	71701593	cg45830215_BC11	-0.208723	0.403229	0.00173589	0.045896	0.27452	0.0633865	0.312749	0.106437	protein_coding	ENSMUST00000034260.8	Promoter (<=1kb)	ENSMUSG00000031803	B3gnt3	UDP-GlcNAc:betaGal beta-1,3-N-acetylglucosaminyltransferase 3
chr12	21784845	21784847	cg30446013_BC11	-0.208723	0.438947	3.55296e-06	0.0323568	0.400673	0.194107	0.398442	0.187563			Distal Intergenic	ENSMUSG00000076432	Ywhaq	tyrosine 3-monooxygenase/tryptophan 5-monooxygenase activation protein theta
chr1	43738005	43738007	cg36877620_BC11	-0.208621	0.580098	0.000179245	0.0323568	0.52108	0.273207	0.504453	0.335084	protein_coding	ENSMUST00000027217.8	Intron (ENSMUST00000027217.8/78896, intron 2 of 3)	ENSMUSG00000026051	Ecrg4	ECRG4 augurin precursor
chr8	111093957	111093959	cg46166550_TC11	-0.208562	0.422617	0.000356593	0.0333769	0.343525	0.114332	0.363797	0.175865	protein_coding;protein_coding;protein_coding	ENSMUST00000039333.9;ENSMUST00000135302.7;ENSMUST00000144377.1	Promoter (<=1kb)	ENSMUSG00000033624	Pdpr	pyruvate dehydrogenase phosphatase regulatory subunit
chr5	52368697	52368699	cg42143824_BC21	-0.208408	0.52621	9.64328e-05	0.0323568	0.426404	0.24534	0.48081	0.245058	protein_coding	ENSMUST00000101208.5	Exon (ENSMUST00000101208.5/20657, exon 2 of 2)	ENSMUSG00000072941	Sod3	superoxide dismutase 3, extracellular
chr15	99425954	99425956	cg33791065_TC11	-0.208376	0.478295	9.70189e-05	0.0323568	0.398266	0.162054	0.385681	0.205139	protein_coding;protein_coding;protein_coding	ENSMUST00000023747.13;ENSMUST00000160500.1;ENSMUST00000161004.1	Promoter (1-2kb)	ENSMUSG00000023009	Nckap5l	NCK-associated protein 5-like
chr13	65206045	65206047	cg31732832_BC11	-0.208304	0.496473	6.74842e-06	0.0323568	0.387745	0.166155	0.369209	0.174191	protein_coding;protein_coding;protein_coding;protein_coding;protein_coding;protein_coding	ENSMUST00000037372.7;ENSMUST00000221659.1;ENSMUST00000222273.1;ENSMUST00000222514.1;ENSMUST00000222559.1;ENSMUST00000223418.1	Promoter (<=1kb)	ENSMUSG00000032999	Nlrp4f	NLR family, pyrin domain containing 4F
chr2	118790566	118790568	cg38857753_BC11	-0.208301	0.417872	4.32062e-05	0.0323568	0.375735	0.17587	0.38949	0.172752	protein_coding;protein_coding;protein_coding	ENSMUST00000037547.8;ENSMUST00000063975.9;ENSMUST00000110846.7	Exon (ENSMUST00000037547.8/214240, exon 8 of 8)	ENSMUSG00000040035	Disp2	dispatched RND tramsporter family member 2
chr7	29726922	29726924	cg44382786_BC21	-0.208175	0.489639	0.000443258	0.034198	0.35621	0.1883	0.429655	0.181216	protein_coding;protein_coding;protein_coding;protein_coding;protein_coding;protein_coding;protein_coding;protein_coding	ENSMUST00000061193.3;ENSMUST00000207115.1;ENSMUST00000207130.1;ENSMUST00000207251.1;ENSMUST00000207483.1;ENSMUST00000208345.1;ENSMUST00000208607.1;ENSMUST00000209126.1	Promoter (<=1kb)	ENSMUSG00000049123	Catsperg2	cation channel sperm associated auxiliary subunit gamma 2
chr7	28269543	28269545	cg44361578_BC21	-0.207801	0.458121	0.000131204	0.0323568	0.353044	0.163091	0.404348	0.178697			Promoter (1-2kb)	ENSMUSG00000046058	Eid2	EP300 interacting inhibitor of differentiation 2
chr6	90550431	90550433	cg43692202_BC21	-0.207765	0.346265	2.63501e-05	0.0323568	0.316093	0.132446	0.35544	0.123556	protein_coding;protein_coding;protein_coding;protein_coding;protein_coding	ENSMUST00000032175.10;ENSMUST00000127199.1;ENSMUST00000130418.7;ENSMUST00000203111.1;ENSMUST00000204796.2	Promoter (<=1kb)	ENSMUSG00000030088	Aldh1l1	aldehyde dehydrogenase 1 family, member L1
chr7	31125110	31125112	cg44402279_BC11	-0.207694	0.511292	0.000293469	0.0326018	0.415327	0.172217	0.410261	0.237983	protein_coding;protein_coding;protein_coding	ENSMUST00000098548.7;ENSMUST00000211923.1;ENSMUST00000211945.1	Promoter (<=1kb)	ENSMUSG00000019194	Scn1b	sodium channel, voltage-gated, type I, beta
chr18	61689637	61689639	cg35802488_TC11	-0.207644	0.522989	2.36671e-05	0.0323568	0.414587	0.221745	0.446983	0.224537	protein_coding;protein_coding;protein_coding	ENSMUST00000025471.3;ENSMUST00000235713.1;ENSMUST00000237575.1	Promoter (1-2kb)	ENSMUSG00000024578	Il17b	interleukin 17B
chr7	73310725	73310727	cg44717040_TC21	-0.207617	0.498453	0.000755031	0.0374081	0.374245	0.238889	0.461012	0.181134	lincRNA;lincRNA	ENSMUST00000205260.1;ENSMUST00000205600.1	Promoter (<=1kb)	ENSMUSG00000108530	4930429H19Rik	RIKEN cDNA 4930429H19 gene
chr6	48064132	48064134	cg43385256_BC11	-0.207528	0.540933	6.63604e-05	0.0323568	0.40468	0.193017	0.407344	0.203951	protein_coding;protein_coding	ENSMUST00000073124.8;ENSMUST00000203609.2	Exon (ENSMUST00000073124.8/69228, exon 7 of 7)	ENSMUSG00000057691	Zfp746	zinc finger protein 746
chr3	89409032	89409034	cg40007199_TC11	-0.207407	0.431587	1.04555e-05	0.0323568	0.387295	0.169358	0.387712	0.190835	protein_coding;protein_coding;protein_coding;protein_coding;protein_coding	ENSMUST00000050398.10;ENSMUST00000107426.7;ENSMUST00000107429.9;ENSMUST00000129308.8;ENSMUST00000162701.1	Promoter (2-3kb)	ENSMUSG00000042642	Flad1	flavin adenine dinucleotide synthetase 1
chr11	35707947	35707949	cg29409864_BC11	-0.207376	0.616545	8.39913e-05	0.0323568	0.459282	0.276698	0.504078	0.27191	protein_coding	ENSMUST00000069837.3	Exon (ENSMUST00000069837.3/20564, exon 36 of 36)	ENSMUSG00000018846	Pank3	pantothenate kinase 3
chr6	86017207	86017209	cg43647846_TC21	-0.207143	0.56768	5.92439e-05	0.0323568	0.521679	0.311963	0.540656	0.336087	protein_coding;protein_coding	ENSMUST00000032070.3;ENSMUST00000201361.1	Promoter (<=1kb)	ENSMUSG00000030001	Figla	folliculogenesis specific basic helix-loop-helix
chr15	93503248	93503250	cg33712712_TC11	-0.207034	0.535573	2.01521e-05	0.0323568	0.459889	0.271256	0.482697	0.257263	protein_coding;protein_coding	ENSMUST00000048982.10;ENSMUST00000109255.2	Exon (ENSMUST00000109255.2/106042, exon 7 of 8)	ENSMUSG00000036158	Prickle1	prickle planar cell polarity protein 1
chr13	104661346	104661348	cg32018301_TC21	-0.206566	0.520784	0.000295323	0.0326018	0.433807	0.206735	0.453453	0.267394	protein_coding	ENSMUST00000022228.12	Exon (ENSMUST00000022228.12/67285, exon 12 of 14)	ENSMUSG00000021716	Srek1ip1	splicing regulatory glutamine/lysine-rich protein 1interacting protein 1
chr12	55821395	55821397	cg30671585_TC11	-0.206518	0.425399	0.000176619	0.0323568	0.351618	0.146114	0.386741	0.179209	miRNA;pseudogene;protein_coding;protein_coding;protein_coding;protein_coding;protein_coding;protein_coding;protein_coding	ENSMUST00000175208.1;ENSMUST00000061934.8;ENSMUST00000085385.6;ENSMUST00000110687.7;ENSMUST00000219432.1;ENSMUST00000219529.1;ENSMUST00000219542.1;ENSMUST00000220367.1;ENSMUST00000226244.1	Promoter (<=1kb)	ENSMUSG00000021027	Ralgapa1	Ral GTPase activating protein, alpha subunit 1
chr2	163058313	163058315	cg39226972_BC21	-0.206328	0.434549	2.43727e-05	0.0323568	0.348482	0.160039	0.377942	0.153728	protein_coding;protein_coding	ENSMUST00000018005.9;ENSMUST00000137620.1	Promoter (1-2kb)	ENSMUSG00000017861	Mybl2	myeloblastosis oncogene-like 2
chr10	25432682	25432684	cg28289854_BC11	-0.206289	0.373098	0.000101776	0.0323568	0.342656	0.0944557	0.315254	0.150876	protein_coding;protein_coding;protein_coding;protein_coding;protein_coding;protein_coding;protein_coding;protein_coding	ENSMUST00000053748.15;ENSMUST00000092645.6;ENSMUST00000218903.1;ENSMUST00000219166.1;ENSMUST00000219224.1;ENSMUST00000219805.1;ENSMUST00000219900.1;ENSMUST00000219967.1	Promoter (<=1kb)	ENSMUSG00000019978	Epb41l2	erythrocyte membrane protein band 4.1 like 2
chr14	27427580	27427582	cg32301389_TC11	-0.205924	0.504153	7.5855e-06	0.0323568	0.401566	0.193088	0.411675	0.208304	protein_coding	ENSMUST00000022450.5	Promoter (1-2kb)	ENSMUSG00000040651	Tasor	transcription activation suppressor
chr7	34462339	34462341	cg44420667_BC11	-0.205915	0.443679	0.000385206	0.0337019	0.366936	0.148653	0.389916	0.196369	lincRNA	ENSMUST00000140298.1	Intron (ENSMUST00000140298.1/ENSMUST00000140298.1, intron 1 of 2)	ENSMUSG00000066568	Lsm14a	LSM14A mRNA processing body assembly factor
chr4	144408411	144408413	cg41660158_TC11	-0.205889	0.38299	3.90276e-05	0.0323568	0.297022	0.0837744	0.290412	0.0918811	protein_coding;protein_coding	ENSMUST00000030326.9;ENSMUST00000123854.1	Promoter (<=1kb)	ENSMUSG00000028591	Pramel13	PRAME like 13
chr17	27502902	27502904	cg34775266_BC11	-0.205843	0.42629	0.000469764	0.034198	0.302027	0.0870649	0.324686	0.127963	protein_coding;protein_coding;protein_coding;protein_coding;protein_coding;protein_coding	ENSMUST00000118161.2;ENSMUST00000118489.7;ENSMUST00000231290.1;ENSMUST00000231416.1;ENSMUST00000231809.1;ENSMUST00000232243.1	Promoter (<=1kb)	ENSMUSG00000063239	Grm4	glutamate receptor, metabotropic 4
chr13	51103530	51103532	cg31583074_BC21	-0.205642	0.459369	0.000326793	0.03309	0.380841	0.223331	0.456343	0.20257	protein_coding	ENSMUST00000095797.5	Promoter (2-3kb)	ENSMUSG00000021395	Spin1	spindlin 1
chr6	48438074	48438076	cg43387722_TC21	-0.205587	0.471089	0.000399092	0.0337915	0.365059	0.175933	0.425577	0.20353	protein_coding;protein_coding;protein_coding;protein_coding;protein_coding;protein_coding;protein_coding;protein_coding;protein_coding	ENSMUST00000101443.9;ENSMUST00000114556.1;ENSMUST00000114558.7;ENSMUST00000114559.7;ENSMUST00000114560.7;ENSMUST00000114561.8;ENSMUST00000114563.7;ENSMUST00000114564.7;ENSMUST00000114566.7	3' UTR	ENSMUSG00000068551	Zfp467	zinc finger protein 467
chr13	26312907	26312909	cg31368521_TC11	-0.20554	0.63279	0.000175772	0.0323568	0.580902	0.383786	0.614738	0.400773	lincRNA;lincRNA	ENSMUST00000123438.1;ENSMUST00000154703.2	Promoter (<=1kb)	ENSMUSG00000084811	1700092E19Rik	RIKEN cDNA 1700092E19 gene
chr11	77133838	77133840	cg29786066_BC11	-0.205519	0.793285	0.000182821	0.0323568	0.772463	0.590254	0.764186	0.535358	protein_coding;protein_coding;protein_coding	ENSMUST00000108400.7;ENSMUST00000130901.1;ENSMUST00000148985.1	Intron (ENSMUST00000108400.7/319634, intron 7 of 17)	ENSMUSG00000050944	Efcab5	EF-hand calcium binding domain 5
chr12	71318614	71318616	cg30770717_BC11	-0.205509	0.648646	1.6263e-05	0.0323568	0.543016	0.338552	0.532205	0.325651	processed_transcript;protein_coding;protein_coding	ENSMUST00000132822.1;ENSMUST00000061273.11;ENSMUST00000150639.1	Exon (ENSMUST00000061273.11/59036, exon 4 of 4)	ENSMUSG00000044548	Dact1	dishevelled-binding antagonist of beta-catenin 1
chr11	4031995	4031997	cg29186562_TC11	-0.205082	0.437	0.000192974	0.0323568	0.365178	0.171515	0.403708	0.187207	protein_coding;protein_coding;protein_coding;protein_coding;protein_coding;protein_coding;protein_coding	ENSMUST00000019512.7;ENSMUST00000125351.7;ENSMUST00000126423.7;ENSMUST00000129689.7;ENSMUST00000131171.7;ENSMUST00000136222.7;ENSMUST00000137324.7	Promoter (<=1kb)	ENSMUSG00000019368	Sec14l4	SEC14-like lipid binding 4
chr14	12283863	12283865	cg32191030_BC11	-0.205053	0.451097	0.000265283	0.0326018	0.365892	0.161229	0.407792	0.20235	protein_coding;protein_coding;protein_coding;protein_coding;protein_coding;protein_coding;protein_coding;protein_coding;protein_coding;protein_coding;protein_coding;protein_coding;protein_coding;protein_coding;protein_coding	ENSMUST00000112669.9;ENSMUST00000163392.2;ENSMUST00000223697.1;ENSMUST00000223702.1;ENSMUST00000223762.1;ENSMUST00000223927.1;ENSMUST00000224223.1;ENSMUST00000224389.1;ENSMUST00000224824.1;ENSMUST00000225294.1;ENSMUST00000225383.1;ENSMUST00000225640.1;ENSMUST00000225739.1;ENSMUST00000225971.1;ENSMUST00000225871.1	Promoter (<=1kb)	ENSMUSG00000033111	3830406C13Rik	RIKEN cDNA 3830406C13 gene
chr6	29833364	29833366	cg43254637_BC21	-0.205038	0.411059	0.000210371	0.032574	0.327559	0.169761	0.394894	0.142615	protein_coding;protein_coding;protein_coding;protein_coding;protein_coding;protein_coding	ENSMUST00000102995.8;ENSMUST00000115242.8;ENSMUST00000125911.8;ENSMUST00000143091.7;ENSMUST00000143707.1;ENSMUST00000150365.7	Intron (ENSMUST00000143707.1/74340, intron 1 of 1)	ENSMUSG00000029772	Ahcyl2	S-adenosylhomocysteine hydrolase-like 2
chr8	116731515	116731517	cg46223511_BC11	-0.205016	0.411243	0.000163262	0.0323568	0.375135	0.140108	0.370211	0.195204	protein_coding	ENSMUST00000109102.3	Promoter (1-2kb)	ENSMUSG00000031758	Cdyl2	chromodomain protein, Y chromosome-like 2
chr7	73310314	73310316	cg44717021_TC11	-0.204756	0.553756	0.000123449	0.0323568	0.346058	0.114248	0.342706	0.165004	lincRNA;lincRNA	ENSMUST00000205260.1;ENSMUST00000205600.1	Promoter (<=1kb)	ENSMUSG00000108530	4930429H19Rik	RIKEN cDNA 4930429H19 gene
chr2	153779686	153779688	cg39134024_TC11	-0.204748	0.413081	7.36402e-05	0.0323568	0.368242	0.193636	0.400606	0.165717	protein_coding;protein_coding;protein_coding	ENSMUST00000126656.3;ENSMUST00000144827.1;ENSMUST00000230058.1	Promoter (<=1kb)	ENSMUSG00000044083	Efcab8	EF-hand calcium binding domain 8
chr1	171252757	171252759	cg37774198_TC11	-0.204723	0.487118	0.000436102	0.0341326	0.326261	0.12933	0.370345	0.157829	protein_coding;protein_coding;protein_coding;protein_coding	ENSMUST00000111314.1;ENSMUST00000111315.8;ENSMUST00000219033.1;ENSMUST00000191871.1	Promoter (<=1kb)	ENSMUSG00000006403	Adamts4	a disintegrin-like and metallopeptidase (reprolysin type) with thrombospondin type 1 motif, 4
chr8	119488273	119488275	cg46258305_TC21	-0.20455	0.544359	6.36553e-05	0.0323568	0.462841	0.261058	0.494235	0.286917	protein_coding;protein_coding;protein_coding	ENSMUST00000036748.14;ENSMUST00000125594.1;ENSMUST00000132838.7	Intron (ENSMUST00000036748.14/234788, intron 6 of 10)	ENSMUSG00000034224	Slc38a8	solute carrier family 38, member 8
chr7	42592339	42592341	cg44486693_TC21	-0.2045	0.43043	6.61143e-05	0.0323568	0.357332	0.190194	0.406176	0.164315	protein_coding	ENSMUST00000173283.1	Promoter (<=1kb)	ENSMUSG00000092335	Zfp977	zinc finger protein 977
chr5	113551198	113551200	cg42614036_BC11	-0.204406	0.372462	5.5806e-05	0.0323568	0.319861	0.0988379	0.320498	0.13271	protein_coding;protein_coding;protein_coding	ENSMUST00000094452.3;ENSMUST00000180565.1;ENSMUST00000181650.1	Exon (ENSMUST00000094452.3/320916, exon 2 of 9)	ENSMUSG00000063430	Wscd2	WSC domain containing 2
chrX	159510126	159510128	cg48150002_TC21	-0.204315	0.575191	0.000548466	0.0350088	0.438423	0.280418	0.518947	0.268322			Distal Intergenic	ENSMUSG00000044150	Bclaf3	Bclaf1 and Thrap3 family member 3
chr10	82652469	82652471	cg28750632_BC21	-0.204234	0.52578	0.000292112	0.0326018	0.415638	0.249001	0.479297	0.237466	protein_coding;protein_coding;protein_coding	ENSMUST00000020485.9;ENSMUST00000128142.1;ENSMUST00000150269.7	Promoter (<=1kb)	ENSMUSG00000020251	Glt8d2	glycosyltransferase 8 domain containing 2
chr11	114786357	114786359	cg30202620_TC11	-0.204206	0.424115	0.000241999	0.0326018	0.392906	0.141204	0.367196	0.210486	protein_coding;protein_coding	ENSMUST00000084368.11;ENSMUST00000138804.7	Promoter (1-2kb)	ENSMUSG00000010021	Kif19a	kinesin family member 19A
chr11	88294519	88294521	cg29902089_TC21	-0.204162	0.502997	4.40282e-05	0.0323568	0.436457	0.242131	0.471253	0.257254	protein_coding	ENSMUST00000037268.5	Promoter (<=1kb)	ENSMUSG00000034031	Ccdc182	coiled-coil domain containing 182
chr4	155502609	155502611	cg41792322_TC11	-0.20399	0.475951	0.000477608	0.0343379	0.392222	0.163094	0.410574	0.231721	processed_pseudogene;protein_coding;protein_coding;protein_coding;protein_coding	ENSMUST00000117233.1;ENSMUST00000030940.13;ENSMUST00000105616.9;ENSMUST00000165335.7;ENSMUST00000176411.7	Exon (ENSMUST00000117233.1/ENSMUST00000117233.1, exon 1 of 1)	ENSMUSG00000029064	Gnb1	guanine nucleotide binding protein (G protein), beta 1
chr12	105935598	105935600	cg31074724_BC11	-0.203937	0.356505	4.87237e-05	0.0323568	0.340394	0.12355	0.330001	0.13897			Distal Intergenic	ENSMUSG00000021115	Vrk1	vaccinia related kinase 1
chr14	56402668	56402670	cg32520262_BC21	-0.203919	0.358626	2.91648e-05	0.0323568	0.302073	0.11514	0.338338	0.117433	protein_coding;protein_coding;protein_coding	ENSMUST00000095793.2;ENSMUST00000223627.1;ENSMUST00000225361.1	Promoter (<=1kb)	ENSMUSG00000000365	Rnf17	ring finger protein 17
chr9	44440807	44440809	cg46673390_TC21	-0.203827	0.382892	0.000261042	0.0326018	0.296102	0.107564	0.350752	0.131637	protein_coding;protein_coding;protein_coding	ENSMUST00000098837.2;ENSMUST00000215375.2;ENSMUST00000215980.1	Promoter (<=1kb)	ENSMUSG00000074397	Foxr1	forkhead box R1
chr15	97323473	97323475	cg33758620_TC21	-0.203715	0.492573	0.00179234	0.0464197	0.326906	0.171691	0.427377	0.175161	protein_coding	ENSMUST00000059433.7	Intron (ENSMUST00000059433.7/239647, intron 3 of 5)	ENSMUSG00000044250	Pced1b	PC-esterase domain containing 1B
chr17	37004635	37004637	cg34896034_BC21	-0.203638	0.445342	0.000453866	0.034198	0.333088	0.167405	0.408769	0.167178	protein_coding;protein_coding;protein_coding;protein_coding;protein_coding;protein_coding;protein_coding;protein_coding;protein_coding;protein_coding;protein_coding	ENSMUST00000069250.13;ENSMUST00000089968.12;ENSMUST00000172502.1;ENSMUST00000172527.7;ENSMUST00000172540.1;ENSMUST00000172580.7;ENSMUST00000173588.7;ENSMUST00000173921.7;ENSMUST00000174524.7;ENSMUST00000174672.1;ENSMUST00000174747.7	Promoter (<=1kb)	ENSMUSG00000036036	Zfp57	zinc finger protein 57
chr18	37669660	37669662	cg35614668_TC11	-0.203523	0.664935	0.000160099	0.0323568	0.581065	0.336915	0.562962	0.400066	protein_coding;protein_coding;protein_coding;protein_coding;protein_coding	ENSMUST00000194544.1;ENSMUST00000193984.1;ENSMUST00000115661.4;ENSMUST00000194190.1;ENSMUST00000193869.1	Promoter (<=1kb)	ENSMUSG00000103332	Pcdhga2	protocadherin gamma subfamily A, 2
chr15	84238803	84238805	cg33612725_TC11	-0.203503	0.594698	0.000553956	0.0350558	0.488769	0.271552	0.522653	0.332864	protein_coding;protein_coding	ENSMUST00000023072.6;ENSMUST00000122818.1	Intron (ENSMUST00000023072.6/170736, intron 1 of 12)	ENSMUSG00000022438	Parvb	parvin, beta
chr12	4295276	4295278	cg30321934_TC11	-0.203421	0.425796	0.000574349	0.0352775	0.337247	0.162971	0.398995	0.166428	protein_coding;protein_coding;protein_coding;protein_coding	ENSMUST00000085814.4;ENSMUST00000217674.1;ENSMUST00000217794.1;ENSMUST00000220434.1	Exon (ENSMUST00000085814.4/17977, exon 12 of 23)	ENSMUSG00000020647	Ncoa1	nuclear receptor coactivator 1
chr1	62181351	62181353	cg36996926_BC11	-0.203317	0.477382	0.000348642	0.0333769	0.312651	0.135688	0.372477	0.142806	protein_coding;protein_coding;protein_coding	ENSMUST00000046673.10;ENSMUST00000075374.9;ENSMUST00000094906.3	Intron (ENSMUST00000075374.9/72823, intron 10 of 22)	ENSMUSG00000085019	Pard3bos2	par-3 family cell polarity regulator beta, opposite strand 2
chr1	164453922	164453924	cg37710869_TC21	-0.20327	0.461591	0.000168612	0.0323568	0.36412	0.187455	0.422441	0.192565	protein_coding;protein_coding;protein_coding	ENSMUST00000027863.12;ENSMUST00000192522.1;ENSMUST00000193367.1	Promoter (<=1kb)	ENSMUSG00000026576	Atp1b1	ATPase, Na+/K+ transporting, beta 1 polypeptide
chr8	48207309	48207311	cg45676322_TC11	-0.20324	0.411898	0.000214666	0.032574	0.355513	0.134198	0.363025	0.17786			Distal Intergenic	ENSMUSG00000031561	Tenm3	teneurin transmembrane protein 3
chr2	150323495	150323497	cg39098912_BC11	-0.203175	0.633542	0.000555937	0.0350668	0.58234	0.322707	0.545925	0.399206	protein_coding;protein_coding;protein_coding;protein_coding	ENSMUST00000051153.5;ENSMUST00000124945.7;ENSMUST00000133235.2;ENSMUST00000238230.1	Intron (ENSMUST00000238230.1/ENSMUST00000238230.1, intron 1 of 3)	ENSMUSG00000063364	3300002I08Rik	RIKEN cDNA 3300002I08 gene
chr12	31725833	31725835	cg30517609_BC11	-0.203175	0.413926	0.000152319	0.0323568	0.341709	0.133377	0.372228	0.174211	protein_coding	ENSMUST00000036862.4	Intron (ENSMUST00000036862.4/238123, intron 6 of 22)	ENSMUSG00000044067	Gpr22	G protein-coupled receptor 22
chr16	38483807	38483809	cg34147503_TC11	-0.203158	0.436844	8.07692e-05	0.0323568	0.36981	0.159672	0.385127	0.188948	protein_coding;protein_coding;protein_coding	ENSMUST00000099816.2;ENSMUST00000231716.1;ENSMUST00000232409.1	Intron (ENSMUST00000231716.1/12519, intron 5 of 6)	ENSMUSG00000075122	Cd80	CD80 antigen
chr10	12941545	12941547	cg28186401_TC11	-0.203134	0.520457	0.000273912	0.0326018	0.492705	0.243623	0.472304	0.315118	protein_coding;protein_coding	ENSMUST00000042861.6;ENSMUST00000163425.8	Exon (ENSMUST00000042861.6/74732, exon 3 of 3)	ENSMUSG00000097378	B230208H11Rik	RIKEN cDNA B230208H11 gene
chr3	92024696	92024698	cg40028004_BC11	-0.202897	0.610895	0.000121627	0.0323568	0.541109	0.315889	0.548803	0.36823	processed_pseudogene;protein_coding	ENSMUST00000118636.1;ENSMUST00000047660.4	Exon (ENSMUST00000118636.1/ENSMUST00000118636.1, exon 1 of 1)	ENSMUSG00000042244	Pglyrp3	peptidoglycan recognition protein 3
chr18	61702270	61702272	cg35802729_BC21	-0.202833	0.521266	0.000125659	0.0323568	0.439667	0.229581	0.466249	0.27067	protein_coding;protein_coding	ENSMUST00000025472.6;ENSMUST00000195229.1	3' UTR	ENSMUSG00000024579	Pcyox1l	prenylcysteine oxidase 1 like
chr7	79617389	79617391	cg44764363_BC11	-0.20261	0.401577	0.000386642	0.0337019	0.321125	0.108486	0.348695	0.156114	protein_coding	ENSMUST00000032766.4	Promoter (<=1kb)	ENSMUSG00000030549	Rhcg	Rhesus blood group-associated C glycoprotein
chr1	172326104	172326106	cg37786162_BC11	-0.202528	0.413484	0.000150716	0.0323568	0.397097	0.159192	0.382174	0.215022	protein_coding;protein_coding;protein_coding	ENSMUST00000062387.7;ENSMUST00000194204.1;ENSMUST00000194860.1	Promoter (2-3kb)	ENSMUSG00000038026	Kcnj9	potassium inwardly-rectifying channel, subfamily J, member 9
chr10	99270459	99270461	cg28905602_BC21	-0.202518	0.45475	0.000575281	0.0352775	0.351712	0.138615	0.378338	0.186399	lincRNA;lincRNA	ENSMUST00000219528.1;ENSMUST00000217893.1	Intron (ENSMUST00000217893.1/ENSMUST00000217893.1, intron 1 of 2)	ENSMUSG00000019960	Dusp6	dual specificity phosphatase 6
chr5	31108248	31108250	cg41989353_BC11	-0.2023	0.624847	0.000382126	0.0336211	0.557481	0.308363	0.539248	0.383767	protein_coding;protein_coding;protein_coding;protein_coding;protein_coding;protein_coding	ENSMUST00000066544.4;ENSMUST00000201740.3;ENSMUST00000202433.3;ENSMUST00000202760.3;ENSMUST00000201396.1;ENSMUST00000202740.3	Promoter (<=1kb)	ENSMUSG00000029151	Slc30a3	solute carrier family 30 (zinc transporter), member 3
chrX	139333322	139333324	cg48048070_BC11	-0.202298	0.542711	0.00059799	0.0354921	0.457009	0.235965	0.484548	0.300996	processed_transcript;protein_coding	ENSMUST00000126339.8;ENSMUST00000054534.3	Promoter (<=1kb)	ENSMUSG00000051257	Trap1a	tumor rejection antigen P1A
chr16	94066580	94066582	cg34522515_BC11	-0.202247	0.534826	1.51598e-05	0.0323568	0.410874	0.208861	0.426863	0.224382			Distal Intergenic	ENSMUSG00000062713	Sim2	single-minded family bHLH transcription factor 2
chr4	125598945	125598947	cg41409171_BC21	-0.202216	0.359259	6.69421e-05	0.0323568	0.29898	0.133519	0.348143	0.109171	protein_coding	ENSMUST00000030676.7	Intron (ENSMUST00000030676.7/14807, intron 1 of 15)	ENSMUSG00000119232	Mir692-2	microRNA 692-2
chr3	121914736	121914738	cg40258091_BC11	-0.202118	0.447405	0.00024205	0.0326018	0.391567	0.186104	0.417718	0.218944			Distal Intergenic	ENSMUSG00000039831	Arhgap29	Rho GTPase activating protein 29
chr10	95357602	95357604	cg28874468_TC11	-0.201906	0.482863	0.000247219	0.0326018	0.324796	0.117549	0.348634	0.152069	lincRNA;lincRNA	ENSMUST00000185313.1;ENSMUST00000220058.1	Promoter (2-3kb)	ENSMUSG00000100550	2310039L15Rik	RIKEN cDNA 2310039L15 gene
chr5	23710091	23710093	cg41926984_BC21	-0.201766	0.498612	0.000434835	0.0341326	0.395539	0.2225	0.433191	0.202698	processed_transcript;processed_transcript;processed_transcript;processed_transcript	ENSMUST00000197153.1;ENSMUST00000198461.1;ENSMUST00000198984.4;ENSMUST00000199941.4	Promoter (<=1kb)	ENSMUSG00000105987	AI506816	expressed sequence AI506816
chr10	59403762	59403764	cg28506227_TC11	-0.201668	0.572808	8.10786e-05	0.0323568	0.479492	0.257383	0.477944	0.296719	protein_coding	ENSMUST00000009790.13	Promoter (<=1kb)	ENSMUSG00000009646	Pla2g12b	phospholipase A2, group XIIB
chr15	103320302	103320304	cg33843598_TC11	-0.201464	0.398358	7.76896e-05	0.0323568	0.347089	0.123294	0.339123	0.159989	protein_coding;protein_coding;protein_coding	ENSMUST00000168828.2;ENSMUST00000229373.1;ENSMUST00000229551.1	Exon (ENSMUST00000229373.1/29813, exon 3 of 8)	ENSMUSG00000000552	Zfp385a	zinc finger protein 385A
chr10	99109166	99109168	cg28903304_BC11	-0.201424	0.597686	0.000116031	0.0323568	0.458228	0.2882	0.504919	0.272098	protein_coding;bidirectional_promoter_lncRNA;protein_coding;protein_coding;protein_coding;protein_coding	ENSMUST00000161240.3;ENSMUST00000218379.1;ENSMUST00000020113.14;ENSMUST00000159228.7;ENSMUST00000159990.1;ENSMUST00000219884.1	Promoter (1-2kb)	ENSMUSG00000090035	Galnt4	polypeptide N-acetylgalactosaminyltransferase 4
chr17	35359782	35359784	cg34879169_BC11	-0.201247	0.433798	0.000197395	0.0323568	0.383372	0.1664	0.397157	0.211635	unprocessed_pseudogene	ENSMUST00000172583.1	Exon (ENSMUST00000172583.1/ENSMUST00000172583.1, exon 3 of 3)	ENSMUSG00000091705	H2-Q2	histocompatibility 2, Q region locus 2
chr10	120799323	120799325	cg29079067_BC11	-0.201164	0.612534	5.56414e-05	0.0323568	0.530228	0.30162	0.521853	0.348133	antisense;protein_coding;protein_coding;protein_coding	ENSMUST00000156090.2;ENSMUST00000092143.11;ENSMUST00000130950.1;ENSMUST00000139961.1	Intron (ENSMUST00000092143.11/320183, intron 5 of 6)	ENSMUSG00000044544	4921513I03Rik	RIKEN cDNA 4921513I03 gene
chr14	54632594	54632596	cg32499447_BC11	-0.201117	0.4113	1.74695e-05	0.0323568	0.311942	0.101158	0.314284	0.122834	protein_coding;protein_coding	ENSMUST00000067784.7;ENSMUST00000227124.1	Exon (ENSMUST00000067784.7/239096, exon 12 of 12)	ENSMUSG00000059674	Cdh24	cadherin-like 24
chrX	52374255	52374257	cg47636073_BC11	-0.201105	0.567527	0.000202393	0.032574	0.441616	0.238136	0.467763	0.269033	protein_coding	ENSMUST00000069360.13	Intron (ENSMUST00000069360.13/14734, intron 5 of 7)	ENSMUSG00000105738	Mir6384	microRNA 6384
chr14	47074220	47074222	cg32437941_BC21	-0.201024	0.468135	0.000128394	0.0323568	0.379775	0.194476	0.427574	0.210825	protein_coding;protein_coding;protein_coding;protein_coding;protein_coding;protein_coding	ENSMUST00000022386.14;ENSMUST00000100672.10;ENSMUST00000125113.8;ENSMUST00000125688.1;ENSMUST00000137543.8;ENSMUST00000228404.1	Intron (ENSMUST00000022386.14/74480, intron 7 of 12)	ENSMUSG00000021838	Samd4	sterile alpha motif domain containing 4
chr10	52272886	52272888	cg28463528_BC21	-0.200973	0.489055	1.18701e-05	0.0323568	0.428152	0.231609	0.446895	0.241494	protein_coding;protein_coding;protein_coding	ENSMUST00000069004.13;ENSMUST00000218278.1;ENSMUST00000218582.1	Intron (ENSMUST00000069004.13/66686, intron 2 of 10)	ENSMUSG00000019891	Dcbld1	discoidin, CUB and LCCL domain containing 1
chrX	101531006	101531008	cg47875808_BC11	-0.200785	0.645123	1.93387e-05	0.0323568	0.569322	0.344938	0.553	0.375813			Promoter (1-2kb)	ENSMUSG00000031314	Taf1	TATA-box binding protein associated factor 1
chr10	63192523	63192525	cg28555686_BC11	-0.200756	0.490074	4.79504e-05	0.0323568	0.41991	0.214893	0.437947	0.241451	protein_coding	ENSMUST00000095580.2	Exon (ENSMUST00000095580.2/68802, exon 2 of 20)	ENSMUSG00000020067	Mypn	myopalladin
chr7	118941614	118941616	cg45054567_BC21	-0.200712	0.496388	0.000244596	0.0326018	0.35747	0.204472	0.423283	0.174857	protein_coding;protein_coding;protein_coding;protein_coding	ENSMUST00000098087.8;ENSMUST00000106547.1;ENSMUST00000132148.2;ENSMUST00000152136.7	3' UTR	ENSMUSG00000073856	Iqck	IQ motif containing K
chr19	46856957	46856959	cg36466364_BC11	-0.200616	0.439543	4.63539e-06	0.0323568	0.385458	0.187643	0.39338	0.189962	protein_coding;protein_coding	ENSMUST00000077666.5;ENSMUST00000099373.11	Exon (ENSMUST00000099373.11/94219, exon 3 of 8)	ENSMUSG00000064105	Cnnm2	cyclin M2
chr5	23347058	23347060	cg41923236_TC11	-0.200611	0.46109	1.66978e-05	0.0323568	0.411637	0.210382	0.425723	0.225756	lincRNA	ENSMUST00000199688.1	Intron (ENSMUST00000199688.1/ENSMUST00000199688.1, intron 1 of 2)	ENSMUSG00000073147	5031425E22Rik	RIKEN cDNA 5031425E22 gene
chr14	54595637	54595639	cg32498824_TC11	-0.20058	0.50154	1.1765e-05	0.0323568	0.383828	0.191197	0.390782	0.182254	protein_coding	ENSMUST00000022786.5	Exon (ENSMUST00000022786.5/74359, exon 2 of 7)	ENSMUSG00000022179	4931414P19Rik	RIKEN cDNA 4931414P19 gene
chr14	48718753	48718755	cg32456281_TC11	-0.20051	0.480805	4.12979e-05	0.0323568	0.357273	0.132459	0.342507	0.1663	lincRNA;lincRNA;lincRNA;lincRNA;lincRNA	ENSMUST00000183522.7;ENSMUST00000183803.7;ENSMUST00000227221.1;ENSMUST00000227424.1;ENSMUST00000228153.1	Intron (ENSMUST00000228153.1/606497, intron 2 of 4)	ENSMUSG00000021848	Otx2	orthodenticle homeobox 2
chr9	108827954	108827956	cg47246426_TC11	-0.200345	0.403906	0.000171938	0.0323568	0.363844	0.126031	0.340839	0.177963	protein_coding;protein_coding	ENSMUST00000024238.10;ENSMUST00000213524.2	Promoter (1-2kb)	ENSMUSG00000023473	Celsr3	cadherin, EGF LAG seven-pass G-type receptor 3
chr7	5083792	5083794	cg44200157_BC11	-0.200222	0.536214	0.000607288	0.0355939	0.448621	0.222409	0.459615	0.285383	protein_coding;protein_coding;protein_coding;protein_coding;protein_coding;protein_coding	ENSMUST00000045277.6;ENSMUST00000098845.9;ENSMUST00000146317.7;ENSMUST00000152083.1;ENSMUST00000153169.1;ENSMUST00000208634.1	Promoter (<=1kb)	ENSMUSG00000035203	Epn1	epsin 1
chr5	9100103	9100105	cg41845813_BC21	-0.200186	0.398736	0.00165996	0.0451598	0.295996	0.1436	0.39385	0.145875	protein_coding;protein_coding	ENSMUST00000115365.2;ENSMUST00000196029.4	Promoter (<=1kb)	ENSMUSG00000079659	Tmem243	transmembrane protein 243, mitochondrial
chr18	37662252	37662254	cg35614572_BC11	-0.200176	0.551292	0.00035862	0.0333769	0.485142	0.243233	0.469441	0.310998	protein_coding;antisense;protein_coding;protein_coding;protein_coding;protein_coding	ENSMUST00000194544.1;ENSMUST00000194328.1;ENSMUST00000193984.1;ENSMUST00000115661.4;ENSMUST00000194190.1;ENSMUST00000194888.1	Promoter (<=1kb)	ENSMUSG00000103144	Pcdhga1	protocadherin gamma subfamily A, 1
chr9	44441003	44441005	cg46673402_TC21	-0.200092	0.416882	8.67677e-05	0.0323568	0.334622	0.152979	0.377379	0.15884	protein_coding;protein_coding;protein_coding	ENSMUST00000098837.2;ENSMUST00000215375.2;ENSMUST00000215980.1	Promoter (<=1kb)	ENSMUSG00000074397	Foxr1	forkhead box R1
chr7	97919987	97919989	cg44887829_TC11	-0.200024	0.47367	1.35774e-05	0.0323568	0.332643	0.149436	0.359883	0.143042	protein_coding	ENSMUST00000041860.12	Promoter (<=1kb)	ENSMUSG00000035582	Gdpd4	glycerophosphodiester phosphodiesterase domain containing 4
chr18	36521898	36521900	cg35603793_TC11	-0.199989	0.417346	0.000131462	0.0323568	0.325684	0.14823	0.375254	0.15273	lincRNA	ENSMUST00000235275.1	Exon (ENSMUST00000235275.1/ENSMUST00000235275.1, exon 1 of 2)	ENSMUSG00000024486	Hbegf	heparin-binding EGF-like growth factor
chr11	82841772	82841774	cg29845095_BC11	-0.199927	0.733673	0.00115837	0.0409535	0.687194	0.453483	0.70412	0.537977	protein_coding;protein_coding;protein_coding;protein_coding	ENSMUST00000071152.13;ENSMUST00000093975.11;ENSMUST00000108173.9;ENSMUST00000126660.1	Intron (ENSMUST00000093975.11/67338, intron 1 of 7)	ENSMUSG00000020696	Rffl	ring finger and FYVE like domain containing protein
chr5	134522920	134522922	cg42877798_BC11	-0.199833	0.562583	0.000847744	0.0383457	0.482851	0.238627	0.475595	0.320153	protein_coding;protein_coding	ENSMUST00000036999.9;ENSMUST00000100647.6	Exon (ENSMUST00000036999.9/269713, exon 3 of 16)	ENSMUSG00000063146	Clip2	CAP-GLY domain containing linker protein 2
chr6	71235174	71235176	cg43545658_TC11	-0.199833	0.491922	2.88749e-05	0.0323568	0.354762	0.146149	0.364872	0.173818	protein_coding;protein_coding;protein_coding	ENSMUST00000074301.9;ENSMUST00000114186.8;ENSMUST00000114188.2	Intron (ENSMUST00000074301.9/12180, intron 5 of 9)	ENSMUSG00000055027	Smyd1	SET and MYND domain containing 1
chr11	69453220	69453222	cg29705054_BC21	-0.199788	0.559465	0.000291849	0.0326018	0.497537	0.355807	0.55632	0.298475	protein_coding;protein_coding;antisense	ENSMUST00000035539.11;ENSMUST00000108659.1;ENSMUST00000124108.1	Exon (ENSMUST00000124108.1/ENSMUST00000124108.1, exon 2 of 2)	ENSMUSG00000005237	Dnah2	dynein, axonemal, heavy chain 2
chr10	25299182	25299184	cg28288512_TC11	-0.199581	0.682922	0.00015166	0.0323568	0.557724	0.407611	0.609477	0.360429	protein_coding;protein_coding;protein_coding;antisense	ENSMUST00000041984.13;ENSMUST00000095779.10;ENSMUST00000176231.1;ENSMUST00000218840.1	Promoter (<=1kb)	ENSMUSG00000039166	Akap7	A kinase (PRKA) anchor protein 7
chr4	148272100	148272102	cg41683918_TC11	-0.19951	0.488123	0.000390033	0.0337019	0.354202	0.122859	0.355298	0.187621	protein_coding	ENSMUST00000047720.8	Exon (ENSMUST00000047720.8/242748, exon 2 of 21)	ENSMUSG00000041544	Disp3	dispatched RND transporter family member 3
chr19	21674239	21674241	cg36223460_TC21	-0.199505	0.515667	5.47592e-05	0.0323568	0.355699	0.162744	0.385322	0.179267	protein_coding;protein_coding	ENSMUST00000052556.4;ENSMUST00000235332.1	Intron (ENSMUST00000235332.1/226016, intron 1 of 3)	ENSMUSG00000047368	Abhd17b	abhydrolase domain containing 17B
chr4	124885788	124885790	cg41399455_BC11	-0.199445	0.539926	0.000132433	0.0323568	0.453539	0.238749	0.438587	0.254488	protein_coding;protein_coding	ENSMUST00000059343.6;ENSMUST00000149146.1	Promoter (<=1kb)	ENSMUSG00000028876	Epha10	Eph receptor A10
chr2	90636951	90636953	cg38663889_BC11	-0.199281	0.378909	2.58142e-05	0.0323568	0.334888	0.122954	0.326058	0.139429			Distal Intergenic	ENSMUSG00000051329	Nup160	nucleoporin 160
chr2	84776209	84776211	cg38635542_TC11	-0.199277	0.413855	6.01858e-05	0.0323568	0.313578	0.105393	0.328657	0.138287	protein_coding;protein_coding;protein_coding	ENSMUST00000023994.9;ENSMUST00000111641.1;ENSMUST00000131456.1	Promoter (<=1kb)	ENSMUSG00000023224	Serping1	serine (or cysteine) peptidase inhibitor, clade G, member 1
chr18	44623280	44623282	cg35669856_TC11	-0.199183	0.566335	0.00115435	0.0409019	0.518371	0.284149	0.532012	0.367868	protein_coding;protein_coding	ENSMUST00000089874.8;ENSMUST00000164666.5	Intron (ENSMUST00000089874.8/328949, intron 3 of 18)	ENSMUSG00000097610	A930012L18Rik	RIKEN cDNA A930012L18 gene
chr18	60779384	60779386	cg35790646_TC11	-0.198831	0.399192	0.00049932	0.0346508	0.281012	0.0838547	0.327837	0.127332	processed_pseudogene	ENSMUST00000118088.1	Exon (ENSMUST00000118088.1/ENSMUST00000118088.1, exon 1 of 1)	ENSMUSG00000024608	Rps14	ribosomal protein S14
chr13	95336477	95336479	cg31928767_BC11	-0.198798	0.535376	0.00023743	0.032574	0.459752	0.247975	0.484287	0.298467	protein_coding;protein_coding;protein_coding	ENSMUST00000045909.7;ENSMUST00000221807.1;ENSMUST00000222456.1	Exon (ENSMUST00000221807.1/72114, exon 2 of 2)	ENSMUSG00000088108	Snora47	small nucleolar RNA, H/ACA box 47
chr13	64458930	64458932	cg31728731_BC21	-0.198794	0.522569	0.000620589	0.0358337	0.431579	0.190128	0.420107	0.26397	lincRNA;lincRNA;transcribed_processed_pseudogene	ENSMUST00000221181.1;ENSMUST00000221428.1;ENSMUST00000222331.1	Intron (ENSMUST00000221181.1/ENSMUST00000221181.1, intron 1 of 2)	ENSMUSG00000021483	Cdk20	cyclin-dependent kinase 20
chr11	40695384	40695386	cg29440973_TC11	-0.198365	0.325917	0.000335081	0.0332314	0.245221	0.0295517	0.25697	0.0759092	protein_coding;protein_coding	ENSMUST00000101347.9;ENSMUST00000135617.1	Promoter (<=1kb)	ENSMUSG00000042032	Mat2b	methionine adenosyltransferase II, beta
chr15	79794458	79794460	cg33557167_BC11	-0.198361	0.398119	0.000459724	0.034198	0.292867	0.0831467	0.322962	0.135961	protein_coding;protein_coding;protein_coding;protein_coding	ENSMUST00000023060.12;ENSMUST00000089299.5;ENSMUST00000023057.9;ENSMUST00000175858.8	Exon (ENSMUST00000023057.9/73340, exon 2 of 5)	ENSMUSG00000089837	Npcd	neuronal pentraxin chromo domain
chr1	191420748	191420750	cg37967716_BC11	-0.198172	0.44129	0.0013627	0.0424763	0.371893	0.145066	0.380502	0.210985			Distal Intergenic	ENSMUSG00000026626	Ppp2r5a	protein phosphatase 2, regulatory subunit B', alpha
chr15	89548446	89548448	cg33676717_TC11	-0.198171	0.380645	0.00172354	0.045762	0.314339	0.0850291	0.336309	0.169276	protein_coding;protein_coding;protein_coding;protein_coding;protein_coding	ENSMUST00000039074.13;ENSMUST00000066545.13;ENSMUST00000109309.8;ENSMUST00000229559.1;ENSMUST00000230807.1	Promoter (<=1kb)	ENSMUSG00000022623	Shank3	SH3 and multiple ankyrin repeat domains 3
chr17	36989117	36989119	cg34895850_BC11	-0.198053	0.466835	3.88588e-05	0.0323568	0.401505	0.231606	0.442453	0.216246	protein_coding;protein_coding;protein_coding;protein_coding;protein_coding	ENSMUST00000113667.3;ENSMUST00000145260.1;ENSMUST00000169189.7;ENSMUST00000176712.7;ENSMUST00000176784.7	Promoter (<=1kb)	ENSMUSG00000024459	H2-M5	histocompatibility 2, M region locus 5
chr17	3044744	3044746	cg34561219_BC11	-0.197981	0.668909	0.000909928	0.0390186	0.544174	0.320083	0.56595	0.394079	processed_pseudogene	ENSMUST00000089221.2	Distal Intergenic		Pisd-ps2	phosphatidylserine decarboxylase, pseudogene 2
chr7	140070683	140070685	cg45260374_BC11	-0.197978	0.647453	3.56787e-05	0.0323568	0.516041	0.320041	0.534893	0.334938	protein_coding;protein_coding;protein_coding;protein_coding	ENSMUST00000026541.14;ENSMUST00000166758.3;ENSMUST00000211044.1;ENSMUST00000211283.1	Intron (ENSMUST00000026541.14/68566, intron 4 of 4)	ENSMUSG00000025468	Caly	calcyon neuron-specific vesicular protein
chr17	17850530	17850532	cg34691473_BC11	-0.197924	0.431422	2.83633e-05	0.0323568	0.34044	0.138431	0.354336	0.160496	protein_coding;protein_coding	ENSMUST00000003762.7;ENSMUST00000232410.1	Exon (ENSMUST00000003762.7/15116, exon 2 of 5)	ENSMUSG00000003665	Has1	hyaluronan synthase 1
chr7	13261444	13261446	cg44242874_TC11	-0.19787	0.541071	0.00108141	0.0402367	0.436762	0.196836	0.436133	0.28032	protein_coding;protein_coding;protein_coding	ENSMUST00000108532.8;ENSMUST00000119139.7;ENSMUST00000119558.7	3' UTR	ENSMUSG00000056394	Lig1	ligase I, DNA, ATP-dependent
chr11	16503636	16503638	cg29273606_TC21	-0.197779	0.366957	0.00119644	0.0412218	0.259298	0.0774165	0.32386	0.110184	protein_coding;protein_coding;protein_coding;protein_coding;protein_coding;protein_coding	ENSMUST00000109641.1;ENSMUST00000109642.7;ENSMUST00000109643.7;ENSMUST00000131439.1;ENSMUST00000166950.7;ENSMUST00000178855.7	Promoter (1-2kb)	ENSMUSG00000078974	Sec61g	SEC61, gamma subunit
chr8	116605620	116605622	cg46222131_BC11	-0.197747	0.79877	1.67084e-05	0.0323568	0.771988	0.598594	0.79503	0.572929	protein_coding	ENSMUST00000109102.3	Intron (ENSMUST00000109102.3/75796, intron 2 of 6)	ENSMUSG00000034467	Dynlrb2	dynein light chain roadblock-type 2
chr6	122336962	122336964	cg43943895_BC21	-0.197581	0.374336	0.00014294	0.0323568	0.265273	0.0919845	0.318124	0.0962504	protein_coding;protein_coding;protein_coding;protein_coding;protein_coding;protein_coding;protein_coding;protein_coding;protein_coding;protein_coding;protein_coding;protein_coding;protein_coding;protein_coding;protein_coding	ENSMUST00000079560.9;ENSMUST00000081849.9;ENSMUST00000112600.8;ENSMUST00000159252.7;ENSMUST00000159384.7;ENSMUST00000159657.7;ENSMUST00000160163.7;ENSMUST00000160696.7;ENSMUST00000160843.7;ENSMUST00000161054.7;ENSMUST00000161149.7;ENSMUST00000161210.2;ENSMUST00000161290.7;ENSMUST00000161739.7;ENSMUST00000161877.7	Promoter (<=1kb)	ENSMUSG00000040669	Phc1	polyhomeotic 1
chr8	3496358	3496360	cg45313942_TC21	-0.197535	0.595421	1.05382e-05	0.0323568	0.500157	0.304464	0.513513	0.314135	protein_coding;protein_coding	ENSMUST00000061508.7;ENSMUST00000208423.1	Exon (ENSMUST00000061508.7/140482, exon 2 of 2)	ENSMUSG00000047264	Zfp358	zinc finger protein 358
chr10	4612038	4612040	cg28122047_TC11	-0.197408	0.494934	8.94194e-06	0.0323568	0.469964	0.255894	0.455959	0.275212	protein_coding;protein_coding;protein_coding;protein_coding;protein_coding	ENSMUST00000067086.13;ENSMUST00000105590.7;ENSMUST00000133985.1;ENSMUST00000138828.7;ENSMUST00000149195.7	Promoter (<=1kb)	ENSMUSG00000019768	Esr1	estrogen receptor 1 (alpha)
chr4	52989287	52989289	cg40890671_TC11	-0.197377	0.483754	0.000341613	0.0333254	0.380266	0.195405	0.426807	0.216913	protein_coding;protein_coding;protein_coding	ENSMUST00000015386.11;ENSMUST00000107666.1;ENSMUST00000188045.6	Promoter (<=1kb)	ENSMUSG00000015242	Nipsnap3a	nipsnap homolog 3A
chr13	74484208	74484210	cg31803896_TC11	-0.197322	0.714792	0.00229269	0.0504021	0.707074	0.428391	0.597167	0.481206	protein_coding;protein_coding;protein_coding	ENSMUST00000074369.6;ENSMUST00000202645.3;ENSMUST00000221173.1	Promoter (1-2kb)	ENSMUSG00000069208	Zfp825	zinc finger protein 825
chr17	29552578	29552580	cg34807538_BC11	-0.197284	0.391194	9.1664e-06	0.0323568	0.352355	0.162283	0.36901	0.164514	processed_transcript;protein_coding;protein_coding;protein_coding	ENSMUST00000150388.2;ENSMUST00000048677.8;ENSMUST00000234778.1;ENSMUST00000235062.1	Promoter (<=1kb)	ENSMUSG00000079580	Tmem217	transmembrane protein 217
chr10	79673308	79673310	cg28704668_TC11	-0.19727	0.320222	5.57913e-05	0.0323568	0.272206	0.0959534	0.314961	0.0966735	protein_coding;protein_coding;protein_coding;protein_coding	ENSMUST00000020552.7;ENSMUST00000219585.1;ENSMUST00000220175.1;ENSMUST00000239401.1	Intron (ENSMUST00000020552.6/110012, intron 1 of 1)	ENSMUSG00000020308	Tpgs1	tubulin polyglutamylase complex subunit 1
chr9	79342840	79342842	cg47002393_BC21	-0.197066	0.692928	0.00056103	0.035071	0.654926	0.424681	0.662337	0.498451	processed_pseudogene	ENSMUST00000214232.1	Exon (ENSMUST00000214232.1/ENSMUST00000214232.1, exon 1 of 1)	ENSMUSG00000111765	Gm10635	predicted gene 10635
chr7	16947061	16947063	cg44269765_BC11	-0.19706	0.415369	0.000232896	0.032574	0.305673	0.0992601	0.333963	0.146256	protein_coding	ENSMUST00000094807.5	Promoter (2-3kb)	ENSMUSG00000070802	Pnma8b	PNMA family member 8B
chr16	38121105	38121107	cg34143414_BC21	-0.196937	0.429747	0.000247445	0.0326018	0.336604	0.172359	0.398521	0.168892	protein_coding;protein_coding	ENSMUST00000023507.12;ENSMUST00000114750.1	Intron (ENSMUST00000023507.12/56637, intron 1 of 10)	ENSMUSG00000022812	Gsk3b	glycogen synthase kinase 3 beta
chr16	90476073	90476075	cg34474152_TC21	-0.196927	0.464626	8.86289e-05	0.0323568	0.367195	0.178041	0.40435	0.199649	protein_coding;protein_coding;protein_coding	ENSMUST00000065856.7;ENSMUST00000231603.1;ENSMUST00000231719.1	Intron (ENSMUST00000065856.7/26559, intron 7 of 10)	ENSMUSG00000053414	Hunk	hormonally upregulated Neu-associated kinase
chr19	29241557	29241559	cg36294517_TC11	-0.19692	0.356413	4.48992e-05	0.0323568	0.316921	0.117208	0.333544	0.139417			Distal Intergenic	ENSMUSG00000024789	Jak2	Janus kinase 2
chr6	25809888	25809890	cg43226245_BC11	-0.196916	0.497609	0.000135877	0.0323568	0.411156	0.170505	0.378783	0.225602	protein_coding;protein_coding;protein_coding;protein_coding;protein_coding;protein_coding	ENSMUST00000115327.7;ENSMUST00000115329.7;ENSMUST00000115330.7;ENSMUST00000136089.1;ENSMUST00000151186.7;ENSMUST00000156985.7	Promoter (<=1kb)	ENSMUSG00000029676	Pot1a	protection of telomeres 1A
chr12	105766722	105766724	cg31072463_BC11	-0.19684	0.52198	0.000281231	0.0326018	0.367057	0.161866	0.397195	0.208705	protein_coding	ENSMUST00000040876.6	Exon (ENSMUST00000040876.6/78801, exon 15 of 18)	ENSMUSG00000021111	Papola	poly (A) polymerase alpha
chr6	143103781	143103783	cg44118930_BC11	-0.196809	0.527169	0.000114298	0.0323568	0.476789	0.262499	0.43666	0.257333			Distal Intergenic	ENSMUSG00000030279	C2cd5	C2 calcium-dependent domain containing 5
chr1	63117116	63117118	cg37004701_TC21	-0.196803	0.434512	9.91125e-05	0.0323568	0.334376	0.138713	0.36623	0.168287	lincRNA;lincRNA;lincRNA	ENSMUST00000185480.1;ENSMUST00000138611.7;ENSMUST00000188602.1	Promoter (2-3kb)	ENSMUSG00000084799	Ino80dos	INO80 complex subunit D, opposite strand
chr11	115689710	115689712	cg30215524_BC21	-0.196792	0.39564	0.000433248	0.0341326	0.299208	0.115406	0.355073	0.145291	protein_coding;protein_coding;protein_coding;protein_coding;protein_coding	ENSMUST00000021090.13;ENSMUST00000106495.7;ENSMUST00000106497.7;ENSMUST00000106499.7;ENSMUST00000135065.1	Intron (ENSMUST00000106499.7/14784, intron 1 of 3)	ENSMUSG00000059923	Grb2	growth factor receptor bound protein 2
chr2	91031135	91031137	cg38667772_TC11	-0.196728	0.501586	0.00185365	0.0469343	0.438238	0.183323	0.419212	0.28067	processed_pseudogene	ENSMUST00000118208.1	Distal Intergenic	ENSMUSG00000002104	Rapsn	receptor-associated protein of the synapse
chr10	111480452	111480454	cg28985985_BC21	-0.196616	0.440458	0.000370687	0.0334592	0.351227	0.158034	0.393286	0.193247	snoRNA;protein_coding;protein_coding;protein_coding;protein_coding;protein_coding	ENSMUST00000157194.1;ENSMUST00000065917.15;ENSMUST00000217908.1;ENSMUST00000218828.1;ENSMUST00000219143.1;ENSMUST00000219961.1	Promoter (<=1kb)	ENSMUSG00000058799	Nap1l1	nucleosome assembly protein 1-like 1
chr10	80395553	80395555	cg28720392_BC11	-0.196595	0.379488	2.27411e-05	0.0323568	0.308483	0.110798	0.320004	0.124499	protein_coding;protein_coding;protein_coding;protein_coding;protein_coding;protein_coding	ENSMUST00000092295.9;ENSMUST00000105347.1;ENSMUST00000105348.7;ENSMUST00000105349.7;ENSMUST00000125618.1;ENSMUST00000142997.7	Promoter (<=1kb)	ENSMUSG00000035478	Mbd3	methyl-CpG binding domain protein 3
chr8	43180526	43180528	cg45626954_BC21	-0.196562	0.37321	0.000312233	0.032875	0.278584	0.119083	0.346586	0.112962	protein_coding;protein_coding;protein_coding	ENSMUST00000209200.1;ENSMUST00000209872.1;ENSMUST00000210136.1	Promoter (<=1kb)	ENSMUSG00000091490	Triml2	tripartite motif family-like 2
chr2	169838688	169838690	cg39326097_BC11	-0.196437	0.493758	0.00125135	0.04164	0.427245	0.175306	0.410338	0.269403	protein_coding;protein_coding	ENSMUST00000109157.1;ENSMUST00000109159.2	Intron (ENSMUST00000109159.2/228911, intron 1 of 2)	ENSMUSG00000047907	Tshz2	teashirt zinc finger family member 2
chr15	76360592	76360594	cg33509714_TC11	-0.19635	0.480869	0.000429089	0.0340638	0.388179	0.157658	0.387234	0.225057	protein_coding	ENSMUST00000208833.2	Exon (ENSMUST00000208833.2/ENSMUST00000208833.2, exon 17 of 24)	ENSMUSG00000022553	Maf1	MAF1 homolog, negative regulator of RNA polymerase III
chr12	20845338	20845340	cg30437535_BC11	-0.196141	0.615239	0.000237463	0.032574	0.519579	0.276997	0.492378	0.342678			Distal Intergenic	ENSMUSG00000099759	1700030C10Rik	RIKEN cDNA 1700030C10 gene
chr13	67800541	67800543	cg31748104_TC12	-0.196135	0.529623	0.000653246	0.0361854	0.396915	0.205834	0.449822	0.248633			Intron (ENSMUST00000181912.1/320163, intron 2 of 2)	ENSMUSG00000030446	Zfp273	zinc finger protein 273
chr5	91960954	91960956	cg42413656_TC11	-0.195939	0.418427	0.000290148	0.0326018	0.364163	0.146461	0.366067	0.19189	protein_coding;protein_coding;protein_coding;transcribed_unitary_pseudogene	ENSMUST00000031345.14;ENSMUST00000140670.7;ENSMUST00000169948.1;ENSMUST00000193925.5	Promoter (1-2kb)	ENSMUSG00000102644	Thap6	THAP domain containing 6
chr11	52314400	52314402	cg29533513_TC11	-0.195813	0.424801	0.000481491	0.0343379	0.264152	0.0726786	0.308002	0.107849			Distal Intergenic	ENSMUSG00000000782	Tcf7	transcription factor 7, T cell specific
chr17	70986470	70986472	cg35175023_TC21	-0.195803	0.459766	9.58255e-06	0.0323568	0.372717	0.19189	0.392331	0.181552	protein_coding;protein_coding;protein_coding;protein_coding	ENSMUST00000233357.1;ENSMUST00000233417.1;ENSMUST00000038446.9;ENSMUST00000131820.1	Intron (ENSMUST00000038446.9/67938, intron 1 of 3)	ENSMUSG00000034868	Myl12b	myosin, light chain 12B, regulatory
chr1	167929946	167929948	cg37745117_BC11	-0.195744	0.363782	0.000546652	0.0350088	0.302037	0.0875964	0.321793	0.144747			Distal Intergenic	ENSMUSG00000052534	Pbx1	pre B cell leukemia homeobox 1
chr17	47782797	47782799	cg34986354_TC21	-0.195585	0.436772	0.000188139	0.0323568	0.355259	0.163166	0.394122	0.195045	protein_coding;protein_coding;protein_coding;protein_coding;protein_coding;protein_coding;protein_coding;protein_coding;protein_coding;protein_coding	ENSMUST00000086932.9;ENSMUST00000113284.7;ENSMUST00000113288.7;ENSMUST00000125177.1;ENSMUST00000126258.7;ENSMUST00000130208.7;ENSMUST00000137845.1;ENSMUST00000141631.1;ENSMUST00000159641.7;ENSMUST00000160373.7	Promoter (<=1kb)	ENSMUSG00000023990	Tfeb	transcription factor EB
chr7	4542236	4542238	cg44192213_BC11	-0.195578	0.265434	7.2279e-05	0.0323568	0.219563	0.0262018	0.236852	0.0390587	protein_coding	ENSMUST00000065957.6	Exon (ENSMUST00000065957.6/53420, exon 5 of 8)	ENSMUSG00000004961	Syt5	synaptotagmin V
chr7	64268531	64268533	cg44638699_TC21	-0.195566	0.462248	5.44205e-05	0.0323568	0.332112	0.13144	0.348479	0.158018	protein_coding;protein_coding;protein_coding;protein_coding	ENSMUST00000085222.11;ENSMUST00000206263.1;ENSMUST00000206277.1;ENSMUST00000206314.1	Exon (ENSMUST00000085222.11/17364, exon 27 of 27)	ENSMUSG00000098910	Mir6416	microRNA 6416
chr2	121548606	121548608	cg38885943_TC11	-0.195472	0.611427	3.41318e-05	0.0323568	0.443814	0.25829	0.47433	0.268911	protein_coding;protein_coding;protein_coding;protein_coding;protein_coding;protein_coding;protein_coding;protein_coding	ENSMUST00000110592.1;ENSMUST00000110593.8;ENSMUST00000121219.7;ENSMUST00000128428.7;ENSMUST00000131092.7;ENSMUST00000133898.7;ENSMUST00000138157.7;ENSMUST00000155570.7	Promoter (2-3kb)	ENSMUSG00000027238	Frmd5	FERM domain containing 5
chr7	41560331	41560333	cg44481143_TC21	-0.19544	0.463042	0.00132158	0.0421909	0.310504	0.191195	0.400884	0.129312	protein_coding;protein_coding;protein_coding	ENSMUST00000073410.11;ENSMUST00000110214.8;ENSMUST00000164677.1	Intron (ENSMUST00000073410.11/ENSMUST00000073410.11, intron 1 of 3)	ENSMUSG00000074166	AW146154	expressed sequence AW146154
chr4	125094386	125094388	cg41402512_BC11	-0.195423	0.590932	0.00012902	0.0323568	0.540322	0.320805	0.533039	0.36171	protein_coding;protein_coding;protein_coding;protein_coding;protein_coding;protein_coding	ENSMUST00000055213.10;ENSMUST00000106171.8;ENSMUST00000152816.1;ENSMUST00000154689.7;ENSMUST00000184118.1;ENSMUST00000184205.7	Intron (ENSMUST00000154689.7/70088, intron 4 of 6)	ENSMUSG00000028863	Meaf6	MYST/Esa1-associated factor 6
chr4	127199676	127199678	cg41428745_TC11	-0.19538	0.505681	0.000170432	0.0323568	0.459546	0.223784	0.430219	0.275221	protein_coding;protein_coding;protein_coding	ENSMUST00000046659.13;ENSMUST00000106092.1;ENSMUST00000106094.8	Exon (ENSMUST00000046659.13/242667, exon 4 of 12)	ENSMUSG00000042388	Dlgap3	DLG associated protein 3
chr5	65955725	65955727	cg42229308_TC11	-0.195291	0.418175	5.21652e-05	0.0323568	0.294368	0.0835241	0.300365	0.120627	protein_coding;protein_coding	ENSMUST00000201814.3;ENSMUST00000202957.1	Intron (ENSMUST00000202957.1/231252, intron 2 of 3)	ENSMUSG00000029205	Chrna9	cholinergic receptor, nicotinic, alpha polypeptide 9
chr9	14751191	14751193	cg46447526_BC11	-0.195242	0.619144	2.09976e-05	0.0323568	0.521673	0.328577	0.529445	0.332057	protein_coding	ENSMUST00000061498.6	Promoter (1-2kb)	ENSMUSG00000049307	Fut4	fucosyltransferase 4
chr4	150163039	150163041	cg41713781_BC21	-0.195135	0.434727	0.00108154	0.0402367	0.321814	0.177995	0.411942	0.16549	protein_coding	ENSMUST00000059893.7	Intron (ENSMUST00000059893.7/435818, intron 8 of 11)	ENSMUSG00000062064	Slc2a7	solute carrier family 2 (facilitated glucose transporter), member 7
chr2	145888472	145888474	cg39068664_BC11	-0.195079	0.406716	0.000251929	0.0326018	0.32812	0.136324	0.360868	0.162506			Distal Intergenic	ENSMUSG00000002728	Naa20	N(alpha)-acetyltransferase 20, NatB catalytic subunit
chr9	46270327	46270329	cg46695907_BC21	-0.194898	0.429648	0.000954358	0.0392846	0.338625	0.140262	0.386092	0.194658	protein_coding;protein_coding;protein_coding;protein_coding;antisense	ENSMUST00000034584.3;ENSMUST00000121598.7;ENSMUST00000213878.1;ENSMUST00000215187.1;ENSMUST00000215484.1	Promoter (1-2kb)	ENSMUSG00000032079	Apoa5	apolipoprotein A-V
chr5	142529871	142529873	cg42974891_TC11	-0.19469	0.572832	0.000185477	0.0323568	0.483457	0.271685	0.499508	0.321899	protein_coding;protein_coding;protein_coding;protein_coding;protein_coding	ENSMUST00000099400.2;ENSMUST00000063635.14;ENSMUST00000085758.9;ENSMUST00000110785.1;ENSMUST00000139824.1	Promoter (<=1kb)	ENSMUSG00000074817	Papolb	poly (A) polymerase beta (testis specific)
chr3	96239928	96239930	cg31584187_TC11	-0.194684	0.421845	0.000384537	0.0337019	0.453508	0.205347	0.418944	0.277736			Promoter (<=1kb)	ENSMUSG00000064220	H2ac18	H2A clustered histone 18
chrX	105911584	105911586	cg47905657_TC11	-0.194614	0.454646	8.13408e-05	0.0323568	0.411199	0.197681	0.414506	0.238797	protein_coding;protein_coding;protein_coding;protein_coding;protein_coding;protein_coding;protein_coding;protein_coding;protein_coding;protein_coding;protein_coding;protein_coding;protein_coding	ENSMUST00000101305.8;ENSMUST00000113573.7;ENSMUST00000126345.2;ENSMUST00000128968.7;ENSMUST00000130980.1;ENSMUST00000134381.7;ENSMUST00000134507.7;ENSMUST00000137453.7;ENSMUST00000150914.7;ENSMUST00000154866.7;ENSMUST00000198441.4;ENSMUST00000198448.4;ENSMUST00000199233.4	5' UTR	ENSMUSG00000031229	Atrx	ATRX, chromatin remodeler
chr9	14770950	14770952	cg46447810_TC11	-0.194604	0.427471	3.54756e-05	0.0323568	0.356979	0.144762	0.345633	0.168642	protein_coding;protein_coding;protein_coding	ENSMUST00000060330.4;ENSMUST00000188350.6;ENSMUST00000191047.6	Promoter (<=1kb)	ENSMUSG00000031927	1700012B09Rik	RIKEN cDNA 1700012B09 gene
chr8	3475945	3475947	cg45313625_BC11	-0.194266	0.48577	5.7679e-05	0.0323568	0.428667	0.212586	0.419424	0.246973	protein_coding;protein_coding;protein_coding	ENSMUST00000047265.12;ENSMUST00000159076.7;ENSMUST00000161680.1	Promoter (<=1kb)	ENSMUSG00000040340	Tex45	testis expressed 45
chr11	105165331	105165333	cg30097774_TC21	-0.194259	0.576739	6.24895e-05	0.0323568	0.514163	0.347635	0.548155	0.326165	processed_pseudogene	ENSMUST00000118770.1	Exon (ENSMUST00000118770.1/ENSMUST00000118770.1, exon 1 of 1)	ENSMUSG00000020694	Tlk2	tousled-like kinase 2 (Arabidopsis)
chr5	149529731	149529733	cg43062980_TC21	-0.194112	0.407074	0.000115634	0.0323568	0.31208	0.143704	0.358176	0.138329	antisense;protein_coding;protein_coding;protein_coding;protein_coding;protein_coding	ENSMUST00000202188.1;ENSMUST00000110502.6;ENSMUST00000201525.3;ENSMUST00000202257.3;ENSMUST00000202805.3;ENSMUST00000202902.1	Promoter (<=1kb)	ENSMUSG00000029658	Wdr95	WD40 repeat domain 95
chr10	41451517	41451519	cg28387916_BC11	-0.194052	0.54144	0.000137724	0.0323568	0.44628	0.23695	0.445965	0.267192	protein_coding;protein_coding;protein_coding	ENSMUST00000080771.9;ENSMUST00000213797.1;ENSMUST00000216656.1	Promoter (1-2kb)	ENSMUSG00000019826	Zbtb24	zinc finger and BTB domain containing 24
chrX	106220755	106220757	cg47908284_BC21	-0.194014	0.658705	8.18457e-05	0.0323568	0.544146	0.367495	0.585424	0.374048	protein_coding;protein_coding;protein_coding	ENSMUST00000055497.14;ENSMUST00000113495.8;ENSMUST00000134547.1	Promoter (<=1kb)	ENSMUSG00000047242	Taf9b	TATA-box binding protein associated factor 9B
chr17	56000566	56000568	cg35048594_TC21	-0.193885	0.432011	0.00018156	0.0323568	0.327937	0.154587	0.375193	0.160773	protein_coding;protein_coding;protein_coding	ENSMUST00000043785.7;ENSMUST00000233494.1;ENSMUST00000233977.1	Promoter (2-3kb)	ENSMUSG00000038781	Stap2	signal transducing adaptor family member 2
chr19	44992583	44992585	cg36440318_TC11	-0.193853	0.543112	7.8422e-05	0.0323568	0.477717	0.305001	0.495684	0.280694	protein_coding;protein_coding;protein_coding;protein_coding;protein_coding;protein_coding	ENSMUST00000026225.14;ENSMUST00000130549.7;ENSMUST00000179305.1;ENSMUST00000235312.1;ENSMUST00000237987.1;ENSMUST00000238104.1	Promoter (<=1kb)	ENSMUSG00000025207	Sema4g	sema domain, immunoglobulin domain (Ig), transmembrane domain (TM) and short cytoplasmic domain, (semaphorin) 4G
chr19	37436496	37436498	cg36359687_BC11	-0.193777	0.522103	0.000757338	0.0374439	0.446294	0.214934	0.43983	0.283637	protein_coding;protein_coding;protein_coding	ENSMUST00000025944.8;ENSMUST00000128184.2;ENSMUST00000237452.1	Promoter (<=1kb)	ENSMUSG00000024986	Hhex	hematopoietically expressed homeobox
chr9	106823311	106823313	cg47221158_TC11	-0.193702	0.429968	2.93549e-05	0.0323568	0.316643	0.144755	0.345916	0.130401	protein_coding	ENSMUST00000159645.7	Promoter (1-2kb)	ENSMUSG00000040325	Dcaf1	DDB1 and CUL4 associated factor 1
chr2	30902933	30902935	cg38222258_TC11	-0.193682	0.368683	0.000608036	0.0356202	0.275404	0.0664514	0.295822	0.117412	protein_coding;protein_coding;protein_coding	ENSMUST00000056046.9;ENSMUST00000102852.5;ENSMUST00000132244.1	Promoter (<=1kb)	ENSMUSG00000050737	Ptges	prostaglandin E synthase
chr17	35439460	35439462	cg34880084_TC11	-0.193617	0.345392	0.000102262	0.0323568	0.344523	0.115629	0.323199	0.164859	protein_coding;protein_coding;protein_coding;protein_coding;protein_coding	ENSMUST00000071951.13;ENSMUST00000076256.7;ENSMUST00000078205.13;ENSMUST00000116598.9;ENSMUST00000173788.1	Promoter (<=1kb)	ENSMUSG00000060550	H2-Q9	histocompatibility 2, Q region locus 9
chr6	47045009	47045011	cg43377587_BC11	-0.193608	0.499758	7.80253e-05	0.0323568	0.537361	0.307374	0.512108	0.354879	protein_coding;protein_coding;processed_pseudogene	ENSMUST00000114641.7;ENSMUST00000150737.1;ENSMUST00000203583.1	Promoter (<=1kb)	ENSMUSG00000039419	Cntnap2	contactin associated protein-like 2
chr1	158597239	158597241	cg37667454_BC21	-0.193589	0.342869	5.30037e-05	0.0323568	0.29642	0.113245	0.330316	0.126313	protein_coding;protein_coding;protein_coding;protein_coding;protein_coding;protein_coding	ENSMUST00000046110.15;ENSMUST00000170718.6;ENSMUST00000193042.5;ENSMUST00000194041.1;ENSMUST00000194369.5;ENSMUST00000195311.5	Promoter (<=1kb)	ENSMUSG00000026587	Astn1	astrotactin 1
chr18	37726633	37726635	cg35615737_TC11	-0.193505	0.467687	0.00018538	0.0323568	0.385048	0.169264	0.391424	0.220196			Promoter (<=1kb)	ENSMUSG00000103897	Pcdhga8	protocadherin gamma subfamily A, 8
chr10	21978904	21978906	cg28258952_TC11	-0.193428	0.457733	0.000129638	0.0323568	0.351308	0.161302	0.385255	0.188404	protein_coding;protein_coding;protein_coding;protein_coding	ENSMUST00000120509.7;ENSMUST00000124203.1;ENSMUST00000142174.7;ENSMUST00000164659.7	Promoter (<=1kb)	ENSMUSG00000019970	Sgk1	serum/glucocorticoid regulated kinase 1
chr13	99421816	99421818	cg31972732_BC11	-0.193395	0.467931	0.00178942	0.0463876	0.386632	0.133169	0.348644	0.215317	protein_coding	ENSMUST00000064762.5	3' UTR		6430562O15Rik	RIKEN cDNA 6430562O15 gene
chrX	134475411	134475413	cg48020415_TC11	-0.193344	0.543779	0.00262103	0.0529639	0.499705	0.241382	0.478928	0.350564	protein_coding;protein_coding;protein_coding	ENSMUST00000009740.8;ENSMUST00000113223.2;ENSMUST00000131311.1	Promoter (<=1kb)	ENSMUSG00000009596	Taf7l	TATA-box binding protein associated factor 7 like
chr8	119626147	119626149	cg46260666_TC11	-0.193332	0.584079	0.000303222	0.0327518	0.505642	0.304494	0.517212	0.331695	protein_coding;protein_coding	ENSMUST00000061828.9;ENSMUST00000164382.1	Exon (ENSMUST00000164382.1/66733, exon 3 of 4)	ENSMUSG00000045246	Kcng4	potassium voltage-gated channel, subfamily G, member 4
chr10	39522775	39522777	cg28368661_BC11	-0.193308	0.578668	0.000343863	0.0333439	0.483418	0.277767	0.507175	0.32621	protein_coding;protein_coding;protein_coding;protein_coding;protein_coding;protein_coding	ENSMUST00000063091.12;ENSMUST00000099967.9;ENSMUST00000126486.7;ENSMUST00000135242.7;ENSMUST00000136659.1;ENSMUST00000146287.7	Exon (ENSMUST00000063091.12/14360, exon 6 of 14)	ENSMUSG00000019843	Fyn	Fyn proto-oncogene
chr10	42197270	42197272	cg28396517_TC11	-0.193297	0.611937	3.52691e-05	0.0323568	0.482049	0.298378	0.50809	0.305167	protein_coding;protein_coding;protein_coding	ENSMUST00000056974.3;ENSMUST00000105502.7;ENSMUST00000175881.7	Exon (ENSMUST00000105502.7/56484, exon 3 of 4)	ENSMUSG00000048756	Foxo3	forkhead box O3
chr15	44796069	44796071	cg33298459_BC11	-0.193289	0.624484	5.32175e-05	0.0323568	0.511877	0.335709	0.540808	0.330397	transcribed_processed_pseudogene;transcribed_processed_pseudogene;transcribed_processed_pseudogene;transcribed_processed_pseudogene	ENSMUST00000181839.2;ENSMUST00000227560.1;ENSMUST00000227659.1;ENSMUST00000227721.1	Intron (ENSMUST00000227721.1/ENSMUST00000227721.1, intron 1 of 9)	ENSMUSG00000022340	Sybu	syntabulin (syntaxin-interacting)
chrX	134963984	134963986	cg48024363_BC21	-0.19306	0.551631	0.000318216	0.0329168	0.465376	0.328385	0.516468	0.26734	protein_coding;protein_coding;protein_coding	ENSMUST00000010085.3;ENSMUST00000113187.7;ENSMUST00000113189.7	Promoter (<=1kb)	ENSMUSG00000009941	Nxf2	nuclear RNA export factor 2
chr5	37085324	37085326	cg42049756_BC11	-0.19283	0.605296	1.00628e-05	0.0323568	0.505409	0.31915	0.520921	0.32152	protein_coding;protein_coding;protein_coding;protein_coding;protein_coding;protein_coding;protein_coding;protein_coding;protein_coding;protein_coding;protein_coding	ENSMUST00000232332.2;ENSMUST00000043794.10;ENSMUST00000121010.8;ENSMUST00000137019.7;ENSMUST00000147014.1;ENSMUST00000152445.1;ENSMUST00000172917.7;ENSMUST00000173048.1;ENSMUST00000173836.7;ENSMUST00000174097.7;ENSMUST00000174629.1	Promoter (<=1kb)	ENSMUSG00000117286	Gm1043	predicted gene 1043
chr15	99471617	99471619	cg33791862_BC11	-0.192828	0.357989	0.00182773	0.0467559	0.251653	0.0435839	0.28709	0.109502	protein_coding;protein_coding	ENSMUST00000040313.5;ENSMUST00000229827.1	Exon (ENSMUST00000229827.1/ENSMUST00000229827.1, exon 1 of 1)	ENSMUSG00000037525	Bcdin3d	BCDIN3 domain containing
chr18	65620207	65620209	cg35841750_TC11	-0.192602	0.443183	7.31496e-05	0.0323568	0.259154	0.0840111	0.296134	0.0860733	antisense;protein_coding;protein_coding;protein_coding;protein_coding;protein_coding;protein_coding;protein_coding;protein_coding;protein_coding;protein_coding;protein_coding;protein_coding;protein_coding;protein_coding;protein_coding;protein_coding;protein_coding;protein_coding;protein_coding;protein_coding;protein_coding;protein_coding;protein_coding	ENSMUST00000183157.2;ENSMUST00000049016.11;ENSMUST00000169679.7;ENSMUST00000182140.7;ENSMUST00000182319.8;ENSMUST00000182478.7;ENSMUST00000182655.1;ENSMUST00000182684.7;ENSMUST00000182852.2;ENSMUST00000182973.1;ENSMUST00000182979.7;ENSMUST00000183236.1;ENSMUST00000183319.7;ENSMUST00000183326.1;ENSMUST00000235493.1;ENSMUST00000235669.1;ENSMUST00000235822.1;ENSMUST00000236523.1;ENSMUST00000236633.1…	Exon (ENSMUST00000183157.2/ENSMUST00000183157.2, exon 1 of 1)	ENSMUSG00000042439	Zfp532	zinc finger protein 532
chr3	107343124	107343126	cg40159712_BC21	-0.192402	0.500314	0.000496151	0.0346143	0.441383	0.228508	0.460778	0.288848	processed_pseudogene	ENSMUST00000199575.1	Exon (ENSMUST00000199575.1/ENSMUST00000199575.1, exon 1 of 1)	ENSMUSG00000048109	Rbm15	RNA binding motif protein 15
chr17	85188378	85188380	cg35301554_TC11	-0.192318	0.64866	0.000351975	0.0333769	0.579343	0.346552	0.559427	0.407582	protein_coding;protein_coding	ENSMUST00000095188.6;ENSMUST00000234822.1	Intron (ENSMUST00000095188.6/73582, intron 3 of 10)	ENSMUSG00000071037	Camkmt	calmodulin-lysine N-methyltransferase
chr9	45408278	45408280	cg46685675_TC11	-0.192221	0.507451	0.00031009	0.032875	0.414386	0.193781	0.418759	0.254922	protein_coding;protein_coding;protein_coding;protein_coding;protein_coding;protein_coding;protein_coding;protein_coding;protein_coding;protein_coding;protein_coding	ENSMUST00000041005.5;ENSMUST00000213158.1;ENSMUST00000213282.1;ENSMUST00000214017.1;ENSMUST00000214245.1;ENSMUST00000214466.1;ENSMUST00000214654.1;ENSMUST00000214680.1;ENSMUST00000216289.1;ENSMUST00000216840.1;ENSMUST00000217549.1	Promoter (1-2kb)	ENSMUSG00000059412	Fxyd2	FXYD domain-containing ion transport regulator 2
chr2	76980139	76980141	cg38584206_TC21	-0.192172	0.387587	0.000145807	0.0323568	0.314884	0.120637	0.34466	0.154562	protein_coding;protein_coding;protein_coding;protein_coding;protein_coding;protein_coding;protein_coding;protein_coding	ENSMUST00000011934.12;ENSMUST00000099980.9;ENSMUST00000099981.9;ENSMUST00000111846.8;ENSMUST00000111882.8;ENSMUST00000123804.7;ENSMUST00000140091.7;ENSMUST00000147048.1	Promoter (<=1kb)	ENSMUSG00000051747	Ttn	titin
chr9	106647355	106647357	cg47219298_TC11	-0.192075	0.541629	0.000377278	0.0335957	0.442768	0.22996	0.455525	0.284182	protein_coding;protein_coding;protein_coding;protein_coding	ENSMUST00000023959.12;ENSMUST00000200826.3;ENSMUST00000201681.1;ENSMUST00000201955.1	Promoter (<=1kb)	ENSMUSG00000023192	Grm2	glutamate receptor, metabotropic 2
chr13	67800541	67800543	cg31748104_TC11	-0.192074	0.521383	0.00411403	0.063203	0.385939	0.171344	0.43267	0.263117			Intron (ENSMUST00000181912.1/320163, intron 2 of 2)	ENSMUSG00000030446	Zfp273	zinc finger protein 273
chr8	111031742	111031744	cg46165577_TC21	-0.192025	0.405507	0.00122696	0.0414684	0.271481	0.125259	0.348159	0.11033	protein_coding;protein_coding	ENSMUST00000125268.1;ENSMUST00000065784.5	Promoter (<=1kb)	ENSMUSG00000033658	Ddx19b	DEAD box helicase 19b
chr11	79589548	79589550	cg29813248_BC11	-0.19193	0.414053	4.23518e-05	0.0323568	0.391673	0.19357	0.400544	0.214788			Promoter (1-2kb)	ENSMUSG00000017639	Rab11fip4	RAB11 family interacting protein 4 (class II)
chr1	153807993	153807995	cg37625896_TC21	-0.191877	0.447459	0.000554585	0.0350558	0.327498	0.175029	0.402576	0.171291	protein_coding;protein_coding;protein_coding;protein_coding;protein_coding;protein_coding;protein_coding	ENSMUST00000124558.9;ENSMUST00000134030.7;ENSMUST00000141249.7;ENSMUST00000184095.2;ENSMUST00000185164.6;ENSMUST00000206321.1;ENSMUST00000238926.1	Promoter (<=1kb)	ENSMUSG00000042641	Rgsl1	regulator of G-protein signaling like 1
chr1	186967416	186967418	cg37919126_BC21	-0.191854	0.567799	2.19089e-05	0.0323568	0.492542	0.32228	0.519713	0.306267	protein_coding;antisense	ENSMUST00000045108.1;ENSMUST00000191895.1	Promoter (<=1kb)	ENSMUSG00000039224	D1Pas1	DNA segment, Chr 1, Pasteur Institute 1
chr12	3960126	3960128	cg30318046_BC11	-0.19182	0.291664	9.7265e-05	0.0323568	0.25809	0.0566371	0.272885	0.0906979	protein_coding;protein_coding;protein_coding	ENSMUST00000020990.6;ENSMUST00000218089.1;ENSMUST00000219543.1	Exon (ENSMUST00000219543.1/18976, exon 4 of 4)	ENSMUSG00000020660	Pomc	pro-opiomelanocortin-alpha
chr6	4893435	4893437	cg43097291_BC21	-0.191815	0.371342	0.000425276	0.0340638	0.265411	0.0884225	0.321469	0.114827	processed_pseudogene	ENSMUST00000121071.2	Exon (ENSMUST00000121071.2/ENSMUST00000121071.2, exon 1 of 1)	ENSMUSG00000032827	Ppp1r9a	protein phosphatase 1, regulatory subunit 9A
chr18	41875014	41875016	cg35648547_BC11	-0.191758	0.481264	0.000184519	0.0323568	0.410162	0.18877	0.407154	0.245028	lincRNA	ENSMUST00000235677.1	Distal Intergenic	ENSMUSG00000056671	Prelid2	PRELI domain containing 2
chr17	37211754	37211756	cg34897868_BC11	-0.19175	0.424511	2.74209e-05	0.0323568	0.317833	0.125625	0.32181	0.130518	protein_coding;protein_coding	ENSMUST00000060728.6;ENSMUST00000216318.1	Promoter (1-2kb)	ENSMUSG00000049561	Olfr95	olfactory receptor 95
chr13	100559762	100559764	cg31983325_TC21	-0.191622	0.448111	0.00431744	0.0644859	0.388201	0.147385	0.401353	0.258924	lincRNA;processed_pseudogene	ENSMUST00000224080.1;ENSMUST00000223825.1	Exon (ENSMUST00000224080.1/ENSMUST00000224080.1, exon 2 of 3)	ENSMUSG00000021638	Ocln	occludin
chr10	71350813	71350815	cg28630561_BC11	-0.191583	0.465331	4.44686e-05	0.0323568	0.323873	0.14057	0.344329	0.144466	protein_coding;protein_coding;protein_coding;protein_coding;protein_coding	ENSMUST00000079252.12;ENSMUST00000118381.7;ENSMUST00000121446.1;ENSMUST00000141153.1;ENSMUST00000147277.7	Promoter (2-3kb)	ENSMUSG00000060733	Ipmk	inositol polyphosphate multikinase
chr1	104994393	104994395	cg37305687_BC11	-0.191515	0.542862	0.00164424	0.0449784	0.460599	0.220448	0.457039	0.31416	protein_coding	ENSMUST00000062528.8	3' UTR	ENSMUSG00000050840	Cdh20	cadherin 20
chr19	47755732	47755734	cg36479421_TC21	-0.191323	0.485737	5.29289e-05	0.0323568	0.437568	0.235487	0.450173	0.269608	protein_coding;protein_coding;protein_coding;protein_coding;miRNA	ENSMUST00000159999.1;ENSMUST00000160247.2;ENSMUST00000161832.7;ENSMUST00000162657.7;ENSMUST00000185078.1	Promoter (<=1kb)	ENSMUSG00000099069	Mir8090	microRNA 8090
chr6	96595412	96595414	cg43742178_TC21	-0.191323	0.475356	4.41671e-05	0.0323568	0.349551	0.147724	0.360622	0.179804	protein_coding;protein_coding	ENSMUST00000075080.5;ENSMUST00000122120.7	Intron (ENSMUST00000122120.7/320265, intron 3 of 4)	ENSMUSG00000072878	1700123L14Rik	nucleoporin 50 pseudogene
chr10	68028839	68028841	cg28592687_BC21	-0.19131	0.370388	0.000535884	0.0349038	0.28271	0.107629	0.330276	0.122738	protein_coding;protein_coding;protein_coding;protein_coding;protein_coding	ENSMUST00000068994.13;ENSMUST00000105437.7;ENSMUST00000117086.1;ENSMUST00000118160.7;ENSMUST00000147556.7	Intron (ENSMUST00000118160.7/170799, intron 9 of 11)	ENSMUSG00000037846	Rtkn2	rhotekin 2
chr15	92344571	92344573	cg33700737_BC11	-0.191293	0.658185	7.59146e-05	0.0323568	0.535794	0.349304	0.567718	0.371623	lincRNA	ENSMUST00000181901.2	Promoter (<=1kb)	ENSMUSG00000097068	Gm26760	predicted gene, 26760
chr3	32705639	32705641	cg39618755_BC11	-0.191239	0.549257	6.18291e-06	0.0323568	0.515203	0.328293	0.520748	0.325182	protein_coding	ENSMUST00000194781.5	Promoter (<=1kb)	ENSMUSG00000027671	Actl6a	actin-like 6A
chr1	134498095	134498097	cg37493513_BC21	-0.191213	0.547234	0.00026041	0.0326018	0.44826	0.256773	0.484501	0.293561	protein_coding	ENSMUST00000047978.8	Intron (ENSMUST00000047978.8/98710, intron 1 of 1)	ENSMUSG00000042229	Rabif	RAB interacting factor
chr17	67848383	67848385	cg35147052_BC11	-0.191183	0.474811	4.11627e-05	0.0323568	0.3743	0.194099	0.406073	0.203907	protein_coding;protein_coding;protein_coding	ENSMUST00000024840.11;ENSMUST00000163865.7;ENSMUST00000164647.7	Intron (ENSMUST00000024840.11/268970, intron 17 of 17)	ENSMUSG00000024043	Arhgap28	Rho GTPase activating protein 28
chr12	72918002	72918004	cg30786995_BC21	-0.191174	0.348477	0.000287011	0.0326018	0.284804	0.0845282	0.312671	0.130599	protein_coding;protein_coding;protein_coding;protein_coding;protein_coding;protein_coding	ENSMUST00000044000.11;ENSMUST00000110489.8;ENSMUST00000130635.7;ENSMUST00000131033.7;ENSMUST00000132067.1;ENSMUST00000136075.7	Promoter (<=1kb)	ENSMUSG00000021098	4930447C04Rik	RIKEN cDNA 4930447C04 gene
chrX	135627697	135627699	cg48027337_BC11	-0.190957	0.534783	0.000154413	0.0323568	0.43033	0.214104	0.430785	0.265098	protein_coding	ENSMUST00000113159.7	Promoter (<=1kb)	ENSMUSG00000031411	Pramex1	PRAME like, X-linked 1
chrX	44368016	44368018	cg47593317_BC11	-0.190863	0.382461	0.000117391	0.0323568	0.389862	0.160392	0.365204	0.212948	protein_coding	ENSMUST00000115057.1	Promoter (<=1kb)	ENSMUSG00000050926	Dcaf12l2	DDB1 and CUL4 associated factor 12-like 2
chr5	87560391	87560393	cg42381920_TC11	-0.190809	0.386105	0.000741726	0.0371147	0.312187	0.117762	0.355722	0.16853	protein_coding;protein_coding	ENSMUST00000113314.2;ENSMUST00000166996.1	Promoter (<=1kb)	ENSMUSG00000029273	Sult1d1	sulfotransferase family 1D, member 1
chr13	3478374	3478376	cg31217303_TC11	-0.190686	0.587843	0.0021928	0.0495361	0.557379	0.312084	0.544044	0.407966	lincRNA;lincRNA;lincRNA;lincRNA;lincRNA;lincRNA;lincRNA;lincRNA;lincRNA;lincRNA;lincRNA;lincRNA	ENSMUST00000180567.7;ENSMUST00000180836.7;ENSMUST00000181708.1;ENSMUST00000185835.6;ENSMUST00000186183.1;ENSMUST00000186610.6;ENSMUST00000186642.6;ENSMUST00000187921.6;ENSMUST00000189464.6;ENSMUST00000190547.1;ENSMUST00000191585.6;ENSMUST00000221008.1	Promoter (<=1kb)		2810429I04Rik	RIKEN cDNA 2810429I04 gene
chr10	68253706	68253708	cg28595568_BC21	-0.190563	0.440865	0.000167784	0.0323568	0.359569	0.202707	0.415755	0.191491	protein_coding;protein_coding;protein_coding	ENSMUST00000020106.8;ENSMUST00000218425.1;ENSMUST00000219238.1	Intron (ENSMUST00000219238.1/71371, intron 2 of 9)	ENSMUSG00000019947	Arid5b	AT rich interactive domain 5B (MRF1-like)
chr7	44852754	44852756	cg44509264_TC11	-0.190464	0.584446	3.50772e-05	0.0323568	0.523092	0.321825	0.520947	0.341286	protein_coding;protein_coding;protein_coding;protein_coding;protein_coding;protein_coding;protein_coding;protein_coding;protein_coding;protein_coding	ENSMUST00000054343.14;ENSMUST00000107880.8;ENSMUST00000107882.7;ENSMUST00000107885.7;ENSMUST00000127783.1;ENSMUST00000136232.1;ENSMUST00000141311.7;ENSMUST00000142880.2;ENSMUST00000150335.1;ENSMUST00000152091.7	Promoter (<=1kb)	ENSMUSG00000011096	Akt1s1	AKT1 substrate 1 (proline-rich)
chr11	78332613	78332615	cg29799844_TC11	-0.190446	0.476199	0.000236332	0.032574	0.371437	0.151564	0.369826	0.208807	protein_coding	ENSMUST00000048073.8	Intron (ENSMUST00000048073.8/276846, intron 3 of 11)	ENSMUSG00000041958	Pigs	phosphatidylinositol glycan anchor biosynthesis, class S
chr12	51415669	51415671	cg30631191_TC11	-0.190336	0.606416	0.000865336	0.0385432	0.486054	0.361681	0.554961	0.298662	protein_coding;protein_coding	ENSMUST00000021335.6;ENSMUST00000219434.1	3' UTR	ENSMUSG00000020952	Scfd1	Sec1 family domain containing 1
chr11	17192829	17192831	cg29278314_TC11	-0.19033	0.417471	1.6579e-05	0.0323568	0.369877	0.185382	0.39058	0.194415	protein_coding;protein_coding;protein_coding	ENSMUST00000102880.4;ENSMUST00000154425.1;ENSMUST00000151431.1	Promoter (<=1kb)	ENSMUSG00000033953	Ppp3r1	protein phosphatase 3, regulatory subunit B, alpha isoform (calcineurin B, type I)
chr11	20166757	20166759	cg29300093_TC11	-0.190262	0.409081	3.22513e-05	0.0323568	0.337099	0.165501	0.361305	0.152379			Distal Intergenic	ENSMUSG00000020149	Rab1a	RAB1A, member RAS oncogene family
chr5	110879178	110879180	cg42578806_BC22	-0.190197	0.400848	0.000748126	0.0372498	0.318876	0.165241	0.327148	0.100389			Promoter (<=1kb)	ENSMUSG00000033209	Ttc28	tetratricopeptide repeat domain 28
chr11	59964042	59964044	cg29609030_BC11	-0.190184	0.364906	0.000224736	0.032574	0.288875	0.110855	0.307278	0.104931	protein_coding	ENSMUST00000062405.7	Promoter (<=1kb)	ENSMUSG00000049892	Rasd1	RAS, dexamethasone-induced 1
chr17	35439442	35439444	cg34880083_BC11	-0.190067	0.287974	5.06635e-05	0.0323568	0.260982	0.0589258	0.250237	0.0721597	protein_coding;protein_coding;protein_coding;protein_coding;protein_coding	ENSMUST00000071951.13;ENSMUST00000076256.7;ENSMUST00000078205.13;ENSMUST00000116598.9;ENSMUST00000173788.1	Promoter (<=1kb)	ENSMUSG00000060550	H2-Q9	histocompatibility 2, Q region locus 9
chr15	80212122	80212124	cg33563690_BC11	-0.189989	0.547797	0.000448505	0.034198	0.479904	0.244909	0.455786	0.310802	protein_coding	ENSMUST00000044970.6	Exon (ENSMUST00000044970.6/17309, exon 2 of 2)	ENSMUSG00000022412	Mief1	mitochondrial elongation factor 1
chr2	170517417	170517419	cg39336329_TC21	-0.189937	0.52231	0.000232045	0.032574	0.431484	0.20988	0.42825	0.269981	protein_coding;protein_coding;protein_coding;protein_coding;protein_coding;protein_coding	ENSMUST00000063682.11;ENSMUST00000075087.7;ENSMUST00000109147.2;ENSMUST00000109148.7;ENSMUST00000136839.1;ENSMUST00000170167.7	Promoter (2-3kb)	ENSMUSG00000052033	Pfdn4	prefoldin 4
chr13	51647912	51647914	cg31589250_TC11	-0.18989	0.377809	2.422e-05	0.0323568	0.324808	0.129592	0.337086	0.152522	protein_coding;snoRNA	ENSMUST00000075853.5;ENSMUST00000082738.1	Promoter (2-3kb)	ENSMUSG00000062248	Cks2	CDC28 protein kinase regulatory subunit 2
chr10	127331751	127331753	cg29146326_BC11	-0.189889	0.616947	5.01208e-05	0.0323568	0.540683	0.329682	0.536968	0.368191	protein_coding;antisense	ENSMUST00000026474.4;ENSMUST00000219640.1	Exon (ENSMUST00000026474.4/14632, exon 13 of 13)	ENSMUSG00000025407	Gli1	GLI-Kruppel family member GLI1
chr4	148855812	148855814	cg41692801_TC11	-0.189871	0.41138	1.16061e-05	0.0323568	0.336455	0.158669	0.357528	0.155571	protein_coding;protein_coding	ENSMUST00000094464.9;ENSMUST00000122222.7	Intron (ENSMUST00000094464.9/69743, intron 2 of 15)	ENSMUSG00000028977	Casz1	castor zinc finger 1
chr8	109791234	109791236	cg46150659_BC21	-0.189796	0.416608	0.000180951	0.0323568	0.316393	0.114177	0.333143	0.155767	protein_coding;protein_coding;protein_coding	ENSMUST00000034171.8;ENSMUST00000093157.12;ENSMUST00000173200.1	Intron (ENSMUST00000093157.12/11765, intron 1 of 23)	ENSMUSG00000031731	Ap1g1	adaptor protein complex AP-1, gamma 1 subunit
chr14	51912288	51912290	cg32477548_TC11	-0.189403	0.502984	0.000154567	0.0323568	0.464422	0.246908	0.462285	0.300992	protein_coding;protein_coding;protein_coding;protein_coding;protein_coding;protein_coding;protein_coding;protein_coding;protein_coding;protein_coding	ENSMUST00000004673.14;ENSMUST00000111632.4;ENSMUST00000226184.1;ENSMUST00000226364.1;ENSMUST00000226528.1;ENSMUST00000227237.1;ENSMUST00000227402.1;ENSMUST00000228164.1;ENSMUST00000228173.1;ENSMUST00000228620.1	Promoter (<=1kb)	ENSMUSG00000004558	Ndrg2	N-myc downstream regulated gene 2
chr3	57137198	57137200	cg39789822_BC21	-0.189383	0.541495	0.000289594	0.0326018	0.425524	0.254528	0.479308	0.271537	processed_pseudogene	ENSMUST00000181591.1	Distal Intergenic	ENSMUSG00000027800	Tm4sf1	transmembrane 4 superfamily member 1
chr4	150678872	150678874	cg41719977_BC11	-0.189367	0.522	3.20347e-05	0.0323568	0.447959	0.248012	0.454784	0.275996	lincRNA	ENSMUST00000149065.1	Distal Intergenic	ENSMUSG00000039838	Slc45a1	solute carrier family 45, member 1
chr2	104992241	104992243	cg38765798_BC21	-0.189296	0.524554	0.000958842	0.0393849	0.428161	0.262056	0.495532	0.283045	protein_coding;protein_coding	ENSMUST00000111114.7;ENSMUST00000144358.1	Promoter (<=1kb)	ENSMUSG00000045106	Ccdc73	coiled-coil domain containing 73
chr12	105513565	105513567	cg31068902_BC11	-0.189241	0.644692	0.000324499	0.0329696	0.551753	0.368664	0.596621	0.401228	lincRNA	ENSMUST00000223443.1	Promoter (<=1kb)		AU015791	expressed sequence AU015791
chr12	12276329	12276331	cg30374417_BC11	-0.189225	0.410499	0.000635974	0.036008	0.40813	0.175876	0.398231	0.252034	protein_coding;protein_coding;protein_coding;protein_coding;protein_coding	ENSMUST00000069005.9;ENSMUST00000069066.13;ENSMUST00000221782.1;ENSMUST00000222357.1;ENSMUST00000223061.1	Intron (ENSMUST00000069066.13/76820, intron 1 of 12)	ENSMUSG00000020589	Cyria	CYFIP related Rac1 interactor A
chr5	76948175	76948177	cg42325787_BC21	-0.18921	0.347354	0.000481456	0.0343379	0.281214	0.0867719	0.318839	0.13486	protein_coding;protein_coding;protein_coding	ENSMUST00000031158.8;ENSMUST00000140076.1;ENSMUST00000155272.7	Promoter (2-3kb)	ENSMUSG00000029246	Ppat	phosphoribosyl pyrophosphate amidotransferase
chr10	63583848	63583850	cg28559834_BC11	-0.1892	0.539011	5.95789e-05	0.0323568	0.412754	0.19847	0.390606	0.22649	protein_coding;protein_coding;protein_coding;protein_coding	ENSMUST00000075099.4;ENSMUST00000105440.7;ENSMUST00000105441.7;ENSMUST00000133190.1	Exon (ENSMUST00000133190.1/216033, exon 3 of 3)	ENSMUSG00000060843	Ctnna3	catenin (cadherin associated protein), alpha 3
chr10	88481656	88481658	cg28808383_TC11	-0.189177	0.538089	3.07757e-05	0.0323568	0.512766	0.298287	0.48213	0.318254	protein_coding;protein_coding;protein_coding;protein_coding;protein_coding;protein_coding	ENSMUST00000020253.14;ENSMUST00000117440.7;ENSMUST00000126074.7;ENSMUST00000134318.7;ENSMUST00000139109.7;ENSMUST00000143108.7	Promoter (<=1kb)	ENSMUSG00000060002	Chpt1	choline phosphotransferase 1
chr9	44440993	44440995	cg46673401_BC21	-0.189136	0.426615	0.000131758	0.0323568	0.351349	0.186787	0.40186	0.188151	protein_coding;protein_coding;protein_coding	ENSMUST00000098837.2;ENSMUST00000215375.2;ENSMUST00000215980.1	Promoter (<=1kb)	ENSMUSG00000074397	Foxr1	forkhead box R1
chr13	25150338	25150340	cg31362538_TC11	-0.188921	0.414689	0.000391134	0.0337269	0.34538	0.138025	0.364677	0.19419	protein_coding	ENSMUST00000069614.6	Intron (ENSMUST00000069614.6/195208, intron 7 of 9)	ENSMUSG00000035910	Dcdc2a	doublecortin domain containing 2a
chr7	107567519	107567521	cg44962827_BC11	-0.18891	0.449378	0.000110361	0.0323568	0.397444	0.190255	0.405907	0.235276	protein_coding;protein_coding	ENSMUST00000120990.1;ENSMUST00000239087.1	Promoter (<=1kb)	ENSMUSG00000051041	Olfml1	olfactomedin-like 1
chr9	44441118	44441120	cg46673407_BC11	-0.188882	0.336209	0.00391508	0.0619538	0.18736	0.0147552	0.270415	0.0652548	protein_coding;protein_coding;protein_coding	ENSMUST00000098837.2;ENSMUST00000215375.2;ENSMUST00000215980.1	Promoter (<=1kb)	ENSMUSG00000074397	Foxr1	forkhead box R1
chr1	63309801	63309803	cg37006814_TC21	-0.188826	0.507382	0.000114185	0.0323568	0.333627	0.156743	0.372803	0.172035	protein_coding;protein_coding;protein_coding	ENSMUST00000029025.8;ENSMUST00000114132.7;ENSMUST00000239483.1	Exon (ENSMUST00000114132.7/73884, exon 7 of 7)	ENSMUSG00000027520	Zdbf2	zinc finger, DBF-type containing 2
chr10	76033819	76033821	cg28666441_BC11	-0.188821	0.325095	4.28554e-05	0.0323568	0.251449	0.0628048	0.27038	0.0813823	protein_coding;protein_coding	ENSMUST00000061617.6;ENSMUST00000218627.1	Promoter (1-2kb)	ENSMUSG00000049764	Zfp280b	zinc finger protein 280B
chr16	72894404	72894406	cg34354593_TC11	-0.188802	0.407301	0.000179137	0.0323568	0.302521	0.100752	0.318904	0.14307	protein_coding;protein_coding;protein_coding	ENSMUST00000023600.7;ENSMUST00000231265.1;ENSMUST00000232205.1	Intron (ENSMUST00000232205.1/19876, intron 2 of 28)	ENSMUSG00000022883	Robo1	roundabout guidance receptor 1
chr1	36683405	36683407	cg36809401_BC11	-0.18878	0.547454	0.00163513	0.0448922	0.48304	0.236036	0.462804	0.332249	protein_coding;protein_coding	ENSMUST00000114981.2;ENSMUST00000170295.7	Promoter (<=1kb)	ENSMUSG00000046337	Fam178b	family with sequence similarity 178, member B
chr15	82345499	82345501	cg33590482_TC21	-0.188751	0.461767	2.45016e-05	0.0323568	0.366995	0.184998	0.391031	0.195525	protein_coding;protein_coding;protein_coding;protein_coding;protein_coding;protein_coding;protein_coding	ENSMUST00000050349.2;ENSMUST00000161178.1;ENSMUST00000023086.14;ENSMUST00000160994.7;ENSMUST00000161892.1;ENSMUST00000162705.1;ENSMUST00000230165.1	Promoter (<=1kb)	ENSMUSG00000022452	Smdt1	single-pass membrane protein with aspartate rich tail 1
chr15	27463632	27463634	cg33173423_TC11	-0.188665	0.586134	5.93992e-05	0.0323568	0.446112	0.27185	0.480978	0.27791	lincRNA	ENSMUST00000227384.1	Distal Intergenic	ENSMUSG00000022265	Ank	progressive ankylosis
chr5	130211416	130211418	cg42838722_BC21	-0.18866	0.459184	1.48002e-05	0.0323568	0.387704	0.213062	0.411786	0.209108	protein_coding;protein_coding;protein_coding	ENSMUST00000026390.7;ENSMUST00000119797.7;ENSMUST00000147493.1	Promoter (<=1kb)	ENSMUSG00000025340	Rabgef1	RAB guanine nucleotide exchange factor (GEF) 1
chr17	55482520	55482522	cg35045241_BC11	-0.188255	0.553733	0.000370149	0.0334566	0.513835	0.283295	0.49645	0.350481	protein_coding;protein_coding;protein_coding	ENSMUST00000025000.3;ENSMUST00000086878.9;ENSMUST00000133899.1	Exon (ENSMUST00000133899.1/240119, exon 2 of 2)	ENSMUSG00000024172	St6gal2	beta galactoside alpha 2,6 sialyltransferase 2
chr8	91082082	91082084	cg45990261_TC11	-0.188244	0.467874	9.97105e-05	0.0323568	0.382151	0.162589	0.369103	0.212178	protein_coding;protein_coding;protein_coding	ENSMUST00000034091.7;ENSMUST00000209518.1;ENSMUST00000211136.1	Intron (ENSMUST00000034091.7/19651, intron 4 of 21)	ENSMUSG00000031666	Rbl2	RB transcriptional corepressor like 2
chr9	107193775	107193777	cg47223662_TC11	-0.188178	0.692246	2.74444e-05	0.0323568	0.541888	0.333635	0.533171	0.365067	processed_pseudogene;protein_coding;protein_coding;protein_coding;protein_coding	ENSMUST00000164248.1;ENSMUST00000044532.10;ENSMUST00000165182.1;ENSMUST00000167053.7;ENSMUST00000169164.7	Promoter (<=1kb)	ENSMUSG00000092125	AA543401	myc-like oncogene, s-myc protein pseudogene
chr5	77037061	77037063	cg42326954_TC11	-0.188152	0.551222	0.00339894	0.0584002	0.444332	0.171714	0.378643	0.274958	protein_coding;protein_coding;protein_coding	ENSMUST00000031161.10;ENSMUST00000117880.7;ENSMUST00000118941.1	Promoter (<=1kb)	ENSMUSG00000029248	Thegl	theg spermatid protein like
chr3	101822292	101822294	cg40113869_BC21	-0.188138	0.526959	2.4933e-05	0.0323568	0.436892	0.268493	0.467422	0.259546	protein_coding;protein_coding	ENSMUST00000061831.10;ENSMUST00000118411.1	Intron (ENSMUST00000061831.10/242125, intron 4 of 6)	ENSMUSG00000044313	Mab21l3	mab-21-like 3
chr8	92365596	92365598	cg46005610_BC11	-0.188114	0.435743	0.000327449	0.0330999	0.354964	0.18581	0.392015	0.184942	protein_coding	ENSMUST00000210246.1	Intron (ENSMUST00000210246.1/54352, intron 4 of 4)	ENSMUSG00000031737	Irx5	Iroquois homeobox 5
chr16	32551143	32551145	cg34088581_TC11	-0.188089	0.512214	0.000254959	0.0326018	0.412347	0.225561	0.444254	0.254861	lincRNA;lincRNA;protein_coding	ENSMUST00000231549.1;ENSMUST00000232103.1;ENSMUST00000160832.1	Intron (ENSMUST00000160832.1/245308, intron 2 of 3)	ENSMUSG00000052363	Zdhhc19	zinc finger, DHHC domain containing 19
chrX	38189648	38189650	cg47564226_TC11	-0.188043	0.466359	5.28514e-05	0.0323568	0.327565	0.171414	0.354671	0.134736	protein_coding;protein_coding;protein_coding	ENSMUST00000049740.2;ENSMUST00000115142.2;ENSMUST00000131124.1	Promoter (<=1kb)	ENSMUSG00000048047	Zbtb33	zinc finger and BTB domain containing 33
chr1	63309922	63309924	cg37006818_TC21	-0.188004	0.509923	3.42729e-05	0.0323568	0.345372	0.177299	0.376092	0.168156	protein_coding;protein_coding;protein_coding	ENSMUST00000029025.8;ENSMUST00000114132.7;ENSMUST00000239483.1	Exon (ENSMUST00000114132.7/73884, exon 7 of 7)	ENSMUSG00000027520	Zdbf2	zinc finger, DBF-type containing 2
chr3	103116077	103116079	cg40125768_TC11	-0.187972	0.426739	0.00110361	0.0403622	0.315161	0.140402	0.375993	0.174807	protein_coding;protein_coding	ENSMUST00000166143.8;ENSMUST00000173206.7	Intron (ENSMUST00000173206.7/329727, intron 1 of 17)	ENSMUSG00000007379	Dennd2c	DENN/MADD domain containing 2C
chr16	94066300	94066302	cg34522507_BC11	-0.187971	0.379899	0.000808917	0.0377988	0.226965	0.0422878	0.269381	0.0781154			Distal Intergenic	ENSMUSG00000062713	Sim2	single-minded family bHLH transcription factor 2
chr19	45026432	45026434	cg36441108_TC11	-0.18793	0.61177	6.91015e-05	0.0323568	0.504089	0.318993	0.523549	0.332785	protein_coding;protein_coding;protein_coding;protein_coding	ENSMUST00000039016.13;ENSMUST00000178087.2;ENSMUST00000179108.8;ENSMUST00000237043.1	Exon (ENSMUST00000039016.13/226154, exon 5 of 5)	ENSMUSG00000074818	Pdzd7	PDZ domain containing 7
chr7	28008513	28008515	cg44358045_BC21	-0.187806	0.497094	2.77795e-05	0.0323568	0.447391	0.254204	0.460206	0.277781	protein_coding;protein_coding	ENSMUST00000180024.1;ENSMUST00000180502.7	Promoter (<=1kb)	ENSMUSG00000096916	Zfp850	zinc finger protein 850
chr6	82919591	82919593	cg43616631_BC11	-0.187668	0.479577	2.6038e-05	0.0323568	0.361528	0.189712	0.388973	0.185452	protein_coding;protein_coding;protein_coding	ENSMUST00000000641.14;ENSMUST00000203271.1;ENSMUST00000203911.2	Promoter (2-3kb)	ENSMUSG00000000627	Sema4f	sema domain, immunoglobulin domain (Ig), TM domain, and short cytoplasmic domain
chr4	127971112	127971114	cg41437560_BC11	-0.187618	0.473837	6.43975e-05	0.0323568	0.401855	0.208345	0.414417	0.232691	protein_coding	ENSMUST00000030614.2	Promoter (<=1kb)	ENSMUSG00000028813	CK137956	cDNA sequence CK137956
chr18	49753603	49753605	cg35705126_BC11	-0.187562	0.455074	0.00112242	0.040573	0.326836	0.187141	0.358861	0.123432	protein_coding;protein_coding;protein_coding	ENSMUST00000025383.9;ENSMUST00000163590.8;ENSMUST00000237137.1	Promoter (1-2kb)	ENSMUSG00000024505	Dtwd2	DTW domain containing 2
chrX	111895546	111895548	cg47932399_TC21	-0.187481	0.35451	0.000188074	0.0323568	0.318405	0.147923	0.365891	0.161411	protein_coding	ENSMUST00000207962.1	Intron (ENSMUST00000207962.1/71030, intron 1 of 15)	ENSMUSG00000079460	4933403O08Rik	RIKEN cDNA 4933403O08 gene
chr9	122887172	122887174	cg47396839_BC11	-0.187305	0.44904	7.00071e-05	0.0323568	0.371614	0.179547	0.389771	0.207227	processed_transcript;processed_transcript;protein_coding;protein_coding	ENSMUST00000180486.7;ENSMUST00000214426.1;ENSMUST00000063980.7;ENSMUST00000215872.1	Promoter (1-2kb)	ENSMUSG00000063488	Zkscan7	zinc finger with KRAB and SCAN domains 7
chr13	111977879	111977881	cg32077403_TC11	-0.187303	0.420018	0.00107893	0.0402367	0.275215	0.0862623	0.29952	0.113866			Distal Intergenic	ENSMUSG00000086111	Gm15326	predicted gene 15326
chr11	17946299	17946301	cg29282656_BC21	-0.187301	0.582094	6.13268e-05	0.0323568	0.472222	0.288617	0.498448	0.30745	protein_coding	ENSMUST00000076661.6	Exon (ENSMUST00000076661.6/68145, exon 5 of 6)	ENSMUSG00000016984	Etaa1	Ewing tumor-associated antigen 1
chr9	21014601	21014603	cg46486189_TC11	-0.187301	0.364233	4.94063e-05	0.0323568	0.301064	0.117937	0.325806	0.134331	protein_coding;protein_coding	ENSMUST00000086399.5;ENSMUST00000215003.1	Promoter (1-2kb)	ENSMUSG00000037405	Icam1	intercellular adhesion molecule 1
chr11	70615710	70615712	cg29722989_BC11	-0.187296	0.368903	0.000233543	0.032574	0.261062	0.0947505	0.314257	0.105975	protein_coding;protein_coding;protein_coding;protein_coding;protein_coding;protein_coding;protein_coding;protein_coding	ENSMUST00000125387.2;ENSMUST00000135865.8;ENSMUST00000144960.1;ENSMUST00000180052.7;ENSMUST00000014753.8;ENSMUST00000102556.9;ENSMUST00000134836.1;ENSMUST00000135920.1	Promoter (<=1kb)	ENSMUSG00000014609	Chrne	cholinergic receptor, nicotinic, epsilon polypeptide
chr10	69034128	69034130	cg28602872_BC21	-0.18725	0.599774	0.000455073	0.034198	0.492756	0.339129	0.552677	0.331805	lincRNA	ENSMUST00000219854.1	Promoter (<=1kb)	ENSMUSG00000112331	Gm33035	predicted gene, 33035
chr9	15302494	15302496	cg46452418_TC11	-0.187207	0.512227	2.09401e-05	0.0323568	0.439511	0.22959	0.418697	0.254203	protein_coding;protein_coding;protein_coding;protein_coding;protein_coding;protein_coding;protein_coding	ENSMUST00000034414.9;ENSMUST00000178977.8;ENSMUST00000180339.7;ENSMUST00000213317.1;ENSMUST00000216073.1;ENSMUST00000216955.1;ENSMUST00000217042.1	Promoter (<=1kb)	ENSMUSG00000031938	4931406C07Rik	RIKEN cDNA 4931406C07 gene
chr1	69377126	69377128	cg37045342_BC21	-0.187126	0.529425	0.000162658	0.0323568	0.462128	0.273405	0.492469	0.30694	processed_pseudogene	ENSMUST00000187740.1	Distal Intergenic	ENSMUSG00000062209	Erbb4	erb-b2 receptor tyrosine kinase 4
chr15	93503114	93503116	cg33712704_BC11	-0.187072	0.451779	4.83443e-05	0.0323568	0.34751	0.161885	0.365619	0.1771	protein_coding;protein_coding	ENSMUST00000048982.10;ENSMUST00000109255.2	Exon (ENSMUST00000109255.2/106042, exon 7 of 8)	ENSMUSG00000036158	Prickle1	prickle planar cell polarity protein 1
chr17	56007841	56007843	cg35048693_TC11	-0.187037	0.399133	4.74059e-05	0.0323568	0.351164	0.156972	0.353992	0.174108	protein_coding;protein_coding;protein_coding;protein_coding;protein_coding;protein_coding	ENSMUST00000124302.7;ENSMUST00000133998.7;ENSMUST00000149441.7;ENSMUST00000159340.7;ENSMUST00000159996.7;ENSMUST00000162883.7	Promoter (1-2kb)	ENSMUSG00000003199	Mpnd	MPN domain containing
chr6	113740989	113740991	cg43859799_BC21	-0.186943	0.491492	0.000190916	0.0323568	0.394593	0.24333	0.452904	0.230281	protein_coding;protein_coding	ENSMUST00000032440.5;ENSMUST00000205135.1	Promoter (<=1kb)	ENSMUSG00000030298	Sec13	SEC13 homolog, nuclear pore and COPII coat complex component
chr10	95460565	95460567	cg28875950_TC21	-0.186912	0.376905	0.000215745	0.032574	0.309639	0.157995	0.368033	0.145853	lincRNA	ENSMUST00000219379.1	Intron (ENSMUST00000219379.1/ENSMUST00000219379.1, intron 2 of 2)	ENSMUSG00000062981	Mrpl42	mitochondrial ribosomal protein L42
chr12	30103355	30103357	cg30504470_BC21	-0.186887	0.454695	0.000104957	0.0323568	0.39538	0.213058	0.419822	0.22837	protein_coding	ENSMUST00000021005.14	Exon (ENSMUST00000021005.14/22018, exon 8 of 17)	ENSMUSG00000020673	Tpo	thyroid peroxidase
chr2	4551287	4551289	cg38008206_BC21	-0.186816	0.532859	3.84135e-05	0.0323568	0.436552	0.268376	0.468521	0.263066	protein_coding;protein_coding;protein_coding;protein_coding;protein_coding;protein_coding	ENSMUST00000075767.13;ENSMUST00000091497.10;ENSMUST00000175669.7;ENSMUST00000175944.7;ENSMUST00000176803.7;ENSMUST00000177457.7	Intron (ENSMUST00000177457.7/209630, intron 12 of 24)	ENSMUSG00000026657	Frmd4a	FERM domain containing 4A
chr2	66151424	66151426	cg38479584_TC21	-0.18667	0.450121	0.000549173	0.0350088	0.337398	0.195326	0.408957	0.17769	lincRNA	ENSMUST00000188152.1	Intron (ENSMUST00000188152.1/ENSMUST00000188152.1, intron 1 of 1)	ENSMUSG00000026994	Galnt3	polypeptide N-acetylgalactosaminyltransferase 3
chrX	166518563	166518565	cg48191299_BC11	-0.186632	0.471281	0.00139809	0.0427824	0.357636	0.154653	0.390476	0.220196	protein_coding	ENSMUST00000112187.1	Promoter (<=1kb)	ENSMUSG00000051224	Tceanc	transcription elongation factor A (SII) N-terminal and central domain containing
chr16	24833944	24833946	cg34025611_TC11	-0.186604	0.617537	0.000641685	0.03606	0.578649	0.347978	0.565994	0.423458	protein_coding;protein_coding;protein_coding	ENSMUST00000038053.13;ENSMUST00000078988.9;ENSMUST00000115314.3	Intron (ENSMUST00000038053.13/210126, intron 8 of 12)	ENSMUSG00000033306	Lpp	LIM domain containing preferred translocation partner in lipoma
chr18	37638742	37638744	cg35614259_BC21	-0.186559	0.439935	0.000462641	0.034198	0.377583	0.169473	0.394624	0.229616	protein_coding;protein_coding;protein_coding;protein_coding;protein_coding;protein_coding	ENSMUST00000194544.1;ENSMUST00000193984.1;ENSMUST00000115661.4;ENSMUST00000058635.4;ENSMUST00000239189.1;ENSMUST00000239320.1	Promoter (<=1kb)	ENSMUSG00000050304	Slc25a2	solute carrier family 25 (mitochondrial carrier, ornithine transporter) member 2
chr17	29519717	29519719	cg34807122_TC21	-0.186378	0.496	0.000583654	0.0353454	0.351305	0.21147	0.421345	0.188425	protein_coding;protein_coding	ENSMUST00000168877.1;ENSMUST00000234305.1	Exon (ENSMUST00000234305.1/71138, exon 5 of 5)	ENSMUSG00000024014	Pim1	proviral integration site 1
chr17	31558280	31558282	cg34833060_BC21	-0.186373	0.426883	3.52514e-05	0.0323568	0.348361	0.173699	0.378413	0.180327	lincRNA;lincRNA;lincRNA	ENSMUST00000013706.8;ENSMUST00000160270.1;ENSMUST00000162059.5	Exon (ENSMUST00000160270.1/ENSMUST00000160270.1, exon 1 of 2)	ENSMUSG00000006705	Pknox1	Pbx/knotted 1 homeobox
chr10	71351212	71351214	cg28630570_BC11	-0.186211	0.480539	0.000200315	0.0325453	0.362628	0.175174	0.394145	0.209178	protein_coding;protein_coding;protein_coding;protein_coding;protein_coding	ENSMUST00000079252.12;ENSMUST00000118381.7;ENSMUST00000121446.1;ENSMUST00000141153.1;ENSMUST00000147277.7	Intron (ENSMUST00000079252.12/69718, intron 1 of 5)	ENSMUSG00000060733	Ipmk	inositol polyphosphate multikinase
chr19	43921006	43921008	cg36426157_TC11	-0.186188	0.413735	0.000717535	0.0369343	0.303192	0.168764	0.378667	0.140718	protein_coding;lincRNA	ENSMUST00000212396.1;ENSMUST00000235838.1	Intron (ENSMUST00000235838.1/ENSMUST00000235838.1, intron 1 of 2)	ENSMUSG00000025195	Dnmbp	dynamin binding protein
chr10	70846666	70846668	cg28624400_BC11	-0.186122	0.483968	0.00021752	0.032574	0.413198	0.195939	0.400171	0.245184	lincRNA	ENSMUST00000217694.1	Distal Intergenic	ENSMUSG00000014329	Bicc1	BicC family RNA binding protein 1
chr17	85159256	85159258	cg35301170_TC21	-0.18607	0.400962	3.93132e-05	0.0323568	0.306786	0.138069	0.328651	0.125227	protein_coding;protein_coding;protein_coding	ENSMUST00000095188.6;ENSMUST00000234501.1;ENSMUST00000234822.1	Intron (ENSMUST00000095188.6/73582, intron 3 of 10)	ENSMUSG00000071037	Camkmt	calmodulin-lysine N-methyltransferase
chr6	22125143	22125145	cg43201754_BC11	-0.186029	0.433777	0.00102973	0.039758	0.283441	0.0539357	0.26582	0.123268	protein_coding;protein_coding	ENSMUST00000115383.8;ENSMUST00000137437.5	Intron (ENSMUST00000115383.8/214642, intron 10 of 21)	ENSMUSG00000062980	Cped1	cadherin-like and PC-esterase domain containing 1
chr10	111477506	111477508	cg28985958_TC11	-0.18601	0.35987	0.000913731	0.0390186	0.259669	0.0297834	0.238933	0.0967983	protein_coding;protein_coding;protein_coding;protein_coding	ENSMUST00000065917.15;ENSMUST00000217908.1;ENSMUST00000219143.1;ENSMUST00000219961.1	Intron (ENSMUST00000065917.15/53605, intron 1 of 15)	ENSMUSG00000058799	Nap1l1	nucleosome assembly protein 1-like 1
chr15	10634081	10634083	cg33070466_BC21	-0.186003	0.425156	5.73987e-05	0.0323568	0.329287	0.127264	0.334318	0.164335	protein_coding;protein_coding;protein_coding;protein_coding;protein_coding	ENSMUST00000090339.10;ENSMUST00000169385.2;ENSMUST00000226530.1;ENSMUST00000227464.1;ENSMUST00000227506.1	Intron (ENSMUST00000090339.10/75646, intron 2 of 17)	ENSMUSG00000115667	Gm10389	predicted gene 10389
chr2	34833666	34833668	cg38272795_TC21	-0.185919	0.556089	0.000213442	0.032574	0.468079	0.324955	0.496656	0.267942	protein_coding	ENSMUST00000201786.3	Intron (ENSMUST00000201786.3/ENSMUST00000201786.3, intron 1 of 2)	ENSMUSG00000035949	Fbxw2	F-box and WD-40 domain protein 2
chr7	126536254	126536256	cg45120113_BC11	-0.185846	0.405934	0.00207274	0.0487023	0.231036	0.0899269	0.323086	0.0925026			Distal Intergenic	ENSMUSG00000030738	Eif3c	eukaryotic translation initiation factor 3, subunit C
chr9	120130117	120130119	cg47364585_TC11	-0.185761	0.39608	4.99734e-05	0.0323568	0.309055	0.120691	0.324449	0.14129	protein_coding;protein_coding;protein_coding;protein_coding;protein_coding;snoRNA	ENSMUST00000035105.6;ENSMUST00000215568.1;ENSMUST00000217317.1;ENSMUST00000217352.1;ENSMUST00000217356.1;ENSMUST00000082991.1	Promoter (<=1kb)	ENSMUSG00000032518	Rpsa	ribosomal protein SA
chr7	15882447	15882449	cg44255369_BC11	-0.185744	0.51233	6.97479e-05	0.0323568	0.478648	0.27175	0.459454	0.294863	protein_coding;protein_coding	ENSMUST00000125993.7;ENSMUST00000130566.1	Promoter (<=1kb)	ENSMUSG00000074365	Crxos	cone-rod homeobox, opposite strand
chr11	78487826	78487828	cg29801789_BC11	-0.185741	0.429791	9.53755e-05	0.0323568	0.392996	0.168327	0.357676	0.210864	protein_coding;protein_coding;protein_coding	ENSMUST00000061174.6;ENSMUST00000108287.9;ENSMUST00000170674.1	Promoter (<=1kb)	ENSMUSG00000050132	Sarm1	sterile alpha and HEAT/Armadillo motif containing 1
chr3	95164372	95164374	cg40048592_BC11	-0.185702	0.50361	9.25516e-06	0.0323568	0.430424	0.239391	0.43219	0.251818	protein_coding;protein_coding;protein_coding;protein_coding;protein_coding;protein_coding;protein_coding;protein_coding;protein_coding;protein_coding;protein_coding;protein_coding	ENSMUST00000090821.9;ENSMUST00000090823.7;ENSMUST00000107217.5;ENSMUST00000130814.7;ENSMUST00000131620.7;ENSMUST00000131742.7;ENSMUST00000134125.7;ENSMUST00000142306.1;ENSMUST00000142449.8;ENSMUST00000168321.7;ENSMUST00000202315.2;ENSMUST00000204709.2	Promoter (<=1kb)	ENSMUSG00000038777	Sema6c	sema domain, transmembrane domain (TM), and cytoplasmic domain, (semaphorin) 6C
chr5	123029321	123029323	cg42753646_TC11	-0.185634	0.538337	0.000133643	0.0323568	0.445711	0.247644	0.457391	0.28419	protein_coding;protein_coding;protein_coding	ENSMUST00000051016.4;ENSMUST00000121652.7;ENSMUST00000152213.2	Exon (ENSMUST00000051016.4/109305, exon 2 of 3)	ENSMUSG00000029477	Morn3	MORN repeat containing 3
chr1	77373775	77373777	cg37114349_BC21	-0.185624	0.576555	0.00011194	0.0323568	0.469678	0.313133	0.519047	0.304344	protein_coding;protein_coding;protein_coding;protein_coding;protein_coding	ENSMUST00000027451.12;ENSMUST00000187346.1;ENSMUST00000188797.6;ENSMUST00000188952.6;ENSMUST00000190149.6	3' UTR	ENSMUSG00000026235	Epha4	Eph receptor A4
chr5	134490777	134490779	cg42877316_BC21	-0.185613	0.469029	0.00197167	0.0478416	0.373417	0.191677	0.434951	0.245464	protein_coding;protein_coding	ENSMUST00000036999.9;ENSMUST00000100647.6	3' UTR	ENSMUSG00000063146	Clip2	CAP-GLY domain containing linker protein 2
chr17	65785266	65785268	cg35123465_TC11	-0.185609	0.445748	0.000663269	0.0362795	0.31118	0.151153	0.376484	0.165294	protein_coding;protein_coding;protein_coding;protein_coding;protein_coding;protein_coding	ENSMUST00000073104.10;ENSMUST00000160664.7;ENSMUST00000161127.7;ENSMUST00000161324.7;ENSMUST00000162109.7;ENSMUST00000162272.1	Promoter (1-2kb)	ENSMUSG00000061950	Ppp4r1	protein phosphatase 4, regulatory subunit 1
chr5	20947084	20947086	cg41904307_BC21	-0.185577	0.419785	2.15716e-05	0.0323568	0.32169	0.148559	0.347067	0.149043	protein_coding;protein_coding	ENSMUST00000036489.9;ENSMUST00000196780.4	Promoter (1-2kb)	ENSMUSG00000039968	Rsbn1l	round spermatid basic protein 1-like
chr7	64870299	64870301	cg44644244_TC21	-0.185563	0.457464	0.000316922	0.0329128	0.358026	0.195653	0.41189	0.203138	protein_coding;protein_coding;protein_coding;protein_coding	ENSMUST00000119118.7;ENSMUST00000148459.2;ENSMUST00000149851.7;ENSMUST00000094331.4	Promoter (2-3kb)	ENSMUSG00000070520	Nsmce3	NSE3 homolog, SMC5-SMC6 complex component
chr2	60911612	60911614	cg38444686_BC11	-0.185556	0.513371	3.00233e-05	0.0323568	0.388468	0.182886	0.370326	0.204795	protein_coding	ENSMUST00000028347.12	Intron (ENSMUST00000028347.12/56878, intron 1 of 13)	ENSMUSG00000026970	Rbms1	RNA binding motif, single stranded interacting protein 1
chr17	35359782	35359784	cg34879169_BO11	-0.185535	0.423595	7.17423e-05	0.0323568	0.413027	0.208125	0.414523	0.248354			Exon (ENSMUST00000172583.1/ENSMUST00000172583.1, exon 3 of 3)	ENSMUSG00000091705	H2-Q2	histocompatibility 2, Q region locus 2
chr8	43183136	43183138	cg45626984_TC21	-0.185468	0.464076	4.88587e-05	0.0323568	0.363485	0.206819	0.401442	0.187172	protein_coding;protein_coding;protein_coding;protein_coding	ENSMUST00000163869.1;ENSMUST00000209200.1;ENSMUST00000209872.1;ENSMUST00000210136.1	Promoter (<=1kb)	ENSMUSG00000091490	Triml2	tripartite motif family-like 2
chr3	31004481	31004483	cg39604630_BC21	-0.185398	0.603538	0.000192629	0.0323568	0.510972	0.372224	0.559437	0.327388	protein_coding;protein_coding	ENSMUST00000108249.8;ENSMUST00000130238.1	Promoter (<=1kb)	ENSMUSG00000037643	Prkci	protein kinase C, iota
chr6	11997058	11997060	cg43144124_BC21	-0.185382	0.537856	3.87303e-05	0.0323568	0.470653	0.287921	0.486684	0.298653	protein_coding;protein_coding;protein_coding	ENSMUST00000090632.10;ENSMUST00000115510.7;ENSMUST00000115511.8	Exon (ENSMUST00000115510.7/75725, exon 14 of 17)	ENSMUSG00000029629	Phf14	PHD finger protein 14
chr10	82138822	82138824	cg28747582_TC11	-0.185375	0.541035	0.000288103	0.0326018	0.474945	0.276278	0.497368	0.325284	protein_coding;protein_coding	ENSMUST00000105314.2;ENSMUST00000201286.3	Promoter (<=1kb)	ENSMUSG00000078435	AU041133	expressed sequence AU041133
chr3	95559641	95559643	cg40053051_TC21	-0.185365	0.4864	4.31177e-05	0.0323568	0.404742	0.200937	0.399226	0.232301	protein_coding;protein_coding;protein_coding;protein_coding	ENSMUST00000029754.12;ENSMUST00000090797.10;ENSMUST00000107154.3;ENSMUST00000171191.5	Promoter (<=1kb)	ENSMUSG00000028109	Hormad1	HORMA domain containing 1
chr17	17849960	17849962	cg34691427_TC21	-0.185211	0.422324	0.000194842	0.0323568	0.309757	0.149331	0.354331	0.144336	protein_coding;protein_coding	ENSMUST00000003762.7;ENSMUST00000232410.1	Exon (ENSMUST00000003762.7/15116, exon 2 of 5)	ENSMUSG00000003665	Has1	hyaluronan synthase 1
chr2	59215021	59215023	cg38425919_TC21	-0.185151	0.479291	0.000338797	0.0333254	0.349361	0.212058	0.415483	0.182483	protein_coding;protein_coding;protein_coding;protein_coding;protein_coding;protein_coding;protein_coding;protein_coding;protein_coding;protein_coding	ENSMUST00000037903.14;ENSMUST00000102754.10;ENSMUST00000122888.7;ENSMUST00000123908.7;ENSMUST00000126749.1;ENSMUST00000168631.7;ENSMUST00000183359.7;ENSMUST00000183625.7;ENSMUST00000184332.7;ENSMUST00000184705.7	Exon (ENSMUST00000122888.7/227937, exon 3 of 3)	ENSMUSG00000026991	Pkp4	plakophilin 4
chr18	40344949	40344951	cg35641304_BC21	-0.18512	0.3428	5.91242e-05	0.0323568	0.294277	0.0967631	0.30322	0.130494	TEC;protein_coding;protein_coding;protein_coding	ENSMUST00000235668.1;ENSMUST00000091927.4;ENSMUST00000235241.1;ENSMUST00000236889.1	Intron (ENSMUST00000236889.1/383348, intron 2 of 2)	ENSMUSG00000051401	Kctd16	potassium channel tetramerisation domain containing 16
chr1	55362561	55362563	cg36944651_BC21	-0.185109	0.435992	2.21908e-05	0.0323568	0.407445	0.208218	0.40632	0.235329	protein_coding;protein_coding;protein_coding;protein_coding	ENSMUST00000087585.9;ENSMUST00000114423.6;ENSMUST00000159398.1;ENSMUST00000159564.8	Promoter (<=1kb)	ENSMUSG00000025977	Boll	boule homolog, RNA binding protein
chr17	65905459	65905461	cg35125007_TC11	-0.185074	0.503545	9.21766e-05	0.0323568	0.422989	0.262486	0.454765	0.245122	lincRNA;lincRNA	ENSMUST00000232714.1;ENSMUST00000233592.1	Distal Intergenic	ENSMUSG00000024096	Ralbp1	ralA binding protein 1
chr1	186967939	186967941	cg37919172_BC21	-0.185066	0.527152	5.37871e-05	0.0323568	0.451497	0.276374	0.467429	0.27242	protein_coding;antisense	ENSMUST00000045108.1;ENSMUST00000191895.1	Promoter (<=1kb)	ENSMUSG00000039224	D1Pas1	DNA segment, Chr 1, Pasteur Institute 1
chr10	70485620	70485622	cg28620703_BC21	-0.185004	0.429315	8.41911e-05	0.0323568	0.382581	0.184534	0.393451	0.22149	protein_coding;protein_coding;protein_coding;protein_coding;protein_coding;protein_coding;protein_coding	ENSMUST00000062883.6;ENSMUST00000105436.8;ENSMUST00000173042.8;ENSMUST00000218542.1;ENSMUST00000219514.1;ENSMUST00000220159.1;ENSMUST00000220442.1	Intron (ENSMUST00000218542.1/71721, intron 5 of 5)	ENSMUSG00000043259	Fam13c	family with sequence similarity 13, member C
chr15	100683002	100683004	cg33809037_BC21	-0.184981	0.427328	0.000342779	0.0333254	0.345603	0.182283	0.401853	0.195209	protein_coding;protein_coding;protein_coding;protein_coding;protein_coding	ENSMUST00000023775.8;ENSMUST00000229235.1;ENSMUST00000230312.1;ENSMUST00000230572.1;ENSMUST00000230740.1	Promoter (<=1kb)	ENSMUSG00000023031	Cela1	chymotrypsin-like elastase family, member 1
chrX	135035788	135035790	cg48024842_BC11	-0.184935	0.471893	5.47046e-05	0.0323568	0.374368	0.188261	0.390797	0.207034	processed_transcript;processed_transcript;processed_transcript	ENSMUST00000142907.7;ENSMUST00000153610.7;ENSMUST00000155136.1	Promoter (<=1kb)	ENSMUSG00000089759	3632454L22Rik	RIKEN cDNA 3632454L22 gene
chr8	110006594	110006596	cg46153005_TC11	-0.184924	0.480159	4.80295e-05	0.0323568	0.431321	0.228044	0.426764	0.260193			Distal Intergenic	ENSMUSG00000001670	Tat	tyrosine aminotransferase
chr8	105686266	105686268	cg46101348_TC11	-0.184896	0.35559	0.000197559	0.0323568	0.277625	0.0952854	0.30034	0.112887	protein_coding	ENSMUST00000213019.1	Promoter (<=1kb)	ENSMUSG00000050357	Carmil2	capping protein regulator and myosin 1 linker 2
chr7	6952419	6952421	cg44213831_TC21	-0.184849	0.491356	0.000192203	0.0323568	0.387804	0.226054	0.437911	0.229963	protein_coding;protein_coding;protein_coding	ENSMUST00000197117.4;ENSMUST00000198068.2;ENSMUST00000200535.5	Intron (ENSMUST00000200535.5/57775, intron 7 of 8)	ENSMUSG00000051527	Usp29	ubiquitin specific peptidase 29
chr5	130025079	130025081	cg42836235_TC11	-0.184835	0.478175	3.26432e-05	0.0323568	0.386857	0.188705	0.380247	0.208729	protein_coding;protein_coding;protein_coding;protein_coding;protein_coding;protein_coding;protein_coding	ENSMUST00000159619.7;ENSMUST00000160129.7;ENSMUST00000160557.1;ENSMUST00000161094.7;ENSMUST00000161640.7;ENSMUST00000161884.1;ENSMUST00000162230.1	Promoter (<=1kb)	ENSMUSG00000025533	Asl	argininosuccinate lyase
chr7	88130187	88130189	cg44828977_BC11	-0.184832	0.587494	0.000168676	0.0323568	0.557096	0.34906	0.560878	0.39925	protein_coding;protein_coding;protein_coding	ENSMUST00000107263.8;ENSMUST00000125009.8;ENSMUST00000155358.2	Exon (ENSMUST00000125009.8/108071, exon 10 of 10)	ENSMUSG00000030560	Ctsc	cathepsin C
chr11	116283518	116283520	cg30226030_BC11	-0.184807	0.3608	0.000468326	0.034198	0.305434	0.0829661	0.29927	0.152123	protein_coding;protein_coding	ENSMUST00000055872.2;ENSMUST00000154277.1	Promoter (2-3kb)	ENSMUSG00000020793	Galr2	galanin receptor 2
chrX	73637487	73637489	cg47737583_TC11	-0.184738	0.43355	2.43208e-05	0.0323568	0.410677	0.202396	0.388212	0.227016			Promoter (1-2kb)	ENSMUSG00000031383	Dusp9	dual specificity phosphatase 9
chr2	118790902	118790904	cg38857779_TC11	-0.184731	0.420878	0.000144605	0.0323568	0.353096	0.166021	0.380103	0.197716	protein_coding;protein_coding;protein_coding	ENSMUST00000037547.8;ENSMUST00000063975.9;ENSMUST00000110846.7	Exon (ENSMUST00000037547.8/214240, exon 8 of 8)	ENSMUSG00000040035	Disp2	dispatched RND tramsporter family member 2
chr4	126665372	126665374	cg41422908_TC11	-0.184711	0.631276	0.000481818	0.0343379	0.52303	0.294795	0.506211	0.365023	processed_pseudogene	ENSMUST00000120203.1	Exon (ENSMUST00000120203.1/ENSMUST00000120203.1, exon 1 of 1)	ENSMUSG00000028837	Psmb2	proteasome (prosome, macropain) subunit, beta type 2
chr10	121606203	121606205	cg29091204_BC11	-0.184695	0.808433	0.00313132	0.0564836	0.80287	0.536014	0.744471	0.641937	protein_coding;protein_coding	ENSMUST00000039810.7;ENSMUST00000218004.1	Promoter (1-2kb)	ENSMUSG00000034667	Xpot	exportin, tRNA (nuclear export receptor for tRNAs)
chr17	35981620	35981622	cg34887937_TC11	-0.184686	0.4494	0.000119497	0.0323568	0.306988	0.147329	0.350615	0.140902	protein_coding;protein_coding	ENSMUST00000087200.3;ENSMUST00000055454.13	Promoter (1-2kb)	ENSMUSG00000024429	Gnl1	guanine nucleotide binding protein-like 1
chr13	51202806	51202808	cg31584192_BO11	-0.184665	0.386839	0.00142814	0.0430578	0.423342	0.174266	0.386814	0.266559	miRNA;processed_pseudogene	ENSMUST00000196168.1;ENSMUST00000091708.5	Promoter (<=1kb)		H2af-ps2	H2A histone family, pseudogene 2
chr5	134436070	134436072	cg42876532_BC11	-0.18466	0.420223	0.000770473	0.0375801	0.397852	0.167936	0.379209	0.239806	protein_coding;protein_coding;protein_coding;protein_coding;protein_coding;protein_coding;protein_coding;protein_coding;protein_coding;protein_coding;protein_coding;protein_coding;protein_coding;protein_coding;protein_coding;protein_coding	ENSMUST00000073161.11;ENSMUST00000074114.11;ENSMUST00000100650.9;ENSMUST00000100652.9;ENSMUST00000100654.9;ENSMUST00000111244.4;ENSMUST00000111245.8;ENSMUST00000167084.8;ENSMUST00000171794.8;ENSMUST00000200944.3;ENSMUST00000201647.1;ENSMUST00000202280.3;ENSMUST00000202335.3;ENSMUST00000202414.3;ENSMUST00000202554.3;ENSMUST00000202763.1	Intron (ENSMUST00000111244.4/57080, intron 1 of 29)	ENSMUSG00000023079	Gtf2ird1	general transcription factor II I repeat domain-containing 1
chr4	135496121	135496123	cg41539587_BC11	-0.184647	0.413314	7.07625e-05	0.0323568	0.32539	0.12674	0.333418	0.162773	protein_coding;protein_coding;protein_coding;protein_coding;protein_coding;protein_coding	ENSMUST00000102549.9;ENSMUST00000145020.7;ENSMUST00000146617.1;ENSMUST00000063707.2;ENSMUST00000123221.1;ENSMUST00000153891.7	Promoter (<=1kb)	ENSMUSG00000028801	Stpg1	sperm tail PG rich repeat containing 1
chr2	24889255	24889257	cg38148571_TC11	-0.184637	0.505739	0.00536245	0.0707358	0.439414	0.158764	0.365343	0.276719	protein_coding;protein_coding;protein_coding;protein_coding;protein_coding;protein_coding;protein_coding;protein_coding;protein_coding;protein_coding	ENSMUST00000046227.11;ENSMUST00000091348.10;ENSMUST00000102938.9;ENSMUST00000114418.9;ENSMUST00000114432.8;ENSMUST00000139000.3;ENSMUST00000147147.7;ENSMUST00000150379.1;ENSMUST00000152161.7;ENSMUST00000200655.4	Promoter (2-3kb)	ENSMUSG00000036893	Ehmt1	euchromatic histone methyltransferase 1
chr10	68097545	68097547	cg28593600_TC11	-0.184632	0.717154	0.000271881	0.0326018	0.584075	0.447458	0.645024	0.412376	protein_coding;protein_coding;protein_coding	ENSMUST00000020106.8;ENSMUST00000218532.1;ENSMUST00000219238.1	3' UTR	ENSMUSG00000019947	Arid5b	AT rich interactive domain 5B (MRF1-like)
chrX	48433641	48433643	cg47612518_BC21	-0.184518	0.449796	7.74164e-05	0.0323568	0.358483	0.205527	0.400876	0.184797	protein_coding;protein_coding;protein_coding	ENSMUST00000033429.8;ENSMUST00000114958.7;ENSMUST00000140486.1	Intron (ENSMUST00000114958.7/56501, intron 1 of 8)	ENSMUSG00000031103	Elf4	E74-like factor 4 (ets domain transcription factor)
chr10	116113660	116113662	cg29020584_TC11	-0.18449	0.608055	0.00031967	0.0329221	0.451851	0.260997	0.480897	0.302771	protein_coding;protein_coding;protein_coding;protein_coding;protein_coding	ENSMUST00000063470.10;ENSMUST00000142617.1;ENSMUST00000099261.2;ENSMUST00000219858.1;ENSMUST00000220165.1	Promoter (<=1kb)	ENSMUSG00000074734	Taf7l2	Taf7l2
chr3	95140469	95140471	cg40048264_BC11	-0.184461	0.556497	0.00045322	0.034198	0.473764	0.249206	0.461985	0.317621	miRNA;protein_coding	ENSMUST00000184238.1;ENSMUST00000013851.3	Promoter (1-2kb)	ENSMUSG00000098931	Mir8099-2	microRNA 8099-2
chr10	126995611	126995613	cg29139778_TC21	-0.184436	0.614617	5.38906e-05	0.0323568	0.549597	0.382384	0.584679	0.38302	protein_coding;protein_coding;protein_coding;miRNA	ENSMUST00000105255.2;ENSMUST00000105256.9;ENSMUST00000217738.1;ENSMUST00000083496.1	Promoter (<=1kb)	ENSMUSG00000078429	Ctdsp2	CTD (carboxy-terminal domain, RNA polymerase II, polypeptide A) small phosphatase 2
chr17	34879742	34879744	cg34870899_BC11	-0.184392	0.366405	8.25278e-05	0.0323568	0.344388	0.148797	0.357133	0.183941	protein_coding;protein_coding;protein_coding;protein_coding;protein_coding;protein_coding	ENSMUST00000025230.14;ENSMUST00000130728.1;ENSMUST00000148431.9;ENSMUST00000152417.7;ENSMUST00000146299.7;ENSMUST00000173093.1	Promoter (<=1kb)	ENSMUSG00000049823	Zbtb12	zinc finger and BTB domain containing 12
chr9	40415628	40415630	cg46627464_BC21	-0.18438	0.401342	0.000219816	0.032574	0.334729	0.173601	0.387076	0.179443	protein_coding;protein_coding;protein_coding;protein_coding;protein_coding	ENSMUST00000045682.6;ENSMUST00000119373.8;ENSMUST00000129940.1;ENSMUST00000148170.1;ENSMUST00000165104.7	Intron (ENSMUST00000045682.6/235283, intron 1 of 19)	ENSMUSG00000040111	Gramd1b	GRAM domain containing 1B
chr4	55464810	55464812	cg40911672_BC21	-0.184352	0.368134	0.000282658	0.0326018	0.252425	0.0983427	0.309356	0.0947338	lincRNA	ENSMUST00000152190.1	Intron (ENSMUST00000152190.1/ENSMUST00000152190.1, intron 1 of 1)	ENSMUSG00000087070	Gm12505	predicted gene 12505
chr8	8735815	8735817	cg45345956_BC11	-0.184251	0.557927	0.00210679	0.0488873	0.533008	0.304766	0.510217	0.369958	lincRNA;lincRNA	ENSMUST00000209128.1;ENSMUST00000207035.1	Intron (ENSMUST00000207035.1/ENSMUST00000207035.1, intron 2 of 4)	ENSMUSG00000040459	Arglu1	arginine and glutamate rich 1
chr17	78752193	78752195	cg35238183_BC11	-0.184243	0.524591	0.000270354	0.0326018	0.42202	0.224818	0.438824	0.26754	processed_pseudogene	ENSMUST00000233688.1	Distal Intergenic	ENSMUSG00000024077	Strn	striatin, calmodulin binding protein
chr3	123296702	123296704	cg40272946_TC21	-0.184193	0.535237	0.000272793	0.0326018	0.477706	0.274855	0.488704	0.323169	protein_coding;protein_coding	ENSMUST00000047923.11;ENSMUST00000197291.4	Intron (ENSMUST00000047923.11/69608, intron 6 of 22)	ENSMUSG00000039234	Sec24d	Sec24 related gene family, member D (S. cerevisiae)
chr3	152164837	152164839	cg40503149_BC11	-0.184187	0.328461	0.00785006	0.0841843	0.247989	0.0701795	0.332654	0.142088	TEC;protein_coding;protein_coding	ENSMUST00000181854.1;ENSMUST00000046614.9;ENSMUST00000133102.1	Promoter (<=1kb)	ENSMUSG00000039131	Gipc2	GIPC PDZ domain containing family, member 2
chr4	126322058	126322060	cg41419090_TC11	-0.184152	0.361344	0.000137217	0.0323568	0.248335	0.0738208	0.277845	0.0840561	protein_coding;protein_coding;protein_coding;protein_coding	ENSMUST00000102617.4;ENSMUST00000128188.7;ENSMUST00000133068.1;ENSMUST00000151191.7	Promoter (<=1kb)	ENSMUSG00000042558	Adprs	ADP-ribosylserine hydrolase
chrX	72274737	72274739	cg47730002_BC11	-0.184096	0.312499	1.10131e-05	0.0323568	0.284901	0.0870735	0.273376	0.103012	protein_coding;protein_coding	ENSMUST00000064780.3;ENSMUST00000153740.1	Promoter (<=1kb)	ENSMUSG00000031340	Gabre	gamma-aminobutyric acid (GABA) A receptor, subunit epsilon
chr3	41555772	41555774	cg39688134_TC11	-0.184095	0.517771	0.000182352	0.0323568	0.448948	0.304407	0.484982	0.261333	protein_coding;protein_coding;protein_coding	ENSMUST00000026865.14;ENSMUST00000194181.5;ENSMUST00000195846.5	Promoter (<=1kb)	ENSMUSG00000025764	Jade1	jade family PHD finger 1
chr9	98865212	98865214	cg47140406_BC11	-0.184042	0.553669	5.52597e-05	0.0323568	0.494278	0.313881	0.516949	0.329261	protein_coding	ENSMUST00000167951.2	Promoter (<=1kb)	ENSMUSG00000090470	Prr23a3	proline rich 23A, member 3
chr2	166905706	166905708	cg39282276_BC11	-0.18403	0.365905	0.00120295	0.0412437	0.305051	0.0852523	0.304013	0.155751	protein_coding;protein_coding;protein_coding	ENSMUST00000002790.13;ENSMUST00000169290.7;ENSMUST00000171410.7	Promoter (<=1kb)	ENSMUSG00000002718	Cse1l	chromosome segregation 1-like (S. cerevisiae)
chr11	96111843	96111845	cg29975228_TC11	-0.183954	0.453984	5.5644e-05	0.0323568	0.374361	0.222373	0.407705	0.191785	protein_coding;protein_coding	ENSMUST00000068686.12;ENSMUST00000097162.5	Promoter (<=1kb)	ENSMUSG00000006056	Calcoco2	calcium binding and coiled-coil domain 2
chr17	17844039	17844041	cg34691356_TC11	-0.183943	0.540358	0.000153822	0.0323568	0.452923	0.24166	0.449659	0.293036	protein_coding	ENSMUST00000003762.7	Exon (ENSMUST00000003762.7/15116, exon 5 of 5)	ENSMUSG00000080316	Spaca6	sperm acrosome associated 6
chr16	38321891	38321893	cg34145357_TC21	-0.18393	0.439343	0.000287871	0.0326018	0.315887	0.173946	0.379449	0.153529	protein_coding	ENSMUST00000023501.15	Intron (ENSMUST00000023501.15/320214, intron 8 of 16)	ENSMUSG00000022805	Cfap91	cilia and flagella associated protein 91
chr1	93650015	93650017	cg37253242_BC11	-0.183868	0.584625	0.00137559	0.0425407	0.533625	0.326277	0.55451	0.394123	protein_coding	ENSMUST00000186287.2	Intron (ENSMUST00000186287.2/59041, intron 2 of 4)	ENSMUSG00000026277	Stk25	serine/threonine kinase 25 (yeast)
chr13	111980064	111980066	cg32077460_BC21	-0.183818	0.353367	0.000428678	0.0340638	0.26835	0.0913012	0.315161	0.124573			Distal Intergenic	ENSMUSG00000086111	Gm15326	predicted gene 15326
chr7	98111349	98111351	cg44889532_BC11	-0.183813	0.555449	0.000136165	0.0323568	0.488722	0.281857	0.480048	0.319287	protein_coding;protein_coding;protein_coding;protein_coding;protein_coding;protein_coding	ENSMUST00000107127.7;ENSMUST00000107128.7;ENSMUST00000131632.1;ENSMUST00000138627.1;ENSMUST00000153657.7;ENSMUST00000238309.1	Promoter (<=1kb)	ENSMUSG00000030761	Myo7a	myosin VIIA
chr3	95681804	95681806	cg40054259_TC11	-0.183638	0.422174	0.000666481	0.0363422	0.31553	0.104272	0.323405	0.167388	protein_coding;protein_coding	ENSMUST00000015994.3;ENSMUST00000117782.7	Promoter (1-2kb)	ENSMUSG00000015850	Adamtsl4	ADAMTS-like 4
chr1	131820722	131820724	cg37461267_BC11	-0.183608	0.471876	0.000183813	0.0323568	0.414271	0.199378	0.403501	0.251177	protein_coding;protein_coding	ENSMUST00000048660.11;ENSMUST00000112393.8	3' UTR	ENSMUSG00000013275	Slc41a1	solute carrier family 41, member 1
chr13	67511857	67511859	cg31746019_BC21	-0.183588	0.555495	0.000306405	0.0327518	0.423047	0.262466	0.477856	0.271262	protein_coding	ENSMUST00000167914.1	Intron (ENSMUST00000167914.1/238693, intron 3 of 5)	ENSMUSG00000071291	Zfp58	zinc finger protein 58
chr4	55135954	55135956	cg40908648_BC11	-0.183459	0.541816	0.000474458	0.0342769	0.490268	0.28552	0.495637	0.333467	lincRNA;lincRNA	ENSMUST00000142782.1;ENSMUST00000150455.1	Intron (ENSMUST00000150455.1/ENSMUST00000150455.1, intron 2 of 2)	ENSMUSG00000060206	Zfp462	zinc finger protein 462
chr7	24585824	24585826	cg44320102_BC11	-0.183284	0.504354	0.00134172	0.0423663	0.318725	0.200816	0.389534	0.140875	protein_coding	ENSMUST00000094705.2	Promoter (1-2kb)	ENSMUSG00000064254	Ethe1	ethylmalonic encephalopathy 1
chr10	21991239	21991241	cg28259060_TC11	-0.183138	0.354845	5.61528e-05	0.0323568	0.239084	0.0689594	0.265561	0.0694099	protein_coding;protein_coding;protein_coding;protein_coding;protein_coding	ENSMUST00000100036.9;ENSMUST00000120509.7;ENSMUST00000142174.7;ENSMUST00000150089.7;ENSMUST00000164659.7	Promoter (<=1kb)	ENSMUSG00000019970	Sgk1	serum/glucocorticoid regulated kinase 1
chr8	60719089	60719091	cg45745914_BC11	-0.182906	0.31005	0.000146643	0.0323568	0.259783	0.0665042	0.278232	0.105699	lincRNA	ENSMUST00000211162.1	Distal Intergenic	ENSMUSG00000031647	Mfap3l	microfibrillar-associated protein 3-like
chr1	151879134	151879136	cg37604476_BC11	-0.182895	0.468357	0.000421053	0.0340403	0.357054	0.139749	0.351673	0.203188	protein_coding;antisense	ENSMUST00000187603.6;ENSMUST00000187716.1	Intron (ENSMUST00000187716.1/ENSMUST00000187716.1, intron 1 of 1)	ENSMUSG00000032666	1700025G04Rik	RIKEN cDNA 1700025G04 gene
chr17	5854360	5854362	cg34587065_BC11	-0.182772	0.478124	0.000619141	0.0358026	0.353657	0.149402	0.370839	0.20955	protein_coding;protein_coding	ENSMUST00000002436.10;ENSMUST00000231803.1	Intron (ENSMUST00000002436.10/66616, intron 1 of 17)	ENSMUSG00000002365	Snx9	sorting nexin 9
chr13	111549899	111549901	cg32071730_BC11	-0.182692	0.481109	1.70116e-05	0.0323568	0.416094	0.230079	0.418571	0.239202	lincRNA;protein_coding	ENSMUST00000132880.2;ENSMUST00000231096.1	Promoter (<=1kb)	ENSMUSG00000085634	Gm15290	predicted gene 15290
chr13	112416226	112416228	cg32082417_BC21	-0.182674	0.382642	0.000676776	0.0365652	0.298604	0.150177	0.369634	0.152713	lincRNA	ENSMUST00000224082.1	Exon (ENSMUST00000224082.1/ENSMUST00000224082.1, exon 2 of 2)	ENSMUSG00000021756	Il6st	interleukin 6 signal transducer
chr10	34233244	34233246	cg28340560_TC11	-0.182645	0.497061	0.00213695	0.0490551	0.366705	0.178195	0.390795	0.214015	lincRNA	ENSMUST00000216701.1	Intron (ENSMUST00000216701.1/ENSMUST00000216701.1, intron 1 of 2)	ENSMUSG00000039497	Dse	dermatan sulfate epimerase
chr1	184830327	184830329	cg37898017_BC11	-0.182637	0.401299	0.00013973	0.0323568	0.307282	0.106637	0.316311	0.151683	protein_coding;protein_coding;protein_coding;protein_coding;protein_coding	ENSMUST00000068725.9;ENSMUST00000159293.7;ENSMUST00000160982.1;ENSMUST00000161821.3;ENSMUST00000162501.6	Promoter (2-3kb)	ENSMUSG00000073481	Mtarc2	mitochondrial amidoxime reducing component 2
chr3	8805872	8805874	cg39469915_TC21	-0.18261	0.483652	0.000183508	0.0323568	0.42136	0.283429	0.463999	0.236709	protein_coding	ENSMUST00000042148.5	Intron (ENSMUST00000042148.5/66230, intron 2 of 2)	ENSMUSG00000040269	Mrps28	mitochondrial ribosomal protein S28
chr1	17091717	17091719	cg36686339_BC11	-0.1826	0.683712	0.00010785	0.0323568	0.601998	0.411457	0.619422	0.444762	protein_coding	ENSMUST00000038382.4	Exon (ENSMUST00000038382.4/57339, exon 2 of 5)	ENSMUSG00000042686	Jph1	junctophilin 1
chr7	6222237	6222239	cg44207066_BC11	-0.182562	0.655939	2.04143e-05	0.0323568	0.514984	0.322159	0.517435	0.345136	protein_coding;protein_coding	ENSMUST00000072662.11;ENSMUST00000155314.1	Promoter (<=1kb)	ENSMUSG00000058028	Zscan5b	zinc finger and SCAN domain containing 5B
chr6	47943680	47943682	cg43383854_BC21	-0.182561	0.479871	0.000221109	0.032574	0.401408	0.206402	0.421607	0.251492	transcribed_unprocessed_pseudogene;transcribed_unprocessed_pseudogene;transcribed_unprocessed_pseudogene;transcribed_unprocessed_pseudogene;transcribed_unprocessed_pseudogene;transcribed_unprocessed_pseudogene;transcribed_unprocessed_pseudogene	ENSMUST00000114588.1;ENSMUST00000130490.9;ENSMUST00000144782.2;ENSMUST00000154259.10;ENSMUST00000173129.8;ENSMUST00000175808.7;ENSMUST00000212438.1	Promoter (<=1kb)	ENSMUSG00000072653	Zfp783	zinc finger protein 783
chr14	61598539	61598541	cg32566684_BC21	-0.182543	0.41632	6.56191e-05	0.0323568	0.298819	0.141868	0.337523	0.129388	protein_coding;protein_coding	ENSMUST00000039562.7;ENSMUST00000165015.8	Promoter (<=1kb)	ENSMUSG00000035235	Trim13	tripartite motif-containing 13
chr14	121446807	121446809	cg32989837_BC11	-0.182516	0.460447	0.000374456	0.0335666	0.339161	0.133582	0.35123	0.191776			Distal Intergenic	ENSMUSG00000025557	Slc15a1	solute carrier family 15 (oligopeptide transporter), member 1
chr3	103779452	103779454	cg40132376_BC11	-0.182492	0.435339	4.21073e-05	0.0323568	0.349593	0.175548	0.357432	0.166494	antisense;protein_coding;protein_coding;protein_coding;protein_coding;protein_coding	ENSMUST00000123155.7;ENSMUST00000029438.14;ENSMUST00000106845.8;ENSMUST00000118317.7;ENSMUST00000135634.1;ENSMUST00000137078.7	Intron (ENSMUST00000123155.7/ENSMUST00000123155.7, intron 6 of 6)	ENSMUSG00000008730	Hipk1	homeodomain interacting protein kinase 1
chr17	37800343	37800345	cg34900442_BC11	-0.182485	0.555556	0.00218728	0.0495156	0.542523	0.292925	0.494786	0.379414	protein_coding;protein_coding;protein_coding	ENSMUST00000215168.1;ENSMUST00000216478.1;ENSMUST00000217365.1	Intron (ENSMUST00000215168.1/ENSMUST00000215168.1, intron 1 of 2)	ENSMUSG00000044985	Olfr124	olfactory receptor 124
chr10	78482109	78482111	cg28696056_BC21	-0.182332	0.347307	0.000183779	0.0323568	0.357272	0.13351	0.325731	0.184829	transcribed_unprocessed_pseudogene	ENSMUST00000220136.2	Distal Intergenic	ENSMUSG00000032788	Pdxk	pyridoxal (pyridoxine, vitamin B6) kinase
chr8	119552049	119552051	cg46259181_BC21	-0.182293	0.467297	0.00063151	0.036008	0.362895	0.194297	0.414311	0.218321	protein_coding;protein_coding;protein_coding;protein_coding;protein_coding	ENSMUST00000081381.5;ENSMUST00000098362.10;ENSMUST00000212601.1;ENSMUST00000212685.1;ENSMUST00000212813.1	Intron (ENSMUST00000212601.1/56453, intron 1 of 21)	ENSMUSG00000031835	Mbtps1	membrane-bound transcription factor peptidase, site 1
chr11	54562920	54562922	cg29556879_BC21	-0.182156	0.51452	0.00017565	0.0323568	0.408287	0.260359	0.458887	0.242501	protein_coding;protein_coding;protein_coding;protein_coding	ENSMUST00000101206.9;ENSMUST00000102743.9;ENSMUST00000108895.7;ENSMUST00000207429.1	Intron (ENSMUST00000102743.9/192786, intron 5 of 27)	ENSMUSG00000037533	Rapgef6	Rap guanine nucleotide exchange factor (GEF) 6
chr17	45961922	45961924	cg34958002_TC11	-0.182062	0.412003	0.000682434	0.0365931	0.338496	0.153351	0.375867	0.196888	lincRNA	ENSMUST00000233512.1	Exon (ENSMUST00000233512.1/ENSMUST00000233512.1, exon 1 of 2)	ENSMUSG00000023951	Vegfa	vascular endothelial growth factor A
chr12	31289408	31289410	cg30513446_BC21	-0.182055	0.435783	3.91234e-05	0.0323568	0.365951	0.203053	0.399612	0.198399	protein_coding;protein_coding;protein_coding	ENSMUST00000002979.15;ENSMUST00000169088.7;ENSMUST00000239496.1	Exon (ENSMUST00000169088.7/16777, exon 13 of 34)	ENSMUSG00000002900	Lamb1	laminin B1
chr13	48490591	48490593	cg31560536_BC21	-0.182007	0.417033	0.00122898	0.0414734	0.330743	0.214583	0.411316	0.163461	protein_coding;protein_coding;protein_coding;protein_coding	ENSMUST00000110110.8;ENSMUST00000167682.7;ENSMUST00000176176.7;ENSMUST00000177530.7	Exon (ENSMUST00000177530.7/67911, exon 5 of 5)	ENSMUSG00000050954	Zfp169	zinc finger protein 169
chr11	118073612	118073614	cg30254205_BC11	-0.181894	0.519158	0.000113612	0.0323568	0.422334	0.238769	0.43656	0.256336	protein_coding;protein_coding;protein_coding	ENSMUST00000084803.11;ENSMUST00000106308.9;ENSMUST00000132685.8	Exon (ENSMUST00000084803.11/69926, exon 47 of 81)	ENSMUSG00000033987	Dnah17	dynein, axonemal, heavy chain 17
chr2	37451323	37451325	cg38294692_TC21	-0.181829	0.357333	9.05953e-05	0.0323568	0.293334	0.119266	0.327031	0.137442	protein_coding;protein_coding;protein_coding;protein_coding;protein_coding;protein_coding;protein_coding	ENSMUST00000061179.11;ENSMUST00000066055.9;ENSMUST00000112920.1;ENSMUST00000133434.7;ENSMUST00000148470.7;ENSMUST00000153145.7;ENSMUST00000203470.1	Promoter (<=1kb)	ENSMUSG00000035437	Rabgap1	RAB GTPase activating protein 1
chr2	103423273	103423275	cg38750895_BO11	-0.181819	0.520661	0.000222009	0.032574	0.433413	0.238505	0.4487	0.27997			Promoter (<=1kb)	ENSMUSG00000027186	Elf5	E74-like factor 5
chr6	137155436	137155438	cg44068301_BC21	-0.181808	0.449489	0.00018372	0.0323568	0.339276	0.156526	0.369856	0.18899	protein_coding;protein_coding;protein_coding;protein_coding	ENSMUST00000032347.10;ENSMUST00000117919.7;ENSMUST00000119610.3;ENSMUST00000149100.2	Intron (ENSMUST00000032347.10/232441, intron 2 of 4)	ENSMUSG00000030222	Rerg	RAS-like, estrogen-regulated, growth-inhibitor
chr6	47820470	47820472	cg43382486_BC11	-0.181765	0.677302	0.000229301	0.032574	0.600207	0.395154	0.606767	0.448291	protein_coding	ENSMUST00000058844.5	Exon (ENSMUST00000058844.5/330301, exon 4 of 4)	ENSMUSG00000025823	Pdia4	protein disulfide isomerase associated 4
chrX	7724230	7724232	cg47427989_TC11	-0.181755	0.489569	1.10444e-05	0.0323568	0.417031	0.223201	0.407751	0.238071	protein_coding;protein_coding;protein_coding;protein_coding;protein_coding;protein_coding;protein_coding;protein_coding;protein_coding;protein_coding;protein_coding;protein_coding;protein_coding;protein_coding;protein_coding;protein_coding;protein_coding;protein_coding;protein_coding;protein_coding;protein_coding;protein_coding;protein_coding;protein_coding;protein_coding;protein_coding;protein_c…	ENSMUST00000208156.1;ENSMUST00000043045.9;ENSMUST00000115687.7;ENSMUST00000115688.7;ENSMUST00000115689.9;ENSMUST00000116633.8;ENSMUST00000116634.8;ENSMUST00000125991.8;ENSMUST00000127847.7;ENSMUST00000131077.8;ENSMUST00000144148.3;ENSMUST00000148624.7;ENSMUST00000154253.7;ENSMUST00000155914.1;ENSMUST00000156000.7;ENSMUST00000207109.1;ENSMUST00000207183.1;ENSMUST00000207337.1;ENSMUST00000207386.1;…	Promoter (<=1kb)	ENSMUSG00000039382	Wdr45	WD repeat domain 45
chr16	33576840	33576842	cg34099967_TC11	-0.181502	0.412763	0.000282953	0.0326018	0.3131	0.0893107	0.287524	0.148309	protein_coding;protein_coding;protein_coding;protein_coding	ENSMUST00000059056.14;ENSMUST00000119173.7;ENSMUST00000121925.7;ENSMUST00000122427.7	Intron (ENSMUST00000121925.7/171286, intron 5 of 13)	ENSMUSG00000035506	Slc12a8	solute carrier family 12 (potassium/chloride transporters), member 8
chr8	85110026	85110028	cg45935453_BC11	-0.181481	0.671197	3.58031e-05	0.0323568	0.553677	0.351888	0.522494	0.36132	protein_coding;protein_coding	ENSMUST00000098550.3;ENSMUST00000211109.1	Exon (ENSMUST00000211109.1/244556, exon 5 of 5)	ENSMUSG00000074194	Zfp791	zinc finger protein 791
chr6	49036630	49036632	cg43393852_TC11	-0.181448	0.423337	0.000569594	0.035146	0.354292	0.135091	0.346794	0.203099	protein_coding;protein_coding;protein_coding;protein_coding	ENSMUST00000031840.9;ENSMUST00000203757.1;ENSMUST00000204260.1;ENSMUST00000205103.1	Promoter (<=1kb)	ENSMUSG00000029816	Gpnmb	glycoprotein (transmembrane) nmb
chr11	8957077	8957079	cg29235483_TC11	-0.181406	0.580589	2.58116e-05	0.0323568	0.516836	0.336268	0.53327	0.351024	protein_coding	ENSMUST00000154153.7	Intron (ENSMUST00000154153.7/ENSMUST00000154153.7, intron 6 of 49)	ENSMUSG00000020413	Hus1	HUS1 checkpoint clamp component
chr7	15957688	15957690	cg44256233_TC11	-0.181352	0.586579	6.85462e-05	0.0323568	0.435592	0.233942	0.434465	0.273411	protein_coding;protein_coding	ENSMUST00000098799.4;ENSMUST00000144956.1	Exon (ENSMUST00000098799.4/259300, exon 4 of 6)	ENSMUSG00000074364	Ehd2	EH-domain containing 2
chr19	11196642	11196644	cg36154832_BC21	-0.181327	0.378649	0.000164902	0.0323568	0.324078	0.152454	0.36119	0.17016	antisense;protein_coding;protein_coding	ENSMUST00000181137.1;ENSMUST00000073380.12;ENSMUST00000188464.1	Promoter (<=1kb)	ENSMUSG00000057240	Ms4a13	membrane-spanning 4-domains, subfamily A, member 13
chr9	21377179	21377181	cg46492154_BC11	-0.181321	0.59509	0.00202878	0.0483232	0.54027	0.2839	0.447847	0.341576	protein_coding;protein_coding;protein_coding;protein_coding;protein_coding;protein_coding;protein_coding;protein_coding;protein_coding	ENSMUST00000067646.11;ENSMUST00000115414.2;ENSMUST00000213518.1;ENSMUST00000213603.1;ENSMUST00000214217.1;ENSMUST00000214474.1;ENSMUST00000214758.1;ENSMUST00000214852.1;ENSMUST00000216892.1	Promoter (<=1kb)	ENSMUSG00000032178	Ilf3	interleukin enhancer binding factor 3
chr1	177991236	177991238	cg37825501_TC11	-0.181266	0.632513	0.000934411	0.0391042	0.565628	0.351928	0.546469	0.397637	protein_coding;protein_coding;protein_coding;protein_coding;protein_coding;protein_coding;unprocessed_pseudogene	ENSMUST00000094273.9;ENSMUST00000191719.5;ENSMUST00000192146.1;ENSMUST00000238506.1;ENSMUST00000239149.1;ENSMUST00000239155.1;ENSMUST00000191673.1	Promoter (<=1kb)	ENSMUSG00000091476	Catspere2	cation channel sperm associated auxiliary subunit epsilon 2
chr4	101875335	101875337	cg41203266_BC11	-0.181248	0.694526	8.27792e-05	0.0323568	0.60851	0.437801	0.628938	0.43715	processed_pseudogene	ENSMUST00000120788.1	Distal Intergenic	ENSMUSG00000046133	C130073F10Rik	RIKEN cDNA C130073F10 gene
chr7	104221341	104221343	cg44944595_BC21	-0.181237	0.46849	0.000167641	0.0323568	0.363972	0.211292	0.415998	0.206203	protein_coding;protein_coding;protein_coding;protein_coding;protein_coding	ENSMUST00000098180.9;ENSMUST00000128493.1;ENSMUST00000144455.1;ENSMUST00000144538.1;ENSMUST00000153324.1	Promoter (<=1kb)	ENSMUSG00000072244	Trim6	tripartite motif-containing 6
chr7	127748424	127748426	cg45137153_BC11	-0.181121	0.356611	1.59396e-05	0.0323568	0.271391	0.0960537	0.266786	0.0798807	protein_coding;protein_coding;protein_coding;protein_coding;protein_coding;protein_coding;protein_coding	ENSMUST00000033081.13;ENSMUST00000186116.6;ENSMUST00000186207.6;ENSMUST00000188580.2;ENSMUST00000189562.6;ENSMUST00000205689.1;ENSMUST00000206893.1	Promoter (<=1kb)	ENSMUSG00000030811	Fbxl19	F-box and leucine-rich repeat protein 19
chr3	49062390	49062392	cg39721600_TC22	-0.181111	0.418964	0.000105991	0.0323568	0.352773	0.18742	0.392605	0.195736			Exon (ENSMUST00000194963.1/ENSMUST00000194963.1, exon 1 of 3)	ENSMUSG00000037892	Pcdh18	protocadherin 18
chrX	166620725	166620727	cg48192081_BC11	-0.181043	0.42802	0.000343311	0.0333303	0.310637	0.12033	0.336339	0.16456	lincRNA	ENSMUST00000156526.1	Exon (ENSMUST00000156526.1/ENSMUST00000156526.1, exon 2 of 2)	ENSMUSG00000000402	Egfl6	EGF-like-domain, multiple 6
chr10	74925645	74925647	cg28652131_TC11	-0.180993	0.362908	2.29171e-05	0.0323568	0.269189	0.0813561	0.274277	0.100125			Distal Intergenic	ENSMUSG00000040009	Gnaz	guanine nucleotide binding protein, alpha z subunit
chr7	68480100	68480102	cg44683317_TC11	-0.180895	0.555613	0.000198398	0.0323964	0.481642	0.292483	0.504613	0.331983	lincRNA;lincRNA	ENSMUST00000207356.1;ENSMUST00000208300.1	Intron (ENSMUST00000208300.1/ENSMUST00000208300.1, intron 4 of 6)	ENSMUSG00000108924	4933436H12Rik	RIKEN cDNA 4933436H12 gene
chr16	91660441	91660443	cg34491043_BC21	-0.180862	0.484496	0.000138014	0.0323568	0.381258	0.214979	0.422643	0.227199	protein_coding;protein_coding;protein_coding;protein_coding;protein_coding;protein_coding;protein_coding	ENSMUST00000114036.8;ENSMUST00000114037.8;ENSMUST00000117633.7;ENSMUST00000119368.7;ENSMUST00000122302.7;ENSMUST00000140312.7;ENSMUST00000147891.7	Promoter (<=1kb)	ENSMUSG00000022961	Son	Son DNA binding protein
chr15	7090696	7090698	cg33041200_BC21	-0.180853	0.45431	0.000187278	0.0323568	0.385737	0.238469	0.437887	0.223449	protein_coding	ENSMUST00000228723.1	Promoter (<=1kb)	ENSMUSG00000054263	Lifr	LIF receptor alpha
chr17	78407738	78407740	cg35234226_BC21	-0.180819	0.431037	0.000819377	0.0379517	0.373687	0.199784	0.425834	0.2381	protein_coding;protein_coding;protein_coding;protein_coding;protein_coding;protein_coding;antisense	ENSMUST00000070039.13;ENSMUST00000112487.2;ENSMUST00000234029.1;ENSMUST00000234052.1;ENSMUST00000234067.1;ENSMUST00000234530.1;ENSMUST00000234569.1	Intron (ENSMUST00000234052.1/225020, intron 2 of 7)	ENSMUSG00000056121	Fez2	fasciculation and elongation protein zeta 2 (zygin II)
chr10	12941392	12941394	cg28186391_TC21	-0.18072	0.447426	0.00012868	0.0323568	0.400648	0.216401	0.417932	0.240739	protein_coding;protein_coding	ENSMUST00000042861.6;ENSMUST00000163425.8	Exon (ENSMUST00000042861.6/74732, exon 3 of 3)	ENSMUSG00000097378	B230208H11Rik	RIKEN cDNA B230208H11 gene
chr5	86185018	86185020	cg42374538_BC11	-0.180572	0.621755	4.85604e-05	0.0323568	0.546254	0.352713	0.551511	0.383907	protein_coding;protein_coding;protein_coding	ENSMUST00000031172.8;ENSMUST00000094654.2;ENSMUST00000113372.1	3' UTR	ENSMUSG00000035898	Uba6	ubiquitin-like modifier activating enzyme 6
chr9	110834591	110834593	cg47265935_BC11	-0.18057	0.546502	0.000804428	0.0377335	0.431867	0.21776	0.432265	0.285232	protein_coding;protein_coding	ENSMUST00000011391.11;ENSMUST00000146794.3	Promoter (<=1kb)	ENSMUSG00000047257	Prss45	protease, serine 45
chr10	93213356	93213358	cg28848689_BC11	-0.18056	0.410889	0.000231584	0.032574	0.32039	0.149818	0.359103	0.168555	protein_coding;protein_coding;protein_coding	ENSMUST00000069965.8;ENSMUST00000215286.1;ENSMUST00000215495.1	Intron (ENSMUST00000215495.1/237459, intron 3 of 6)	ENSMUSG00000020015	Cdk17	cyclin-dependent kinase 17
chr12	86687018	86687020	cg30924610_TC11	-0.180422	0.320638	0.00131708	0.0421909	0.250456	0.0600267	0.279151	0.108736	protein_coding	ENSMUST00000021681.3	Exon (ENSMUST00000021681.3/238328, exon 3 of 7)	ENSMUSG00000021256	Vash1	vasohibin 1
chr19	6375663	6375665	cg36108209_BC11	-0.180361	0.455113	0.000251287	0.0326018	0.299207	0.123632	0.324678	0.139532	protein_coding;protein_coding;protein_coding;protein_coding;protein_coding;protein_coding;protein_coding;protein_coding	ENSMUST00000113485.8;ENSMUST00000113487.7;ENSMUST00000113488.7;ENSMUST00000113489.7;ENSMUST00000124667.1;ENSMUST00000125516.7;ENSMUST00000131252.7;ENSMUST00000162237.1	Promoter (1-2kb)	ENSMUSG00000024949	Sf1	splicing factor 1
chr1	36683228	36683230	cg36809388_BC11	-0.180322	0.644887	0.00209862	0.0488391	0.555372	0.324949	0.5491	0.41888	protein_coding;protein_coding	ENSMUST00000114981.2;ENSMUST00000170295.7	Promoter (<=1kb)	ENSMUSG00000046337	Fam178b	family with sequence similarity 178, member B
chr1	151080035	151080037	cg37596719_TC11	-0.180317	0.514118	0.00238503	0.0510939	0.378859	0.188563	0.425822	0.255484	TEC	ENSMUST00000193198.1	Distal Intergenic		C730036E19Rik	RIKEN cDNA C730036E19 gene
chr11	80072808	80072810	cg29819154_TC21	-0.180287	0.437278	0.000619338	0.0358026	0.306283	0.163765	0.331926	0.113871	protein_coding;protein_coding;protein_coding;protein_coding;protein_coding;protein_coding;protein_coding	ENSMUST00000061283.14;ENSMUST00000092858.10;ENSMUST00000103233.9;ENSMUST00000177825.7;ENSMUST00000178280.1;ENSMUST00000178893.7;ENSMUST00000179855.1	Intron (ENSMUST00000103233.9/54394, intron 1 of 6)	ENSMUSG00000017561	Crlf3	cytokine receptor-like factor 3
chr13	43525805	43525807	cg31506448_BC11	-0.180265	0.441928	0.000177491	0.0323568	0.335554	0.17838	0.368675	0.165319			Distal Intergenic	ENSMUSG00000021371	Mcur1	mitochondrial calcium uniporter regulator 1
chr11	58200250	58200252	cg29588688_BC21	-0.180261	0.366839	0.00255232	0.0524276	0.354027	0.181273	0.407839	0.220072	protein_coding;protein_coding;protein_coding;protein_coding	ENSMUST00000035266.10;ENSMUST00000094169.10;ENSMUST00000168280.1;ENSMUST00000058704.8	Promoter (<=1kb)	ENSMUSG00000069874	Irgm2	immunity-related GTPase family M member 2
chr2	167188400	167188402	cg39286163_BC11	-0.180241	0.439032	0.00475551	0.0671722	0.338714	0.121469	0.363056	0.219819	processed_transcript;processed_transcript;processed_transcript;protein_coding;protein_coding	ENSMUST00000138928.1;ENSMUST00000147446.1;ENSMUST00000151217.7;ENSMUST00000059826.9;ENSMUST00000207917.1	Promoter (<=1kb)	ENSMUSG00000050556	Kcnb1	potassium voltage gated channel, Shab-related subfamily, member 1
chrX	42489681	42489683	cg47585460_TC11	-0.180212	0.549416	8.09692e-05	0.0323568	0.345622	0.200231	0.381129	0.166096	protein_coding	ENSMUST00000197237.1	Distal Intergenic	ENSMUSG00000005696	Sh2d1a	SH2 domain containing 1A
chr15	52478366	52478368	cg33335994_TC21	-0.180208	0.529867	0.00160914	0.0446353	0.399663	0.214265	0.447723	0.272706	processed_pseudogene	ENSMUST00000081993.2	Distal Intergenic	ENSMUSG00000022315	Slc30a8	solute carrier family 30 (zinc transporter), member 8
chr7	13043286	13043288	cg44241248_BC21	-0.180187	0.429451	2.34208e-05	0.0323568	0.304043	0.131098	0.320359	0.13293	protein_coding;protein_coding;protein_coding;protein_coding;protein_coding	ENSMUST00000069289.14;ENSMUST00000182087.1;ENSMUST00000182293.7;ENSMUST00000182490.1;ENSMUST00000182515.7	3' UTR	ENSMUSG00000005575	Ube2m	ubiquitin-conjugating enzyme E2M
chr1	13846626	13846628	cg36666333_TC21	-0.180172	0.408952	3.77777e-05	0.0323568	0.320873	0.139377	0.338851	0.160003			Distal Intergenic	ENSMUSG00000097711	Gm5523	glyceraldehyde-3-phosphate dehydrogenase pseudogene
chr12	116404225	116404227	cg31189653_TC21	-0.180118	0.52814	0.00128369	0.0419488	0.430181	0.255019	0.48294	0.297867	bidirectional_promoter_lncRNA;protein_coding;protein_coding;protein_coding;protein_coding	ENSMUST00000220477.1;ENSMUST00000084828.4;ENSMUST00000221114.1;ENSMUST00000221970.1;ENSMUST00000222469.1	Promoter (<=1kb)	ENSMUSG00000112980	D430020J02Rik	RIKEN cDNA D430020J02 gene
chr19	53461833	53461835	cg36520878_TC11	-0.180071	0.511313	0.000142196	0.0323568	0.403678	0.226717	0.429521	0.246338	lincRNA;processed_transcript;processed_transcript	ENSMUST00000180442.2;ENSMUST00000180489.8;ENSMUST00000237144.1	Promoter (2-3kb)		Mirt1	myocardial infarction associated transcript 1
chr6	134896891	134896893	cg44044024_TC21	-0.179967	0.410078	0.000100456	0.0323568	0.307771	0.149852	0.351602	0.149587			Promoter (<=1kb)	ENSMUSG00000032641	Gpr19	G protein-coupled receptor 19
chr14	61598840	61598842	cg32566696_TC11	-0.179946	0.315008	0.00122326	0.0414525	0.218495	0.0387057	0.260708	0.0806051	protein_coding;protein_coding	ENSMUST00000039562.7;ENSMUST00000165015.8	Promoter (<=1kb)	ENSMUSG00000035235	Trim13	tripartite motif-containing 13
chr18	21006259	21006261	cg35492299_TC11	-0.179911	0.47804	0.000204758	0.032574	0.376625	0.191368	0.401673	0.227108	protein_coding;protein_coding;protein_coding;protein_coding;protein_coding	ENSMUST00000052396.6;ENSMUST00000072847.11;ENSMUST00000234107.1;ENSMUST00000234536.1;ENSMUST00000234545.1	Intron (ENSMUST00000234107.1/56515, intron 2 of 7)	ENSMUSG00000024317	Rnf138	ring finger protein 138
chr2	168571186	168571188	cg39307444_BC11	-0.179907	0.549293	0.000636073	0.036008	0.401155	0.16908	0.365762	0.238023	protein_coding;protein_coding;protein_coding;protein_coding;protein_coding;protein_coding;protein_coding;protein_coding	ENSMUST00000029057.12;ENSMUST00000074618.9;ENSMUST00000099067.9;ENSMUST00000109184.7;ENSMUST00000137451.1;ENSMUST00000138546.1;ENSMUST00000140137.7;ENSMUST00000171689.7	Exon (ENSMUST00000074618.9/18019, exon 2 of 10)	ENSMUSG00000027544	Nfatc2	nuclear factor of activated T cells, cytoplasmic, calcineurin dependent 2
chr15	97028637	97028639	cg33754249_TC21	-0.179889	0.329625	0.000666132	0.0363422	0.254571	0.108247	0.323938	0.110483	protein_coding;protein_coding;protein_coding	ENSMUST00000023101.9;ENSMUST00000230086.1;ENSMUST00000230907.1	Promoter (2-3kb)	ENSMUSG00000022464	Slc38a4	solute carrier family 38, member 4
chrX	114907738	114907740	cg47945391_TC11	-0.179766	0.519289	0.000402732	0.0337918	0.469824	0.266308	0.480427	0.324412	protein_coding	ENSMUST00000062695.1	Promoter (<=1kb)	ENSMUSG00000047079	Ube2dnl2	ubiquitin-conjugating enzyme E2D N-terminal like 2
chr3	40708801	40708803	cg39680395_BC11	-0.179736	0.537408	9.93032e-05	0.0323568	0.474662	0.270047	0.46561	0.310752	protein_coding	ENSMUST00000091184.8	Promoter (<=1kb)	ENSMUSG00000069041	Slc25a31	solute carrier family 25 (mitochondrial carrier; adenine nucleotide translocator), member 31
chr15	55208677	55208679	cg33354598_BC21	-0.179686	0.377912	0.000299465	0.032676	0.290588	0.148386	0.352036	0.134867	protein_coding;protein_coding;protein_coding;protein_coding	ENSMUST00000023056.7;ENSMUST00000096433.9;ENSMUST00000100660.10;ENSMUST00000226687.1	Intron (ENSMUST00000096433.9/97998, intron 4 of 8)	ENSMUSG00000022419	Deptor	DEP domain containing MTOR-interacting protein
chr7	139975072	139975074	cg45259052_BC11	-0.17964	0.386118	0.000579826	0.0352792	0.276492	0.0777134	0.292393	0.131893	processed_transcript;protein_coding;protein_coding;protein_coding;protein_coding	ENSMUST00000139218.1;ENSMUST00000097970.8;ENSMUST00000146974.1;ENSMUST00000209335.1;ENSMUST00000210254.1	Intron (ENSMUST00000139218.1/ENSMUST00000139218.1, intron 2 of 4)	ENSMUSG00000073795	Spef1l	sperm flagellar 1 like
chr10	44441274	44441276	cg28421730_BC21	-0.179638	0.550602	0.000433378	0.0341326	0.430103	0.23587	0.45341	0.288366	protein_coding;protein_coding;protein_coding	ENSMUST00000039174.10;ENSMUST00000105490.2;ENSMUST00000218369.1	Exon (ENSMUST00000039174.10/12142, exon 6 of 8)	ENSMUSG00000038151	Prdm1	PR domain containing 1, with ZNF domain
chrX	8892472	8892474	cg47438865_TC11	-0.179611	0.328649	0.00094888	0.03919	0.331281	0.0849437	0.262558	0.149673	protein_coding	ENSMUST00000064196.4	Promoter (<=1kb)	ENSMUSG00000052364	B630019K06Rik	F-box and leucine-rich repeat protein 17 pseudogene
chr10	62882763	62882765	cg28551310_BC11	-0.179591	0.390092	0.000430084	0.0340907	0.292079	0.108739	0.327376	0.151534	protein_coding;protein_coding;protein_coding;protein_coding;protein_coding	ENSMUST00000174189.1;ENSMUST00000218438.1;ENSMUST00000218782.1;ENSMUST00000227494.1;ENSMUST00000228901.1	Promoter (2-3kb)	ENSMUSG00000047146	Tet1	tet methylcytosine dioxygenase 1
chr12	116485443	116485445	cg31190234_TC11	-0.17953	0.3824	0.00115774	0.0409492	0.365789	0.150396	0.359115	0.215449	protein_coding;protein_coding;protein_coding;protein_coding;protein_coding	ENSMUST00000070733.8;ENSMUST00000185505.6;ENSMUST00000189009.6;ENSMUST00000190247.6;ENSMUST00000191106.1	Promoter (<=1kb)	ENSMUSG00000056553	Ptprn2	protein tyrosine phosphatase, receptor type, N polypeptide 2
chr15	84679434	84679436	cg33618439_TC11	-0.179514	0.454874	0.00053421	0.0349038	0.403299	0.178847	0.383884	0.249308	protein_coding	ENSMUST00000171460.7	Promoter (1-2kb)	ENSMUSG00000036106	Prr5	proline rich 5 (renal)
chrX	49470632	49470634	cg47618975_BC11	-0.179398	0.312619	1.01822e-05	0.0323568	0.273796	0.105474	0.284876	0.0944028	protein_coding;protein_coding;protein_coding	ENSMUST00000042444.6;ENSMUST00000114904.9;ENSMUST00000130558.7	Promoter (<=1kb)	ENSMUSG00000036198	Arhgap36	Rho GTPase activating protein 36
chr4	115831299	115831301	cg41309523_BC11	-0.17937	0.404487	0.000439972	0.0341326	0.351586	0.137728	0.347726	0.202844	protein_coding;protein_coding;protein_coding	ENSMUST00000030477.3;ENSMUST00000144839.1;ENSMUST00000148409.1	Promoter (2-3kb)	ENSMUSG00000028709	Mob3c	MOB kinase activator 3C
chr18	49558662	49558664	cg35703655_TC11	-0.179357	0.47809	0.000111127	0.0323568	0.373171	0.178336	0.380769	0.216889			Distal Intergenic	ENSMUSG00000100297	1700044K03Rik	RIKEN cDNA 1700044K03 gene
chr14	121148388	121148390	cg32985817_TC11	-0.179266	0.536308	0.00307552	0.0561436	0.460649	0.251546	0.484889	0.33546	protein_coding;protein_coding;protein_coding	ENSMUST00000026635.7;ENSMUST00000135010.7;ENSMUST00000153607.1	Intron (ENSMUST00000135010.7/223254, intron 2 of 7)	ENSMUSG00000025555	Farp1	FERM, RhoGEF (Arhgef) and pleckstrin domain protein 1 (chondrocyte-derived)
chrX	145487600	145487602	cg48085112_TC11	-0.179131	0.415208	3.4727e-05	0.0323568	0.303068	0.134579	0.319693	0.129919	protein_coding;protein_coding;protein_coding;protein_coding;protein_coding	ENSMUST00000112835.7;ENSMUST00000112836.8;ENSMUST00000125271.7;ENSMUST00000138187.7;ENSMUST00000143610.2	Promoter (<=1kb)	ENSMUSG00000041688	Amot	angiomotin
chr2	110012139	110012141	cg38798113_BC11	-0.179035	0.519199	0.000150703	0.0323568	0.386695	0.230761	0.429609	0.227473	protein_coding;protein_coding	ENSMUST00000046548.13;ENSMUST00000111037.2	Exon (ENSMUST00000046548.13/107515, exon 18 of 18)	ENSMUSG00000027160	Ccdc34	coiled-coil domain containing 34
chr12	69129683	69129685	cg30745535_BC11	-0.179007	0.453227	0.00175653	0.0460916	0.352396	0.12297	0.342728	0.214139	lincRNA	ENSMUST00000222345.1	Distal Intergenic	ENSMUSG00000034892	Rps29	ribosomal protein S29
chr10	61245955	61245957	cg28529802_BC11	-0.178949	0.507883	0.000518988	0.0348611	0.409872	0.199174	0.409152	0.261952	protein_coding;protein_coding	ENSMUST00000092486.10;ENSMUST00000120336.1	Exon (ENSMUST00000092486.10/237360, exon 4 of 22)	ENSMUSG00000059901	Adamts14	a disintegrin-like and metallopeptidase (reprolysin type) with thrombospondin type 1 motif, 14
chr6	100527418	100527420	cg43779003_BC21	-0.178844	0.351187	0.000189096	0.0323568	0.26255	0.0998651	0.307998	0.112994	lincRNA	ENSMUST00000187986.1	Promoter (<=1kb)	ENSMUSG00000101553	1700049E22Rik	RIKEN cDNA 1700049E22 gene
chr5	66001180	66001182	cg42229833_BC11	-0.178829	0.395088	3.27744e-05	0.0323568	0.316395	0.154031	0.342942	0.147648	protein_coding;protein_coding;protein_coding;protein_coding;protein_coding	ENSMUST00000165250.1;ENSMUST00000201302.1;ENSMUST00000201351.3;ENSMUST00000201386.1;ENSMUST00000202773.3	Promoter (<=1kb)	ENSMUSG00000054598	9130230L23Rik	RIKEN cDNA 9130230L23 gene
chr8	45051227	45051229	cg45640522_TC11	-0.178769	0.478962	0.000114578	0.0323568	0.312944	0.162033	0.357582	0.150956	protein_coding;protein_coding;protein_coding;protein_coding	ENSMUST00000098796.9;ENSMUST00000189017.7;ENSMUST00000191428.6;ENSMUST00000215588.1	Exon (ENSMUST00000191428.6/14107, exon 27 of 27)	ENSMUSG00000070047	Fat1	FAT atypical cadherin 1
chr9	46270146	46270148	cg46695892_BC11	-0.178761	0.418237	3.34241e-05	0.0323568	0.31428	0.145525	0.340604	0.151838	protein_coding;protein_coding;protein_coding;protein_coding;protein_coding;protein_coding;antisense	ENSMUST00000034584.3;ENSMUST00000121598.7;ENSMUST00000213878.1;ENSMUST00000214202.1;ENSMUST00000215187.1;ENSMUST00000215458.1;ENSMUST00000215484.1	Promoter (1-2kb)	ENSMUSG00000032079	Apoa5	apolipoprotein A-V
chr9	118150725	118150727	cg47336689_BC11	-0.178722	0.488229	0.000965834	0.0393849	0.358818	0.140656	0.353702	0.21442	protein_coding;protein_coding;lincRNA	ENSMUST00000044220.10;ENSMUST00000215799.1;ENSMUST00000181824.1	Promoter (<=1kb)	ENSMUSG00000097402	Gm17399	predicted gene, 17399
chr6	6208335	6208337	cg43109895_BC21	-0.178679	0.381659	0.000921834	0.0390255	0.293985	0.12881	0.346864	0.154681	protein_coding;protein_coding	ENSMUST00000015256.14;ENSMUST00000188414.3	Intron (ENSMUST00000015256.14/50799, intron 1 of 17)	ENSMUSG00000015112	Slc25a13	solute carrier family 25 (mitochondrial carrier, adenine nucleotide translocator), member 13
chr3	105960557	105960559	cg40151604_BC11	-0.178654	0.424833	0.000850833	0.0383855	0.37911	0.15312	0.362129	0.230812	protein_coding;protein_coding;protein_coding;protein_coding;processed_transcript;protein_coding;protein_coding;protein_coding;protein_coding	ENSMUST00000118209.7;ENSMUST00000123959.1;ENSMUST00000133320.1;ENSMUST00000153666.1;ENSMUST00000167642.7;ENSMUST00000010278.11;ENSMUST00000127464.7;ENSMUST00000128005.1;ENSMUST00000130994.7	Promoter (<=1kb)	ENSMUSG00000000563	Atp5pb	ATP synthase peripheral stalk-membrane subunit b
chr6	49395422	49395424	cg43397674_BC11	-0.178645	0.585594	0.000425211	0.0340638	0.460763	0.28787	0.499348	0.314952	protein_coding;protein_coding;protein_coding	ENSMUST00000024171.13;ENSMUST00000163954.7;ENSMUST00000172459.7	Promoter (<=1kb)	ENSMUSG00000023403	Stk31	serine threonine kinase 31
chr8	47749594	47749596	cg45669919_TC11	-0.178618	0.363524	0.00026225	0.0326018	0.230659	0.0685273	0.278575	0.0834696	lincRNA;lincRNA	ENSMUST00000212305.1;ENSMUST00000212428.1	Intron (ENSMUST00000212305.1/ENSMUST00000212305.1, intron 1 of 2)	ENSMUSG00000038069	Cdkn2aip	CDKN2A interacting protein
chr18	38967776	38967778	cg35631062_TC11	-0.178604	0.406645	6.36314e-05	0.0323568	0.346893	0.142639	0.335177	0.182222	protein_coding;lincRNA;lincRNA	ENSMUST00000148850.7;ENSMUST00000115580.2;ENSMUST00000156167.1	Intron (ENSMUST00000148850.7/71302, intron 2 of 5)	ENSMUSG00000036452	Arhgap26	Rho GTPase activating protein 26
chr16	50526343	50526345	cg34226929_TC21	-0.17854	0.382114	0.000136984	0.0323568	0.333449	0.148682	0.355632	0.183319	lincRNA;lincRNA	ENSMUST00000180509.8;ENSMUST00000231801.1	Promoter (<=1kb)	ENSMUSG00000097694	G730013B05Rik	RIKEN cDNA G730013B05 gene
chr7	31125197	31125199	cg44402284_TC11	-0.178519	0.577268	1.79114e-05	0.0323568	0.506038	0.313425	0.4989	0.334476	protein_coding;protein_coding;protein_coding	ENSMUST00000098548.7;ENSMUST00000211923.1;ENSMUST00000211945.1	Promoter (<=1kb)	ENSMUSG00000019194	Scn1b	sodium channel, voltage-gated, type I, beta
chr17	88375510	88375512	cg35342597_TC21	-0.178482	0.458603	0.000246069	0.0326018	0.366657	0.210554	0.41891	0.218049	lincRNA	ENSMUST00000234514.1	Intron (ENSMUST00000234514.1/ENSMUST00000234514.1, intron 1 of 1)	ENSMUSG00000034998	Foxn2	forkhead box N2
chr8	11004730	11004732	cg45367133_TC11	-0.17836	0.422747	8.37807e-05	0.0323568	0.382893	0.198547	0.401494	0.229121	protein_coding	ENSMUST00000040514.7	Exon (ENSMUST00000040514.7/384783, exon 1 of 2)	ENSMUSG00000096938	9530052E02Rik	RIKEN cDNA 9530052E02 gene
chr9	72945738	72945740	cg46951534_BC21	-0.178334	0.547889	0.0012319	0.0414734	0.452751	0.259057	0.485864	0.32289	protein_coding	ENSMUST00000038489.5	Exon (ENSMUST00000038489.5/72135, exon 3 of 3)	ENSMUSG00000092192	Dnaaf4	dynein axonemal assembly factor 4
chr17	74438663	74438665	cg35207964_BC21	-0.178263	0.496355	0.000571966	0.0352038	0.367862	0.203342	0.421616	0.229611	processed_pseudogene;protein_coding;protein_coding;protein_coding	ENSMUST00000233026.1;ENSMUST00000052124.8;ENSMUST00000233637.1;ENSMUST00000234086.1	Intron (ENSMUST00000052124.8/268973, intron 5 of 8)	ENSMUSG00000039193	Nlrc4	NLR family, CARD domain containing 4
chr11	87359611	87359613	cg29890362_TC11	-0.178258	0.422117	0.000562534	0.0350773	0.346865	0.124807	0.329018	0.194559	protein_coding;protein_coding	ENSMUST00000055438.4;ENSMUST00000155154.1	Promoter (<=1kb)	ENSMUSG00000046442	Ppm1e	protein phosphatase 1E (PP2C domain containing)
chr17	6828129	6828131	cg34598281_BC11	-0.178241	0.25525	0.000732427	0.0370399	0.191953	0.0276297	0.248764	0.0566041			Distal Intergenic	ENSMUSG00000052397	Ezr	ezrin
chr6	137704320	137704322	cg44074656_BC21	-0.178222	0.619587	0.00014192	0.0323568	0.536675	0.341357	0.538197	0.377072			Distal Intergenic	ENSMUSG00000030224	Strap	serine/threonine kinase receptor associated protein
chr12	105766678	105766680	cg31072460_TC11	-0.178215	0.539158	0.000481963	0.0343379	0.414457	0.225714	0.443121	0.275434	protein_coding	ENSMUST00000040876.6	Exon (ENSMUST00000040876.6/78801, exon 15 of 18)	ENSMUSG00000021111	Papola	poly (A) polymerase alpha
chrX	102726031	102726033	cg47885504_BC11	-0.178199	0.632265	0.000363877	0.0334245	0.564079	0.34385	0.539294	0.403124	processed_pseudogene	ENSMUST00000120192.1	Distal Intergenic	ENSMUSG00000073027	Dmrtc1b	DMRT-like family C1b
chr5	31116934	31116936	cg41989440_BC11	-0.178188	0.433877	1.26969e-05	0.0323568	0.403084	0.237214	0.418622	0.228115	protein_coding;protein_coding	ENSMUST00000013771.14;ENSMUST00000202769.1	Promoter (<=1kb)	ENSMUSG00000062077	Trim54	tripartite motif-containing 54
chr10	21992263	21992265	cg28259087_TC11	-0.17809	0.395043	0.000142373	0.0323568	0.328609	0.166687	0.349462	0.155205	protein_coding;protein_coding;protein_coding;protein_coding;protein_coding	ENSMUST00000100036.9;ENSMUST00000120509.7;ENSMUST00000142174.7;ENSMUST00000150089.7;ENSMUST00000164659.7	Promoter (<=1kb)	ENSMUSG00000019970	Sgk1	serum/glucocorticoid regulated kinase 1
chr13	54574469	54574471	cg31624204_TC11	-0.178075	0.365576	0.000615152	0.0357718	0.368832	0.138515	0.33698	0.211147	protein_coding;protein_coding	ENSMUST00000026988.10;ENSMUST00000156024.1	Promoter (<=1kb)	ENSMUSG00000025870	Arl10	ADP-ribosylation factor-like 10
chr19	43890616	43890618	cg36425695_BC11	-0.178062	0.411629	7.91452e-05	0.0323568	0.350449	0.152288	0.348119	0.190156	protein_coding;protein_coding;protein_coding;protein_coding	ENSMUST00000026209.4;ENSMUST00000212032.1;ENSMUST00000212048.1;ENSMUST00000212396.1	Promoter (<=1kb)	ENSMUSG00000025195	Dnmbp	dynamin binding protein
chr12	18136455	18136457	cg30416712_BC21	-0.178057	0.383188	0.000470261	0.034198	0.352228	0.147053	0.35881	0.207872			Distal Intergenic	ENSMUSG00000073197	5730507C01Rik	RIKEN cDNA 5730507C01 gene
chr14	60782269	60782271	cg32558733_TC11	-0.178001	0.354078	0.000975214	0.0395088	0.264726	0.0831876	0.300644	0.126181	antisense	ENSMUST00000155855.1	Promoter (2-3kb)	ENSMUSG00000021993	Mipep	mitochondrial intermediate peptidase
chr10	40738005	40738007	cg28380684_BC11	-0.177996	0.512076	0.00291308	0.0550144	0.399702	0.165047	0.388218	0.266881	protein_coding	ENSMUST00000058747.3	Intron (ENSMUST00000058747.3/327747, intron 3 of 4)	ENSMUSG00000045555	Mettl24	methyltransferase like 24
chr6	82946672	82946674	cg43616899_TC21	-0.177975	0.518444	0.00114959	0.040843	0.395049	0.281809	0.474306	0.231596	protein_coding	ENSMUST00000113980.3	Promoter (<=1kb)	ENSMUSG00000030041	M1ap	meiosis 1 associated protein
chr2	35611245	35611247	cg38281483_TC11	-0.177922	0.502239	1.83371e-05	0.0323568	0.414143	0.226378	0.40727	0.239191	protein_coding;protein_coding;protein_coding	ENSMUST00000112986.8;ENSMUST00000112987.7;ENSMUST00000135741.7	Intron (ENSMUST00000112986.8/69601, intron 1 of 16)	ENSMUSG00000026883	Dab2ip	disabled 2 interacting protein
chr2	112389540	112389542	cg38810109_TC21	-0.17791	0.484355	0.00133989	0.0423567	0.380107	0.233137	0.452861	0.244011	processed_pseudogene;protein_coding;protein_coding;protein_coding	ENSMUST00000121023.1;ENSMUST00000141047.1;ENSMUST00000028552.3;ENSMUST00000151257.1	Intron (ENSMUST00000141047.1/107723, intron 25 of 27)	ENSMUSG00000027132	Katnbl1	katanin p80 subunit B like 1
chr3	148817878	148817880	cg40478863_TC21	-0.177909	0.464086	0.000154166	0.0323568	0.353707	0.203628	0.39486	0.189121	protein_coding;protein_coding;protein_coding;protein_coding;protein_coding;protein_coding;protein_coding;protein_coding;protein_coding;protein_coding;protein_coding;protein_coding;protein_coding;protein_coding;protein_coding;protein_coding	ENSMUST00000106128.6;ENSMUST00000168352.1;ENSMUST00000195988.4;ENSMUST00000196526.4;ENSMUST00000197348.4;ENSMUST00000197567.4;ENSMUST00000197925.4;ENSMUST00000198139.4;ENSMUST00000198779.4;ENSMUST00000199059.4;ENSMUST00000199238.4;ENSMUST00000199750.4;ENSMUST00000200154.4;ENSMUST00000200216.4;ENSMUST00000200456.1;ENSMUST00000200543.4	3' UTR	ENSMUSG00000028184	Adgrl2	adhesion G protein-coupled receptor L2
chr19	45026224	45026226	cg36441095_BC11	-0.177883	0.568262	4.27295e-05	0.0323568	0.455837	0.295046	0.48291	0.287934	protein_coding;protein_coding;protein_coding;protein_coding	ENSMUST00000039016.13;ENSMUST00000178087.2;ENSMUST00000179108.8;ENSMUST00000237043.1	Exon (ENSMUST00000039016.13/226154, exon 5 of 5)	ENSMUSG00000074818	Pdzd7	PDZ domain containing 7
chr4	99238820	99238822	cg41179280_BC21	-0.177809	0.547782	0.0003208	0.0329221	0.413705	0.250997	0.462855	0.269945	protein_coding;protein_coding	ENSMUST00000030279.14;ENSMUST00000180278.1	Intron (ENSMUST00000030279.14/242557, intron 10 of 10)	ENSMUSG00000028550	Atg4c	autophagy related 4C, cysteine peptidase
chr11	46254969	46254971	cg29481487_BC21	-0.177759	0.466355	2.65074e-05	0.0323568	0.381063	0.201701	0.394219	0.218061	protein_coding;protein_coding;protein_coding;protein_coding	ENSMUST00000093165.11;ENSMUST00000093166.10;ENSMUST00000142017.1;ENSMUST00000165599.8	Intron (ENSMUST00000165599.8/76884, intron 16 of 30)	ENSMUSG00000020340	Cyfip2	cytoplasmic FMR1 interacting protein 2
chr5	144545394	144545396	cg43002484_TC11	-0.177737	0.345036	0.000186748	0.0323568	0.224077	0.058049	0.251572	0.062125	protein_coding	ENSMUST00000071782.7	Promoter (<=1kb)	ENSMUSG00000059991	Nptx2	neuronal pentraxin 2
chr5	129874274	129874276	cg42834262_TC21	-0.17771	0.417924	0.00133501	0.0423115	0.307602	0.125313	0.353197	0.180065	protein_coding;protein_coding;protein_coding	ENSMUST00000026617.12;ENSMUST00000140667.1;ENSMUST00000154932.2	Promoter (<=1kb)	ENSMUSG00000025537	Phkg1	phosphorylase kinase gamma 1
chr9	40381926	40381928	cg46627048_TC11	-0.177698	0.329427	4.38404e-05	0.0323568	0.311357	0.133072	0.328781	0.15167	protein_coding;protein_coding;protein_coding;protein_coding;protein_coding;protein_coding;protein_coding;protein_coding;protein_coding	ENSMUST00000045682.6;ENSMUST00000118159.7;ENSMUST00000119373.8;ENSMUST00000129940.1;ENSMUST00000137189.7;ENSMUST00000148170.1;ENSMUST00000153029.1;ENSMUST00000165104.7;ENSMUST00000211853.1	Intron (ENSMUST00000045682.6/235283, intron 2 of 19)	ENSMUSG00000040111	Gramd1b	GRAM domain containing 1B
chr8	95545809	95545811	cg46038251_TC11	-0.177536	0.438133	0.000313353	0.032875	0.298328	0.142523	0.344005	0.144737	protein_coding	ENSMUST00000041569.4	Intron (ENSMUST00000041569.4/244608, intron 5 of 8)	ENSMUSG00000036598	Ccdc113	coiled-coil domain containing 113
chr5	4313168	4313170	cg41815519_BC21	-0.177499	0.607999	0.00372517	0.0606381	0.495922	0.382681	0.598385	0.356628			Distal Intergenic	ENSMUSG00000053178	Mterf1b	mitochondrial transcription termination factor 1b
chr3	127499634	127499636	cg40299880_TC21	-0.177473	0.432798	0.000322989	0.0329309	0.380602	0.194779	0.407073	0.237951	protein_coding;protein_coding;protein_coding;protein_coding	ENSMUST00000104965.3;ENSMUST00000182316.2;ENSMUST00000182711.7;ENSMUST00000189368.1	Promoter (<=1kb)	ENSMUSG00000032826	Ank2	ankyrin 2, brain
chrX	37683557	37683559	cg47561344_TC11	-0.177421	0.565859	2.47912e-05	0.0323568	0.443921	0.272944	0.462824	0.278958	unprocessed_pseudogene	ENSMUST00000117421.2	Distal Intergenic	ENSMUSG00000079627	Rhox2h	reproductive homeobox 2H
chr13	67863817	67863819	cg31748663_TC11	-0.177395	0.515739	1.84179e-05	0.0323568	0.343587	0.175451	0.364032	0.177379	protein_coding	ENSMUST00000078471.6	Promoter (<=1kb)	ENSMUSG00000064063	BC048507	cDNA sequence BC048507
chr15	10558693	10558695	cg33069507_TC21	-0.177383	0.476729	0.000105156	0.0323568	0.408824	0.266413	0.435702	0.223347	protein_coding;protein_coding;protein_coding	ENSMUST00000022857.13;ENSMUST00000166039.1;ENSMUST00000167842.8	Promoter (<=1kb)	ENSMUSG00000022249	Ttc23l	tetratricopeptide repeat domain 23-like
chr2	29643235	29643237	cg38204765_TC11	-0.177301	0.366739	5.04348e-05	0.0323568	0.302544	0.112346	0.30342	0.139016	protein_coding;protein_coding;protein_coding;protein_coding;protein_coding	ENSMUST00000091146.11;ENSMUST00000095087.10;ENSMUST00000102872.10;ENSMUST00000147755.9;ENSMUST00000238899.1	Promoter (<=1kb)	ENSMUSG00000039844	Rapgef1	Rap guanine nucleotide exchange factor (GEF) 1
chr6	145035107	145035109	cg44140239_TC11	-0.177262	0.530292	0.000166357	0.0323568	0.462205	0.261456	0.463455	0.30968	protein_coding;protein_coding;protein_coding;protein_coding;protein_coding;protein_coding;protein_coding;protein_coding;protein_coding	ENSMUST00000032402.11;ENSMUST00000048252.10;ENSMUST00000111742.7;ENSMUST00000123930.7;ENSMUST00000145911.3;ENSMUST00000149769.5;ENSMUST00000154611.2;ENSMUST00000155693.7;ENSMUST00000204138.2	Promoter (<=1kb)	ENSMUSG00000030268	Bcat1	branched chain aminotransferase 1, cytosolic
chr19	46856980	46856982	cg36466365_BC11	-0.177171	0.41722	0.000185765	0.0323568	0.357246	0.173479	0.377892	0.207317	protein_coding;protein_coding	ENSMUST00000077666.5;ENSMUST00000099373.11	Intron (ENSMUST00000099373.11/94219, intron 3 of 7)	ENSMUSG00000064105	Cnnm2	cyclin M2
chr5	148371404	148371406	cg43047395_BC21	-0.17713	0.371497	7.46518e-05	0.0323568	0.299714	0.131117	0.329949	0.144286	protein_coding;protein_coding;protein_coding;protein_coding	ENSMUST00000048116.14;ENSMUST00000138257.7;ENSMUST00000138596.1;ENSMUST00000202457.3	Promoter (<=1kb)	ENSMUSG00000041313	Slc7a1	solute carrier family 7 (cationic amino acid transporter, y+ system), member 1
chr17	56510863	56510865	cg35056694_BC21	-0.17712	0.452253	0.000290036	0.0326018	0.359575	0.172954	0.384245	0.216626			Promoter (1-2kb)	ENSMUSG00000044526	Znrf4	zinc and ring finger 4
chr9	73055477	73055479	cg46952900_BC11	-0.177104	0.299282	0.000269962	0.0326018	0.240294	0.0606551	0.264299	0.0897299	protein_coding;protein_coding;protein_coding	ENSMUST00000034722.4;ENSMUST00000184146.7;ENSMUST00000184575.1	Intron (ENSMUST00000184146.7/11891, intron 1 of 6)	ENSMUSG00000032202	Rab27a	RAB27A, member RAS oncogene family
chr18	35858729	35858731	cg35595864_BC11	-0.177065	0.465842	0.000657646	0.0362038	0.421594	0.209133	0.416433	0.274763	protein_coding;protein_coding;protein_coding;protein_coding;protein_coding	ENSMUST00000060722.7;ENSMUST00000235161.1;ENSMUST00000235169.1;ENSMUST00000235337.1;ENSMUST00000237291.1	Exon (ENSMUST00000235161.1/67393, exon 2 of 2)	ENSMUSG00000046668	Cxxc5	CXXC finger 5
chr9	100889988	100889990	cg47160098_TC11	-0.177007	0.641725	0.00265607	0.0532237	0.615642	0.376506	0.59222	0.477342	protein_coding;protein_coding;protein_coding;protein_coding;protein_coding;protein_coding;protein_coding	ENSMUST00000041418.12;ENSMUST00000123302.7;ENSMUST00000129269.7;ENSMUST00000143955.1;ENSMUST00000146934.7;ENSMUST00000149771.7;ENSMUST00000155108.7	Promoter (<=1kb)	ENSMUSG00000037286	Stag1	stromal antigen 1
chr3	88333197	88333199	cg39992375_TC11	-0.17699	0.423132	0.000738446	0.0371017	0.371595	0.150671	0.358404	0.225347	protein_coding;protein_coding;protein_coding;protein_coding	ENSMUST00000001456.10;ENSMUST00000107552.1;ENSMUST00000107553.7;ENSMUST00000193872.1	Promoter (1-2kb)	ENSMUSG00000001420	Tmem79	transmembrane protein 79
chr15	25713888	25713890	cg33159529_TC11	-0.176963	0.406192	0.000498644	0.0346508	0.294047	0.107739	0.316498	0.148879	protein_coding;protein_coding;protein_coding;protein_coding	ENSMUST00000110457.7;ENSMUST00000126076.1;ENSMUST00000130517.7;ENSMUST00000137601.7	Promoter (<=1kb)	ENSMUSG00000022272	Myo10	myosin X
chr9	14663005	14663007	cg46446549_BC21	-0.176931	0.331066	0.000389932	0.0337019	0.257644	0.0727138	0.283996	0.115063	lincRNA	ENSMUST00000214920.1	Promoter (<=1kb)	ENSMUSG00000111085	Gm7607	predicted gene 7607
chrX	99455485	99455487	cg47860931_BC21	-0.176872	0.42855	4.06879e-05	0.0323568	0.354829	0.198613	0.380138	0.182611			Distal Intergenic	ENSMUSG00000073051	Gm14812	predicted gene 14812
chr11	100547806	100547808	cg30036613_TC11	-0.176818	0.478942	0.00306515	0.0560849	0.418748	0.193868	0.413093	0.284338	protein_coding;protein_coding;protein_coding;protein_coding	ENSMUST00000006976.7;ENSMUST00000092684.11;ENSMUST00000132143.1;ENSMUST00000150331.1	Promoter (1-2kb)	ENSMUSG00000006784	Odad4	outer dynein arm complex subunit 4
chr9	110727267	110727269	cg47264318_BC11	-0.17681	0.470154	3.99701e-05	0.0323568	0.395667	0.219288	0.397324	0.220082	protein_coding;protein_coding;protein_coding	ENSMUST00000006005.11;ENSMUST00000166716.7;ENSMUST00000198865.4	Intron (ENSMUST00000198865.4/19228, intron 8 of 15)	ENSMUSG00000059741	Myl3	myosin, light polypeptide 3
chr12	41479802	41479804	cg30581484_TC21	-0.176711	0.630321	0.000407993	0.0337946	0.586548	0.460532	0.638791	0.411386	protein_coding;protein_coding;protein_coding	ENSMUST00000132121.7;ENSMUST00000134965.7;ENSMUST00000043884.5	Intron (ENSMUST00000132121.7/93757, intron 4 of 6)	ENSMUSG00000036295	Lrrn3	leucine rich repeat protein 3, neuronal
chr9	96139299	96139301	cg47114004_TC11	-0.176702	0.428212	7.68711e-05	0.0323568	0.337234	0.180343	0.37062	0.174106	protein_coding;protein_coding;protein_coding	ENSMUST00000085217.11;ENSMUST00000122383.2;ENSMUST00000129774.1	Intron (ENSMUST00000085217.11/235533, intron 4 of 15)	ENSMUSG00000041440	Gk5	glycerol kinase 5 (putative)
chr3	88581071	88581073	cg39995960_TC11	-0.176646	0.38746	0.000103526	0.0323568	0.257158	0.0712921	0.265597	0.0981708	protein_coding;protein_coding;protein_coding;protein_coding;protein_coding	ENSMUST00000035785.8;ENSMUST00000192495.5;ENSMUST00000192688.5;ENSMUST00000193934.5;ENSMUST00000195014.5	Promoter (1-2kb)	ENSMUSG00000041355	Ssr2	signal sequence receptor, beta
chr4	155280102	155280104	cg41789030_BC11	-0.176628	0.478655	0.000877557	0.0386909	0.34896	0.15608	0.376667	0.216292	protein_coding;protein_coding	ENSMUST00000030922.14;ENSMUST00000103178.10	Intron (ENSMUST00000103178.10/18762, intron 7 of 14)	ENSMUSG00000029053	Prkcz	protein kinase C, zeta
chr13	74375957	74375959	cg31803148_TC11	-0.176564	0.55189	0.000399297	0.0337915	0.41859	0.252537	0.460191	0.273115	protein_coding;protein_coding	ENSMUST00000091481.2;ENSMUST00000223163.2	Promoter (<=1kb)	ENSMUSG00000069184	Zfp72	zinc finger protein 72
chr3	22172308	22172310	cg39546916_BC21	-0.17653	0.477326	0.000492955	0.0345912	0.369387	0.237747	0.432619	0.2112	protein_coding;protein_coding;protein_coding;protein_coding;protein_coding;protein_coding;protein_coding;protein_coding;protein_coding;protein_coding	ENSMUST00000063988.13;ENSMUST00000192328.4;ENSMUST00000193734.5;ENSMUST00000200793.3;ENSMUST00000200943.3;ENSMUST00000201509.1;ENSMUST00000202149.3;ENSMUST00000202356.3;ENSMUST00000202647.3;ENSMUST00000202747.3	Intron (ENSMUST00000193734.5/81004, intron 3 of 16)	ENSMUSG00000027630	Tbl1xr1	transducin (beta)-like 1X-linked receptor 1
chr7	19621121	19621123	cg44294101_TC11	-0.176525	0.416646	0.000157579	0.0323568	0.416972	0.203931	0.39038	0.250372	protein_coding;protein_coding;protein_coding;protein_coding;protein_coding;protein_coding;protein_coding;protein_coding;protein_coding;protein_coding	ENSMUST00000049912.14;ENSMUST00000094762.9;ENSMUST00000098754.4;ENSMUST00000130543.7;ENSMUST00000131759.7;ENSMUST00000137615.7;ENSMUST00000141586.1;ENSMUST00000148040.7;ENSMUST00000153309.7;ENSMUST00000208087.1	Exon (ENSMUST00000131759.7/19698, exon 4 of 13)	ENSMUSG00000002983	Relb	avian reticuloendotheliosis viral (v-rel) oncogene related B
chr11	70520176	70520178	cg29721552_TC11	-0.176491	0.382403	0.000446451	0.034198	0.324028	0.094638	0.280119	0.156527	protein_coding;protein_coding	ENSMUST00000057685.2;ENSMUST00000179000.1	Promoter (<=1kb)	ENSMUSG00000046811	Gltpd2	glycolipid transfer protein domain containing 2
chr8	22199627	22199629	cg45458950_TC11	-0.176393	0.471185	0.000152965	0.0323568	0.309189	0.172583	0.347954	0.131775	protein_coding	ENSMUST00000033866.8	Intron (ENSMUST00000033866.8/70160, intron 2 of 13)	ENSMUSG00000031479	Vps36	vacuolar protein sorting 36
chr2	70510474	70510476	cg38513860_TC11	-0.176209	0.452839	0.000534881	0.0349038	0.373752	0.158798	0.358931	0.221467	protein_coding;protein_coding;protein_coding;protein_coding;protein_coding;antisense;antisense	ENSMUST00000100041.8;ENSMUST00000123137.8;ENSMUST00000134607.7;ENSMUST00000136967.1;ENSMUST00000153121.1;ENSMUST00000150702.1;ENSMUST00000151851.1	Promoter (<=1kb)	ENSMUSG00000075302	Erich2	glutamate rich 2
chr7	4692696	4692698	cg44193887_BC21	-0.176162	0.62474	0.0027456	0.053904	0.503695	0.385074	0.603464	0.369761	protein_coding;protein_coding;protein_coding;protein_coding	ENSMUST00000048248.8;ENSMUST00000120836.7;ENSMUST00000205666.1;ENSMUST00000206024.1	Promoter (<=1kb)	ENSMUSG00000035390	Brsk1	BR serine/threonine kinase 1
chr9	104035813	104035815	cg47192201_BC21	-0.176054	0.399391	0.000181375	0.0323568	0.341448	0.157623	0.362944	0.194661	protein_coding;protein_coding;protein_coding;protein_coding;protein_coding	ENSMUST00000035167.14;ENSMUST00000193439.5;ENSMUST00000193642.5;ENSMUST00000194183.1;ENSMUST00000194774.5	Promoter (<=1kb)	ENSMUSG00000032558	Nphp3	nephronophthisis 3 (adolescent)
chr3	41571766	41571768	cg39688597_BC11	-0.176037	0.484913	7.91364e-05	0.0323568	0.357509	0.180733	0.377692	0.202395	protein_coding;protein_coding;protein_coding;protein_coding;protein_coding;protein_coding;protein_coding;protein_coding;protein_coding	ENSMUST00000026865.14;ENSMUST00000163764.7;ENSMUST00000168086.6;ENSMUST00000170711.7;ENSMUST00000191952.1;ENSMUST00000193080.5;ENSMUST00000194181.5;ENSMUST00000194348.1;ENSMUST00000195846.5	Intron (ENSMUST00000026865.14/269424, intron 1 of 10)	ENSMUSG00000025764	Jade1	jade family PHD finger 1
chr5	74029403	74029405	cg42293989_BC11	-0.176018	0.639693	4.92902e-05	0.0323568	0.466107	0.313924	0.497734	0.297879	protein_coding;protein_coding;protein_coding;protein_coding;protein_coding;protein_coding;antisense	ENSMUST00000068058.13;ENSMUST00000119154.7;ENSMUST00000128750.1;ENSMUST00000145016.2;ENSMUST00000150009.1;ENSMUST00000152408.2;ENSMUST00000129275.2	Promoter (<=1kb)	ENSMUSG00000054814	Usp46	ubiquitin specific peptidase 46
chr11	50832902	50832904	cg29517085_TC11	-0.175951	0.74417	0.000104676	0.0323568	0.663662	0.499193	0.698617	0.511183	protein_coding;protein_coding;protein_coding	ENSMUST00000049625.1;ENSMUST00000109133.1;ENSMUST00000109134.7	Exon (ENSMUST00000109134.7/214779, exon 5 of 5)	ENSMUSG00000044807	Zfp354c	zinc finger protein 354C
chr2	38585391	38585393	cg38303109_BC11	-0.175946	0.402044	1.99716e-05	0.0323568	0.330022	0.142767	0.329169	0.164534	protein_coding;protein_coding;protein_coding	ENSMUST00000054234.9;ENSMUST00000112895.7;ENSMUST00000112902.7	3' UTR	ENSMUSG00000026750	Psmb7	proteasome (prosome, macropain) subunit, beta type 7
chr10	20954425	20954427	cg28248195_BC11	-0.175939	0.241859	5.85368e-05	0.0323568	0.228578	0.0304396	0.216067	0.0623278	protein_coding	ENSMUST00000105525.11	Promoter (1-2kb)	ENSMUSG00000019986	Ahi1	Abelson helper integration site 1
chrX	103614879	103614881	cg47892232_TC21	-0.175937	0.415241	0.000148273	0.0323568	0.322478	0.15533	0.357387	0.17266	lincRNA;lincRNA;lincRNA;lincRNA;lincRNA;lincRNA;lincRNA;lincRNA;lincRNA;lincRNA;lincRNA	ENSMUST00000123841.2;ENSMUST00000125419.7;ENSMUST00000130063.7;ENSMUST00000145803.7;ENSMUST00000156211.7;ENSMUST00000156240.7;ENSMUST00000236107.1;ENSMUST00000236231.1;ENSMUST00000237053.1;ENSMUST00000237368.1;ENSMUST00000238083.1	Promoter (1-2kb)	ENSMUSG00000086370	Ftx	Ftx transcript, Xist regulator (non-protein coding)
chr15	99721995	99721997	cg33795951_BC11	-0.175894	0.472162	4.04593e-05	0.0323568	0.335008	0.141013	0.329601	0.171809	antisense;protein_coding;protein_coding;protein_coding	ENSMUST00000161529.1;ENSMUST00000023760.12;ENSMUST00000161768.1;ENSMUST00000162194.1	Promoter (1-2kb)	ENSMUSG00000023019	Gpd1	glycerol-3-phosphate dehydrogenase 1 (soluble)
chr7	16946744	16946746	cg44269734_TC21	-0.175835	0.418069	0.000273107	0.0326018	0.3332	0.167276	0.375148	0.189402	protein_coding	ENSMUST00000094807.5	Promoter (2-3kb)	ENSMUSG00000070802	Pnma8b	PNMA family member 8B
chr18	84838911	84838913	cg36036229_BC21	-0.175827	0.388161	0.000338088	0.0333254	0.304829	0.166036	0.359541	0.14668	protein_coding	ENSMUST00000235725.1	Promoter (<=1kb)	ENSMUSG00000024646	Cyb5a	cytochrome b5 type A (microsomal)
chr1	84859781	84859783	cg37165765_BC21	-0.175827	0.389956	0.000222648	0.032574	0.282865	0.135401	0.330658	0.126468	protein_coding;protein_coding	ENSMUST00000097672.3;ENSMUST00000143656.7	Intron (ENSMUST00000097672.3/66153, intron 1 of 3)	ENSMUSG00000073633	Fbxo36	F-box protein 36
chr11	84151124	84151126	cg29858411_TC11	-0.175698	0.599572	4.97263e-05	0.0323568	0.527728	0.374475	0.562254	0.364109	protein_coding;protein_coding	ENSMUST00000133811.2;ENSMUST00000050771.7	Intron (ENSMUST00000133811.2/107476, intron 1 of 3)	ENSMUSG00000051452	Gm11437	predicted gene 11437
chr8	3496063	3496065	cg45313924_TC11	-0.17566	0.584847	2.22799e-05	0.0323568	0.51283	0.324612	0.506721	0.343619	protein_coding;protein_coding	ENSMUST00000061508.7;ENSMUST00000208423.1	Promoter (2-3kb)	ENSMUSG00000047264	Zfp358	zinc finger protein 358
chr7	13261330	13261332	cg44242866_TC11	-0.17562	0.529205	0.000213536	0.032574	0.445397	0.236564	0.429611	0.287205	protein_coding;protein_coding;protein_coding	ENSMUST00000108532.8;ENSMUST00000119139.7;ENSMUST00000119558.7	3' UTR	ENSMUSG00000056394	Lig1	ligase I, DNA, ATP-dependent
chr5	144545143	144545145	cg43002478_BC11	-0.175614	0.426086	0.000324513	0.0329696	0.347995	0.144209	0.344209	0.196768	protein_coding	ENSMUST00000071782.7	Promoter (<=1kb)	ENSMUSG00000059991	Nptx2	neuronal pentraxin 2
chr5	148026580	148026582	cg43042986_TC21	-0.175597	0.455138	8.88159e-05	0.0323568	0.320974	0.161462	0.35814	0.166457	protein_coding;protein_coding	ENSMUST00000085558.10;ENSMUST00000129092.1	Intron (ENSMUST00000085558.10/77521, intron 1 of 14)	ENSMUSG00000029651	Mtus2	microtubule associated tumor suppressor candidate 2
chr8	95594854	95594856	cg46038863_TC21	-0.175576	0.354502	0.00053563	0.0349038	0.217976	0.0617057	0.274982	0.0801009	lincRNA;lincRNA	ENSMUST00000211925.1;ENSMUST00000212011.1	Intron (ENSMUST00000211925.1/ENSMUST00000211925.1, intron 1 of 4)	ENSMUSG00000048400	Prss54	protease, serine 54
chr14	34263039	34263041	cg32365577_BC21	-0.175554	0.574359	0.00110365	0.0403622	0.451518	0.307054	0.519284	0.31264	processed_pseudogene;protein_coding;protein_coding	ENSMUST00000228310.1;ENSMUST00000111917.2;ENSMUST00000228704.1	Intron (ENSMUST00000111917.2/75698, intron 4 of 10)	ENSMUSG00000041471	Shld2	shieldin complex subunit 2
chr7	44839849	44839851	cg44508890_TC11	-0.175549	0.394447	0.000300756	0.032676	0.353647	0.143062	0.337873	0.19736	protein_coding;protein_coding;protein_coding	ENSMUST00000033015.7;ENSMUST00000118125.8;ENSMUST00000047085.15	Promoter (<=1kb)	ENSMUSG00000074141	Il4i1	interleukin 4 induced 1
chr18	37726633	37726635	cg35615737_TO11	-0.175308	0.481953	8.50032e-05	0.0323568	0.405996	0.226798	0.416836	0.245418			Promoter (<=1kb)	ENSMUSG00000103897	Pcdhga8	protocadherin gamma subfamily A, 8
chr1	77446713	77446715	cg37115115_TC21	-0.175302	0.405237	0.00131922	0.0421909	0.28994	0.123684	0.347886	0.163538	protein_coding;protein_coding;protein_coding;protein_coding;protein_coding;protein_coding	ENSMUST00000027451.12;ENSMUST00000186930.1;ENSMUST00000188797.6;ENSMUST00000188952.6;ENSMUST00000189934.1;ENSMUST00000190149.6	Intron (ENSMUST00000027451.12/13838, intron 3 of 17)	ENSMUSG00000099141	Mir6352	microRNA 6352
chr2	154552221	154552223	cg39140534_BC11	-0.175272	0.560794	0.000256355	0.0326018	0.480253	0.276312	0.472232	0.325628	protein_coding;protein_coding;protein_coding;protein_coding;protein_coding	ENSMUST00000104928.1;ENSMUST00000000895.12;ENSMUST00000109716.8;ENSMUST00000124382.7;ENSMUST00000125793.1	Promoter (<=1kb)	ENSMUSG00000078129	Actl10	actin-like 10
chr8	61244343	61244345	cg45750032_TC21	-0.17527	0.473547	4.83142e-05	0.0323568	0.399218	0.231968	0.425067	0.241776	protein_coding;protein_coding	ENSMUST00000034060.6;ENSMUST00000209611.1	Intron (ENSMUST00000034060.6/59009, intron 2 of 11)	ENSMUSG00000031642	Sh3rf1	SH3 domain containing ring finger 1
chr11	107335431	107335433	cg30121803_TC21	-0.175254	0.400576	0.000143413	0.0323568	0.328846	0.148833	0.352363	0.181867	protein_coding;protein_coding;protein_coding;protein_coding	ENSMUST00000040380.12;ENSMUST00000103064.9;ENSMUST00000134763.1;ENSMUST00000146680.1	Promoter (2-3kb)	ENSMUSG00000040430	Pitpnc1	phosphatidylinositol transfer protein, cytoplasmic 1
chr8	70868495	70868497	cg45819510_TC11	-0.175232	0.396631	8.747e-05	0.0323568	0.28784	0.10838	0.298648	0.127644	protein_coding	ENSMUST00000007865.6	Exon (ENSMUST00000007865.6/234388, exon 5 of 5)	ENSMUSG00000007721	Ccdc124	coiled-coil domain containing 124
chr4	129906224	129906226	cg41463900_BC21	-0.175194	0.470195	0.000215021	0.032574	0.403262	0.214233	0.418408	0.257049	lincRNA;lincRNA;lincRNA;lincRNA	ENSMUST00000129149.7;ENSMUST00000139190.1;ENSMUST00000141731.1;ENSMUST00000145196.7	Promoter (<=1kb)	ENSMUSG00000086369	E330017L17Rik	RIKEN cDNA E330017L17 gene
chr11	76003260	76003262	cg29773347_BC11	-0.175155	0.57159	2.98513e-05	0.0323568	0.457872	0.263553	0.44234	0.286349	protein_coding	ENSMUST00000066408.5	Exon (ENSMUST00000066408.5/74230, exon 2 of 2)	ENSMUSG00000053783	1700016K19Rik	RIKEN cDNA 1700016K19 gene
chr10	58343093	58343095	cg28496860_TC21	-0.175124	0.329585	0.000776665	0.0376289	0.242949	0.0879644	0.303043	0.107778	protein_coding	ENSMUST00000020078.13	Intron (ENSMUST00000020078.13/110829, intron 1 of 9)	ENSMUSG00000019920	Lims1	LIM and senescent cell antigen-like domains 1
chr1	30863098	30863100	cg36762259_TC11	-0.175115	0.573936	2.92611e-05	0.0323568	0.472188	0.276556	0.457329	0.302731	protein_coding;protein_coding;protein_coding;protein_coding;protein_coding;protein_coding;protein_coding;protein_coding	ENSMUST00000088310.9;ENSMUST00000186105.6;ENSMUST00000186733.6;ENSMUST00000187600.1;ENSMUST00000187968.1;ENSMUST00000188780.1;ENSMUST00000191064.6;ENSMUST00000191245.6	Promoter (<=1kb)	ENSMUSG00000048874	Phf3	PHD finger protein 3
chr12	104381963	104381965	cg31054342_BC11	-0.175099	0.524529	0.000508302	0.0348249	0.472887	0.251727	0.446083	0.317046	protein_coding	ENSMUST00000101078.11	Intron (ENSMUST00000101078.11/20717, intron 1 of 4)	ENSMUSG00000079012	Serpina3m	serine (or cysteine) peptidase inhibitor, clade A, member 3M
chr10	99460497	99460499	cg28907626_BC21	-0.175022	0.355162	8.82487e-05	0.0323568	0.250394	0.0861345	0.279763	0.0939775	lincRNA;lincRNA;lincRNA	ENSMUST00000219484.1;ENSMUST00000220432.1;ENSMUST00000218838.1	Intron (ENSMUST00000220432.1/ENSMUST00000220432.1, intron 1 of 1)	ENSMUSG00000111962	Gm20110	predicted gene, 20110
chr5	65040695	65040697	cg42219019_TC21	-0.175019	0.503764	0.00155276	0.0441974	0.389338	0.272235	0.476925	0.243989	protein_coding	ENSMUST00000031080.14	Exon (ENSMUST00000031080.14/68303, exon 14 of 14)	ENSMUSG00000037913	Tmem156	transmembrane protein 156
chr8	109436880	109436882	cg46145895_BC11	-0.175016	0.596599	1.36184e-05	0.0323568	0.49571	0.328395	0.50809	0.325373			Distal Intergenic	ENSMUSG00000031727	Pmfbp1	polyamine modulated factor 1 binding protein 1
chr19	55545934	55545936	cg36541789_TC21	-0.174976	0.466899	8.12073e-05	0.0323568	0.378644	0.219664	0.414385	0.223412	protein_coding;protein_coding;protein_coding	ENSMUST00000095950.2;ENSMUST00000223690.1;ENSMUST00000225529.1	Intron (ENSMUST00000225529.1/53611, intron 7 of 7)	ENSMUSG00000024983	Vti1a	vesicle transport through interaction with t-SNAREs 1A
chr9	101053661	101053663	cg47161590_BC21	-0.174861	0.598703	6.8371e-05	0.0323568	0.504023	0.348703	0.540441	0.346039	processed_pseudogene	ENSMUST00000185770.1	Exon (ENSMUST00000185770.1/ENSMUST00000185770.1, exon 1 of 1)	ENSMUSG00000032527	Pccb	propionyl Coenzyme A carboxylase, beta polypeptide
chr14	52285342	52285344	cg32482031_BC21	-0.174817	0.435993	0.00111201	0.0404626	0.33728	0.22264	0.416908	0.181913	protein_coding;protein_coding;protein_coding;protein_coding	ENSMUST00000022766.7;ENSMUST00000137753.1;ENSMUST00000152493.1;ENSMUST00000173361.1	Promoter (<=1kb)	ENSMUSG00000016831	Tox4	TOX high mobility group box family member 4
chr3	19695382	19695384	cg39532861_TC11	-0.174803	0.514719	0.000112204	0.0323568	0.376252	0.219047	0.401714	0.209314	protein_coding	ENSMUST00000061294.4	Promoter (<=1kb)	ENSMUSG00000049796	Crh	corticotropin releasing hormone
chr16	57177803	57177805	cg34265997_TC11	-0.17479	0.491989	0.000956234	0.0393437	0.386432	0.22358	0.433974	0.247246	protein_coding;protein_coding;protein_coding;protein_coding;protein_coding	ENSMUST00000023431.7;ENSMUST00000226586.1;ENSMUST00000226678.1;ENSMUST00000227531.1;ENSMUST00000227681.1	Promoter (<=1kb)	ENSMUSG00000022749	Tbc1d23	TBC1 domain family, member 23
chr18	67168395	67168397	cg35857455_TC11	-0.174785	0.581983	9.91461e-05	0.0323568	0.492834	0.323055	0.501271	0.321479	protein_coding;protein_coding;protein_coding;protein_coding;protein_coding	ENSMUST00000025402.14;ENSMUST00000076605.8;ENSMUST00000236551.1;ENSMUST00000236771.1;ENSMUST00000237985.1	Intron (ENSMUST00000025402.14/14680, intron 4 of 11)	ENSMUSG00000024524	Gnal	guanine nucleotide binding protein, alpha stimulating, olfactory type
chr7	3424647	3424649	cg44183592_BC11	-0.174774	0.338045	1.88235e-05	0.0323568	0.288132	0.113916	0.287002	0.11167	lincRNA;protein_coding;protein_coding	ENSMUST00000204020.1;ENSMUST00000108647.2;ENSMUST00000183200.7	Promoter (<=1kb)	ENSMUSG00000078815	Cacng6	calcium channel, voltage-dependent, gamma subunit 6
chr8	109793314	109793316	cg46150677_BC11	-0.174768	0.335839	0.000197498	0.0323568	0.258199	0.0856702	0.281158	0.104152	protein_coding;protein_coding;protein_coding	ENSMUST00000034171.8;ENSMUST00000093157.12;ENSMUST00000173200.1	Intron (ENSMUST00000093157.12/11765, intron 1 of 23)	ENSMUSG00000031731	Ap1g1	adaptor protein complex AP-1, gamma 1 subunit
chr7	57538914	57538916	cg44603478_TC21	-0.174741	0.378477	0.000225018	0.032574	0.326106	0.151104	0.357621	0.18314	protein_coding	ENSMUST00000085240.10	Intron (ENSMUST00000085240.10/14402, intron 1 of 9)	ENSMUSG00000055078	Gabra5	gamma-aminobutyric acid (GABA) A receptor, subunit alpha 5
chr19	23162968	23162970	cg36235300_TC11	-0.174634	0.357763	6.97777e-05	0.0323568	0.271034	0.102528	0.290446	0.109685	protein_coding;protein_coding	ENSMUST00000036884.2;ENSMUST00000236357.1	Intron (ENSMUST00000036884.2/16601, intron 1 of 1)	ENSMUSG00000080626	Mir1192	microRNA 1192
chr2	112261637	112261639	cg38808987_BC21	-0.1746	0.557531	0.000489282	0.0345468	0.481308	0.336651	0.525425	0.320883	protein_coding	ENSMUST00000028553.3	Promoter (<=1kb)	ENSMUSG00000027133	Nop10	NOP10 ribonucleoprotein
chr17	27639256	27639258	cg34778144_TC11	-0.174561	0.488051	0.000560439	0.035071	0.445033	0.225973	0.408933	0.27887			Promoter (2-3kb)	ENSMUSG00000052146	Rps10	ribosomal protein S10
chr2	153225420	153225422	cg39127646_TC11	-0.17442	0.304792	2.52473e-05	0.0323568	0.26197	0.08903	0.259916	0.0840164	protein_coding	ENSMUST00000099194.3	Promoter (<=1kb)	ENSMUSG00000074671	Tspyl3	TSPY-like 3
chr7	133023823	133023825	cg45190509_TC11	-0.174395	0.554197	0.000728888	0.0370231	0.429307	0.26757	0.471566	0.284513	protein_coding;protein_coding;protein_coding;protein_coding;protein_coding;protein_coding;protein_coding;protein_coding;protein_coding;protein_coding;protein_coding;protein_coding;protein_coding	ENSMUST00000033269.14;ENSMUST00000163601.7;ENSMUST00000164739.7;ENSMUST00000164896.7;ENSMUST00000165534.7;ENSMUST00000166400.7;ENSMUST00000166439.7;ENSMUST00000167218.7;ENSMUST00000168958.7;ENSMUST00000170459.7;ENSMUST00000171727.7;ENSMUST00000172341.7;ENSMUST00000124096.7	Promoter (<=1kb)	ENSMUSG00000030970	Ctbp2	C-terminal binding protein 2
chr10	116811070	116811072	cg29028771_TC11	-0.174363	0.607564	0.00867106	0.0882741	0.545841	0.30663	0.541547	0.432032	protein_coding	ENSMUST00000048229.8	Intron (ENSMUST00000048229.8/237558, intron 13 of 24)	ENSMUSG00000112924	4930579P08Rik	RIKEN cDNA 4930579P08 gene
chr3	145992479	145992481	cg40453438_TC11	-0.174321	0.416851	0.00215074	0.0491719	0.328542	0.112155	0.325641	0.193387	protein_coding;protein_coding;protein_coding;protein_coding	ENSMUST00000039517.10;ENSMUST00000195918.1;ENSMUST00000200546.1;ENSMUST00000212479.1	Promoter (1-2kb)	ENSMUSG00000036863	Syde2	synapse defective 1, Rho GTPase, homolog 2 (C. elegans)
chr4	135175356	135175358	cg41534720_TC11	-0.174236	0.437755	0.000673042	0.0364659	0.295044	0.135679	0.331547	0.14244	protein_coding;protein_coding	ENSMUST00000056977.13;ENSMUST00000119564.1	Exon (ENSMUST00000056977.13/12399, exon 6 of 6)	ENSMUSG00000070691	Runx3	runt related transcription factor 3
chr12	105870036	105870038	cg31073771_BC21	-0.174219	0.40132	3.36441e-05	0.0323568	0.35408	0.18642	0.376969	0.196191	lincRNA	ENSMUST00000221840.1	Intron (ENSMUST00000221840.1/ENSMUST00000221840.1, intron 1 of 2)	ENSMUSG00000021111	Papola	poly (A) polymerase alpha
chr9	4419987	4419989	cg46392238_TC11	-0.174163	0.473738	0.000194311	0.0323568	0.361827	0.166809	0.364679	0.211371	protein_coding;protein_coding;protein_coding	ENSMUST00000027020.12;ENSMUST00000063508.14;ENSMUST00000212533.1	3' UTR	ENSMUSG00000041124	Msantd4	Myb/SANT-like DNA-binding domain containing 4 with coiled-coils
chr5	92798631	92798633	cg42423268_TC21	-0.17413	0.355096	0.00014307	0.0323568	0.299424	0.157512	0.34569	0.13934	protein_coding;protein_coding	ENSMUST00000113055.8;ENSMUST00000168878.7	Intron (ENSMUST00000113055.8/27428, intron 2 of 10)	ENSMUSG00000089268	Mir1961	microRNA 1961
chr15	99780869	99780871	cg33796754_BC11	-0.174109	0.498687	0.000381349	0.0336211	0.388058	0.185646	0.388565	0.24276	antisense;protein_coding;protein_coding	ENSMUST00000168951.1;ENSMUST00000073691.4;ENSMUST00000109024.8	Exon (ENSMUST00000109024.8/65970, exon 8 of 8)	ENSMUSG00000023022	Lima1	LIM domain and actin binding 1
chr17	65867708	65867710	cg35124486_TC11	-0.174048	0.405332	2.9869e-05	0.0323568	0.333785	0.169552	0.344622	0.160759	protein_coding;protein_coding;protein_coding;protein_coding;protein_coding;protein_coding	ENSMUST00000024905.10;ENSMUST00000166543.9;ENSMUST00000232885.1;ENSMUST00000233054.1;ENSMUST00000233399.1;ENSMUST00000233784.1	Promoter (<=1kb)	ENSMUSG00000024096	Ralbp1	ralA binding protein 1
chr10	130470736	130470738	cg29174971_BC21	-0.173926	0.440434	0.000299167	0.032676	0.31491	0.157085	0.362953	0.172927	processed_pseudogene	ENSMUST00000218030.1	Distal Intergenic	ENSMUSG00000092162	Vmn2r86	vomeronasal 2, receptor 86
chr2	151973313	151973315	cg39112107_BC11	-0.173924	0.385966	0.000140661	0.0323568	0.363172	0.211093	0.374894	0.179125	protein_coding;protein_coding;protein_coding;protein_coding	ENSMUST00000062047.5;ENSMUST00000109863.1;ENSMUST00000109864.7;ENSMUST00000109865.7	Promoter (<=1kb)	ENSMUSG00000027459	Fam110a	family with sequence similarity 110, member A
chr8	36619225	36619227	cg45589200_TC21	-0.173836	0.491203	0.000676177	0.0365652	0.363866	0.240533	0.435957	0.211617	protein_coding;protein_coding	ENSMUST00000098826.9;ENSMUST00000163663.2	Intron (ENSMUST00000098826.9/50768, intron 1 of 13)	ENSMUSG00000031523	Dlc1	deleted in liver cancer 1
chr10	76036044	76036046	cg28666462_BC21	-0.173806	0.440474	7.32252e-05	0.0323568	0.32641	0.164885	0.359164	0.173078	protein_coding;protein_coding	ENSMUST00000061617.6;ENSMUST00000218627.1	Intron (ENSMUST00000218627.1/64453, intron 2 of 2)	ENSMUSG00000049764	Zfp280b	zinc finger protein 280B
chr4	138707193	138707195	cg41586354_BC11	-0.173781	0.504832	0.000115033	0.0323568	0.376352	0.183428	0.379768	0.225131			Distal Intergenic	ENSMUSG00000028750	Pla2g2c	phospholipase A2, group IIC
chr10	78050147	78050149	cg28690709_BC21	-0.173779	0.391198	0.000364639	0.0334245	0.277714	0.125116	0.32906	0.134099	protein_coding;protein_coding;protein_coding	ENSMUST00000000746.11;ENSMUST00000138785.7;ENSMUST00000151242.7	Promoter (<=1kb)	ENSMUSG00000000730	Dnmt3l	DNA (cytosine-5-)-methyltransferase 3-like
chr7	43505558	43505560	cg44493441_TC11	-0.173774	0.61722	9.74828e-05	0.0323568	0.529068	0.351969	0.546708	0.376259	protein_coding;protein_coding;protein_coding;protein_coding;protein_coding;protein_coding;protein_coding;protein_coding;processed_pseudogene	ENSMUST00000013497.7;ENSMUST00000163474.1;ENSMUST00000163619.7;ENSMUST00000168213.7;ENSMUST00000168636.1;ENSMUST00000168883.1;ENSMUST00000171174.7;ENSMUST00000191516.6;ENSMUST00000205508.1	Promoter (<=1kb)	ENSMUSG00000013353	4931406B18Rik	RIKEN cDNA 4931406B18 gene
chr7	43675283	43675285	cg44495115_BC11	-0.17374	0.505777	3.01981e-05	0.0323568	0.463791	0.28328	0.461867	0.294898	protein_coding	ENSMUST00000038332.8	Exon (ENSMUST00000038332.8/233189, exon 2 of 3)	ENSMUSG00000038888	Ctu1	cytosolic thiouridylase subunit 1
chrX	157569050	157569052	cg48139831_TC11	-0.173716	0.40199	0.000672113	0.036444	0.237372	0.0404023	0.2393	0.0888375	protein_coding;protein_coding;protein_coding;protein_coding;protein_coding	ENSMUST00000058098.14;ENSMUST00000065857.5;ENSMUST00000112522.8;ENSMUST00000179062.7;ENSMUST00000065806.4	Promoter (<=1kb)	ENSMUSG00000046873	Mbtps2	membrane-bound transcription factor peptidase, site 2
chr6	108657493	108657495	cg43826495_TC11	-0.173623	0.486432	0.000619304	0.0358026	0.465283	0.239235	0.428891	0.307692	antisense;processed_transcript;processed_transcript	ENSMUST00000137478.3;ENSMUST00000166951.1;ENSMUST00000204397.1	Exon (ENSMUST00000166951.1/ENSMUST00000166951.1, exon 1 of 2)	ENSMUSG00000030103	Bhlhe40	basic helix-loop-helix family, member e40
chr10	98537615	98537617	cg28897922_BC21	-0.173617	0.583429	7.05302e-05	0.0323568	0.508678	0.34884	0.542746	0.355351	lincRNA;lincRNA;lincRNA;lincRNA	ENSMUST00000218569.1;ENSMUST00000219170.1;ENSMUST00000219569.1;ENSMUST00000220028.1	Exon (ENSMUST00000219170.1/ENSMUST00000219170.1, exon 1 of 3)	ENSMUSG00000112896	Gm8633	predicted gene 8633
chr12	105829148	105829150	cg31073205_TC11	-0.173593	0.536698	2.59719e-05	0.0323568	0.417702	0.252176	0.437161	0.2555	protein_coding;protein_coding;protein_coding;protein_coding;protein_coding;protein_coding;protein_coding;protein_coding;protein_coding;protein_coding	ENSMUST00000021535.13;ENSMUST00000109901.8;ENSMUST00000163473.7;ENSMUST00000164798.1;ENSMUST00000166329.7;ENSMUST00000166471.7;ENSMUST00000168186.7;ENSMUST00000169938.7;ENSMUST00000170002.7;ENSMUST00000172089.1	Promoter (<=1kb)	ENSMUSG00000021111	Papola	poly (A) polymerase alpha
chr1	85792945	85792947	cg37171886_BC21	-0.173587	0.408929	0.000553957	0.0350558	0.366035	0.190846	0.40253	0.230545	protein_coding;protein_coding	ENSMUST00000113360.7;ENSMUST00000126962.2	Promoter (<=1kb)	ENSMUSG00000036707	Cab39	calcium binding protein 39
chr2	86202098	86202100	cg38644715_TC11	-0.173568	0.64468	0.000317815	0.0329165	0.560138	0.381934	0.590094	0.421162	protein_coding;protein_coding	ENSMUST00000215763.1;ENSMUST00000216885.1	Intron (ENSMUST00000215763.1/ENSMUST00000215763.1, intron 1 of 1)	ENSMUSG00000075198	Olfr1045	olfactory receptor 1045
chr19	12199741	12199743	cg36161363_BC11	-0.173492	0.463884	0.00132179	0.0421909	0.42693	0.194527	0.393566	0.278985	protein_coding;protein_coding	ENSMUST00000213759.1;ENSMUST00000214138.1	Distal Intergenic	ENSMUSG00000094133	Olfr1431	olfactory receptor 1431
chr9	89826973	89826975	cg47072326_BC21	-0.173486	0.349774	0.00351209	0.0591555	0.26743	0.0938705	0.31912	0.145707	lincRNA;lincRNA;lincRNA	ENSMUST00000183387.7;ENSMUST00000184444.7;ENSMUST00000184759.1	Promoter (<=1kb)	ENSMUSG00000098627	4930524O08Rik	RIKEN cDNA 4930524O08 gene
chr19	5464151	5464153	cg36092628_TC11	-0.173445	0.337812	0.000220071	0.032574	0.263596	0.107669	0.297969	0.107004	protein_coding;protein_coding;protein_coding;protein_coding;protein_coding;protein_coding;protein_coding;protein_coding	ENSMUST00000025847.6;ENSMUST00000225141.1;ENSMUST00000225222.1;ENSMUST00000225917.1;ENSMUST00000226017.1;ENSMUST00000235533.1;ENSMUST00000237181.1;ENSMUST00000237258.1	Promoter (<=1kb)	ENSMUSG00000024911	Fibp	fibroblast growth factor (acidic) intracellular binding protein
chr6	128480224	128480226	cg44005504_BC21	-0.173427	0.398968	0.000168054	0.0323568	0.351461	0.181663	0.383482	0.206426	antisense;antisense	ENSMUST00000204037.1;ENSMUST00000204081.1	Intron (ENSMUST00000204081.1/791299, intron 2 of 4)	ENSMUSG00000059659	Gm10069	predicted gene 10069
chr19	43505087	43505089	cg36419632_TC21	-0.173401	0.425088	0.000108871	0.0323568	0.345677	0.186733	0.377552	0.189694	protein_coding;protein_coding;protein_coding	ENSMUST00000026196.13;ENSMUST00000132504.1;ENSMUST00000133325.7	Promoter (<=1kb)	ENSMUSG00000025190	Got1	glutamic-oxaloacetic transaminase 1, soluble
chr6	97006724	97006726	cg43744412_BC11	-0.173294	0.334208	3.30979e-05	0.0323568	0.259692	0.085296	0.266782	0.0945908	protein_coding	ENSMUST00000089295.5	Intron (ENSMUST00000089295.5/320701, intron 3 of 5)	ENSMUSG00000046500	Tafa4	TAFA chemokine like family member 4
chr17	17830879	17830881	cg34691229_TC11	-0.173215	0.488234	8.15376e-05	0.0323568	0.409178	0.241452	0.431499	0.252796	miRNA;protein_coding;protein_coding;protein_coding;protein_coding;protein_coding;protein_coding;protein_coding;protein_coding;protein_coding;protein_coding	ENSMUST00000175058.1;ENSMUST00000012759.13;ENSMUST00000133912.7;ENSMUST00000137228.1;ENSMUST00000139969.7;ENSMUST00000150302.1;ENSMUST00000172097.8;ENSMUST00000177859.7;ENSMUST00000178408.1;ENSMUST00000226899.1;ENSMUST00000228490.1	Promoter (<=1kb)	ENSMUSG00000065479	Mir125a	microRNA 125a
chr2	77412406	77412408	cg38588236_TC11	-0.173201	0.465144	0.000499541	0.0346532	0.300715	0.128735	0.338358	0.163937	protein_coding;protein_coding;protein_coding;protein_coding	ENSMUST00000090766.11;ENSMUST00000111830.8;ENSMUST00000111831.7;ENSMUST00000171063.7	Intron (ENSMUST00000111830.8/241494, intron 7 of 7)	ENSMUSG00000085845	Gm13944	predicted gene 13944
chr17	34076099	34076101	cg34860051_BC21	-0.173176	0.459822	4.6413e-05	0.0323568	0.362136	0.207844	0.39441	0.202351	unprocessed_pseudogene	ENSMUST00000172731.2	Exon (ENSMUST00000172731.2/ENSMUST00000172731.2, exon 1 of 3)	ENSMUSG00000024330	Col11a2	collagen, type XI, alpha 2
chrX	7821944	7821946	cg47429389_TC11	-0.173171	0.33949	1.90821e-05	0.0323568	0.274567	0.090507	0.271113	0.108832	protein_coding;protein_coding	ENSMUST00000009875.4;ENSMUST00000125440.1	Promoter (<=1kb)	ENSMUSG00000009731	Kcnd1	potassium voltage-gated channel, Shal-related family, member 1
chr11	81616802	81616804	cg29834335_BC21	-0.173162	0.534753	0.000227932	0.032574	0.427914	0.284035	0.473826	0.271381	protein_coding	ENSMUST00000066197.6	Intron (ENSMUST00000066197.6/11418, intron 1 of 9)	ENSMUSG00000080980	1700071K01Rik	RIKEN cDNA 1700071K01 gene
chr10	117866761	117866763	cg29043380_BC21	-0.17313	0.405428	6.73894e-05	0.0323568	0.328079	0.170399	0.362099	0.173519	lincRNA;lincRNA	ENSMUST00000217849.1;ENSMUST00000218113.1	Intron (ENSMUST00000218113.1/ENSMUST00000218113.1, intron 2 of 2)	ENSMUSG00000052681	Rap1b	RAS related protein 1b
chr2	91651830	91651832	cg38674629_TC11	-0.173126	0.38886	0.000550737	0.0350088	0.337294	0.130601	0.335006	0.195446	protein_coding;protein_coding;protein_coding;protein_coding;protein_coding;protein_coding;protein_coding	ENSMUST00000090614.10;ENSMUST00000111329.7;ENSMUST00000111330.2;ENSMUST00000111331.8;ENSMUST00000139314.7;ENSMUST00000141012.1;ENSMUST00000154468.7	Promoter (<=1kb)	ENSMUSG00000027247	Arhgap1	Rho GTPase activating protein 1
chr7	24255292	24255294	cg44314815_TC21	-0.173114	0.456871	0.00101125	0.0396817	0.371813	0.21909	0.435349	0.241843	protein_coding;protein_coding	ENSMUST00000205982.1;ENSMUST00000206777.1	Promoter (<=1kb)	ENSMUSG00000030486	Zfp108	zinc finger protein 108
chr17	23557883	23557885	cg34719807_TC21	-0.173096	0.521648	3.09179e-05	0.0323568	0.445296	0.285698	0.468514	0.28192	antisense;protein_coding	ENSMUST00000233076.1;ENSMUST00000095606.4	Exon (ENSMUST00000095606.4/449521, exon 6 of 6)	ENSMUSG00000071256	Zfp213	zinc finger protein 213
chr13	43253953	43253955	cg31503302_TC21	-0.17305	0.307612	6.49736e-05	0.0323568	0.233315	0.0749646	0.264136	0.0763872	protein_coding	ENSMUST00000055341.6	Intron (ENSMUST00000055341.6/328232, intron 1 of 1)	ENSMUSG00000051335	Gfod1	glucose-fructose oxidoreductase domain containing 1
chrX	101695593	101695595	cg47877153_TC21	-0.173036	0.517213	3.65017e-05	0.0323568	0.390738	0.235032	0.419846	0.22948			Distal Intergenic	ENSMUSG00000050232	Cxcr3	chemokine (C-X-C motif) receptor 3
chr11	29824818	29824820	cg29360012_TC11	-0.173003	0.32977	1.84944e-05	0.0323568	0.286518	0.0983599	0.267807	0.109958	protein_coding;protein_coding	ENSMUST00000058902.5;ENSMUST00000104962.1	Promoter (<=1kb)	ENSMUSG00000078157	Fem1al	fem-1 homolog A like
chr14	14803736	14803738	cg32207017_BC11	-0.172989	0.398338	0.00116547	0.0409798	0.310666	0.112791	0.329593	0.18149	protein_coding	ENSMUST00000224491.1	Promoter (<=1kb)	ENSMUSG00000042567	Nek10	NIMA (never in mitosis gene a)- related kinase 10
chr12	113188342	113188344	cg31173215_TC21	-0.172943	0.47248	0.000746631	0.0372163	0.361958	0.248196	0.428903	0.196778	protein_coding	ENSMUST00000058491.7	Promoter (2-3kb)	ENSMUSG00000049036	Tmem121	transmembrane protein 121
chr6	39381106	39381108	cg43337462_TC11	-0.172925	0.359772	0.00109008	0.0402663	0.320901	0.109245	0.313886	0.17969	protein_coding	ENSMUST00000031986.4	Promoter (<=1kb)	ENSMUSG00000029923	Rab19	RAB19, member RAS oncogene family
chr10	68001678	68001680	cg28592264_TC21	-0.172913	0.498236	0.000267166	0.0326018	0.378257	0.242699	0.434595	0.224326	protein_coding;protein_coding;protein_coding;protein_coding;protein_coding	ENSMUST00000068994.13;ENSMUST00000105437.7;ENSMUST00000117086.1;ENSMUST00000118160.7;ENSMUST00000147556.7	Intron (ENSMUST00000118160.7/170799, intron 3 of 11)	ENSMUSG00000037846	Rtkn2	rhotekin 2
chr15	6034779	6034781	cg33032158_TC21	-0.172856	0.412241	0.000127972	0.0323568	0.297542	0.13622	0.331476	0.147084	processed_pseudogene	ENSMUST00000227373.1	Distal Intergenic	ENSMUSG00000022150	Dab2	disabled 2, mitogen-responsive phosphoprotein
chr17	32468432	32468434	cg34844515_BC11	-0.172825	0.34544	0.000151824	0.0323568	0.285126	0.084783	0.278185	0.132878	protein_coding;protein_coding;protein_coding	ENSMUST00000003413.6;ENSMUST00000236307.1;ENSMUST00000237491.1	Promoter (<=1kb)	ENSMUSG00000061126	Cyp4f39	cytochrome P450, family 4, subfamily f, polypeptide 39
chr1	60529980	60529982	cg36985974_BC11	-0.17281	0.588368	0.00126941	0.0418026	0.450758	0.317214	0.519442	0.307366	protein_coding;protein_coding;protein_coding;protein_coding	ENSMUST00000027168.11;ENSMUST00000090293.10;ENSMUST00000140485.7;ENSMUST00000142258.2	Intron (ENSMUST00000140485.7/77300, intron 2 of 13)	ENSMUSG00000026014	Raph1	Ras association (RalGDS/AF-6) and pleckstrin homology domains 1
chr3	100692598	100692600	cg40101030_TC11	-0.172794	0.464501	9.48036e-05	0.0323568	0.417501	0.220922	0.411442	0.262432	lincRNA	ENSMUST00000198003.1	Distal Intergenic	ENSMUSG00000008763	Man1a2	mannosidase, alpha, class 1A, member 2
chr11	50888043	50888045	cg29517813_TC11	-0.17277	0.398697	0.000164145	0.0323568	0.39501	0.193807	0.386924	0.242587	protein_coding;protein_coding;protein_coding;protein_coding;protein_coding;protein_coding	ENSMUST00000050595.12;ENSMUST00000109131.7;ENSMUST00000125749.1;ENSMUST00000126718.7;ENSMUST00000136599.1;ENSMUST00000163301.7	Promoter (<=1kb)	ENSMUSG00000048728	Zfp454	zinc finger protein 454
chr5	120631439	120631441	cg42719802_BC21	-0.172719	0.379767	0.000108759	0.0323568	0.322963	0.148368	0.342387	0.171543	protein_coding	ENSMUST00000177908.1	Promoter (2-3kb)	ENSMUSG00000094282	Cfap73	cilia and flagella associated protein 73
chr5	129226069	129226071	cg42826688_BC11	-0.172706	0.604392	0.00305936	0.0560396	0.51393	0.300199	0.518417	0.386736			Distal Intergenic	ENSMUSG00000044017	Adgrd1	adhesion G protein-coupled receptor D1
chr19	3538183	3538185	cg36067095_TC21	-0.172668	0.376243	0.000369118	0.0334515	0.253995	0.0938201	0.300876	0.115714	protein_coding;protein_coding;protein_coding;protein_coding;protein_coding;protein_coding	ENSMUST00000025846.15;ENSMUST00000113997.8;ENSMUST00000172362.2;ENSMUST00000223919.1;ENSMUST00000225446.1;ENSMUST00000226109.1	Intron (ENSMUST00000025846.15/52036, intron 2 of 22)	ENSMUSG00000024908	Ppp6r3	protein phosphatase 6, regulatory subunit 3
chr11	4130134	4130136	cg29187818_BC11	-0.172664	0.546107	0.000156875	0.0323568	0.422908	0.264493	0.462105	0.275192	processed_pseudogene	ENSMUST00000118304.1	Exon (ENSMUST00000118304.1/ENSMUST00000118304.1, exon 1 of 1)	ENSMUSG00000003581	Rnf215	ring finger protein 215
chr17	78407231	78407233	cg35234222_BC11	-0.172659	0.594047	0.00116795	0.0409954	0.488228	0.332504	0.549257	0.359663	protein_coding;protein_coding;protein_coding;protein_coding;protein_coding;protein_coding	ENSMUST00000070039.13;ENSMUST00000112487.2;ENSMUST00000234029.1;ENSMUST00000234052.1;ENSMUST00000234067.1;ENSMUST00000234530.1	Intron (ENSMUST00000234052.1/225020, intron 2 of 7)	ENSMUSG00000056121	Fez2	fasciculation and elongation protein zeta 2 (zygin II)
chr7	30873462	30873464	cg44399022_TC11	-0.172656	0.415589	0.000118604	0.0323568	0.332465	0.165005	0.358711	0.180858	protein_coding;protein_coding;protein_coding;protein_coding;protein_coding;protein_coding;protein_coding;protein_coding;protein_coding	ENSMUST00000019248.12;ENSMUST00000108125.8;ENSMUST00000186154.6;ENSMUST00000187989.6;ENSMUST00000189718.6;ENSMUST00000190455.1;ENSMUST00000190617.6;ENSMUST00000190646.6;ENSMUST00000214289.1	Promoter (<=1kb)	ENSMUSG00000030577	Cd22	CD22 antigen
chr7	133013714	133013716	cg45190349_TC11	-0.172552	0.562424	0.000557148	0.035071	0.375863	0.173055	0.377981	0.235684	protein_coding;protein_coding;protein_coding;protein_coding;protein_coding;protein_coding;protein_coding	ENSMUST00000033269.14;ENSMUST00000165457.1;ENSMUST00000166439.7;ENSMUST00000168958.7;ENSMUST00000169570.7;ENSMUST00000172341.7;ENSMUST00000124096.7	Promoter (1-2kb)	ENSMUSG00000030970	Ctbp2	C-terminal binding protein 2
chr2	158614211	158614213	cg39189725_BC11	-0.172551	0.445666	0.000233306	0.032574	0.392293	0.183423	0.366923	0.230691	protein_coding	ENSMUST00000045738.4	Exon (ENSMUST00000045738.4/22348, exon 2 of 2)	ENSMUSG00000037771	Slc32a1	solute carrier family 32 (GABA vesicular transporter), member 1
chr16	91659949	91659951	cg34491007_BC21	-0.172511	0.521965	3.25606e-05	0.0323568	0.441299	0.283707	0.468431	0.281001	protein_coding;protein_coding;protein_coding;protein_coding;protein_coding;protein_coding;protein_coding	ENSMUST00000114036.8;ENSMUST00000114037.8;ENSMUST00000117633.7;ENSMUST00000119368.7;ENSMUST00000122302.7;ENSMUST00000140312.7;ENSMUST00000147891.7	Promoter (<=1kb)	ENSMUSG00000022961	Son	Son DNA binding protein
chrX	9200462	9200464	cg47440985_TC11	-0.172393	0.384547	4.03624e-05	0.0323568	0.371058	0.19655	0.351594	0.181315	protein_coding	ENSMUST00000069763.2	Promoter (<=1kb)	ENSMUSG00000047344	Lancl3	LanC lantibiotic synthetase component C-like 3 (bacterial)
chr3	107321363	107321365	cg40159360_TC11	-0.172384	0.434594	0.00044359	0.034198	0.332742	0.150665	0.330085	0.167394			Distal Intergenic	ENSMUSG00000048109	Rbm15	RNA binding motif protein 15
chr13	109581430	109581432	cg32055637_TC11	-0.172377	0.516654	0.000541603	0.0350018	0.387695	0.209983	0.415373	0.248331	protein_coding;protein_coding;protein_coding;protein_coding;protein_coding;protein_coding;protein_coding	ENSMUST00000079975.10;ENSMUST00000119507.7;ENSMUST00000120671.7;ENSMUST00000122041.7;ENSMUST00000138938.7;ENSMUST00000153234.7;ENSMUST00000177907.7	Promoter (<=1kb)	ENSMUSG00000021699	Pde4d	phosphodiesterase 4D, cAMP specific
chr4	136637408	136637410	cg41555710_BC11	-0.172326	0.445844	4.70694e-05	0.0323568	0.377833	0.231505	0.402918	0.204594	protein_coding	ENSMUST00000178843.2	Exon (ENSMUST00000178843.2/242707, exon 8 of 8)	ENSMUSG00000070683	Lactbl1	lactamase, beta-like 1
chr14	55712735	55712737	cg32513627_BC11	-0.172316	0.481848	0.00113801	0.0407501	0.448865	0.219193	0.41445	0.29949	protein_coding;protein_coding;protein_coding;protein_coding;protein_coding;protein_coding	ENSMUST00000002389.8;ENSMUST00000168729.7;ENSMUST00000178034.8;ENSMUST00000226907.1;ENSMUST00000227958.1;ENSMUST00000228123.1	Promoter (<=1kb)	ENSMUSG00000022218	Tgm1	transglutaminase 1, K polypeptide
chr7	3220514	3220516	cg44180996_TC21	-0.172315	0.333022	4.31737e-05	0.0323568	0.304401	0.13052	0.320537	0.149787	miRNA;miRNA;miRNA;protein_coding	ENSMUST00000196199.1;ENSMUST00000104710.1;ENSMUST00000104694.1;ENSMUST00000108653.3	Promoter (<=1kb)	ENSMUSG00000077903	Mir294	microRNA 294
chr3	28723735	28723737	cg39587307_TC21	-0.172278	0.453698	0.000110109	0.0323568	0.386523	0.218108	0.415859	0.239717	antisense;protein_coding;protein_coding;protein_coding	ENSMUST00000167704.1;ENSMUST00000029240.13;ENSMUST00000163536.7;ENSMUST00000169047.1	Promoter (2-3kb)	ENSMUSG00000027690	Slc2a2	solute carrier family 2 (facilitated glucose transporter), member 2
chr8	84917875	84917877	cg45931898_BC11	-0.172259	0.423898	0.000274204	0.0326018	0.352756	0.1764	0.34545	0.177288	protein_coding;protein_coding;protein_coding;protein_coding	ENSMUST00000148573.1;ENSMUST00000109741.8;ENSMUST00000119820.1;ENSMUST00000153000.1	Exon (ENSMUST00000109741.8/56527, exon 20 of 26)	ENSMUSG00000003812	Gm38426	predicted gene, 38426
chr11	102147946	102147948	cg30059763_BC11	-0.172247	0.447468	0.000748821	0.0372693	0.400119	0.188979	0.387197	0.253842	protein_coding;protein_coding;protein_coding	ENSMUST00000055409.5;ENSMUST00000129799.7;ENSMUST00000147252.1	Promoter (1-2kb)	ENSMUSG00000048217	Nags	N-acetylglutamate synthase
chr4	143394422	143394424	cg41654483_BC11	-0.172234	0.511768	0.00551853	0.0714836	0.344302	0.256053	0.399028	0.142809	protein_coding	ENSMUST00000037419.3	Promoter (<=1kb)	ENSMUSG00000041805	Pramel1	PRAME like 1
chr10	69607805	69607807	cg28609628_BO11	-0.17221	0.40739	1.07866e-05	0.0323568	0.326247	0.149019	0.325162	0.15797			Intron (ENSMUST00000218680.1/11735, intron 2 of 42)	ENSMUSG00000069601	Ank3	ankyrin 3, epithelial
chr11	68785693	68785695	cg29694504_TC11	-0.172187	0.537174	0.000182614	0.0323568	0.377108	0.222201	0.408868	0.2194	protein_coding;protein_coding;protein_coding;protein_coding	ENSMUST00000018887.14;ENSMUST00000092984.5;ENSMUST00000102611.9;ENSMUST00000145408.1	Promoter (2-3kb)	ENSMUSG00000020900	Myh10	myosin, heavy polypeptide 10, non-muscle
chr15	86269734	86269736	cg33640565_BC11	-0.172129	0.58061	0.0010181	0.0396955	0.527604	0.308154	0.51118	0.386371	protein_coding;protein_coding	ENSMUST00000063414.8;ENSMUST00000229242.1	Intron (ENSMUST00000063414.8/223754, intron 4 of 12)	ENSMUSG00000051864	Tbc1d22a	TBC1 domain family, member 22a
chr13	53394311	53394313	cg31610779_BC21	-0.172079	0.492697	4.0862e-05	0.0323568	0.405206	0.236046	0.42533	0.250332	lincRNA;lincRNA;lincRNA;lincRNA;lincRNA;lincRNA;lincRNA	ENSMUST00000200797.1;ENSMUST00000201517.3;ENSMUST00000201658.3;ENSMUST00000201815.3;ENSMUST00000202366.1;ENSMUST00000202502.1;ENSMUST00000202976.3	Promoter (<=1kb)	ENSMUSG00000107008	Gm2762	predicted gene 2762
chrX	139916733	139916735	cg48052192_BC11	-0.172024	0.490598	0.000998503	0.0395538	0.430161	0.211198	0.406088	0.281003	protein_coding	ENSMUST00000087400.11	Intron (ENSMUST00000087400.11/237073, intron 6 of 6)	ENSMUSG00000031434	Morc4	microrchidia 4
chr1	33638241	33638243	cg36777055_BC11	-0.172018	0.50067	4.09217e-05	0.0323568	0.450302	0.277293	0.465928	0.2949	protein_coding	ENSMUST00000027312.10	Intron (ENSMUST00000027312.10/19076, intron 5 of 13)	ENSMUSG00000026134	Prim2	DNA primase, p58 subunit
chr17	44165985	44165987	cg34937708_TC11	-0.171939	0.333311	0.000296859	0.0326315	0.262356	0.0598827	0.246474	0.10507	protein_coding	ENSMUST00000239215.1	Distal Intergenic	ENSMUSG00000023959	Clic5	chloride intracellular channel 5
chr19	32186681	32186683	cg36318997_TC11	-0.171801	0.491787	1.41971e-05	0.0323568	0.467176	0.288079	0.465141	0.300636	protein_coding;protein_coding;protein_coding;protein_coding;protein_coding;protein_coding;protein_coding;protein_coding;protein_coding;protein_coding	ENSMUST00000099514.9;ENSMUST00000124012.7;ENSMUST00000131768.7;ENSMUST00000141655.7;ENSMUST00000142618.7;ENSMUST00000149107.7;ENSMUST00000151289.8;ENSMUST00000151822.1;ENSMUST00000152340.7;ENSMUST00000236410.1	Intron (ENSMUST00000099514.9/208449, intron 5 of 9)	ENSMUSG00000040451	Sgms1	sphingomyelin synthase 1
chr18	36930302	36930304	cg35607609_TC11	-0.171798	0.488462	0.000332501	0.0332314	0.393054	0.197524	0.389817	0.241751	protein_coding;protein_coding	ENSMUST00000070797.6;ENSMUST00000193839.5	Promoter (<=1kb)	ENSMUSG00000103442	Pcdha1	protocadherin alpha 1
chr10	116418308	116418310	cg29023964_BC11	-0.171759	0.467461	1.39839e-05	0.0323568	0.325174	0.163536	0.336809	0.154929	protein_coding;antisense	ENSMUST00000068233.10;ENSMUST00000134586.1	Promoter (<=1kb)	ENSMUSG00000020164	Kcnmb4os1	potassium large conductance calcium-activated channel, subfamily M, beta member 4, opposite strand 1
chr6	6137678	6137680	cg43109088_BC21	-0.171756	0.436251	9.90772e-05	0.0323568	0.339756	0.180901	0.372078	0.187421	protein_coding;protein_coding;protein_coding;protein_coding	ENSMUST00000015256.14;ENSMUST00000177698.3;ENSMUST00000188414.3;ENSMUST00000203990.2	Intron (ENSMUST00000015256.14/50799, intron 4 of 17)	ENSMUSG00000015112	Slc25a13	solute carrier family 25 (mitochondrial carrier, adenine nucleotide translocator), member 13
chr2	178407705	178407707	cg39400749_TC11	-0.171743	0.5104	3.75735e-05	0.0323568	0.457336	0.277176	0.46439	0.301064	protein_coding;protein_coding	ENSMUST00000081134.9;ENSMUST00000138175.1	Promoter (<=1kb)	ENSMUSG00000060445	Sycp2	synaptonemal complex protein 2
chr10	39752984	39752986	cg28371178_BC11	-0.171736	0.457651	8.82644e-05	0.0323568	0.358149	0.185697	0.372906	0.201885	processed_pseudogene;protein_coding;protein_coding;protein_coding	ENSMUST00000122161.1;ENSMUST00000019986.12;ENSMUST00000131186.7;ENSMUST00000164763.7	Intron (ENSMUST00000019986.12/19714, intron 1 of 31)	ENSMUSG00000019841	Rev3l	REV3 like, DNA directed polymerase zeta catalytic subunit
chr10	82624313	82624315	cg28750240_BC21	-0.171697	0.548284	0.000346232	0.0333624	0.446165	0.288007	0.49221	0.306975	protein_coding;protein_coding;protein_coding;protein_coding;protein_coding	ENSMUST00000079648.11;ENSMUST00000176200.7;ENSMUST00000183363.1;ENSMUST00000183416.1;ENSMUST00000185168.7	Promoter (1-2kb)	ENSMUSG00000063320	1190007I07Rik	RIKEN cDNA 1190007I07 gene
chr18	56743831	56743833	cg35758379_BC21	-0.171689	0.457148	7.27093e-05	0.0323568	0.352532	0.192907	0.381501	0.197749	protein_coding	ENSMUST00000025486.8	Intron (ENSMUST00000025486.8/16906, intron 8 of 10)	ENSMUSG00000024590	Lmnb1	lamin B1
chr1	171251270	171251272	cg37774158_BC11	-0.17163	0.381969	0.000455413	0.034198	0.286595	0.099837	0.299994	0.143493	protein_coding;protein_coding;protein_coding;protein_coding;protein_coding	ENSMUST00000111314.1;ENSMUST00000111315.8;ENSMUST00000219033.1;ENSMUST00000191871.1;ENSMUST00000194778.5	Promoter (<=1kb)	ENSMUSG00000013593	Ndufs2	NADH:ubiquinone oxidoreductase core subunit S2
chr2	168113703	168113705	cg39300604_TC11	-0.171611	0.483412	0.000255874	0.0326018	0.377747	0.186019	0.383622	0.232129	unitary_pseudogene	ENSMUST00000239040.2	Distal Intergenic	ENSMUSG00000044641	Pard6b	par-6 family cell polarity regulator beta
chr8	61247278	61247280	cg45750066_BC11	-0.171564	0.379352	5.44073e-05	0.0323568	0.28099	0.115174	0.300181	0.122869	protein_coding;protein_coding	ENSMUST00000034060.6;ENSMUST00000209611.1	Intron (ENSMUST00000034060.6/59009, intron 2 of 11)	ENSMUSG00000031642	Sh3rf1	SH3 domain containing ring finger 1
chr2	76868406	76868408	cg38582683_BC11	-0.171542	0.584813	0.000126354	0.0323568	0.475785	0.310719	0.508313	0.330294	protein_coding;protein_coding;protein_coding;protein_coding;protein_coding;protein_coding;protein_coding;protein_coding;protein_coding;protein_coding;protein_coding;protein_coding	ENSMUST00000011934.12;ENSMUST00000099981.9;ENSMUST00000111846.8;ENSMUST00000111882.8;ENSMUST00000128071.7;ENSMUST00000130915.7;ENSMUST00000134720.7;ENSMUST00000138542.1;ENSMUST00000148747.7;ENSMUST00000149616.7;ENSMUST00000152185.7;ENSMUST00000155365.7	Promoter (<=1kb)	ENSMUSG00000051747	Ttn	titin
chr9	55430344	55430346	cg46777849_BC21	-0.171518	0.440786	0.000368367	0.0334406	0.372372	0.187236	0.392784	0.234885	protein_coding;protein_coding;protein_coding	ENSMUST00000034862.4;ENSMUST00000085754.9;ENSMUST00000130465.1	Exon (ENSMUST00000085754.9/244886, exon 10 of 11)	ENSMUSG00000032314	Etfa	electron transferring flavoprotein, alpha polypeptide
chr1	186967553	186967555	cg37919138_BC21	-0.171502	0.60093	0.000217642	0.032574	0.510072	0.336367	0.538365	0.369066	protein_coding;antisense	ENSMUST00000045108.1;ENSMUST00000191895.1	Promoter (<=1kb)	ENSMUSG00000039224	D1Pas1	DNA segment, Chr 1, Pasteur Institute 1
chr19	33787030	33787032	cg36331844_BC11	-0.171453	0.499987	0.000436606	0.0341326	0.450659	0.238123	0.427342	0.296972	protein_coding	ENSMUST00000148137.8	Promoter (<=1kb)	ENSMUSG00000079342	Lipo1	lipase, member O1
chr7	35755373	35755375	cg44437484_TC11	-0.1714	0.5244	4.45243e-05	0.0323568	0.425894	0.256101	0.445905	0.272898	protein_coding;protein_coding;protein_coding	ENSMUST00000051377.14;ENSMUST00000124116.1;ENSMUST00000155993.1	Promoter (<=1kb)	ENSMUSG00000043671	Dpy19l3	dpy-19-like 3 (C. elegans)
chr17	37003784	37003786	cg34896025_TC21	-0.171393	0.362673	0.000930156	0.0390769	0.250718	0.122524	0.323964	0.109371	protein_coding;protein_coding;protein_coding;protein_coding;protein_coding;protein_coding;protein_coding;protein_coding;protein_coding;protein_coding;protein_coding;protein_coding	ENSMUST00000069250.13;ENSMUST00000089968.12;ENSMUST00000172502.1;ENSMUST00000172527.7;ENSMUST00000172540.1;ENSMUST00000172580.7;ENSMUST00000173588.7;ENSMUST00000173921.7;ENSMUST00000174016.7;ENSMUST00000174524.7;ENSMUST00000174672.1;ENSMUST00000174747.7	Promoter (<=1kb)	ENSMUSG00000036036	Zfp57	zinc finger protein 57
chr9	98856496	98856498	cg47140259_TC21	-0.171388	0.51689	0.000636602	0.036008	0.415176	0.299008	0.460037	0.23343	protein_coding	ENSMUST00000071302.2	Promoter (<=1kb)	ENSMUSG00000063058	Prr23a2	proline rich 23A, member 2
chr2	52743411	52743413	cg38387284_TC21	-0.171387	0.438081	0.00128313	0.0419488	0.308341	0.176008	0.385971	0.17553	protein_coding;protein_coding;protein_coding;protein_coding;protein_coding	ENSMUST00000102759.7;ENSMUST00000127316.7;ENSMUST00000138290.1;ENSMUST00000150582.7;ENSMUST00000155516.1	Promoter (1-2kb)	ENSMUSG00000055371	Stam2	signal transducing adaptor molecule (SH3 domain and ITAM motif) 2
chr18	34695818	34695820	cg35583864_BC21	-0.17136	0.495212	0.00019908	0.0324687	0.354102	0.206625	0.402959	0.207717	protein_coding	ENSMUST00000025224.8	Exon (ENSMUST00000025224.8/14587, exon 4 of 8)	ENSMUSG00000024366	Gfra3	glial cell line derived neurotrophic factor family receptor alpha 3
chr19	38063527	38063529	cg36366671_TC21	-0.171345	0.344892	0.000182885	0.0323568	0.278528	0.109621	0.310353	0.13657	protein_coding;protein_coding;protein_coding;protein_coding;protein_coding	ENSMUST00000096096.11;ENSMUST00000116506.7;ENSMUST00000169673.2;ENSMUST00000236044.1;ENSMUST00000237408.1	Intron (ENSMUST00000236044.1/74107, intron 5 of 9)	ENSMUSG00000024989	Cep55	centrosomal protein 55
chr8	90762334	90762336	cg45987013_TC21	-0.171342	0.503732	0.000559435	0.035071	0.387666	0.261487	0.438487	0.221982	lincRNA	ENSMUST00000211762.1	Intron (ENSMUST00000211762.1/ENSMUST00000211762.1, intron 1 of 2)	ENSMUSG00000110332	Gm19935	predicted gene, 19935
chr8	48228543	48228545	cg45676695_BC11	-0.171245	0.506109	0.000402241	0.0337918	0.413934	0.225613	0.430555	0.276385	protein_coding;protein_coding	ENSMUST00000033965.13;ENSMUST00000190840.7	Exon (ENSMUST00000033965.13/23965, exon 29 of 29)	ENSMUSG00000031561	Tenm3	teneurin transmembrane protein 3
chr10	76037156	76037158	cg28666474_TC21	-0.17122	0.458743	6.28641e-05	0.0323568	0.360763	0.208376	0.395879	0.205827	protein_coding;protein_coding	ENSMUST00000061617.6;ENSMUST00000218627.1	Intron (ENSMUST00000218627.1/64453, intron 2 of 2)	ENSMUSG00000049764	Zfp280b	zinc finger protein 280B
chr7	127155022	127155024	cg45128784_TC11	-0.171171	0.776274	1.22176e-05	0.0323568	0.68615	0.515301	0.68812	0.516627	processed_pseudogene	ENSMUST00000206027.1	Distal Intergenic	ENSMUSG00000051457	Spn	sialophorin
chr2	174285976	174285978	cg39382303_TC21	-0.171148	0.533642	0.000249877	0.0326018	0.396947	0.227408	0.430203	0.257446	misc_RNA;protein_coding;protein_coding;protein_coding;protein_coding;protein_coding;antisense;antisense;antisense	ENSMUST00000184715.1;ENSMUST00000109095.7;ENSMUST00000109096.8;ENSMUST00000130761.7;ENSMUST00000130940.7;ENSMUST00000180362.7;ENSMUST00000143738.1;ENSMUST00000150276.1;ENSMUST00000151472.7	Promoter (<=1kb)	ENSMUSG00000027523	Gnas	GNAS (guanine nucleotide binding protein, alpha stimulating) complex locus
chr6	145433993	145433995	cg44145389_BC11	-0.171141	0.598096	0.004613	0.0662501	0.547873	0.302537	0.510273	0.413329	protein_coding;protein_coding;protein_coding;protein_coding	ENSMUST00000111706.7;ENSMUST00000111708.8;ENSMUST00000148739.7;ENSMUST00000149666.1	Promoter (<=1kb)	ENSMUSG00000054966	Lmntd1	lamin tail domain containing 1
chr12	108763621	108763623	cg31110682_BC11	-0.171133	0.332526	0.000285563	0.0326018	0.299856	0.105052	0.296168	0.148706	lincRNA	ENSMUST00000222233.1	Distal Intergenic	ENSMUSG00000021264	Yy1	YY1 transcription factor
chr11	46154831	46154833	cg29480154_BC11	-0.171091	0.548375	0.000177246	0.0323568	0.470186	0.300869	0.500947	0.328082	protein_coding	ENSMUST00000020679.2	Intron (ENSMUST00000020679.2/214112, intron 3 of 5)	ENSMUSG00000020411	Nipal4	NIPA-like domain containing 4
chr6	131293184	131293186	cg44021245_TC21	-0.171052	0.305358	0.000776965	0.0376289	0.346477	0.126311	0.318833	0.196894	processed_pseudogene;protein_coding;protein_coding;protein_coding;protein_coding;protein_coding	ENSMUST00000203734.1;ENSMUST00000032307.11;ENSMUST00000172883.7;ENSMUST00000173198.7;ENSMUST00000173332.1;ENSMUST00000173837.5	Promoter (<=1kb)	ENSMUSG00000030188	Magohb	mago homolog B, exon junction complex core component
chr12	105862819	105862821	cg31073673_TC11	-0.170941	0.626325	0.00628111	0.0757841	0.495596	0.272842	0.501562	0.382434	lincRNA	ENSMUST00000221840.1	Distal Intergenic	ENSMUSG00000021111	Papola	poly (A) polymerase alpha
chr17	20956536	20956538	cg34705682_TC11	-0.17092	0.731113	0.000266917	0.0326018	0.648986	0.521676	0.70066	0.48613	protein_coding;protein_coding;protein_coding;protein_coding	ENSMUST00000007708.13;ENSMUST00000147983.2;ENSMUST00000173359.1;ENSMUST00000173658.7	Promoter (<=1kb)	ENSMUSG00000007564	Ppp2r1a	protein phosphatase 2, regulatory subunit A, alpha
chr10	128084950	128084952	cg29156314_BC11	-0.17091	0.443729	0.000115556	0.0323568	0.390596	0.21302	0.4043	0.240057	protein_coding;protein_coding;protein_coding;protein_coding;snoRNA;miRNA	ENSMUST00000026459.5;ENSMUST00000124993.1;ENSMUST00000126040.7;ENSMUST00000139295.2;ENSMUST00000175504.1;ENSMUST00000197076.1	Promoter (<=1kb)	ENSMUSG00000104755	Mir677	microRNA 677
chr7	30699160	30699162	cg44396813_BC21	-0.170905	0.421876	0.000338873	0.0333254	0.330315	0.129586	0.326369	0.185288	protein_coding;protein_coding;protein_coding;protein_coding	ENSMUST00000013227.7;ENSMUST00000207260.1;ENSMUST00000207437.1;ENSMUST00000207565.1	Promoter (<=1kb)	ENSMUSG00000013083	2200002J24Rik	RIKEN cDNA 2200002J24 gene
chr11	106018928	106018930	cg30105499_TC11	-0.17087	0.594074	5.72858e-05	0.0323568	0.462835	0.277453	0.46558	0.309223	protein_coding;protein_coding;protein_coding	ENSMUST00000001965.13;ENSMUST00000106903.7;ENSMUST00000145539.1	Exon (ENSMUST00000001965.13/192775, exon 6 of 13)	ENSMUSG00000001901	Kcnh6	potassium voltage-gated channel, subfamily H (eag-related), member 6
chr8	105852287	105852289	cg46103576_TC21	-0.170849	0.441146	0.000777144	0.0376291	0.304809	0.172009	0.372355	0.163457	protein_coding;protein_coding;protein_coding;protein_coding;protein_coding;protein_coding;protein_coding;protein_coding;protein_coding	ENSMUST00000040776.5;ENSMUST00000212204.1;ENSMUST00000212357.1;ENSMUST00000212431.1;ENSMUST00000212552.1;ENSMUST00000212625.1;ENSMUST00000212797.1;ENSMUST00000212839.1;ENSMUST00000212873.1	Promoter (<=1kb)	ENSMUSG00000036672	Cenpt	centromere protein T
chr15	76911149	76911151	cg33518845_BC11	-0.170848	0.625735	0.000160324	0.0323568	0.522184	0.333759	0.52699	0.373719	protein_coding;protein_coding	ENSMUST00000048854.7;ENSMUST00000229055.1	Exon (ENSMUST00000229055.1/239546, exon 5 of 5)	ENSMUSG00000003970	Rpl8	ribosomal protein L8
chr5	51973564	51973566	cg42139729_BC11	-0.170705	0.753744	0.000222538	0.032574	0.690425	0.538245	0.706371	0.517141			Distal Intergenic	ENSMUSG00000098726	Mir6417	microRNA 6417
chr11	116465867	116465869	cg30229221_TC11	-0.170684	0.570118	0.000855079	0.0384248	0.399156	0.22072	0.433762	0.27083	antisense;protein_coding	ENSMUST00000125269.1;ENSMUST00000208602.1	Promoter (<=1kb)	ENSMUSG00000070331	Qrich2	glutamine rich 2
chr17	29458908	29458910	cg34806048_BC11	-0.170666	0.438175	0.000261937	0.0326018	0.339546	0.166676	0.353748	0.185285	antisense;antisense;antisense;lincRNA;lincRNA;lincRNA;lincRNA;lincRNA;lincRNA;lincRNA;lincRNA;lincRNA;lincRNA;lincRNA;lincRNA;lincRNA;lincRNA;lincRNA;lincRNA	ENSMUST00000234190.1;ENSMUST00000234257.1;ENSMUST00000234835.1;ENSMUST00000234066.1;ENSMUST00000234101.1;ENSMUST00000234231.1;ENSMUST00000234276.1;ENSMUST00000234282.1;ENSMUST00000234307.1;ENSMUST00000234384.1;ENSMUST00000234472.1;ENSMUST00000234691.1;ENSMUST00000234775.1;ENSMUST00000234827.1;ENSMUST00000234854.1;ENSMUST00000234887.1;ENSMUST00000234969.1;ENSMUST00000235080.1;ENSMUST00000235113.1	Exon (ENSMUST00000234307.1/ENSMUST00000234307.1, exon 1 of 2)	ENSMUSG00000024014	Pim1	proviral integration site 1
chr10	80382336	80382338	cg28720014_BC11	-0.170641	0.532399	0.000104998	0.0323568	0.428385	0.239226	0.41877	0.266646	miRNA;protein_coding;protein_coding	ENSMUST00000122709.1;ENSMUST00000105350.2;ENSMUST00000123141.1	Exon (ENSMUST00000122709.1/ENSMUST00000122709.1, exon 1 of 1)	ENSMUSG00000048696	Mex3d	mex3 RNA binding family member D
chr5	148303221	148303223	cg43046279_BC21	-0.170507	0.468533	0.000461319	0.034198	0.354197	0.183376	0.390639	0.220446	protein_coding;protein_coding;protein_coding;protein_coding;protein_coding;protein_coding;protein_coding	ENSMUST00000071878.11;ENSMUST00000085554.4;ENSMUST00000085558.10;ENSMUST00000110514.7;ENSMUST00000110515.8;ENSMUST00000146425.1;ENSMUST00000152105.7	Promoter (<=1kb)	ENSMUSG00000029651	Mtus2	microtubule associated tumor suppressor candidate 2
chr6	85125894	85125896	cg43638860_BC21	-0.170492	0.516854	0.000791374	0.0377323	0.430699	0.260503	0.470234	0.299446	lincRNA	ENSMUST00000203386.1	Exon (ENSMUST00000203386.1/ENSMUST00000203386.1, exon 1 of 3)	ENSMUSG00000033735	Spr	sepiapterin reductase
chr10	122802218	122802220	cg29104272_BC11	-0.170488	0.466657	1.96234e-05	0.0323568	0.427604	0.255086	0.434752	0.266294	protein_coding;protein_coding;protein_coding;protein_coding	ENSMUST00000067918.11;ENSMUST00000160315.1;ENSMUST00000161487.7;ENSMUST00000162853.7	Intron (ENSMUST00000162853.7/319468, intron 2 of 5)	ENSMUSG00000034613	Ppm1h	protein phosphatase 1H (PP2C domain containing)
chr2	167104983	167104985	cg39284879_BC11	-0.170473	0.505589	0.00063803	0.036008	0.407679	0.197655	0.393441	0.26252	protein_coding;protein_coding	ENSMUST00000059826.9;ENSMUST00000207917.1	Exon (ENSMUST00000207917.1/16500, exon 2 of 2)		Snord12	small nucleolar RNA, C/D box 12
chrX	94773823	94773825	cg47837836_TC11	-0.170447	0.587252	0.000428483	0.0340638	0.494321	0.286811	0.482685	0.349301	processed_pseudogene	ENSMUST00000118127.1	Exon (ENSMUST00000118127.1/ENSMUST00000118127.1, exon 1 of 1)		Zxda	zinc finger, X-linked, duplicated A
chr10	42643758	42643760	cg28402565_BC21	-0.170348	0.421672	0.00023635	0.032574	0.352701	0.194453	0.39425	0.211801	protein_coding;protein_coding	ENSMUST00000105497.7;ENSMUST00000144806.7	Intron (ENSMUST00000105497.7/14628, intron 2 of 5)	ENSMUSG00000038280	Ostm1	osteopetrosis associated transmembrane protein 1
chr7	127717423	127717425	cg45136744_TC11	-0.170237	0.391747	0.000232243	0.032574	0.291244	0.130637	0.309259	0.129393	protein_coding;protein_coding	ENSMUST00000047393.6;ENSMUST00000206506.1	Exon (ENSMUST00000047393.6/13019, exon 3 of 3)	ENSMUSG00000042340	Ctf1	cardiotrophin 1
chr10	4490306	4490308	cg28120976_TC21	-0.170147	0.434728	0.000233974	0.032574	0.311029	0.170738	0.36367	0.163668	protein_coding	ENSMUST00000138112.7	Intron (ENSMUST00000138112.7/100504234, intron 1 of 10)	ENSMUSG00000019767	Ccdc170	coiled-coil domain containing 170
chr4	150101537	150101539	cg41712728_TC11	-0.170099	0.597398	0.000790092	0.0377323	0.491224	0.272821	0.464506	0.342711	protein_coding	ENSMUST00000094451.3	Intron (ENSMUST00000094451.3/269604, intron 2 of 3)	ENSMUSG00000047875	Gpr157	G protein-coupled receptor 157
chr19	4877891	4877893	cg36083940_BC11	-0.170069	0.276653	5.28135e-05	0.0323568	0.262963	0.0983643	0.272478	0.096939	protein_coding;protein_coding;protein_coding;protein_coding;protein_coding;protein_coding	ENSMUST00000006626.4;ENSMUST00000006632.7;ENSMUST00000160014.1;ENSMUST00000162088.7;ENSMUST00000162134.1;ENSMUST00000162720.7	Promoter (<=1kb)	ENSMUSG00000006457	Actn3	actinin alpha 3
chr19	61228379	61228381	cg36602031_TC21	-0.170068	0.507205	8.69876e-05	0.0323568	0.424012	0.26891	0.454626	0.269594	protein_coding;protein_coding;protein_coding;protein_coding;protein_coding;protein_coding	ENSMUST00000076046.6;ENSMUST00000235483.1;ENSMUST00000235987.1;ENSMUST00000237286.1;ENSMUST00000237386.1;ENSMUST00000237877.1	Promoter (<=1kb)	ENSMUSG00000059326	Csf2ra	colony stimulating factor 2 receptor, alpha, low-affinity (granulocyte-macrophage)
chr2	65363891	65363893	cg38472862_TC11	-0.170064	0.430554	0.000559154	0.035071	0.395552	0.182506	0.373802	0.24672	protein_coding;protein_coding;protein_coding;protein_coding;protein_coding;protein_coding;protein_coding	ENSMUST00000112420.7;ENSMUST00000124918.7;ENSMUST00000141690.1;ENSMUST00000145583.7;ENSMUST00000152324.7;ENSMUST00000155422.7;ENSMUST00000155962.2	Promoter (<=1kb)	ENSMUSG00000061171	Slc38a11	solute carrier family 38, member 11
chr9	15312007	15312009	cg46452564_TC11	-0.170019	0.612893	0.000129674	0.0323568	0.562113	0.355514	0.530101	0.396663	snoRNA;miRNA;protein_coding;protein_coding;protein_coding;protein_coding;protein_coding;protein_coding;protein_coding;protein_coding;protein_coding;protein_coding;protein_coding	ENSMUST00000104426.1;ENSMUST00000200085.1;ENSMUST00000034415.5;ENSMUST00000213235.1;ENSMUST00000213763.1;ENSMUST00000213923.1;ENSMUST00000214054.1;ENSMUST00000214221.1;ENSMUST00000214316.1;ENSMUST00000214899.1;ENSMUST00000215749.1;ENSMUST00000216768.1;ENSMUST00000216825.1	Promoter (<=1kb)	ENSMUSG00000031939	Taf1d	TATA-box binding protein associated factor, RNA polymerase I, D
[truncated: 9,368 more rows]

## Sheet: Overlap_RNAseq_up_5mC_down_d7
Genes_RNA_up_X-GFP+_IFNg_vs_control	Genes_DMPs_5mC_down_promoters_X-GFP+_IFNg_vs_control	Common_genes_RNA_up_5mC_down_X-GFP+_IFNg_vs_control
Pros1	Fiz1	Nexmif
Nexmif	Abcc4	Ctnnal1
Ctnnal1	Zfp458	Rhox5
[truncated: 4,784 more rows]

## Sheet: WikiPath_RNAseq_up_5mC_down_d7
Term	Overlap	P-value	Adjusted P-value	Odds Ratio	Combined Score	Genes
[truncated: 128 more rows]

[truncated: 4 more sheets: X_linked_genes_lists, SESAME_TFBS_5mCloss_day5, SESAME_TFBS_5mCloss_day7, SESAME_TFBS_5mCloss_Xchr_day7]
