# Supplementary material for: The interferon γ pathway enhances pluripotency and X-chromosome reactivation in iPSC reprogramming
Source: Sci Adv. 2024 Aug 7;10(32):eadj8862. doi: 10.1126/sciadv.adj8862 (PMC11305397; doi:10.1126/sciadv.adj8862)
Supplement: Supplementary file 2 — Tables S1 to S6 [file sciadv.adj8862_tables_s1_to_s6.zip › sciadv.adj8862_table_s5.xlsx]

## Sheet: Oligonucleotides
REAGENT OR RESOURCE	SOURCE	IDENTIFIER
Oligonucleotides for PCR screenings
Cas9 Forward (PCR screen): TGAAGAGAACCGCCAGAAGA	This paper	N/A
Cas9 Reverse (PCR screen): CGTCTGCTCTTGCTCAGTCT	This paper	N/A
LKO (Forward for knockout clones gRNA-PCR screen): GACTATCATATGCTTACCGT	This paper	N/A
Scrambled (Reverse for gRNA-PCR screen): AAACCGTCGAACCTCCGTGAAAGC	This paper	N/A
Stat1-1 (Reverse for gRNA-PCR screen): AAACGTTTTTGGTCGCTCTTCGCCC	This paper	N/A
Stat1-2 (Reverse for gRNA-PCR screen): AAACCTCCACGAGCTCGTCATTAAC	This paper	N/A
Irf1-1 (Reverse for gRNA-PCR screen): AAACAGGGCTGATCTGGATCAATAC	This paper	N/A
Irf1-2 (Reverse for gRNA-PCR screen): AAACTGTTGATGTCCCAGCCGTGCC	This paper	N/A
Tet1-1 (Reverse for gRNA-PCR screen): AAACCATGACCACGTCTACTGCAGC	This paper	N/A
Tet1-2 (Reverse for gRNA-PCR screen): AAACTTCTCCGACATTTGCCCAGAC	This paper	N/A
Tet1-Forward (For deletion diagnostic PCR): CCACAGCATCTCCTTGTAGACA	This paper	N/A
Tet1-Reverse (For deletion diagnostic PCR): CAGTTTGAGGGATCAGTCAGC	This paper	N/A
gRNAs
Scrambled gRNA: CTTTCACGGAGGTTCGACG	This paper	N/A
Stat1-1 gRNA: GGTACTGTCTGATTTCCATG	This paper	N/A
Stat1-2 gRNA: GAGGAGGTCATGGAAGCGGA	This paper	N/A
Irf1-1 gRNA: GAACTCCCTGCCAGACATCG	This paper	N/A
Irf1-2 gRNA: CACAGCAGTTACACCACTCA	This paper	N/A
Tet1-1 gRNA: CTGCAGTAGACGTGGTCATG	This paper	N/A
Tet1-2 gRNA: TCTGGGCAAATGTCGGAGAA	This paper	N/A
Stat3-1 Pair 1 gRNA: GGCCTGGTGTGAACTACTCA	This paper	N/A
Stat3-2 Pair 1 gRNA: CGCAGTAGGAAGGTGCCCGG	This paper	N/A
Stat3-1 Pair 2 gRNA: CGCAGTAGGAAGGTGCCCGG	This paper	N/A
Stat3-2 Pair 2 gRNA: GAACTTGGTCTTCAGGTACG	This paper	N/A
GFP gRNA: GAGCTGGACGGCGACGTAAA	Shalem et al (135)	N/A
Primers for gRNA library amplification
PCR1_Stag0_F:	This paper	N/A
ACACTCTTTCCCTACACGACGCTCTTCCGATCTTTGTGGAAAGGACGAAACAC
PCR1_Stag1_F:	This paper	N/A
ACACTCTTTCCCTACACGACGCTCTTCCGATCTSTTGTGGAAAGGACGAAACAC
PCR1_Stag2_F:	This paper	N/A
ACACTCTTTCCCTACACGACGCTCTTCCGATCTSMTTGTGGAAAGGACGAAACAC
PCR1_Stag3_F:	This paper	N/A
ACACTCTTTCCCTACACGACGCTCTTCCGATCTRSVTTGTGGAAAGGACGAAACAC
PCR1_Stag4_F:	This paper	N/A
ACACTCTTTCCCTACACGACGCTCTTCCGATCTMKRSTTGTGGAAAGGACGAAACAC
PCR1_Stag5_F:	This paper	N/A
ACACTCTTTCCCTACACGACGCTCTTCCGATCTRYSWMTTGTGGAAAGGACGAAACAC
PCR1_Stag0_R:	This paper	N/A
GTGACTGGAGTTCAGACGTGTGCTCTTCCGATCTCTAAAGCGCATGCTCCAGAC
PCR1_Stag1_R:	This paper	N/A
GTGACTGGAGTTCAGACGTGTGCTCTTCCGATCTRCTAAAGCGCATGCTCCAGAC
PCR1_Stag2_R:	This paper	N/A
GTGACTGGAGTTCAGACGTGTGCTCTTCCGATCTRDCTAAAGCGCATGCTCCAGAC
PCR1_Stag3_R:	This paper	N/A
GTGACTGGAGTTCAGACGTGTGCTCTTCCGATCTVBDCTAAAGCGCATGCTCCAGAC
PCR1_Stag4_R:	This paper	N/A
GTGACTGGAGTTCAGACGTGTGCTCTTCCGATCTMKSRCTAAAGCGCATGCTCCAGAC
PCR1_Stag5_R:	This paper	N/A
GTGACTGGAGTTCAGACGTGTGCTCTTCCGATCTSWBRKCTAAAGCGCATGCTCCAGAC
PCR2_TS-HT-D5X-1-F:	This paper	N/A
AATGATACGGCGACCACCGAGATCTACACTCTTTCCCTACACGACGCTCTTC
PCR2_TS-HT-D7X-17-R:	This paper	N/A
CAAGCAGAAGACGGCATACGAGATACTGGAGCGTGACTGGAGTTCAGACGTGTGCTCTTC
PCR2_TS-HT-D7X-43-R:	This paper	N/A
CAAGCAGAAGACGGCATACGAGATCTATCAAGGTGACTGGAGTTCAGACGTGTGCTCTTC
PCR2_TS-HT-D7X-49-R:	This paper	N/A
CAAGCAGAAGACGGCATACGAGATGAACCGTTGTGACTGGAGTT AGACGTGTGCTCTTC
PCR2_TS-HT-D7X-51-R:	This paper	N/A
CAAGCAGAAGACGGCATACGAGATGACGGATTGTGACTGGAGTTCAGACGTGTGCTCTTC
PCR2_TS-HT-D7X-6-R:	This paper	N/A
CAAGCAGAAGACGGCATACGAGATAACCTCAGGTGACTGGAGTTCAGACGTGTGCTCTTC
PCR2_TS-HT-D7X-9-R:	This paper	N/A
CAAGCAGAAGACGGCATACGAGATAAGAACCAGTGACTGGAGTTCAGACGTGTGCTCTTC
PCR2_TS-HT-D7X-10-R:	This paper	N/A
CAAGCAGAAGACGGCATACGAGATAAGAAGACGTGACTGGAGTTCAGACGTGTGCTCTTC
PCR2_TS-HT-D7X-29-R:	This paper	N/A
CAAGCAGAAGACGGCATACGAGATCCAAGTCAGTGACTGGAGTTCAGACGTGTGCTCTTC
RT-qPCR primers
Irf1 Forward: ACCCTGGCTAGAGATGCAGA	Guo et al. (136)	N/A
Irf1 Reverse: TCCTTGTTGATGTCCCAGCC	Guo et al. (136)	N/A
Gbp2 Forward: AGCTGCACTATGTGACGGAG	Guo et al. (136)	N/A
Gbp2 Reverse: AGCCCACAAAGTTAGCGGAA	Guo et al. (136)	N/A
Tet1 Forward: ACACAGTGGTGCTAATGCAG	Generoso et al. (27)	N/A
Tet1 Reverse: AGCATGAACGGGAGAATCGG	Generoso et al. (27)	N/A
Tet2 Forward: AGAGAAGACAATCGAGAAGTCGG	Generoso et al. (27)	N/A
Tet2 Reverse: CCTTCCGTACTCCCAAACTCAT	Generoso et al. (27)	N/A
Tet3 Forward: AGACCCTTCTCAGGGGTCAC	Montalbán-Loro et al. (137)	N/A
Tet3 Reverse: GTGCAGTTGCTCGTCCTCAG	Montalbán-Loro et al. (137)	N/A
Gapdh Forward: ATGAATACGGCTACAGCAACAGG	Kurimoto et al. (138)	N/A
Gapdh Reverse: CTCTTGCTCAGTGTCCTTGCTG	Kurimoto et al. (138)	N/A
Primers for allele specific hydroxymethylation analysis
Mtm1_PCR1_F: TGGGAAAATAGAATTTATTGGTTGG	This paper	N/A
Mtm1_PCR1_R: CAATTACCCAAACTACAACTATAAACATAA	This paper	N/A
Mtm1_stag_PCR2_F1: ACACTCTTTCCCTACACGACGCTCTTCCGATCTNNGGGAAAATAGAATTTATTGGTTGGTTAGGT	This paper	N/A
Mtm1_stag_PCR2_F2: ACACTCTTTCCCTACACGACGCTCTTCCGATCTNNNGGGAAAATAGAATTTATTGGTTGGTTAGGT	This paper	N/A
Mtm1_stag_PCR2_F3: ACACTCTTTCCCTACACGACGCTCTTCCGATCTNNNNGGGAAAATAGAATTTATTGGTTGGTTAGGT	This paper	N/A
Mtm1_stag_PCR2_F4: ACACTCTTTCCCTACACGACGCTCTTCCGATCTNNNNNGGGAAAATAGAATTTATTGGTTGGTTAGGT	This paper	N/A
Mtm1_stag_PCR2_R1: GTGACTGGAGTTCAGACGTGTGCTCTTCCGATCTNNAAACTACAACTATAAACATAAACTATATAA	This paper	N/A
Mtm1_stag_PCR2_R2: GTGACTGGAGTTCAGACGTGTGCTCTTCCGATCTNNNAAACTACAACTATAAACATAAACTATATAA	This paper	N/A
Mtm1_stag_PCR2_R3: GTGACTGGAGTTCAGACGTGTGCTCTTCCGATCTNNNNAAACTACAACTATAAACATAAACTATATAA	This paper	N/A
Mtm1_stag_PCR2_R4: GTGACTGGAGTTCAGACGTGTGCTCTTCCGATCTNNNNNAAACTACAACTATAAACATAAACTATATAA	This paper	N/A
Dlg3_PCR1_F: AGGTGGTTGTTGGGTTAGTAGTGGT	This paper	N/A
Dlg3_PCR1_R: CTTCCTACCTAACATCCCCTCCAAA	This paper	N/A
Dlg3_stag_PCR2_F1: ACACTCTTTCCCTACACGACGCTCTTCCGATCTNNGGTTGTTGGGTTAGTAGTGGTGGAG	This paper	N/A
Dlg3_stag_PCR2_F2: ACACTCTTTCCCTACACGACGCTCTTCCGATCTNNNGGTTGTTGGGTTAGTAGTGGTGGAG	This paper	N/A
Dlg3_stag_PCR2_F3: ACACTCTTTCCCTACACGACGCTCTTCCGATCTNNNNGGTTGTTGGGTTAGTAGTGGTGGAG	This paper	N/A
Dlg3_stag_PCR2_F4: ACACTCTTTCCCTACACGACGCTCTTCCGATCTNNNNNGGTTGTTGGGTTAGTAGTGGTGGAG	This paper	N/A
Dlg3_stag_PCR2_R1: GTGACTGGAGTTCAGACGTGTGCTCTTCCGATCTNNTTCCTACCTAACATCCCCTCCAAA	This paper	N/A
Dlg3_stag_PCR2_R2: GTGACTGGAGTTCAGACGTGTGCTCTTCCGATCTNNNTTCCTACCTAACATCCCCTCCAAA	This paper	N/A
Dlg3_stag_PCR2_R3: GTGACTGGAGTTCAGACGTGTGCTCTTCCGATCTNNNNTTCCTACCTAACATCCCCTCCAAA	This paper	N/A
Dlg3_stag_PCR2_R4: GTGACTGGAGTTCAGACGTGTGCTCTTCCGATCTNNNNNTTCCTACCTAACATCCCCTCCAAA	This paper	N/A
Eda_PCR1_F: TTGGGTTTTAGGGTTTAGGGGATTT	This paper	N/A
Eda_PCR1_R: TTTACAACTCCAACTCCAAAAAAAA	This paper	N/A
Eda_stag_PCR2_F1: ACACTCTTTCCCTACACGACGCTCTTCCGATCTNNGTTTTAGGGTAGGAGTTGGGAGTGG	This paper	N/A
Eda_stag_PCR2_F2: ACACTCTTTCCCTACACGACGCTCTTCCGATCTNNNGTTTTAGGGTAGGAGTTGGGAGTGG	This paper	N/A
Eda_stag_PCR2_F3: ACACTCTTTCCCTACACGACGCTCTTCCGATCTNNNNGTTTTAGGGTAGGAGTTGGGAGTGG	This paper	N/A
Eda_stag_PCR2_F4: ACACTCTTTCCCTACACGACGCTCTTCCGATCTNNNNNGTTTTAGGGTAGGAGTTGGGAGTGG	This paper	N/A
Eda_stag_PCR2_R1: GTGACTGGAGTTCAGACGTGTGCTCTTCCGATCTNNACAAAAAAACTCACCAAAAAACAC	This paper	N/A
Eda_stag_PCR2_R2: GTGACTGGAGTTCAGACGTGTGCTCTTCCGATCTNNNACAAAAAAACTCACCAAAAAACAC	This paper	N/A
Eda_stag_PCR2_R3: GTGACTGGAGTTCAGACGTGTGCTCTTCCGATCTNNNNACAAAAAAACTCACCAAAAAACAC	This paper	N/A
Eda_stag_PCR2_R4: GTGACTGGAGTTCAGACGTGTGCTCTTCCGATCTNNNNNACAAAAAAACTCACCAAAAAACAC	This paper	N/A
Zfp185_PCR1_F: GGTATTTGTATTAGGTAGGGTTGTTGAGT	This paper	N/A
Zfp185_PCR1_R: TCTCATCCACAAATAAATAAATCAAAAAAA	This paper	N/A
Zfp185_stag_PCR2_F1: ACACTCTTTCCCTACACGACGCTCTTCCGATCTNNTTTGTATTAGGTAGGGTTGTTGAGT	This paper	N/A
Zfp185_stag_PCR2_F2: ACACTCTTTCCCTACACGACGCTCTTCCGATCTNNNTTTGTATTAGGTAGGGTTGTTGAGT	This paper	N/A
Zfp185_stag_PCR2_F3: ACACTCTTTCCCTACACGACGCTCTTCCGATCTNNNNTTTGTATTAGGTAGGGTTGTTGAGT	This paper	N/A
Zfp185_stag_PCR2_F4: ACACTCTTTCCCTACACGACGCTCTTCCGATCTNNNNNTTTGTATTAGGTAGGGTTGTTGAGT	This paper	N/A
Zfp185_stag_PCR2_R1: GTGACTGGAGTTCAGACGTGTGCTCTTCCGATCTNNCCAAAAAACCACCTACTTTTATTAAACACT	This paper	N/A
Zfp185_stag_PCR2_R2: GTGACTGGAGTTCAGACGTGTGCTCTTCCGATCTNNNCCAAAAAACCACCTACTTTTATTAAACACT	This paper	N/A
Zfp185_stag_PCR2_R3: GTGACTGGAGTTCAGACGTGTGCTCTTCCGATCTNNNNCCAAAAAACCACCTACTTTTATTAAACACT	This paper	N/A
Zfp185_stag_PCR2_R4: GTGACTGGAGTTCAGACGTGTGCTCTTCCGATCTNNNNNCCAAAAAACCACCTACTTTTATTAAACACT	This paper	N/A
Ddx3x_PCR1_F: AGTTTAGGGTTTTAAGGTTAGAGGA	This paper	N/A
Ddx3x_PCR1_R: CCTTAAATATATATAATTCTAATTCTCCTA	This paper	N/A
Ddx3x_stag_PCR2_F1: ACACTCTTTCCCTACACGACGCTCTTCCGATCTNNGTTTAGGGTTTTAAGGTTAGAGGA	This paper	N/A
Ddx3x_stag_PCR2_F2: ACACTCTTTCCCTACACGACGCTCTTCCGATCTNNNGTTTAGGGTTTTAAGGTTAGAGGA	This paper	N/A
Ddx3x_stag_PCR2_F3: ACACTCTTTCCCTACACGACGCTCTTCCGATCTNNNNGTTTAGGGTTTTAAGGTTAGAGGA	This paper	N/A
Ddx3x_stag_PCR2_F4: ACACTCTTTCCCTACACGACGCTCTTCCGATCTNNNNNGTTTAGGGTTTTAAGGTTAGAGGA	This paper	N/A
Ddx3x_stag_PCR2_R1: GTGACTGGAGTTCAGACGTGTGCTCTTCCGATCTNNAAATATATATAATTCTAATTCTCCTAAATT	This paper	N/A
Ddx3x_stag_PCR2_R2: GTGACTGGAGTTCAGACGTGTGCTCTTCCGATCTNNNAAATATATATAATTCTAATTCTCCTAAATT	This paper	N/A
Ddx3x_stag_PCR2_R3: GTGACTGGAGTTCAGACGTGTGCTCTTCCGATCTNNNNAAATATATATAATTCTAATTCTCCTAAATT	This paper	N/A
Ddx3x_stag_PCR2_R4: GTGACTGGAGTTCAGACGTGTGCTCTTCCGATCTNNNNNAAATATATATAATTCTAATTCTCCTAAATT	This paper	N/A
Eif2s3x_PCR1_F: TAGGTAAGATTTAGGGTAGTTTTAGGAAAG	This paper	N/A
Eif2s3x_PCR1_R: TCAAAAAATAAAAAAAATAAAAAAC	This paper	N/A
Eif2s3x_stag_PCR2_F1: ACACTCTTTCCCTACACGACGCTCTTCCGATCTNNTAGGGTAGTTTTAGGAAAGGTTTTT	This paper	N/A
Eif2s3x_stag_PCR2_F2: ACACTCTTTCCCTACACGACGCTCTTCCGATCTNNNTAGGGTAGTTTTAGGAAAGGTTTTT	This paper	N/A
Eif2s3x_stag_PCR2_F3: ACACTCTTTCCCTACACGACGCTCTTCCGATCTNNNNTAGGGTAGTTTTAGGAAAGGTTTTT	This paper	N/A
Eif2s3x_stag_PCR2_F4: ACACTCTTTCCCTACACGACGCTCTTCCGATCTNNNNNTAGGGTAGTTTTAGGAAAGGTTTTT	This paper	N/A
Eif2s3x_stag_PCR2_R1: GTGACTGGAGTTCAGACGTGTGCTCTTCCGATCTNNAAACTAAACTCTTCCTCCATCATCTCATC	This paper	N/A
Eif2s3x_stag_PCR2_R2: GTGACTGGAGTTCAGACGTGTGCTCTTCCGATCTNNNAAACTAAACTCTTCCTCCATCATCTCATC	This paper	N/A
Eif2s3x_stag_PCR2_R3: GTGACTGGAGTTCAGACGTGTGCTCTTCCGATCTNNNNAAACTAAACTCTTCCTCCATCATCTCATC	This paper	N/A
Eif2s3x_stag_PCR2_R4: GTGACTGGAGTTCAGACGTGTGCTCTTCCGATCTNNNNNAAACTAAACTCTTCCTCCATCATCTCATC	This paper	N/A
Primers for iStat3-BFP cell line generation
pLV-TRE forward: GCGGGACTCTGGGTACCTTT	This paper	N/A
pLV-TRE reverse: AGCTGGTTCCACTGAGCCATGGTGGCAGCCTGCTTTTTTG	This paper	N/A
Stat3 forward: CAAAAAAGCAGGCTGCCACCATGGCTCAGTGGAACCAGCT	This paper	N/A
Stat3 reverse: AGGAGACTTCCTCTGCCCTCCATGGGGGAGGTAGCACACT	This paper	N/A
WPRE forward: TGGGGCACAAGCTTAATTGAAATCAACCTCTGGATTACAAAATTTGTGAAAGATTGACTG	This paper	N/A
WPRE reverse: AAAGGTACCCAGAGTCCCGCGCGGGGAGGCGGCCCAAAGG	This paper	N/A
T2A-BFP forward: GAGGGCAGAGGAAGTCTCCT	This paper	N/A
T2A-BFP reverse: TTGTAATCCAGAGGTTGATTTCAATTAAGCTTGTGCCCCA	This paper	N/A

## Sheet: Antibodies
REAGENT OR RESOURCE	SOURCE	IDENTIFIER
Antibodies
SSEA1 eFluor 660 antibody, Mouse monoclonal	Thermo Fisher	50-8813-42
Concentration: 1:50 / 1:100
Application: Flow cytometry
Anti-SSEA1, Mouse monoclonal	Millipore	MAB4301
Concentration: 1:50
Application: Immunofluorescence
Anti-NANOG, Rabbit polyclonal	Novus Bio	nb100-588
Concentration: 1:500
Application: Immunofluorescence
Anti-GFP, Chicken polyclonal	Abcam	ab13970
Concentration: 1:1000
Application: Immunofluorescence
Anti-STAT1, Rabbit monoclonal	Cell signaling	14994S
Concentration: 1:1000
Application: Western Blot
Anti-phospho-STAT1(Tyr701), Rabbit monoclonal	Cell signaling	7649S
Concentration: 1:100 (IF) /
1:1000 (WB)
Application: Western Blot /
Immunofluorescence
Anti-STAT3, Rabbit monoclonal	Cell signaling	12640S
Concentration: 1:1000
Application: Western Blot
Anti-phospho-STAT3(Tyr705), Rabbit monoclonal	Cell signaling	9145S
Concentration: 1:100 (IF) /
1:1000 (WB)
Application: Western Blot /
Immunofluorescence
Anti-IRF1, Rabbit monoclonal	Cell signaling	8478S
Concentration: 1:1000
Application: Western Blot
Anti-H3K27me3, Mouse monoclonal	Active Motif	61017
Concentration: 1:500
Application: Immunofluorescence
Anti-PP1α, Mouse monoclonal	Santa Cruz Biotech.	sc-7482
Concentration: 1:1000
Application: Western Blot
Anti- α-Tubulin, Mouse monoclonal	Sigma Aldrich	T6074
Concentration: 1:10000
Application: Western Blot
Anti-Chicken IgY / Alexa 488, Goat polyclonal	Thermo Fisher	A11039
Concentration: 1:1000
Application: Immunofluorescence
Anti-Rabbit IgG / Alexa 555, Goat polyclonal	Thermo Fisher	A21429
Concentration: 1:1000
Application: Immunofluorescence
Anti-Mouse IgG / Alexa 647, Goat polyclonal	Abcam	150115
Concentration: 1:1000
Application: Immunofluorescence
Anti-Rabbit HRP, Goat polyclonal	Dako	P0448
Concentration: 1:2000
Application: Western Blot
Anti-Mouse HRP, Rabbit polyclonal	Dako	P0260
Concentration: 1:2000
Application: Western Blot

## Sheet: Molecules pathway validation
REAGENT OR RESOURCE	SOURCE	IDENTIFIER
Molecules for pathways validation
BMP2	R&D Systems	355-BM-010
Concentration: 300 ng/ml
Action: BMP pathway activation
BMP4	R&D Systems	314-BP-050
Concentration: 200 ng/ml
Action: BMP pathway activation
LDN-212854	Seleckhem	S2618
Concentration: 0.5 µM
Action: BMP pathway repression
CHIR99021	Sigma Aldrich	SML1046
Concentration: 3 µM
Action: Wnt pathway activation (GSK-3β inhibitor)
Xav939	Sigma Aldrich	X3004
Concentration: 5 µM
Action: Wnt pathway repression (tankyrase1/2 inhibitor)
Az628	Seleckhem	S2746
Concentration: 0.4 µM
Action: MAPK pathway repression (pan-Raf kinase inhibitor)
DAPT	Calbiochem	565770-5MG
Concentration: 10 µM
Action: Notch pathway repression (γ-secretase inhibitor)
IFNγ	R&D Systems	485-MI-100
Concentration: 10 ng/ml
Action: IFNγ pathway activation
TGFβ	R&D Systems	240-B-002/CF
Concentration: 2 ng/ml
Action: TGFβ pathway activation
A 83-01	Stemcell Technologies	72022
Concentration: 2 µM
Action: Activin/Nodal/TGFβ pathway repression (ALK5, ALK4 and ALK7 inhibitor)

## Sheet: Cell lines
REAGENT OR RESOURCE	SOURCE	IDENTIFIER
Experimental models: cell lines
PaX ES cell line	Bauer et al. (24)	PAX
PaX-iCas9 ES cell line	This paper	PAX-iCas9
PaX-iCas9 Stat1 -/- ES cell line	This paper	Stat1 -/-
PaX-iCas9 Irf1 -/- ES cell line	This paper	Irf1 -/-
PaX-iCas9 Scrambled gRNA ES cell line	This paper	Scrambled
PaX-iCas9 Tet1 -/- ES cell line	This paper	Tet1 -/-
PaX-iCas9 iStat3-BFP ES cell pools	This paper	iStat3
PaX-iCas9 Stat3 -/- ES cell pools	This paper	Stat3 -/-

## Sheet: Softwares
REAGENT OR RESOURCE	SOURCE	IDENTIFIER
Softwares used in this study
MAGeCK (v. 0.5.9)	Li et al. (119)	N/A
FlowJo (v. 10.7.1)	BD Biosciences	N/A
Fiji (v. 2.1.0)	Schindelin et al. (123)	N/A
Graphpad Prism (v. 6)	Dotmatics	N/A
R (v. 4.2.3)	The R Foundation	N/A
