# Supplementary material for: The interferon γ pathway enhances pluripotency and X-chromosome reactivation in iPSC reprogramming
Source: Sci Adv. 2024 Aug 7;10(32):eadj8862. doi: 10.1126/sciadv.adj8862 (PMC11305397; doi:10.1126/sciadv.adj8862)
Supplement: Supplementary file 2 — Tables S1 to S6 [file sciadv.adj8862_tables_s1_to_s6.zip › sciadv.adj8862_table_s6.xlsx]

## Sheet: Figure 1G
sample	SSEA1 %			X-GFP% from SSEA1
Control	47.9	47.1	48	6.2	10.9	7.91
DMSO d0-5	51	48.5	47.8	6.67	10.1	8
DMSO d5-7	50.5	46.6	51.6	8.18	11.7	6.5
DMSO d0-7	50.2	50.4	49.5	7.12	9.86	8.18
BMP2 d0-5	16.3	13.9	13.6	0.88	1.71	1.29
BMP2 d5-7	50.2	45.5	47	5.45	7.76	5.21
BMP2 d0-7	13.1	12.5	10.8	0.85	1.2	1.44
BMP4 d0-5	18.4	17	16.04	1.25	2.02	2.01
BMP4 d5-7	48.9	45.6	48.9	5.65	7.17	5.38
BMP4 d0-7	15	16.6	15.8	0.73	1.66	2.69
LDN d0-5	45.8	51.6	48.2	5.54	12	12.8
LDN d5-7	47.3	45.9	47.2	6.38	9.19	8.56
LDN d0-7	48	53.7	50.2	5.53	12.5	14.2
CHIR d0-5	59.3	59.7	51.7	12.3	10.5	6.6
CHIR d5-7	45.3	44.6	44.6	6.24	8.56	6.5
CHIR d0-7	58.4	59.3	51.8	6.48	7.34	5.78
Xav939 d0-5	43.8	51.1	45.4	5.16	8.33	7.44
Xav939 d5-7	45.8	44.2	46.2	7.5	9.39	8
Xav939 d0-7	48.2	49.1	47.1	5.24	8.7	6.89
Az628 d0-d5	40	40.7	41.7	3.82	5.37	4.35
Az628 d5-d7	44.6	42	44.7	7.2	9.11	6.88
Az628 d0-d7	38.6	40.3	40	3.25	6.06	4.05
DAPT d0-5	48.1	43.2	44.1	9.25	13.2	11.2
DAPT d5-7	44.7	45.3	44	6.99	8.08	7.9
DAPT d0-7	47.7	45.8	40.4	9.82	12.4	11.7
IFNg d0-5	33.3	32	31.5	11.6	17.3	14.3
IFNg d5-7	49.6	45.6	47.3	7.2	11.1	6.69
IFNg d0-7	34.8	29.9	30.5	13.6	15	12.5
TGFb d0-5		64.9	62.1		2.59	2.44
TGFb d5-7		52	55.5		8.78	6.34
TGFb d0-7		70.9	67.9		2.91	2.82
A83 d0-5	18.3	15.5	18.2	2.48	5.06	5.86
A83 d5-7	42.6	41.6	43	6.52	9.45	7.6
A83 d0-7	12.7	12.8	14.4	3.82	5.09	4.88

## Sheet: Figure 2
Figure 2B - AP colonies
Control	IFNg d0-5	IFNg d5-10	IFNg d0-10
321	129	290	93
391	148	327	131
296	151	323	110
	66	267	20
Figure 2D and 2E - X-GFP% from SSEA1 and fold
sample	replicate (round)	X-GFP% from SSEA1	Fold to control
control_d5	1	0.87
control_d5	2	1.81
control_d5	3	2.86
ifng_d0-5_d5	1	0.88	1.01149
ifng_d0-5_d5	2	2.6	1.43646
ifng_d0-5_d5	3	2.81	0.982517
control_d7	1	6.2
control_d7	2	10.9
control_d7	3	7.91
ifng_d0-5_d7	1	11.6	1.87097
ifng_d0-5_d7	2	17.3	1.58716
ifng_d0-5_d7	3	14.3	1.80784
ifng_d5-7_d7	1	7.2	1.16129
ifng_d5-7_d7	2	11.1	1.01835
ifng_d5-7_d7	3	6.69	0.845765
ifng_d0-7_d7	1	13.6	2.19355
ifng_d0-7_d7	2	15	1.37615
ifng_d0-7_d7	3	12.5	1.58028
control_d10	1	38.7
control_d10	2	42.9
control_d10	3	42.5
ifng_d0-5_d10	1	52.1	1.34625
ifng_d0-5_d10	2	57	1.32867
ifng_d0-5_d10	3	43.9	1.03294
ifng_d5-10_d10	1	45.8	1.18346
ifng_d5-10_d10	2	54.3	1.26573
ifng_d5-10_d10	3	46.4	1.09176
ifng_d0-10_d10	1	49.6	1.28165
ifng_d0-10_d10	2	61.6	1.4359
ifng_d0-10_d10	3	48	1.12941
Figure 2H - Fold change X-GFP to untreated controls
Parental	Scrambled	Stat1-/-	Irf1 -/-
2.073	2.06	1.23	1.46
2.08	2.18	1.87	1.18
2.18	2.46	2.85	1.23
			1.44
			1.3
			1.404
Figure 2J - % X-GFP+ cells (NPC differentiation)
Control d5	IFNg d0-5 d5	Control d10	IFNg d0-5 d10	IFNg d5-10 d10	IFNg d0-10 d10
50.93	66.98	6.91	10.29	9.42	14.73
54.87	70.44	7.5	10.69	10.67	13.33
47.02	63.27	7.55	9.52	9.13	12.96
58.12	69.1	4.19	6.39	5.74	7.21
57.99	74.3	4.06	6.16	5.04	8.83
56.53	72.2	4.58	5.47	5.55	6.97

## Sheet: Figure 3C
Figure 3C - Selected genes expression (FPKM)
ensembl_gene_id	NPC1	NPC2	D2 control 1	D2 control 2	D2 IFNg 1	D2 IFNg 2	D5 control 1	D5 control 2	D5 IFNg 1	D5 IFNg 2	D7 GFPneg control 1	D7 GFPneg control 2	D7 GFPneg IFNg 1	D7 GFPneg IFNg 2	D7 GFPmed control 1	D7 GFPmed control 2	D7 GFPmed IFNg 1	D7 GFPmed IFNg 2	D7 GFPhigh control 1	D7 GFPhigh control 2	D7 GFPhigh IFNg 1	D7 GFPhigh IFNg 2	ESC 1	ESC 2	external_gene_name
ENSMUSG00000004040	0.960539	1.15483	2.81984	2.77929	4.34815	4.26779	1.83398	2.08202	2.30175	2.6303	2.72418	2.51266	2.89651	2.81641	2.13731	2.09911	2.53575	2.50574	1.89444	1.84493	1.9071	1.76904	1.57295	1.61521	Stat3
ENSMUSG00000018899	0.491079	0.818235	1.75371	1.3518	32.898	30.9836	4.96125	5.76091	20.087	19.2014	5.65005	5.79631	13.0478	12.2151	3.72717	3.73591	5.84896	6.03805	3.59863	4.01222	4.63481	4.8464	2.7256	2.9783	Irf1
ENSMUSG00000047146	0.530741	0.501915	0.195407	0.195389	0.233597	0.24529	2.55797	3.10036	3.35967	3.69662	1.13045	1.33023	2.08237	2.46623	2.14864	2.23698	4.4068	5.01682	4.40036	4.50501	5.30749	7.41733	3.40852	3.91616	Tet1
ENSMUSG00000051176	0.0112951	0	0.2011	0.175827	0.187321	0.112069	6.54777	10.1899	7.77321	9.29705	3.93813	5.36555	8.06488	8.47137	12.4908	13.9617	27.4085	31.6243	32.4862	36.4075	44.3651	55.0318	57.7785	53.2199	Zfp42

## Sheet: Figure 4
Figure 4B - STAT3, pSTAT3 intensities
Sample	Ratio (pSTAT3/PP1 intensity)	Ratio (STAT3/PP1 intensity)	Ratio pSTAT3/STAT3
d2 C1	5.88038	2.50372	2.34866
d2 I1	23.3672	7.36209	3.17399
d2 C2	9.47526	2.54213	3.7273
d2 I2	15.1903	5.30935	2.86106
d5 C1	1.89252	0.591935	3.19717
d5 I1	2.44676	1.10482	2.21462
d5 C2	1.46175	0.781996	1.86926
d5 I2	1.60254	0.576333	2.78058
Figure 4D - STAT3 intensity ratios
Sample	Ratio (STAT3/tubulin intensity)
Parental	0.220875
Parental dox	0.3128
BFP med	0.409951
BFP med dox	1.85253
BFP high	0.476363
BFP high dox	2.65014
Figure 4E - X-GFP% (from (BFP+) SSEA1+) in Stat3 overexpression
Parental	Parental IFNg	STAT3 med control	STAT3 med IFNg	STAT3 high control	STAT3 high IFNg
10.4	18	23.1	14.3	15.5	14.5
8.63	15.4	29.1	11.7	15.1	17.2
8.88	14.1	18.2	15.2	14.4	11.3
Figure 4F - Pluripotency score
ESC	NPC	D2 control	D2 IFNg	D5 control	D5 IFNg	D7 GFPneg control	D7 GFPneg IFNg	D7 GFPmed control	D7 GFPmed IFNg	D7 GFPhigh control	D7 GFPhigh IFNg
1	0.017	0.018	0.021	0.28	0.34	0.23	0.38	0.45	0.76	0.74	0.93
1	0.013	0.02	0.018	0.37	0.38	0.28	0.4	0.5	0.83	0.85	1.04
Figure 4H - Xist expression (normalized counts)
MUS	ESC1	ESC2	NPC1	NPC2	D2 control 1	D2 control 2	D2 IFNg 1	D2 IFNg 2	D5 control 1	D5 control 2	D5 IFNg 1	D5 IFNg 2	D7 GFPneg control 1	D7 GFPneg control 2	D7 GFPneg IFNg 1	D7 GFPneg IFNg 2	D7 GFPmed control 1	D7 GFPmed control 2	D7 GFPmed IFNg 1	D7 GFPmed IFNg 2	D7 GFPhigh control 1	D7 GFPhigh control 2	D7 GFPhigh IFNg 1	D7 GFPhigh IFNg 2
Xist	390.738	406.378	5066.05	4823.19	4185.48	4262.45	3421.11	5199.78	4366.08	4784.3	4120.14	5127.44	3024.09	2919.51	2144.91	2219.09	1655.47	1666.07	644.147	763.822	906.155	673.012	375.466	476.573
CAS	ESC1	ESC2	NPC1	NPC2	D2 control 1	D2 control 2	D2 IFNg 1	D2 IFNg 2	D5 control 1	D5 control 2	D5 IFNg 1	D5 IFNg 2	D7 GFPneg control 1	D7 GFPneg control 2	D7 GFPneg IFNg 1	D7 GFPneg IFNg 2	D7 GFPmed control 1	D7 GFPmed control 2	D7 GFPmed IFNg 1	D7 GFPmed IFNg 2	D7 GFPhigh control 1	D7 GFPhigh control 2	D7 GFPhigh IFNg 1	D7 GFPhigh IFNg 2
Xist	0	0.961818	1.84399	0.826477	2.93943	0	0	0.940789	9.68067	9.33643	11.5079	46.6865	4.48419	2.14813	10.864	9.9978	0.999036	11.4902	15.884	7.43079	2.11627	5.4346	4.76236	4.78941

## Sheet: Figure 5
Figure 5B - Day 5 5hmC differences (IFNg-control)
	Autosomes	X chromosome
Global	0.0071904	0.00880847
Promoters	0.00382451	0.00486735
Gene bodies	0.0102115	0.0115902
Distal	0.00838217	0.0093767
Figure 5D - Day 7 5mC differences (IFNg-control)
	Autosomes	X chromosome
Global	-0.017839	-0.025603
Promoters	-0.0139092	-0.0357161
Gene bodies	-0.0199944	-0.0179184
Distal	-0.0187967	-0.0204528
Figure 5H - X-GFP% (from SSEA1+)
Control	DMSO	IFNg	Bobcat 5 um	Bobcat 5 um IFNg	Bobcat 10 um	Bobcat 10 um IFNg	Bobcat 30 um	Bobcat 30 um IFNg	No AA	No AA IFNg	No dox
15.8	15.7	18.8	18.9	31.3	18.3	26.5	15.5	22.1	8.97	7.11	4.55
14.5	16.1	32.9	17.7	21.4	17.1	31.6	15.8	17.1	9.34	9.37	0
14	16.2	26.3	16.9	19.7	18.2	32	17.1	13.6	8.29	6.79	0
14.4		24
11.8		21.7

## Sheet: Figure S1
Figure S1B - gRNA representation
Plasmid library	ESC	NPC	Non pluripotent	Early pluripotent	Late pluripotent
99.52	99.2	95.8	72.2	70.5	73.8
		97.5	89.7	85.4	85.8
Figure S1I - Common and unique underrepresented genes percentages
	common	unique
Non-pluripotent	37.65	62.35
Early pluripotent	38.4	61.6
Late pluripotent, XGFP+	39.5	60.5

## Sheet: Figure S2
Figure S2A - Apoptosis 48h
	Control			IFNg
Ann- DAPI-	93.6	92.6	92.5	89.6	90.5	90.3
Ann- DAPI+	2.17	3.31	3.35	4.49	3.02	3.25
Ann+ DAPI-	1.69	1.34	1.46	1.6	1.81	1.68
Ann+ DAPI+	2.54	2.73	2.74	4.31	4.68	4.78
Figure S2B - Irf1 and Gbp2 expression timecourse
Irf1
	Control			IFNg
0h	1	1	1	1	1	1
3h	2.44	3.56	2.96	22.65	36.54	36.85
6h	1.76	2.72	2.32	45.63	65.22	80.59
9h	1.43	1.64	2.62	59.94	75.18	76.43
Gbp2
	Control			IFNg
0h	1	1	1	1	1	1
3h	8.36	12.404	3.89	98.84	114.71	48.75
6h	13.34	16.899	8.49	526.41	715.64	298.45
9h	11.91	10.57	4.19	1244	1285.73	542.72
Figure S2F - Total d7 X-GFP% from SSEA1+ (Stat1 and Irf1 KOs)
Parental cl1 control	Parental cl1 IFNg	Parental cl2 control	Parental cl2 IFNg	Parental cl3 control	Parental cl3 IFNg	Scrambled cl1 control	Scrambled cl1 IFNg	Scrambled cl2 control	Scrambled cl2 IFNg	Scrambled cl3 control	Scrambled cl3 IFNg	Stat1 KO cl1 control	Stat1 KO cl1 IFNg	Stat1 KO cl2 control	Stat1 KO cl2 IFNg	Stat1 KO cl3 control	Stat1 KO cl3 IFNg	Irf1 KO cl1 control	Irf1 KO cl1 IFNg	Irf1 KO cl2 control	Irf1 KO cl2 IFNg	Irf1 KO cl3 control	Irf1 KO cl3 IFNg	Irf1 KO cl4 control	Irf1 KO cl4 IFNg	Irf1 KO cl5 control	Irf1 KO cl5 IFNg	Irf1 KO cl6 control	Irf1 KO cl6 IFNg	No dox
7.51	17.5	4.99	10.3	6.54	13.4	6.92	11.8	15.1	35.4	6.65	14.5	5.93	6.56	6.88	15.8	6.94	17.8	7.78	10.6	5.49	6.87	4.27	5.24	14.1	23.9	10.3	14.2	12.1	18.2	0
8.21	13.3	5.41	10.6	5.33	10.9	6.83	14	15	31	6.3	14.1	4.32	6.27	5.82	11.5	6.17	19.3	5.27	9.48	4.69	5.4	3.82	5.38	13.6	19.1	9.11	10.9	9.88	14.8	0.43
6.86	16	5.56	12.3	5.15	12.8	6.23	15.3	16.2	34.7	5.25	16.1	5.76	6.93	7.56	10.5	5.99	17.3	7.57	9.95	4.84	5.38	4.35	4.69	15.6	19.3	8.87	11.7	11.2	13.6	0
Figure S2G - % SSEA1+ cells (NPC differentiation)
Control d5	IFNg d0-5 d5	Control d10	IFNg d0-5 d10	IFNg d5-10 d10	IFNg d0-10 d10
88.3	88.1	6.09	10.77	5.22	7.35
87.8	87.6	8.22	12.39	7.52	10.54
86	87.8	6.39	8.76	5.14	6.83
85.7	84.3	6.41	10.71	6.17	8.63
84	84.4	7.88	12.79	6.65	12
84.9	84	7.52	10.82	6.21	10.58

## Sheet: Figure S3
Figure S3A - %X-GFP from SSEA1+ cells
control	IFNg
39.2	46.8
45.1	59.7
57.9	43.9
Figure S3B - AP colony counting
control	IFNg
40	117
37	136
41	139

## Sheet: Figure S4
Figure S4A - Irf1 and Gbp2 expression
Irf1
Control 6h	IFNg 6h
0.0036	0.1281
0.0032	0.1345
0.0034	0.1352
Gbp2
Control 6h	IFNg 6h
0.0112	0.5183
0.0121	0.5157
0.0107	0.5485
Figure S4B - %XGFP from SSEA1 day 8
E1 control	E1 IFNg d0-6	E1 IFNg d2-6	E1 IFNg d0-6 4X	E1 no dox	E2 control	E2 IFNg d0-6	E2 IFNg d2-6	E2 IFNg d0-6 4X	E2 no dox
4.03	2.26	3.7	3.06	0	4.34	4.9	3.31	3.85	0
3.44	2.92	2.96	2.98		4.11	0.82	2.6	5.73
3.81	7.32	1.76	2.32		4.59	1.44	3.38	4.85
Figure S4C - %XGFP from SSEA1 day 10
E1 control	E1 IFNg d0-6	E1 IFNg d2-6	E1 IFNg d0-6 4X	E1 no dox	E2 control	E2 IFNg d0-6	E2 IFNg d2-6	E2 IFNg d0-6 4X	E2 no dox
23.7	22.1	21.2	21.3	0	17.2	20.1	19.5	23.7	0
26.5	17	19.9	30.9		19.5	16.1	21	26.4
24.8	18.8	20.3	25.4		16.7	15.2	17.5	24.3
Figure S4D - AP colony counting d12
E1 control	E1 IFNg d0-6	E1 IFNg d2-6	E1 IFNg d0-6 4X
332	163	307	252
289	191	320	267
365	175	283	263

## Sheet: Figure S5D
Figure S5D - Selected genes expression (FPKM)
ensembl_gene_id	NPC1	NPC2	D2 control 1	D2 control 2	D2 IFNg 1	D2 IFNg 2	D5 control 1	D5 control 2	D5 IFNg 1	D5 IFNg 2	D7 GFPneg control 1	D7 GFPneg control 2	D7 GFPneg IFNg 1	D7 GFPneg IFNg 2	D7 GFPmed control 1	D7 GFPmed control 2	D7 GFPmed IFNg 1	D7 GFPmed IFNg 2	D7 GFPhigh control 1	D7 GFPhigh control 2	D7 GFPhigh IFNg 1	D7 GFPhigh IFNg 2	ESC 1	ESC 2	external_gene_name
ENSMUSG00000026104	0.371212	0.377651	3.13177	3.20786	16.4099	15.6688	0.479891	0.470166	3.59174	4.32756	0.353519	0.359723	0.98202	1.07149	0.307164	0.316707	0.466686	0.492133	0.289369	0.288212	0.363458	0.366728	0.420854	0.439387	Stat1
ENSMUSG00000012396	0.0423935	0.0425559	4.52374	4.07734	3.99875	2.82333	20.267	19.9104	19.4541	17.2632	22.0038	23.3634	30.5063	26.9773	38.3781	37.3705	51.0953	48.3108	59.4309	57.6604	71.4768	68.403	128.686	116.737	Nanog
ENSMUSG00000021255	0.0132079	0.00890215	0.0158088	0.00791808	0.0203574	0.00960053	0.844518	1.11384	1.21521	1.51692	0.767623	0.911463	1.39505	1.40751	1.71772	1.81912	3.17839	3.1489	2.96953	3.13434	3.84709	3.69607	4.60055	4.44843	Esrrb
ENSMUSG00000042414	0	0.00221815	0.0179994	0.0350865	0.0306858	0.0299818	1.06042	1.13915	1.0974	1.06036	1.0638	1.14056	1.4019	1.14221	1.64453	1.6217	2.24458	2.32856	2.95009	2.85694	3.57703	3.89279	5.45891	4.94283	Prdm14

[truncated: 5 more sheets: Figure S6, Figure S7, Figure S8, Figure S9, Figure S10]
